# Supplementary material for: A Set of Cell Lines Derived from a Genetic Murine Glioblastoma Model Recapitulates Molecular and Morphological Characteristics of Human Tumors
Source: Cancers (Basel). 2021 Jan 10;13(2):230. doi: 10.3390/cancers13020230 (PMC7827614; doi:10.3390/cancers13020230)
Supplement: Supplementary file 1 [file cancers-13-00230-s001.zip]

Archive with 27 entries (22 files):
- Supplementary material/
- Supplementary material/Supplementary tables/
- Supplementary material/Supplementary tables/Suppl. Table 3.xlsx
- __MACOSX/
- __MACOSX/Supplementary material/
- __MACOSX/Supplementary material/Supplementary tables/
- __MACOSX/Supplementary material/Supplementary tables/._Suppl. Table 3.xlsx
- Supplementary material/Supplementary tables/Suppl. Table 2.xlsx
- __MACOSX/Supplementary material/Supplementary tables/._Suppl. Table 2.xlsx
- Supplementary material/Supplementary tables/Suppl. Table 5.xlsx
- __MACOSX/Supplementary material/Supplementary tables/._Suppl. Table 5.xlsx
- Supplementary material/Supplementary tables/Suppl. Table 9.xlsx
- __MACOSX/Supplementary material/Supplementary tables/._Suppl. Table 9.xlsx
- Supplementary material/Supplementary tables/Suppl. Table 8.xlsx
- __MACOSX/Supplementary material/Supplementary tables/._Suppl. Table 8.xlsx
- Supplementary material/Supplementary tables/Suppl. Table 4.xlsx
- __MACOSX/Supplementary material/Supplementary tables/._Suppl. Table 4.xlsx
- Supplementary material/Supplementary tables/Suppl. Table 7.xlsx
- __MACOSX/Supplementary material/Supplementary tables/._Suppl. Table 7.xlsx
- Supplementary material/Supplementary tables/Suppl. Table 10.xlsx
- __MACOSX/Supplementary material/Supplementary tables/._Suppl. Table 10.xlsx
- Supplementary material/Supplementary tables/Suppl. Table 6.xlsx
- __MACOSX/Supplementary material/Supplementary tables/._Suppl. Table 6.xlsx
- Supplementary material/Supplementary tables/Suppl. Table 1.xlsx
- __MACOSX/Supplementary material/Supplementary tables/._Suppl. Table 1.xlsx
- Supplementary material/cancers-1033657-supplementary_BC.docx
- __MACOSX/Supplementary material/._cancers-1033657-supplementary_BC.docx
