# Supplementary material for: A Set of Cell Lines Derived from a Genetic Murine Glioblastoma Model Recapitulates Molecular and Morphological Characteristics of Human Tumors
Source: Cancers (Basel). 2021 Jan 10;13(2):230. doi: 10.3390/cancers13020230 (PMC7827614; doi:10.3390/cancers13020230)
Supplement: Supplementary file 1 [file cancers-13-00230-s001.zip › Supplementary material/Supplementary tables/Suppl. Table 5.xlsx]

## Sheet: Sheet1
gene	chromosome	start	end	log2	depth	weight	n_bins	segment_weight	segment_probes
Gal3st2	1	93872400	93874539	0.797901	440.998	0.904408	3	4.32124	15
Gal3st2b	1	93927958	93940889	0.797901	414.767	1.25105	5	4.32124	15
Gal3st2c	1	94006870	94009415	0.797901	410.695	1.0954	4	4.32124	15
Cdc42bpa	1	179961077	180162219	0.274499	193.66	13.2885	42	54.9041	166
Coq8a	1	180167131	180182269	0.274499	122.54	4.88979	15	54.9041	166
Psen2	1	180227529	180245803	0.274499	108.661	3.318	10	54.9041	166
Gm5069	1	180327160	180330608	0.274499	713.86	1.04528	5	54.9041	166
Itpkb	1	180330458	180421901	0.274499	121.64	5.03279	15	54.9041	166
Stum	1	180433632	180442752	0.274499	170.532	1.01068	4	54.9041	166
Parp1	1	180568972	180600549	0.274499	149.162	6.98343	22	54.9041	166
Mir6904	1	180587210	180587450	0.274499	136.004	0.250811	1	54.9041	166
Lin9	1	180641291	180689379	0.274499	207.778	4.1748	15	54.9041	166
Mixl1	1	180694589	180696815	0.274499	122.472	0.63744	2	54.9041	166
Acbd3	1	180733115	180752383	0.274499	225.651	2.16556	6	54.9041	166
H3f3a	1	180803020	180811981	0.274499	263.228	1.02373	3	54.9041	166
Sde2	1	180851111	180866301	0.274499	168.525	2.3193	8	54.9041	166
Lefty2	1	180893127	180894437	0.274499	123.951	0.712687	2	54.9041	166
Gm14391	2	175191062	175977619	0.73213	172.483	9.7124	34	14.907	53
Gm2026	2	175202969	176472677	0.73213	161.37	11.5112	41	14.907	53
Gm6710	2	175202969	175203119	0.73213	354.267	0.268948	1	14.907	53
Gm14288	2	175275111	175801019	0.73213	191.181	7.15936	26	14.907	53
Gm14440	2	175275111	175801019	0.73213	191.181	7.15936	26	14.907	53
Gm14430	2	175324022	176472677	0.73213	158.945	9.79602	36	14.907	53
Gm14308	2	175324022	176472677	0.73213	158.945	9.79602	36	14.907	53
Gm4724	2	175324022	176472677	0.73213	158.945	9.79602	36	14.907	53
Gm14434	2	175324022	176472677	0.73213	158.945	9.79602	36	14.907	53
OTTMUSG00000016609	2	175324022	176472677	0.73213	158.945	9.79602	36	14.907	53
Zfp967	2	175381929	175703705	0.73213	175.891	4.75201	17	14.907	53
Zfp966	2	175381929	175703705	0.73213	175.891	4.75201	17	14.907	53
Zfp973	2	175478271	176680185	0.73213	155.587	8.6591	31	14.907	53
Zfp965	2	175478271	175479630	0.73213	234.244	0.596322	2	14.907	53
Gm2004	2	176149764	177010707	0.73213	149.758	2.85957	12	14.907	53
2210418O10Rik	2	176230148	176230268	0.73213	416.35	0.1982	1	14.907	53
Gm14296	2	176230148	176230268	0.73213	416.35	0.1982	1	14.907	53
1700008P02Rik	3	6617245	6620438	0.411986	241.346	1.04175	4	20.5613	45
Pkia	3	7437319	7442109	0.411986	238.467	0.669884	2	20.5613	45
Zc2hc1a	3	7503388	7551584	0.411986	198.476	3.37028	10	20.5613	45
Il7	3	7573802	7613234	0.411986	141.683	1.85752	6	20.5613	45
Stmn2	3	8541797	8560354	0.411986	136.899	1.15548	4	20.5613	45
Hey1	3	8664779	8666885	0.870789	242.095	1.54315	5	16.8293	43
Mrps28	3	8802209	8923810	0.870789	109.205	1.80925	5	16.8293	43
Tpd52	3	8930992	8964033	0.870789	286.73	2.52986	8	16.8293	43
Zbtb10	3	9251528	9281062	0.870789	273.514	4.23286	11	16.8293	43
Zfp704	3	9438751	9474609	0.870789	226.04	2.35407	7	16.8293	43
Fabp5	3	10012588	10016152	0.84003	349.019	0.992863	4	18.2994	56
Gm9833	3	10088114	10092329	0.84003	736.335	1.9745	7	18.2994	56
Pmp2	3	10180684	10183842	0.84003	438.918	1.05698	4	18.2994	56
Fabp9	3	10193686	10197187	0.84003	491.258	1.13655	4	18.2994	56
Fabp4	3	10204454	10206155	0.84003	411.754	0.447767	3	18.2994	56
Fabp12	3	10245936	10252332	0.84003	447.614	1.02761	4	18.2994	56
Impa1	3	10315122	10329033	0.84003	333.319	2.61156	8	18.2994	56
Slc10a5	3	10334285	10335605	0.84003	410.89	2.02811	5	18.2994	56
Zfand1	3	10340699	10348590	0.84003	375.775	1.91184	6	18.2994	56
Chmp4c	3	10367005	10390001	0.84003	227.413	2.15259	6	18.2994	56
Tbl1xr1	3	22179185	22216472	0.233853	252.338	7.1477	22	117.548	285
Naaladl2	3	23804894	24333488	0.233853	134.477	6.73724	15	117.548	285
Nlgn1	3	25433628	26331985	0.233853	127.32	9.04965	19	117.548	285
Spata16	3	26667278	26983100	0.233853	87.3093	6.63506	17	117.548	285
Ect2	3	27098352	27150212	0.233853	226.004	7.04914	23	117.548	285
Nceh1	3	27183025	27241868	0.233853	127.082	3.37153	9	117.548	285
Tnfsf10	3	27317097	27335683	0.233853	224.604	1.92147	6	117.548	285
Ghsr	3	27371770	27374949	0.233853	162.878	1.30188	4	117.548	285
Fndc3b	3	27419265	27643065	0.233853	131.158	12.0199	32	117.548	285
Tmem212	3	27866142	27896383	0.233853	136.544	1.81105	5	117.548	285
Pld1	3	28024152	28131745	0.233853	215.226	8.02753	26	117.548	285
Tnik	3	28263580	28667999	0.233853	158.031	13.6767	39	117.548	285
Slc2a2	3	28697933	28727495	0.233853	230.662	3.58515	11	117.548	285
Eif5a2	3	28782013	28794484	0.233853	161.678	1.68744	5	117.548	285
Rpl22l1	3	28806455	28806916	0.233853	291.788	0.639091	2	117.548	285
Zmat3	3	32341468	32361203	0.292726	119.772	2.12798	6	226.391	639
4930429B21Rik	3	32365829	32367304	0.292726	256.037	1.45265	4	226.391	639
Pik3ca	3	32436200	32462875	0.292726	232.796	6.69249	19	226.391	639
Zfp639	3	32515262	32520707	0.292726	236.088	2.38431	7	226.391	639
Mfn1	3	32531869	32577161	0.292726	232.473	5.21652	16	226.391	639
Gnb4	3	32585082	32602132	0.292726	214.77	2.70036	9	226.391	639
Actl6a	3	32708777	32726621	0.292726	258.277	3.45478	14	226.391	639
Mrpl47	3	32727534	32736749	0.292726	224.465	2.0664	7	226.391	639
Ndufb5	3	32737004	32751208	0.292726	244.751	1.81845	6	226.391	639
Usp13	3	32817670	32933245	0.292726	165.297	8.10033	24	226.391	639
Pex5l	3	32950650	33142918	0.292726	119.495	7.41548	21	226.391	639
4930419G24Rik	3	33024657	33082907	0.292726	165.839	1.56764	5	226.391	639
Ttc14	3	33800987	33814844	0.292726	272.219	5.39573	17	226.391	639
Ccdc39	3	33813002	33844208	0.292726	211.049	6.52839	19	226.391	639
Fxr1	3	34020047	34069121	0.292726	204.334	5.36189	19	226.391	639
Dnajc19	3	34057880	34080315	0.292726	236.221	3.31228	11	226.391	639
Sox2ot	3	34638451	34678052	0.292726	189.119	4.27118	11	226.391	639
Mir1897	3	34638451	34638601	0.292726	209.893	0.336257	1	226.391	639
Sox2	3	34650479	34652519	0.292726	276.523	2.55778	7	226.391	639
Atp11b	3	35777510	35855204	0.292726	252.746	9.54215	31	226.391	639
Dcun1d1	3	35895568	35921177	0.292726	267.994	2.30239	7	226.391	639
Mccc1	3	35959950	36000578	0.292726	195.261	4.76189	18	226.391	639
Mccc1os	3	36000428	36008887	0.292726	139.269	0.60563	2	226.391	639
Ccdc144b	3	36008737	36046923	0.292726	190.777	3.42362	11	226.391	639
Acad9	3	36066068	36090940	0.292726	190.133	5.07768	17	226.391	639
Zfp267	3	36151103	36164880	0.292726	239.716	1.71764	6	226.391	639
Qrfpr	3	36179851	36222248	0.292726	210.801	3.24166	8	226.391	639
Anxa5	3	36449284	36475490	0.292726	223.584	3.566	12	226.391	639
Mir7009	3	36475340	36475490	0.292726	248.48	0.27423	1	226.391	639
1810062G17Rik	3	36476096	36481995	0.292726	183.833	0.824606	3	226.391	639
Exosc9	3	36552627	36565527	0.292726	260.073	3.05879	10	226.391	639
Ccna2	3	36565166	36571849	0.292726	219.556	3.27223	10	226.391	639
Bbs7	3	36573434	36613326	0.292726	237.018	5.49538	19	226.391	639
Trpc3	3	36621205	36671676	0.292726	191.979	4.40893	13	226.391	639
4932438A13Rik	3	36869985	37052551	0.292726	238.178	29.1638	90	226.391	639
Adad1	3	37063660	37111496	0.292726	195.682	4.76806	13	226.391	639
Il2	3	37121069	37125949	0.292726	234.306	1.5016	5	226.391	639
Il21	3	37225257	37232611	0.292726	235.703	1.42971	4	226.391	639
Cetn4	3	37309045	37310485	0.292726	228.91	1.23269	4	226.391	639
Bbs12	3	37319055	37321095	0.292726	303.401	3.12894	8	226.391	639
Fgf2	3	37348816	37404823	0.292726	98.8434	2.10634	6	226.391	639
Nudt6	3	37405054	37419575	0.292726	167.107	1.64248	5	226.391	639
Spata5	3	37420299	37578959	0.292726	196.588	6.84722	19	226.391	639
Spry1	3	37642573	37643485	0.292726	131.172	0.880767	3	226.391	639
Gm5148	3	37714569	37715730	0.292726	500.669	1.04255	3	226.391	639
Ankrd50	3	38452370	38483245	0.292726	185.225	4.60998	12	226.391	639
Fat4	3	38886906	39001294	0.292726	220.474	20.7986	54	226.391	639
Pcdh10	3	45380548	45432568	0.200821	129.7	4.48243	14	158.95	410
1700027H10Rik	3	45419325	45432568	0.200821	92.1845	1.00408	3	158.95	410
Pabpc4l	3	46446091	46447291	0.200821	281.104	1.56372	4	158.95	410
1700018B24Rik	3	48608680	48609160	0.200821	136.727	0.794383	2	158.95	410
Pcdh18	3	49744579	49756880	0.200821	263.062	5.10698	14	158.95	410
Slc7a11	3	50372243	50443302	0.200821	158.966	4.27385	12	158.95	410
Noct	3	51247758	51250593	0.200821	155.38	1.31783	4	158.95	410
Elf2	3	51256312	51323316	0.200821	174.173	4.80478	13	158.95	410
4930577N17Rik	3	51277142	51277292	0.200821	177.913	0.162669	1	158.95	410
Mgarp	3	51388736	51396606	0.200821	214.639	1.78735	6	158.95	410
Ndufc1	3	51407321	51408956	0.200821	113.275	0.586578	2	158.95	410
Naa15	3	51436166	51472819	0.200821	256.776	6.47612	21	158.95	410
Rab33b	3	51484222	51493815	0.200821	240.268	1.23218	3	158.95	410
Setd7	3	51521276	51560596	0.200821	153.248	2.09457	7	158.95	410
5031434O11Rik	3	51560446	51560596	0.200821	188.52	0.259763	1	158.95	410
Mgst2	3	51661216	51682639	0.200821	151.467	1.96833	6	158.95	410
Maml3	3	51689844	52104235	0.200821	129.355	8.34548	21	158.95	410
Foxo1	3	52269320	52346426	0.200821	156.046	2.52189	7	158.95	410
Cog6	3	52982996	53017241	0.200821	196.382	6.1138	20	158.95	410
Lhfp	3	53043258	53260669	0.200821	75.2692	2.71301	6	158.95	410
Nhlrc3	3	53452342	53463190	0.200821	171.478	2.04157	7	158.95	410
Proser1	3	53464206	53480692	0.200821	209.217	5.34989	19	158.95	410
Stoml3	3	53488721	53507659	0.200821	182.372	2.17088	6	158.95	410
Frem2	3	53516485	53656926	0.200821	179.348	17.0655	46	158.95	410
Ufm1	3	53853572	53863808	0.200821	208.148	1.40344	6	158.95	410
Trpc4	3	54194630	54318169	0.200821	124.801	7.33501	18	158.95	410
Postn	3	54361084	54390339	0.200821	226.629	6.63068	21	158.95	410
Supt20	3	54695115	54728954	0.200821	236.141	5.82174	19	158.95	410
Exosc8	3	54728714	54734373	0.200821	282.583	2.91967	10	158.95	410
Alg5	3	54735525	54749405	0.200821	187.111	2.34911	9	158.95	410
Smad9	3	54782325	54797548	0.200821	153.255	2.09571	6	158.95	410
Rfxap	3	54804429	54807434	0.200821	200.082	1.0344	3	158.95	410
Sertm1	3	54899257	54899857	0.200821	186.554	0.772901	2	158.95	410
Ccna1	3	55045591	55048629	0.200821	194.011	0.97731	4	158.95	410
Wwtr1	3	57575037	57575916	0.609594	101.132	0.274708	2	209.673	594
Commd2	3	57646656	57651679	0.609594	236.658	1.41836	5	209.673	594
Ankub1	3	57668353	57692360	0.609594	220.766	1.87312	5	209.673	594
Rnf13	3	57764234	57833907	0.609594	187.353	4.67154	13	209.673	594
Pfn2	3	57843174	57845377	0.609594	353.462	0.573656	2	209.673	594
Tsc22d2	3	58415630	58460317	0.609594	170.196	4.11292	11	209.673	594
Serp1	3	58523757	58525179	0.609594	312.347	0.47642	2	209.673	594
Eif2a	3	58525981	58557212	0.609594	297.067	4.32789	15	209.673	594
Selenot	3	58576684	58590346	0.609594	255.551	1.46429	5	209.673	594
Erich6	3	58616260	58637225	0.609594	274.514	4.36249	14	209.673	594
Gm8234	3	58653066	58653216	0.609594	631.84	0.30781	1	209.673	594
Siah2	3	58675863	58691587	0.609594	172.461	1.67756	4	209.673	594
Clrn1	3	58846137	58885093	0.609594	148.928	2.3284	6	209.673	594
Med12l	3	59006960	59314780	0.609594	226.749	24.6436	69	209.673	594
Gpr171	3	59097345	59098305	0.609594	340.525	1.44406	4	209.673	594
P2ry14	3	59114976	59115336	0.609594	359.225	0.401009	1	209.673	594
Gpr87	3	59178944	59180144	0.609594	349.266	1.57717	4	209.673	594
P2ry13	3	59209309	59210389	0.609594	313.926	1.5046	4	209.673	594
P2ry12	3	59217191	59262396	0.609594	258.356	7.60693	23	209.673	594
Igsf10	3	59318459	59341354	0.609594	329.314	10.7854	30	209.673	594
Aadacl2fm2	3	59729736	59752391	0.609594	342.468	2.60968	8	209.673	594
Gm16527	3	59778213	59838668	0.609594	154.818	1.08306	3	209.673	594
Aadacl2fm1	3	59931601	59936787	0.609594	426.826	1.47051	5	209.673	594
Gm9696	3	59960784	59972544	0.609594	397.061	1.74014	5	209.673	594
Aadacl2	3	60006925	60025329	0.609594	328.9	2.26094	7	209.673	594
Aadac	3	60031753	60040140	0.609594	307.129	2.21604	7	209.673	594
Sucnr1	3	60081836	60087010	0.609594	389.127	1.31269	5	209.673	594
Mbnl1	3	60529592	60625198	0.609594	237.85	3.34678	9	209.673	594
P2ry1	3	61003419	61004619	0.609594	396.984	1.63546	4	209.673	594
Rap2b	3	61365029	61368751	0.609594	309.314	4.57336	13	209.673	594
Arhgef26	3	62339434	62460394	0.609594	197.236	7.3378	20	209.673	594
Dhx36	3	62470533	62506823	0.609594	279.061	7.51711	25	209.673	594
Gpr149	3	62530521	62604623	0.609594	217.434	3.54231	10	209.673	594
Mme	3	63300093	63380341	0.609594	290.651	7.59144	23	209.673	594
Plch1	3	63697375	63851029	0.609594	269.435	11.5343	33	209.673	594
E130311K13Rik	3	63915296	63927352	0.609594	317.072	1.66223	5	209.673	594
Slc33a1	3	63943211	63964222	0.609594	267.144	2.43998	7	209.673	594
Gmps	3	63976206	64016742	0.609594	307.034	5.1764	16	209.673	594
Vmn2r1	3	64081578	64105506	0.609594	649.947	3.89094	13	209.673	594
Vmn2r2	3	64116382	64137517	0.609594	830.105	2.69907	10	209.673	594
Vmn2r3	3	64258911	64287414	0.609594	643.124	3.48907	12	209.673	594
Vmn2r4	3	64388571	64410094	0.609594	905.29	2.675	11	209.673	594
Vmn2r5	3	64490778	64507734	0.609594	865.908	2.28179	9	209.673	594
Vmn2r6	3	64537631	64559855	0.609594	945.779	2.65041	11	209.673	594
Vmn2r-ps11	3	64633351	64844802	0.609594	638.175	5.24699	20	209.673	594
Vmn2r7	3	64690610	64719651	0.609594	811.508	2.91029	12	209.673	594
Kcnab1	3	65109761	65376582	0.609594	182.612	6.90444	19	209.673	594
A330015K06Rik	3	65261667	65302229	0.609594	254.655	2.34009	7	209.673	594
Ssr3	3	65381910	65392590	0.609594	238.566	1.36246	5	209.673	594
4931440P22Rik	3	65528952	65529473	0.609594	196.596	0.396549	2	209.673	594
Tiparp	3	65528952	65553580	0.609594	330.791	4.34172	12	209.673	594
Lekr1	3	65669063	65669213	0.609594	299.347	0.341059	1	209.673	594
Paqr6	3	88366862	88367012	1.30754	415.047	0.342519	1	4.07115	14
Bglap3	3	88368701	88369563	1.30754	364.404	1.10807	4	4.07115	14
Bglap2	3	88377815	88378485	1.30754	417.945	1.01718	3	4.07115	14
Bglap	3	88383580	88384442	1.30754	370.842	1.0649	4	4.07115	14
5830417I10Rik	3	88799575	88829430	0.668087	419.12	4.72019	17	12.2953	42
1500004A13Rik	3	88807885	88832546	0.668087	404.938	4.81318	17	12.2953	42
Gon4l	3	88836967	88899101	0.668087	335.044	7.28057	24	12.2953	42
Sprr2k	3	92433335	92433935	0.459716	261.148	0.661124	2	364.01	1121
Sprr1b	3	92437089	92437557	0.459716	278.849	0.569629	2	364.01	1121
Sprr3	3	92456756	92457596	0.459716	367.39	1.12461	3	364.01	1121
Sprr1a	3	92484243	92484723	0.459716	142.103	0.579196	2	364.01	1121
Sprr4	3	92500257	92500497	0.459716	188.083	0.385111	1	364.01	1121
Ivl	3	92571337	92572520	0.459716	263.097	1.0818	3	364.01	1121
Smcp	3	92584091	92589018	0.459716	190.75	1.18647	3	364.01	1121
Lce6a	3	92620205	92620445	0.459716	253.096	0.215841	1	364.01	1121
Lce1a1	3	92646976	92647216	0.459716	418.683	0.21316	1	364.01	1121
Lce1b	3	92655897	92656279	0.459716	398.388	0.396257	2	364.01	1121
Lce1a2	3	92669045	92669285	0.459716	436.708	0.123094	1	364.01	1121
Lce1c	3	92680189	92680339	0.459716	492.027	0.220229	1	364.01	1121
Lce1d	3	92686013	92686163	0.459716	400.473	0.179464	1	364.01	1121
Lce1e	3	92707947	92708097	0.459716	506.78	0.203333	1	364.01	1121
Lce1f	3	92719142	92719382	0.459716	467.596	0.139587	1	364.01	1121
Lce1g	3	92750812	92751052	0.459716	462.729	0.157564	1	364.01	1121
Lce1h	3	92763516	92763897	0.459716	380.372	0.434	2	364.01	1121
Lce1i	3	92777215	92777365	0.459716	217.993	0.268694	1	364.01	1121
Lce1j	3	92789273	92789513	0.459716	445.337	0.198043	1	364.01	1121
Kprp	3	92823755	92825792	0.459716	198.406	2.20948	7	364.01	1121
Lce1l	3	92850072	92850222	0.459716	310.473	0.292322	1	364.01	1121
2310050C09Rik	3	92868734	92869454	0.459716	281.301	1.01265	3	364.01	1121
Lce3a	3	92925449	92925599	0.459716	235.807	0.177324	1	364.01	1121
Lce3b	3	92933548	92934148	0.459716	250.287	0.736253	2	364.01	1121
Lce3c	3	92945404	92945764	0.459716	308.428	0.391654	1	364.01	1121
Lce3e	3	92967930	92968290	0.459716	212.889	0.373891	1	364.01	1121
Lce3f	3	92993072	92993432	0.459716	319.5	0.350676	1	364.01	1121
Crct1	3	93014439	93014589	0.459716	105.247	0.174371	1	364.01	1121
Lce1m	3	93018499	93018649	0.459716	291.027	0.179894	1	364.01	1121
Tdpoz8	3	93073486	93074636	0.459716	563.056	1.11713	4	364.01	1121
Crnn	3	93146759	93149478	0.459716	200.155	1.93136	6	364.01	1121
Flg2	3	93200157	93220820	0.459716	282.656	5.42663	16	364.01	1121
Hrnr	3	93320524	93330509	0.459716	339.69	1.81024	5	364.01	1121
Rptn	3	93395016	93398728	0.459716	393.648	3.85741	13	364.01	1121
Tchh	3	93442277	93449100	0.459716	271.169	2.79678	9	364.01	1121
Tchhl1	3	93469447	93471918	0.459716	214.79	2.50223	8	364.01	1121
S100a11	3	93524008	93526188	0.459716	278.604	0.689924	2	364.01	1121
S100a10	3	93560908	93561148	0.459716	220.296	0.390261	1	364.01	1121
Tdpoz2	3	93651641	93652721	0.459716	556.442	1.36529	4	364.01	1121
Tdpoz1	3	93670325	93671525	0.459716	760.5	1.16623	4	364.01	1121
Tdpoz4	3	93796353	93797553	0.459716	450.407	1.35583	4	364.01	1121
Tdpoz3	3	93825967	93827047	0.459716	522.332	1.21504	4	364.01	1121
Gm9125	3	93937621	94050204	0.459716	680.378	3.98789	14	364.01	1121
Tdpoz7	3	93960262	93961342	0.459716	610.848	1.35243	4	364.01	1121
Tdpoz5	3	93960262	93961342	0.459716	610.848	1.35243	4	364.01	1121
Spopfm2	3	94175381	94176581	0.459716	796.399	1.13137	4	364.01	1121
Them4	3	94310161	94331619	0.459716	202.825	1.77354	6	364.01	1121
Them5	3	94342199	94347044	0.459716	170.097	2.09572	6	364.01	1121
C2cd4d	3	94363396	94363696	0.459716	111.873	0.128443	1	364.01	1121
Rorc	3	94372820	94397391	0.459716	168.715	4.18971	15	364.01	1121
Lingo4	3	94399358	94403616	0.459716	178.79	2.8693	8	364.01	1121
Tdrkh	3	94422768	94430643	0.459716	309.995	3.91829	12	364.01	1121
Oaz3	3	94433452	94436458	0.459716	169.685	1.31178	5	364.01	1121
Mrpl9	3	94443301	94447972	0.459716	150.021	2.02567	7	364.01	1121
Riiad1	3	94465757	94473341	0.459716	183.664	1.46283	5	364.01	1121
Celf3	3	94479058	94489653	0.459716	139.406	3.18202	10	364.01	1121
Snx27	3	94501156	94531412	0.459716	271.849	3.14273	10	364.01	1121
Tuft1	3	94614068	94643638	0.459716	227.007	3.32524	13	364.01	1121
Selenbp2	3	94696731	94704254	0.459716	419.597	3.05265	11	364.01	1121
Cgn	3	94761309	94780048	0.459716	196.507	5.74934	21	364.01	1121
Pogz	3	94853891	94880335	0.459716	248.51	7.49386	23	364.01	1121
Psmb4	3	94884343	94886957	0.459716	194.65	2.22379	7	364.01	1121
Selenbp1	3	94936634	94944606	0.459716	440.658	3.13485	10	364.01	1121
Rfx5	3	94954999	94959402	0.459716	252.549	3.82615	11	364.01	1121
Pi4kb	3	94983984	95005968	0.459716	219.373	4.54085	14	364.01	1121
Mir7013	3	95004185	95004425	0.459716	215.821	0.35482	1	364.01	1121
Zfp687	3	95007419	95012481	0.459716	209.587	5.4901	16	364.01	1121
Psmd4	3	95032778	95042579	0.459716	196.789	3.11752	9	364.01	1121
Pip5k1a	3	95059993	95106472	0.459716	182.598	5.29643	17	364.01	1121
Vps72	3	95111035	95122817	0.459716	175.753	2.18052	6	364.01	1121
Tmod4	3	95125495	95129158	0.459716	198.955	2.79468	8	364.01	1121
Scnm1	3	95129742	95133929	0.459716	323.141	1.69205	7	364.01	1121
Lysmd1	3	95137564	95138044	0.459716	245.692	0.450761	2	364.01	1121
Tnfaip8l2	3	95139935	95140655	0.459716	200.798	0.983737	3	364.01	1121
Sema6c	3	95164332	95172500	0.459716	176.69	4.79623	16	364.01	1121
Gabpb2	3	95188641	95204843	0.459716	240.727	1.9765	6	364.01	1121
Gm16740	3	95220143	95220503	0.459716	148.075	0.425038	1	364.01	1121
Mllt11	3	95220143	95220503	0.459716	148.075	0.425038	1	364.01	1121
Cdc42se1	3	95231974	95233585	0.459716	307.194	0.850806	3	364.01	1121
Gm128	3	95237128	95241027	0.459716	180.235	0.980015	4	364.01	1121
Bnipl	3	95241752	95251045	0.459716	202.313	2.4516	10	364.01	1121
Prune1	3	95254970	95281947	0.459716	177.302	3.4757	10	364.01	1121
Mindy1	3	95282901	95295750	0.459716	191.903	3.22652	11	364.01	1121
Anxa9	3	95296730	95306428	0.459716	217.368	3.71113	12	364.01	1121
Cers2	3	95320028	95322838	0.459716	342.841	2.76142	9	364.01	1121
Setdb1	3	95324010	95356242	0.459716	284.716	7.73912	24	364.01	1121
4930558C23Rik	3	95402750	95402900	0.459716	258.753	0.157368	1	364.01	1121
Arnt	3	95434458	95495407	0.459716	241.553	6.90611	22	364.01	1121
Ctsk	3	95500773	95508931	0.459716	280.41	1.85509	6	364.01	1121
Ctss	3	95526818	95556194	0.459716	278.679	2.61967	8	364.01	1121
Hormad1	3	95561201	95587508	0.459716	245.147	3.75113	13	364.01	1121
Golph3l	3	95588929	95617496	0.459716	206.433	2.42135	7	364.01	1121
Ensa	3	95624968	95628743	0.459716	173.686	0.86323	3	364.01	1121
Mcl1	3	95659703	95660884	0.459716	270.075	0.694387	2	364.01	1121
Adamtsl4	3	95676780	95685524	0.459716	138.363	6.15954	19	364.01	1121
Ecm1	3	95734234	95739466	0.459716	175.596	3.02889	10	364.01	1121
Tars2	3	95740124	95754857	0.459716	181.482	5.1603	18	364.01	1121
Rprd2	3	95763669	95818768	0.459716	217.262	7.56354	21	364.01	1121
Prpf3	3	95830771	95853635	0.459716	262.27	4.8807	15	364.01	1121
Mrps21	3	95862721	95870594	0.459716	361.886	0.425088	2	364.01	1121
C920021L13Rik	3	95878590	95888945	0.459716	314.235	2.79855	10	364.01	1121
Ciart	3	95878590	95881532	0.459716	285.794	1.58038	6	364.01	1121
BC028528	3	95884929	95891966	0.459716	337.071	1.69681	6	364.01	1121
Aph1a	3	95894785	95898238	0.459716	321.066	1.86533	6	364.01	1121
Car14	3	95898088	95904406	0.459716	239.197	3.11633	10	364.01	1121
Anp32e	3	95929562	95945274	0.459716	230.936	2.14933	7	364.01	1121
Plekho1	3	95988920	95995843	0.459716	174.641	2.55581	7	364.01	1121
Vps45	3	96000016	96057787	0.459716	208.064	5.64423	17	364.01	1121
Otud7b	3	96136491	96156027	0.459716	206.997	4.85935	15	364.01	1121
Mtmr11	3	96162134	96171278	0.459716	263.058	5.21951	17	364.01	1121
Sf3b4	3	96172914	96177191	0.459716	220.66	1.52381	5	364.01	1121
Sv2a	3	96184935	96193943	0.459716	209.207	4.39074	13	364.01	1121
Bola1	3	96196830	96197310	0.459716	151.044	0.702047	2	364.01	1121
H2bc21	3	96221148	96222348	0.459716	363.323	1.67938	4	364.01	1121
H3c15	3	96238468	96238708	0.459716	685.562	0.376869	1	364.01	1121
H3c14	3	96238468	96238708	0.459716	685.562	0.376869	1	364.01	1121
H2ac19	3	96245547	96246147	0.459716	731.459	0.635168	2	364.01	1121
H2ac18	3	96245547	96246147	0.459716	731.459	0.635168	2	364.01	1121
H4c14	3	96262969	96263329	0.459716	425.164	0.294679	1	364.01	1121
H3c13	3	96268898	96269138	0.459716	663.862	0.401057	1	364.01	1121
H2bc18	3	96269743	96269983	0.459716	335.296	0.351429	1	364.01	1121
Fcgr1	3	96284266	96293978	0.459716	213.015	2.42868	7	364.01	1121
Terc	3	96414742	96414918	0.459716	263.051	0.316218	1	364.01	1121
BC107364	3	96434318	96450670	0.459716	293.854	1.65358	5	364.01	1121
Hjv	3	96526467	96528736	0.459716	204.271	1.8158	6	364.01	1121
Gm15441	3	96557358	96560681	0.459716	346.723	3.16279	9	364.01	1121
Txnip	3	96558179	96560681	0.459716	372.042	2.86165	8	364.01	1121
Polr3gl	3	96578444	96581827	0.459716	203.749	1.32878	5	364.01	1121
Ankrd34a	3	96597429	96599829	0.459716	174.853	3.05543	9	364.01	1121
Lix1l	3	96607571	96623964	0.459716	429.585	2.72406	8	364.01	1121
6330549D23Rik	3	96607571	96629878	0.459716	406.076	3.01981	9	364.01	1121
Rbm8a	3	96629904	96631770	0.459716	346.181	1.28396	4	364.01	1121
Pex11b	3	96635826	96645470	0.459716	198.012	1.54948	5	364.01	1121
Itga10	3	96645569	96663056	0.459716	257.647	7.24095	26	364.01	1121
Ankrd35	3	96670339	96690280	0.459716	234.664	4.27403	17	364.01	1121
Pias3	3	96699415	96705161	0.459716	219.671	4.55938	14	364.01	1121
Nudt17	3	96706297	96708542	0.459716	166.969	2.18099	7	364.01	1121
Polr3c	3	96711928	96726026	0.459716	284.971	4.12063	13	364.01	1121
Rnf115	3	96727768	96790059	0.459716	145.561	3.61067	11	364.01	1121
Cd160	3	96800550	96808890	0.459716	231.699	1.36061	4	364.01	1121
4930442L01Rik	3	96831979	96832129	0.459716	263.987	0.342178	1	364.01	1121
Pdzk1	3	96831979	96870195	0.459716	150.299	4.08199	11	364.01	1121
Gpr89	3	96871370	96905261	0.459716	246.804	4.25537	14	364.01	1121
Gja8	3	96918965	96920405	0.459716	212.159	1.60269	5	364.01	1121
Gja5	3	97050570	97050930	0.459716	169.783	0.447293	1	364.01	1121
4930573H18Rik	3	97050570	97075731	0.459716	136.017	1.30514	3	364.01	1121
Acp6	3	97159145	97176518	0.459716	194.739	3.37217	10	364.01	1121
Bcl9	3	97204817	97215449	0.459716	193.185	5.88299	17	364.01	1121
Dennd2c	3	103131793	103167845	0.680809	267.55	6.08333	19	95.1067	270
Bcas2	3	103171728	103178537	0.680809	303.98	1.9938	6	95.1067	270
Trim33	3	103310247	103353922	0.680809	319.221	5.91359	19	95.1067	270
Syt6	3	103575338	103645168	0.680809	215.063	3.95296	11	95.1067	270
Olfml3	3	103735832	103737937	0.680809	255.995	1.86702	5	95.1067	270
Hipk1	3	103743891	103778358	0.680809	258.343	6.66737	19	95.1067	270
Dclre1b	3	103802910	103809113	0.680809	288.619	2.57147	7	95.1067	270
Gm15471	3	103802910	103808273	0.680809	310.095	2.21232	6	95.1067	270
Ap4b1	3	103809910	103821787	0.680809	304.421	4.25893	12	95.1067	270
Bcl2l15	3	103833265	103838600	0.680809	255.446	0.894694	3	95.1067	270
Ptpn22	3	103860356	103912067	0.680809	293.739	8.02161	25	95.1067	270
Rsbn1	3	103914415	103962625	0.680809	235.094	4.77505	13	95.1067	270
Phtf1	3	103969017	104007057	0.680809	291.149	6.24306	19	95.1067	270
Magi3	3	104014917	104219984	0.680809	237.634	10.7447	30	95.1067	270
Lrig2	3	104457743	104511752	0.680809	261.696	7.61931	21	95.1067	270
Slc16a1	3	104649288	104655764	0.680809	331.006	2.37151	7	95.1067	270
Tafa3	3	104770648	104776045	0.680809	206.121	1.93535	6	95.1067	270
Ppm1j	3	104781067	104785896	0.680809	172.055	3.33692	10	95.1067	270
Rhoc	3	104791853	104794075	0.680809	194.993	1.41235	4	95.1067	270
Mov10	3	104795103	104805124	0.680809	221.505	5.77672	19	95.1067	270
Amy1	3	113556054	113570047	0.37929	330.006	3.17709	10	126.103	362
Rnpc3	3	113608290	113628427	0.37929	227.246	3.90636	13	126.103	362
Col11a1	3	114030861	114218873	0.37929	195.353	18.2464	65	126.103	362
Olfm3	3	114904426	115122877	0.37929	156.481	4.31688	11	126.103	362
S1pr1	3	115711733	115713173	0.37929	191.628	1.91705	5	126.103	362
A930005H10Rik	3	115887759	115888189	0.37929	286.198	0.505453	2	126.103	362
Dph5	3	115887974	115928733	0.37929	202.019	2.98334	9	126.103	362
Slc30a7	3	115944666	116007233	0.37929	176.482	4.76761	14	126.103	362
Extl2	3	116010601	116027554	0.37929	210.479	2.35486	7	126.103	362
Vcam1	3	116110836	116129394	0.37929	258.463	3.44106	10	126.103	362
Gpr88	3	116252037	116252757	0.37929	118.377	0.983478	3	126.103	362
Cdc14a	3	116274602	116423520	0.37929	147.25	8.40921	24	126.103	362
Rtca	3	116489196	116508026	0.37929	251.284	2.7273	9	126.103	362
Dbt	3	116513075	116548235	0.37929	231.999	3.49167	11	126.103	362
Lrrc39	3	116565773	116582947	0.37929	273.534	3.73225	11	126.103	362
Trmt13	3	116581162	116614120	0.37929	253.062	6.3765	21	126.103	362
Sass6	3	116595055	116628820	0.37929	250.44	4.6501	15	126.103	362
Mfsd14a	3	116632256	116651510	0.37929	233.472	2.93872	10	126.103	362
Slc35a3	3	116673582	116694642	0.37929	257.489	2.26092	7	126.103	362
Agl	3	116744755	116807367	0.37929	233.833	10.7409	33	126.103	362
Frrs1	3	116878231	116903174	0.37929	269.976	4.80781	15	126.103	362
Palmd	3	116918520	116968607	0.37929	214.414	4.80199	13	126.103	362
4930455H04Rik	3	116968457	116983564	0.37929	154.361	1.33023	4	126.103	362
1700061I17Rik	3	117067036	117077186	0.37929	246.234	1.31542	4	126.103	362
Plppr4	3	117321850	117360255	0.37929	197.231	4.29033	12	126.103	362
Plppr5	3	117575633	117686691	0.687396	177.987	3.60676	9	107.431	284
Snx7	3	117782246	117846718	0.687396	180.937	3.56794	10	107.431	284
Mir137	3	118433838	118434003	0.687396	244.218	0.205504	1	107.431	284
Dpyd	3	118562204	119431691	0.687396	118.152	16.821	39	107.431	284
Ptbp2	3	119720273	119761799	0.687396	232.979	3.88328	12	107.431	284
Rwdd3	3	121156154	121171693	0.687396	287.769	2.97744	9	107.431	284
Tmem56	3	121207130	121235258	0.687396	229.502	2.59734	7	107.431	284
Alg14	3	121291794	121361790	0.687396	121.352	2.1658	6	107.431	284
Cnn3	3	121449888	121457433	0.687396	309.529	2.17566	6	107.431	284
Slc44a3	3	121459933	121532233	0.687396	220.711	6.00181	18	107.431	284
A730020M07Rik	3	121637563	121643318	0.687396	259.355	0.991028	3	107.431	284
4930432M17Rik	3	121671292	121682883	0.687396	293.16	1.47263	5	107.431	284
F3	3	121723667	121734291	0.687396	255.403	1.73528	6	107.431	284
Abcd3	3	121760179	121796526	0.687396	361.412	6.69987	22	107.431	284
Arhgap29	3	121973892	122015017	0.687396	323.377	7.33175	25	107.431	284
Abca4	3	122044488	122179892	0.687396	232.532	16.686	52	107.431	284
Gclm	3	122255486	122266431	0.687396	309.851	1.99477	6	107.431	284
Dnttip2	3	122275152	122285162	0.687396	369.038	3.53894	10	107.431	284
Bcar3	3	122426424	122529790	0.353109	141.999	5.43676	15	205.894	555
Fnbp1l	3	122542073	122590439	0.353109	243.939	5.02739	16	205.894	555
Pde5a	3	122730552	122855382	0.353109	183.088	10.3585	28	205.894	555
4930447N08Rik	3	122795186	122795336	0.353109	306.38	0.325001	1	205.894	555
4933405D12Rik	3	122895355	122899315	0.353109	314.729	1.04336	4	205.894	555
Fabp2	3	122895355	122899315	0.353109	314.729	1.04336	4	205.894	555
1810037I17Rik	3	122924437	122925538	0.353109	368.286	0.667664	2	205.894	555
Usp53	3	122933677	122968779	0.353109	244.262	6.30527	19	205.894	555
Myoz2	3	123006379	123034288	0.353109	207.742	1.65841	5	205.894	555
Synpo2	3	123079687	123236014	0.353109	191.201	6.28771	17	205.894	555
Sec24d	3	123269573	123365161	0.353109	179.656	7.97997	24	205.894	555
Mettl14	3	123369357	123385853	0.353109	202.191	3.3535	11	205.894	555
Prss12	3	123464691	123506552	0.353109	167.08	4.27348	11	205.894	555
Snhg8	3	123507975	123508395	0.353109	226.038	0.567409	2	205.894	555
Snora24	3	123507975	123508125	0.353109	200.087	0.288771	1	205.894	555
Ndst3	3	123528749	123672370	0.353109	159.266	7.48244	20	205.894	555
Tram1l1	3	124321172	124322972	0.353109	261.302	2.74282	7	205.894	555
1700006A11Rik	3	124401310	124421473	0.353109	225.623	3.55092	11	205.894	555
1700003H04Rik	3	124575279	124581150	0.353109	195.774	1.35391	4	205.894	555
Ndst4	3	125437731	125724829	0.353109	162.823	7.58549	20	205.894	555
Ugt8a	3	125867156	125915467	0.353109	213.671	3.58352	9	205.894	555
Arsj	3	126364728	126439420	0.353109	211.923	3.24376	8	205.894	555
Camk2d	3	126599022	126842818	0.353109	177.89	9.35767	27	205.894	555
Ank2	3	126923873	127339201	0.353109	211.647	21.8733	62	205.894	555
LOC100862268	3	127161622	127161862	0.353109	179.488	0.382838	1	205.894	555
Larp7	3	127536903	127547572	0.353109	416.695	3.87723	14	205.894	555
LOC110008574	3	127545210	127547021	0.353109	588.202	1.77715	7	205.894	555
Mir302b	3	127545210	127545471	0.353109	544.751	0.359016	1	205.894	555
Mir302c	3	127545210	127545471	0.353109	544.751	0.359016	1	205.894	555
Mir302a	3	127545471	127545733	0.353109	607.065	0.363427	1	205.894	555
Mir302d	3	127545471	127545733	0.353109	607.065	0.363427	1	205.894	555
Mir367	3	127545471	127545995	0.353109	675.777	0.580434	2	205.894	555
Zgrf1	3	127555284	127616854	0.353109	262.284	10.5511	32	205.894	555
Neurog2	3	127633707	127635648	0.353109	255.296	1.81415	6	205.894	555
Alpk1	3	127670910	127729450	0.353109	249.244	7.4405	21	205.894	555
Tifa	3	127796550	127798110	0.353109	347.238	2.31865	6	205.894	555
Ap1ar	3	127808441	127823348	0.353109	228.395	2.65514	9	205.894	555
Fam241a	3	127870696	127871056	0.353109	203.397	0.354111	1	205.894	555
Pitx2	3	129203878	129218914	0.353109	131.179	1.75998	6	205.894	555
Enpep	3	129270229	129332530	0.353109	249.943	7.4577	22	205.894	555
Elovl6	3	129532633	129633514	0.353109	161.468	2.84119	7	205.894	555
Egf	3	129678256	129755009	0.353109	167.141	8.81852	25	205.894	555
6330410L21Rik	3	129754769	129755009	0.353109	135.342	0.39177	1	205.894	555
Rrh	3	129808898	129822488	0.353109	201.801	2.57905	8	205.894	555
Gar1	3	129825111	129830867	0.353109	222.874	0.977709	4	205.894	555
Cfi	3	129836747	129875148	0.353109	232.07	4.56247	15	205.894	555
Pla2g12a	3	129878817	129889008	0.353109	195.317	0.904534	3	205.894	555
Pla2g12a	3	129890229	129895016	0.704142	241.443	0.784959	2	40.6913	122
Casp6	3	129905402	129913631	0.704142	209.298	2.16732	6	40.6913	122
Mcub	3	129915056	129970131	0.704142	187.01	3.27028	9	40.6913	122
Sec24b	3	129983858	130040754	0.704142	243.717	7.545	24	40.6913	122
Col25a1	3	130181451	130595733	0.704142	221.522	14.5097	47	40.6913	122
Etnppl	3	130617629	130634732	0.704142	275.077	3.48255	13	40.6913	122
Ostc	3	130703293	130709425	0.704142	249.667	0.849855	3	40.6913	122
Rpl34	3	130726826	130729320	0.704142	430.4	1.10641	4	40.6913	122
Rpl34-ps1	3	130726826	130729320	0.704142	430.4	1.10641	4	40.6913	122
Lef1	3	131111454	131112875	0.704142	239.813	0.581091	2	40.6913	122
Lef1	3	131113798	131223174	0.368684	144.96	4.48031	12	696.883	1895
Hadh	3	131234107	131272060	0.368684	138.022	3.08748	9	696.883	1895
Cyp2u1	3	131291097	131303142	0.368684	167.046	2.369	8	696.883	1895
Sgms2	3	131323087	131342235	0.368684	183.947	2.12428	6	696.883	1895
Papss1	3	131579277	131643152	0.368684	126.507	5.41146	14	696.883	1895
Dkk2	3	132086022	132178174	0.368684	134.709	2.03524	5	696.883	1895
Aimp1	3	132660537	132683852	0.368684	202.373	2.47347	7	696.883	1895
Tbck	3	132686775	132838075	0.368684	189.199	10.6445	31	696.883	1895
Npnt	3	132884380	132950067	0.368684	132.031	5.66596	16	696.883	1895
Gstcd	3	132983030	133085029	0.368684	165.041	4.52023	15	696.883	1895
Ints12	3	133096713	133109427	0.368684	239.347	2.53353	7	696.883	1895
Arhgef38	3	133116407	133234844	0.368684	91.6537	4.9315	12	696.883	1895
Ppa2	3	133320877	133377920	0.368684	218.129	4.36952	13	696.883	1895
Tet2	3	133466682	133488714	0.368684	268.496	9.81458	27	696.883	1895
Cxxc4	3	134240252	134258134	0.368684	100.278	1.35103	3	696.883	1895
Mir1895	3	134240252	134240612	0.368684	155.758	0.479019	1	696.883	1895
Tacr3	3	134829226	134932465	0.368684	136.571	3.47978	8	696.883	1895
Cenpe	3	135212595	135273284	0.368684	227.917	11.6162	40	696.883	1895
Bdh2	3	135285540	135304253	0.368684	217.558	2.81992	9	696.883	1895
Slc9b2	3	135317057	135342344	0.368684	218.864	3.6392	12	696.883	1895
Slc9b1	3	135348680	135397821	0.368684	219.303	4.10383	13	696.883	1895
Cisd2	3	135410992	135411232	0.368684	166.637	0.310007	1	696.883	1895
Ube2d3	3	135439695	135465306	0.368684	302.613	2.25682	8	696.883	1895
Manba	3	135485648	135570446	0.368684	204.008	5.99841	19	696.883	1895
Nfkb1	3	135585314	135667828	0.368684	176.767	7.84648	24	696.883	1895
Slc39a8	3	135848976	135886998	0.368684	186.593	2.87658	8	696.883	1895
Bank1	3	136054349	136325963	0.368684	160.898	8.56624	22	696.883	1895
Ppp3ca	3	136797705	136935246	0.368684	159.583	5.73508	15	696.883	1895
Emcn	3	137341185	137427381	0.368684	162.666	5.51623	15	696.883	1895
Gm4861	3	137550507	137552256	0.368684	207.396	0.597804	2	696.883	1895
Ddit4l	3	137624137	137626510	0.368684	214.842	0.995341	3	696.883	1895
H2az1	3	137865954	137866475	0.368684	295.695	0.503379	2	696.883	1895
Dnajb14	3	137892759	137908526	0.368684	235.4	1.83265	6	696.883	1895
Lamtor3	3	137918823	137928042	0.368684	304.541	1.67561	6	696.883	1895
Dapp1	3	137933064	137981428	0.368684	169.284	3.71982	11	696.883	1895
Gm5105	3	138049469	138052629	0.368684	248.272	0.754709	2	696.883	1895
Mttp	3	138091021	138134111	0.368684	220.426	6.2233	19	696.883	1895
Trmt10a	3	138147354	138157003	0.368684	351.449	1.60503	7	696.883	1895
4930579F01Rik	3	138164329	138186234	0.368684	225.463	2.38879	8	696.883	1895
0610031O16Rik	3	138217808	138231283	0.368684	240.526	2.81545	9	696.883	1895
Adh7	3	138217808	138231283	0.368684	240.526	2.81545	9	696.883	1895
Adh1	3	138277636	138290606	0.368684	234.826	2.99929	9	696.883	1895
Adh6a	3	138313262	138331027	0.368684	258.952	2.98324	10	696.883	1895
Adh6b	3	138352367	138357717	0.368684	283.589	1.43437	4	696.883	1895
Adh4	3	138415449	138430796	0.368684	246.256	2.54849	9	696.883	1895
Adh5	3	138445249	138455186	0.368684	319.57	2.64256	8	696.883	1895
Metap1	3	138460297	138483151	0.368684	258.251	3.14415	10	696.883	1895
Eif4e	3	138526501	138555506	0.368684	246.051	2.31717	8	696.883	1895
Tspan5	3	138868280	138902470	0.368684	220.888	2.45838	7	696.883	1895
Rap1gds1	3	138927527	139050593	0.368684	182.017	7.16167	18	696.883	1895
Stpg2	3	139205862	139709505	0.368684	131.216	8.57014	22	696.883	1895
Pdha2	3	141210556	141211756	0.368684	226.1	1.54579	4	696.883	1895
Unc5c	3	141465654	141828608	0.368684	126.82	9.55082	24	696.883	1895
Bmpr1b	3	141840556	141880547	0.368684	164.853	3.42149	11	696.883	1895
Pdlim5	3	142242633	142391819	0.368684	165.401	6.56099	19	696.883	1895
Gbp5	3	142500530	142521220	0.368684	219.609	3.76275	11	696.883	1895
Gbp7	3	142534496	142546626	0.368684	274.565	3.20405	10	696.883	1895
Gbp3	3	142561728	142572702	0.368684	251.893	2.6243	10	696.883	1895
Gbp2b	3	142598119	142618209	0.368684	272.148	3.14562	10	696.883	1895
Gbp2	3	142623667	142637497	0.368684	275.426	3.42488	10	696.883	1895
Mir6381	3	142623667	142623907	0.368684	178.496	0.406223	1	696.883	1895
Kyat3	3	142706649	142744161	0.368684	248.812	4.31598	13	696.883	1895
Gtf2b	3	142771348	142783381	0.368684	238.693	1.8954	6	696.883	1895
Pkn2	3	142793791	142853940	0.368684	232.978	7.39858	23	696.883	1895
Lmo4	3	144189210	144202109	0.368684	223.002	1.32801	4	696.883	1895
Hs2st1	3	144434480	144569914	0.368684	119.502	3.77153	10	696.883	1895
Selenof	3	144570671	144596911	0.368684	173.642	2.02102	6	696.883	1895
Sh3glb1	3	144691387	144712776	0.368684	256.57	2.80445	10	696.883	1895
Clca3a1	3	144730602	144760762	0.368684	450.719	3.96711	13	696.883	1895
Clca3a2	3	144797469	144819509	0.368684	428.879	3.95384	13	696.883	1895
Clca3b	3	144823212	144849205	0.368684	360.116	4.51511	14	696.883	1895
Clca4c-ps	3	144879340	144889782	0.368684	387.434	0.961187	3	696.883	1895
Clca4b	3	144911076	144932536	0.368684	380.675	4.8997	15	696.883	1895
Clca4a	3	144952641	144975049	0.368684	416.352	4.90122	15	696.883	1895
Clca1	3	145004651	145032783	0.368684	215.461	4.26097	13	696.883	1895
Clca2	3	145071260	145098990	0.368684	217.901	5.31686	15	696.883	1895
Odf2l	3	145124231	145153567	0.368684	214.793	4.52433	15	696.883	1895
Col24a1	3	145293044	145550752	0.368684	204.563	20.1789	68	696.883	1895
Znhit6	3	145576320	145604014	0.368684	279.172	3.40482	11	696.883	1895
Ccn1	3	145647636	145649820	0.368684	188.95	1.56802	5	696.883	1895
Ddah1	3	145845663	145891619	0.368684	198.946	2.0911	6	696.883	1895
Bcl10	3	145930369	145933367	0.368684	210.232	0.781883	3	696.883	1895
2410004B18Rik	3	145938012	145943922	0.368684	160.966	0.921345	3	696.883	1895
Syde2	3	145988583	146020350	0.368684	248.263	4.90383	14	696.883	1895
Wdr63	3	146040648	146103258	0.368684	202.28	6.97092	21	696.883	1895
Mcoln3	3	146121785	146140650	0.368684	263.516	3.53062	11	696.883	1895
Mcoln2	3	146149877	146194832	0.368684	233.639	5.0428	15	696.883	1895
Lpar3	3	146240515	146285008	0.368684	134.46	1.98414	5	696.883	1895
Gm10636	3	146368696	146369296	0.368684	512.202	0.723622	2	696.883	1895
Ssx2ip	3	146417678	146438862	0.368684	217.124	3.43506	13	696.883	1895
Ctbs	3	146450445	146464113	0.368684	192.739	1.99363	7	696.883	1895
Spata1	3	146457300	146493748	0.368684	219.932	4.81386	16	696.883	1895
Gng5	3	146503201	146503441	0.368684	282.913	0.383668	1	696.883	1895
Rpf1	3	146506463	146521401	0.368684	248.435	2.9805	9	696.883	1895
Dnase2b	3	146582263	146612591	0.368684	216.106	3.60171	10	696.883	1895
Uox	3	146597127	146630629	0.368684	165.282	3.29177	9	696.883	1895
Gm16325	3	146646324	146651172	0.368684	305.266	1.29361	4	696.883	1895
4930503B20Rik	3	146646324	146651172	0.368684	305.266	1.29361	4	696.883	1895
Prkacb	3	146732529	146781359	0.368684	169.095	4.3966	14	696.883	1895
Ttll7	3	146894097	146979810	0.368684	187.491	7.83918	23	696.883	1895
Adgrl2	3	148817130	148954658	0.368684	181.956	10.3571	31	696.883	1895
Adgrl4	3	151437902	151543354	0.368684	217.254	5.66551	18	696.883	1895
Ifi44	3	151732345	151749610	0.368684	235.743	2.22702	7	696.883	1895
Ifi44l	3	151759617	151762923	0.368684	244.394	0.84527	3	696.883	1895
Ptgfr	3	151801594	151835889	0.368684	140.215	2.09787	5	696.883	1895
Gipc2	3	152094100	152165946	0.368684	174.584	2.65314	8	696.883	1895
Dnajb4	3	152185142	152193601	0.368684	249.032	1.47646	4	696.883	1895
Fubp1	3	152210555	152232458	0.368684	281.835	5.89384	20	696.883	1895
Nexn	3	152237481	152255387	0.368684	284.725	3.19292	11	696.883	1895
Miga1	3	152276623	152337834	0.368684	203.31	5.24677	17	696.883	1895
Usp33	3	152357790	152392406	0.368684	271.271	7.12859	24	696.883	1895
Zzz3	3	152420030	152458445	0.368684	274.925	5.25909	16	696.883	1895
Ak5	3	152463891	152667888	0.368684	143.958	6.81269	18	696.883	1895
AI115009	3	152667738	152667888	0.368684	67.3533	0.298107	1	696.883	1895
Pigk	3	152714090	152785573	0.368684	202.714	5.00658	15	696.883	1895
St6galnac5	3	152821505	152982069	0.368684	104.993	3.20514	8	696.883	1895
St6galnac3	3	153205377	153509519	0.368684	117.043	3.30134	7	696.883	1895
5730460C07Rik	3	153790004	153790244	0.368684	284.863	0.381839	1	696.883	1895
Asb17	3	153844292	153853557	0.368684	256.213	1.52916	4	696.883	1895
Asb17os	3	153850617	153850977	0.368684	378.969	0.454954	1	696.883	1895
Msh4	3	153857387	153906032	0.368684	232.309	6.11806	20	696.883	1895
Rabggtb	3	153907550	153912262	0.368684	333.421	2.847	9	696.883	1895
Snord45b	3	153910520	153910773	0.368684	373.395	0.366175	1	696.883	1895
Snord45c	3	153911871	153912262	0.368684	528.652	0.366468	1	696.883	1895
Acadm	3	153922875	153944469	0.368684	295.135	2.77682	12	696.883	1895
Slc44a5	3	153973690	154270093	0.368684	183.963	9.06555	27	696.883	1895
Lhx8	3	154306891	154330371	0.368684	229.456	2.4506	8	696.883	1895
Tyw3	3	154580063	154597058	0.368684	201.123	1.72332	6	696.883	1895
Cryz	3	154596818	154622296	0.368684	248.57	2.96613	9	696.883	1895
Erich3	3	154711233	154748770	0.368684	236.72	2.18395	7	696.883	1895
Tnni3k	3	154786674	155055345	0.368684	162.336	11.106	32	696.883	1895
Fpgt	3	155086561	155093386	0.368684	287.665	2.99593	9	696.883	1895
Lrriq3	3	155098768	155193799	0.368684	129.584	4.59059	14	696.883	1895
Negr1	3	156562152	157312967	0.368684	86.8754	8.46481	18	696.883	1895
Zranb2	3	157536269	157546758	0.368684	175.394	2.6411	10	696.883	1895
Mir186	3	157544258	157544408	0.368684	66.46	0.262777	1	696.883	1895
Ptger3	3	157567010	157643974	0.368684	91.6574	3.12492	8	696.883	1895
Cth	3	157894732	157925067	0.368684	208.638	3.30709	11	696.883	1895
Ankrd13c	3	157947740	158005924	0.368684	218.067	4.77563	15	696.883	1895
Srsf11	3	158011985	158036591	0.368684	199.431	3.06916	12	696.883	1895
Lrrc40	3	158036680	158066224	0.368684	280.573	4.5603	15	696.883	1895
Lrrc7	3	158084401	158413189	0.368684	151.451	15.5088	42	696.883	1895
Depdc1a	3	159498315	159529188	0.368684	306.114	4.7647	14	696.883	1895
Rpe65	3	159599147	159624722	0.368684	282.586	4.3374	14	696.883	1895
Wls	3	159839903	159934364	0.368684	209.537	4.93789	14	696.883	1895
Galt	4	41758040	41758602	0.342399	117.993	0.571698	2	50.4126	165
Il11ra1	4	41763540	41769695	0.342399	278.898	3.06837	11	50.4126	165
Ccl27a	4	41769455	41771243	0.342399	246.82	0.991036	4	50.4126	165
Gm3893	4	41903627	42219879	0.342399	193.698	21.3868	73	50.4126	165
LOC100041504	4	41903627	42256227	0.342399	191.986	22.0958	76	50.4126	165
Ccl21c	4	41903627	42256227	0.342399	191.986	22.0958	76	50.4126	165
Gm21541	4	41903627	42256227	0.342399	191.986	22.0958	76	50.4126	165
Gm10591	4	41903627	42256227	0.342399	191.986	22.0958	76	50.4126	165
Gm13304	4	41903627	42256227	0.342399	191.986	22.0958	76	50.4126	165
Ccl21b	4	41903627	42256227	0.342399	191.986	22.0958	76	50.4126	165
Gm20878	4	41941517	41941667	0.342399	119.38	0.185787	1	50.4126	165
Gm21586	4	41941517	41941667	0.342399	119.38	0.185787	1	50.4126	165
Gm21953	4	41941517	41941667	0.342399	119.38	0.185787	1	50.4126	165
Fam205a3	4	41966070	42715909	0.342399	198.683	30.6528	102	50.4126	165
Fam205a4	4	41966070	42715909	0.342399	198.683	30.6528	102	50.4126	165
Fam205a2	4	41966070	42528222	0.342399	203.799	28.346	95	50.4126	165
4933409K07Rik	4	42032956	42461310	0.342399	213.169	17.7028	62	50.4126	165
Gm7819	4	42072621	42089739	0.342399	255.439	2.83748	10	50.4126	165
LOC100861978	4	42154055	42158526	0.342399	192.004	0.881506	4	50.4126	165
Gm13306	4	42154055	42158526	0.342399	192.004	0.881506	4	50.4126	165
Ccl27b	4	42154055	42158526	0.342399	192.004	0.881506	4	50.4126	165
Gm2506	4	42157003	42158526	0.342399	182.378	0.658001	3	50.4126	165
Gm2002	4	42158071	42163639	0.342399	145.004	1.51109	7	50.4126	165
Il11ra2	4	42158071	42163639	0.342399	145.004	1.51109	7	50.4126	165
Gm13305	4	42159125	42163639	0.342399	150.968	1.17674	5	50.4126	165
4930578G10Rik	4	42715429	42851915	0.342399	238.107	13.6466	40	50.4126	165
Gm2192	4	42715429	42715909	0.342399	287.852	0.73122	2	50.4126	165
Ccl19	4	42754812	42756359	0.342399	211.259	0.62679	3	50.4126	165
Ccl21a	4	42773456	42773822	0.342399	201.63	0.490775	2	50.4126	165
Gm1987	4	42773456	42773822	0.342399	201.63	0.490775	2	50.4126	165
Fam205a1	4	42848195	42851915	0.342399	305.817	3.84484	11	50.4126	165
Olfr159	4	43770528	43771068	0.374726	308.505	0.654798	2	5.20398	15
Olfr156	4	43820340	43821420	0.374726	378.903	1.24767	4	5.20398	15
Olfr157	4	43835469	43836549	0.374726	365.678	1.13283	4	5.20398	15
Olfr155	4	43854249	43854729	0.374726	338.083	0.656821	2	5.20398	15
Olfr155	4	43854729	43855209	-0.214311	335.811	0.65355	2	566.505	1609
Reck	4	43890902	43943373	-0.214311	157.298	6.24159	19	566.505	1609
Glipr2	4	43968075	43977662	-0.214311	136.759	1.07844	4	566.505	1609
Ccin	4	43983543	43985463	-0.214311	176.826	2.69312	7	566.505	1609
Clta	4	44013033	44032605	-0.214311	203.116	2.09879	7	566.505	1609
Gne	4	44037054	44084132	-0.214311	114.774	5.06967	14	566.505	1609
Rnf38	4	44129534	44167411	-0.214311	147.154	3.63752	12	566.505	1609
Melk	4	44303546	44363917	-0.214311	160.886	4.98995	16	566.505	1609
Pax5	4	44531361	44710444	-0.214311	50.8727	6.04251	15	566.505	1609
Zcchc7	4	44761813	44931494	-0.214311	134.481	5.33754	14	566.505	1609
Grhpr	4	44982823	44990556	-0.214311	99.0451	2.88392	8	566.505	1609
Zbtb5	4	44993357	44995397	-0.214311	183.145	2.45067	8	566.505	1609
Polr1e	4	45018611	45032139	-0.214311	132.338	3.85373	13	566.505	1609
Fbxo10	4	45035874	45062531	-0.214311	121.623	5.30523	14	566.505	1609
Tomm5	4	45105536	45108092	-0.214311	77.7183	0.460883	2	566.505	1609
Frmpd1	4	45229794	45285887	-0.214311	129.176	8.97675	26	566.505	1609
Frmpd1os	4	45243587	45243827	-0.214311	118.446	0.396538	1	566.505	1609
Trmt10b	4	45300415	45315125	-0.214311	183.675	2.35216	8	566.505	1609
Exosc3	4	45316806	45320610	-0.214311	126.414	1.42569	4	566.505	1609
Dcaf10	4	45342642	45374332	-0.214311	143.962	3.04341	9	566.505	1609
Slc25a51	4	45399229	45400189	-0.214311	198.335	1.23423	4	566.505	1609
Shb	4	45423910	45529751	-0.214311	74.4985	5.1044	13	566.505	1609
Gm829	4	45683681	45718836	-0.214311	83.4867	1.29367	3	566.505	1609
Aldh1b1	4	45802460	45804380	-0.214311	124.215	2.21945	7	566.505	1609
Igfbpl1	4	45813354	45826574	-0.214311	102.59	1.34469	4	566.505	1609
Stra6l	4	45848996	45885444	-0.214311	118.181	6.20781	19	566.505	1609
Ccdc180	4	45900145	45950779	-0.214311	113.304	5.76401	20	566.505	1609
Tdrd7	4	45965338	46034525	-0.214311	123.977	7.21691	21	566.505	1609
Tmod1	4	46060953	46107061	-0.214311	114.069	2.89981	9	566.505	1609
Tstd2	4	46116783	46135588	-0.214311	139.368	3.08204	9	566.505	1609
Ncbp1	4	46138778	46172008	-0.214311	180.819	6.9808	23	566.505	1609
Xpa	4	46175220	46196253	-0.214311	123.943	2.22017	7	566.505	1609
Foxe1	4	46344386	46345973	-0.214311	158.104	1.42147	4	566.505	1609
Trmo	4	46377069	46389414	-0.214311	118.401	2.53835	8	566.505	1609
Hemgn	4	46394535	46404013	-0.214311	195.659	2.49521	7	566.505	1609
Anp32b	4	46460133	46472460	-0.214311	209.962	1.38032	5	566.505	1609
Nans	4	46489303	46502658	-0.214311	101.715	1.98396	6	566.505	1609
Trim14	4	46510329	46533121	-0.214311	82.4544	1.72903	5	566.505	1609
Gm16731	4	46539170	46539320	-0.214311	66.3133	0.281867	1	566.505	1609
Coro2a	4	46539170	46564775	-0.214311	96.7514	3.97084	12	566.505	1609
Tbc1d2	4	46605743	46650090	-0.214311	79.5565	5.48184	16	566.505	1609
Gabbr2	4	46664745	46991189	-0.214311	68.7192	9.59616	25	566.505	1609
Anks6	4	47016700	47049619	-0.214311	100.292	5.44089	17	566.505	1609
Galnt12	4	47092149	47122626	-0.214311	89.5019	3.85648	11	566.505	1609
Col15a1	4	47245323	47312302	-0.214311	149.773	12.0321	40	566.505	1609
Tgfbr1	4	47383690	47410833	-0.214311	178.063	2.93953	8	566.505	1609
Alg2	4	47471527	47474291	-0.214311	168.637	1.97155	5	566.505	1609
Sec61b	4	47474661	47483077	-0.214311	161.839	1.0326	4	566.505	1609
Nr4a3	4	48051211	48083407	-0.214311	71.9854	3.55434	10	566.505	1609
Stx17	4	48131767	48182947	-0.214311	103.709	3.58953	10	566.505	1609
Erp44	4	48194567	48243572	-0.214311	108.701	3.75213	12	566.505	1609
Invs	4	48283211	48431085	-0.214311	105.406	6.81957	20	566.505	1609
Tex10	4	48430935	48470092	-0.214311	138.756	5.80842	17	566.505	1609
Msantd3	4	48552380	48561287	-0.214311	128.918	1.09713	4	566.505	1609
Tmeff1	4	48604544	48662132	-0.214311	137.466	4.24801	12	566.505	1609
Cavin4	4	48663584	48672664	-0.214311	133.188	1.45967	5	566.505	1609
Plppr1	4	49206373	49337721	-0.214311	84.0438	3.57528	8	566.505	1609
Acnat2	4	49380109	49383556	-0.214311	258.183	1.68471	5	566.505	1609
Acnat1	4	49447318	49451115	-0.214311	268.336	1.65134	5	566.505	1609
Baat	4	49489815	49503126	-0.214311	152.311	1.8488	5	566.505	1609
Mrpl50	4	49514142	49521066	-0.214311	185.493	1.07799	3	566.505	1609
Zfp189	4	49521488	49529202	-0.214311	106.367	0.779716	3	566.505	1609
Aldob	4	49536749	49544911	-0.214311	124.163	2.67862	8	566.505	1609
Tmem246	4	49585937	49587257	-0.214311	109.293	1.59932	5	566.505	1609
Rnf20	4	49633225	49656008	-0.214311	141.157	5.76509	18	566.505	1609
Grin3a	4	49665214	49845091	-0.214311	99.7006	8.70755	24	566.505	1609
Ppp3r2	4	49681081	49681993	-0.214311	160.228	1.12625	3	566.505	1609
Cylc2	4	51216623	51229599	-0.214311	156.119	2.17325	6	566.505	1609
Smc2	4	52440218	52486695	-0.214311	148.353	7.00593	22	566.505	1609
Toporsl	4	52610055	52612215	-0.214311	194.176	2.63795	8	566.505	1609
4930552N02Rik	4	52825337	52826417	-0.214311	217.087	1.41231	4	566.505	1609
Olfr275	4	52825337	52826417	-0.214311	217.087	1.41231	4	566.505	1609
Olfr273	4	52855553	52856513	-0.214311	183.096	1.109	4	566.505	1609
Olfr272	4	52910828	52911788	-0.214311	193.555	1.43408	4	566.505	1609
Olfr270	4	52970614	52971574	-0.214311	200.765	1.38209	4	566.505	1609
Nipsnap3a	4	52989374	53000395	-0.214311	174.396	1.80044	6	566.505	1609
Nipsnap3b	4	53014999	53021381	-0.214311	185.68	1.70417	5	566.505	1609
Abca1	4	53033892	53144021	-0.214311	117.156	16.7193	52	566.505	1609
AI427809	4	53262331	53263287	-0.214311	156.279	0.560004	2	566.505	1609
Slc44a1	4	53481417	53621661	-0.214311	128.089	7.02052	19	566.505	1609
Fsd1l	4	53646864	53701221	-0.214311	159.722	4.06059	12	566.505	1609
Fktn	4	53720066	53761399	-0.214311	144.195	3.31466	11	566.505	1609
Tal2	4	53785812	53786892	-0.214311	174.845	1.52732	4	566.505	1609
Tmem38b	4	53826073	53860110	-0.214311	119.307	2.44399	7	566.505	1609
Zfp462	4	55007551	55080888	-0.214311	148.339	12.5296	34	566.505	1609
Rad23b	4	55350936	55389999	-0.214311	144.936	4.02413	12	566.505	1609
Klf4	4	55528091	55531928	-0.214311	101.238	2.72483	8	566.505	1609
Actl7b	4	56740050	56741490	-0.214311	108.374	1.87161	5	566.505	1609
Actl7a	4	56743416	56744976	-0.214311	154.187	2.34468	6	566.505	1609
Elp1	4	56751594	56800168	-0.214311	157.239	10.7162	35	566.505	1609
Abitram	4	56802578	56806221	-0.214311	165.997	1.48484	6	566.505	1609
Ctnnal1	4	56812267	56865164	-0.214311	143.911	6.43447	20	566.505	1609
Tmem245	4	56880178	56938039	-0.214311	135.907	5.82438	19	566.505	1609
Mir32	4	56895237	56895387	-0.214311	147.14	0.333382	1	566.505	1609
Frrs1l	4	56962953	56990132	-0.214311	107.911	2.28067	6	566.505	1609
Epb41l4b	4	56995677	57142931	-0.214311	120.094	8.75635	28	566.505	1609
Ptpn3	4	57194232	57270210	-0.214311	132.967	8.13788	25	566.505	1609
Pakap	4	57568302	57892969	-0.214311	90.8195	11.3026	31	566.505	1609
Akap2	4	57854544	57892969	-0.214311	113.388	4.15128	12	566.505	1609
D630039A03Rik	4	57910054	57915815	-0.214311	108	0.972351	3	566.505	1609
Txn1	4	57943845	57956257	-0.214311	208.441	1.18398	4	566.505	1609
Txndc8	4	57984108	58009115	-0.214311	150.563	2.45519	7	566.505	1609
Svep1	4	58043918	58206408	-0.214311	137.651	20.0875	59	566.505	1609
Musk	4	58286060	58373725	-0.214311	132.871	6.40149	19	566.505	1609
Lpar1	4	58437302	58504703	-0.214311	69.2601	2.45868	7	566.505	1609
Olfr267	4	58784768	58785728	-0.214311	181.406	1.36311	4	566.505	1609
Ecpas	4	58800129	58905073	-0.214311	158.861	15.0848	48	566.505	1609
Zkscan16	4	58946087	58957960	-0.214311	141.989	2.68002	9	566.505	1609
Ptgr1	4	58966647	58984855	-0.214311	145.923	2.79296	9	566.505	1609
Dnajc25	4	59017625	59022741	-0.214311	124.148	1.04359	4	566.505	1609
Gng10	4	59039168	59039408	-0.214311	77.5958	0.325466	1	566.505	1609
Shoc1	4	59043826	59113989	-0.214311	166.482	8.7299	29	566.505	1609
Ugcg	4	59189632	59220427	-0.214311	143.904	3.27329	10	566.505	1609
Susd1	4	59315318	59428048	-0.214311	85.0195	6.48339	20	566.505	1609
Ptbp3	4	59476828	59546224	-0.214311	120.154	5.10956	17	566.505	1609
Hsdl2	4	59591995	59617750	-0.214311	202.058	3.0873	10	566.505	1609
E130308A19Rik	4	59690152	59753055	-0.214311	109.028	5.66255	14	566.505	1609
Inip	4	59772320	59782325	-0.214311	152.321	1.27553	4	566.505	1609
Snx30	4	59857419	59898996	-0.214311	95.4944	4.15861	12	566.505	1609
Slc46a2	4	59906326	59914954	-0.214311	131.629	2.47587	7	566.505	1609
Mup4	4	59957786	59960613	-0.214311	440.908	1.57434	6	566.505	1609
Mup6	4	60003504	60006260	-0.214311	481.921	1.63869	6	566.505	1609
Mup7	4	60066579	60070311	-0.214311	808.841	1.59529	7	566.505	1609
Mup15	4	60066579	60139797	-0.214311	854.245	2.60592	13	566.505	1609
Mup2	4	60136916	60662310	-0.214311	631.586	9.48766	41	566.505	1609
Mup8	4	60219593	60222480	-0.214311	807.761	1.05152	4	566.505	1609
Mup9	4	60418155	60421897	-0.214311	926.517	1.40528	6	566.505	1609
Mup1	4	60501710	60501860	-0.214311	885.587	0.262477	1	566.505	1609
Mup10	4	60579917	60582099	-0.214311	718.951	0.800144	3	566.505	1609
Mup13	4	60659449	60662310	-0.214311	850.003	0.708959	3	566.505	1609
Mup11	4	60659449	60662310	-0.214311	850.003	0.708959	3	566.505	1609
Mup12	4	60739766	60741226	-0.214311	705.998	0.794071	3	566.505	1609
Mup13	4	61226726	61672737	-0.242088	720.1	3.47134	16	557.647	1484
Mup2	4	61303267	61439643	-0.242088	649.641	0.92673	4	557.647	1484
Mup14	4	61303267	61303387	-0.242088	669.408	0.266547	1	557.647	1484
Mup15	4	61438198	61439643	-0.242088	806.857	0.521872	2	557.647	1484
Mup16	4	61518918	61519038	-0.242088	735.383	0.259659	1	557.647	1484
Mup17	4	61593585	61593735	-0.242088	591.653	0.280427	1	557.647	1484
Mup18	4	61671161	61672737	-0.242088	1116.95	0.366171	2	557.647	1484
Mup5	4	61832283	61835133	-0.242088	765.607	1.60096	6	557.647	1484
Mup20	4	62051213	62054059	-0.242088	573.836	1.52587	6	557.647	1484
Mup3	4	62084489	62087236	-0.242088	405.044	1.45623	6	557.647	1484
Mup21	4	62147873	62150762	-0.242088	393.635	1.14244	6	557.647	1484
Zfp37	4	62192263	62205125	-0.242088	151.611	1.80064	5	557.647	1484
Slc31a2	4	62286444	62297178	-0.242088	114.897	1.17451	4	557.647	1484
Fkbp15	4	62300854	62360455	-0.242088	125.711	9.28341	29	557.647	1484
Slc31a1	4	62385484	62388817	-0.242088	167.461	1.36478	4	557.647	1484
Cdc26	4	62394812	62402823	-0.242088	311.906	0.594143	2	557.647	1484
Prpf4	4	62408797	62423433	-0.242088	169.774	4.33343	13	557.647	1484
Rnf183	4	62427933	62428653	-0.242088	92.4746	1.09786	3	557.647	1484
Wdr31	4	62453736	62464103	-0.242088	136.808	2.75914	9	557.647	1484
Bspry	4	62482576	62497071	-0.242088	160.326	1.77834	6	557.647	1484
Hdhd3	4	62499156	62500116	-0.242088	97.2923	1.36955	4	557.647	1484
Alad	4	62509188	62514189	-0.242088	126.945	2.89992	11	557.647	1484
Pole3	4	62524030	62525022	-0.242088	198.549	0.893287	3	557.647	1484
4933430I17Rik	4	62525757	62547766	-0.242088	180.583	4.4335	14	557.647	1484
Rgs3	4	62581888	62702271	-0.242088	138.397	9.79586	32	557.647	1484
Zfp618	4	63061451	63133746	-0.242088	121.706	7.67607	21	557.647	1484
Ambp	4	63143296	63154057	-0.242088	120.984	3.29824	10	557.647	1484
Kif12	4	63165780	63172051	-0.242088	109.207	5.58761	17	557.647	1484
Col27a1	4	63215762	63333354	-0.242088	113.568	18.6645	65	557.647	1484
Mir455	4	63256841	63256991	-0.242088	134.113	0.318831	1	557.647	1484
Orm1	4	63344535	63348069	-0.242088	235.089	1.91901	6	557.647	1484
Orm3	4	63356165	63359416	-0.242088	243.475	1.52787	6	557.647	1484
Orm2	4	63362424	63365814	-0.242088	256.14	1.54544	6	557.647	1484
Akna	4	63370441	63398178	-0.242088	90.8056	7.59359	22	557.647	1484
Whrn	4	63415454	63494815	-0.242088	72.0963	6.5784	19	557.647	1484
Atp6v1g1	4	63549910	63550150	-0.242088	142.404	0.335381	1	557.647	1484
Tmem268	4	63562486	63583994	-0.242088	96.598	2.41718	8	557.647	1484
Gm11213	4	63600673	63605320	-0.242088	182.462	0.645382	2	557.647	1484
Tex48	4	63607272	63612504	-0.242088	148.398	0.916534	4	557.647	1484
Tnfsf15	4	63729575	63745038	-0.242088	130.355	2.31456	6	557.647	1484
Tnfsf8	4	63834063	63861073	-0.242088	117.252	2.24597	6	557.647	1484
Tnc	4	63960397	64020611	-0.242088	129.704	11.1133	31	557.647	1484
Pappa	4	65124812	65351730	-0.242088	105.755	12.0774	33	557.647	1484
Astn2	4	65381389	66403958	-0.242088	72.5932	22.1387	52	557.647	1484
Trim32	4	65613161	65616281	-0.242088	155.22	4.17263	12	557.647	1484
Tlr4	4	66827785	66841493	-0.242088	191.623	3.97795	11	557.647	1484
Brinp1	4	68761976	68904964	-0.242088	66.1226	5.68137	14	557.647	1484
Cdk5rap2	4	70222995	70410298	-0.242088	99.1717	13.7301	42	557.647	1484
Megf9	4	70433064	70534812	-0.242088	74.1249	3.95932	11	557.647	1484
Tle1	4	72118017	72199406	-0.242088	119.526	7.9825	24	557.647	1484
Aldoart1	4	72851250	72852690	-0.242088	240.771	1.82432	5	557.647	1484
Gm11487	4	73401130	73405011	-0.242088	399.269	1.7583	6	557.647	1484
Gm38423	4	73607855	73669939	-0.242088	486.295	2.84133	11	557.647	1484
Gm11236	4	73607855	73638299	-0.242088	461.029	2.64901	10	557.647	1484
Gm11237	4	73607855	73669939	-0.242088	486.295	2.84133	11	557.647	1484
Gm11239	4	73607855	73687467	-0.242088	499.276	3.58655	14	557.647	1484
Gm428	4	73669819	73687467	-0.242088	607.342	0.937544	4	557.647	1484
Rasef	4	73717629	73780432	-0.242088	159.737	5.22678	17	557.647	1484
Gm13871	4	73872308	73887274	-0.242088	409.998	2.26637	8	557.647	1484
Gm11758	4	73872308	73887274	-0.242088	409.998	2.26637	8	557.647	1484
Gm11757	4	73872308	73887274	-0.242088	409.998	2.26637	8	557.647	1484
Gm11756	4	73917422	73920697	-0.242088	527.783	1.27766	5	557.647	1484
2310002L09Rik	4	73939497	73950755	-0.242088	126.446	1.47904	4	557.647	1484
Frmd3	4	74074006	74202054	-0.242088	121.114	6.6788	20	557.647	1484
Kdm4c	4	74262776	74405028	-0.242088	103.799	8.24689	24	557.647	1484
Dmac1	4	75277646	75278295	-0.242088	78.5869	0.657654	2	557.647	1484
Ptprd	4	75944901	78211790	-0.242088	71.6434	28.6789	64	557.647	1484
Tyrp1	4	80835025	80850900	-0.242088	149.552	2.91166	8	557.647	1484
Lurap1l	4	80953509	80953989	-0.242088	121.603	0.696288	2	557.647	1484
Mpdz	4	81279549	81421239	-0.242088	133.112	14.3775	46	557.647	1484
Nfib	4	82290661	82504803	-0.242088	120.997	7.85182	20	557.647	1484
Zdhhc21	4	82806274	82847738	-0.242088	100.247	3.12599	9	557.647	1484
Cer1	4	82882580	82885129	-0.242088	166.802	1.31511	3	557.647	1484
Frem1	4	82900377	83020896	-0.242088	140.149	13.1449	37	557.647	1484
Ttc39b	4	83227088	83298004	-0.242088	136.709	6.03915	20	557.647	1484
Snapc3	4	83417722	83468688	-0.242088	187.578	6.47607	20	557.647	1484
Psip1	4	83456958	83482554	-0.242088	183.524	4.49345	14	557.647	1484
Ccdc171	4	83535823	83864458	-0.242088	81.3722	14.2928	39	557.647	1484
Bnc2	4	84275756	84555960	-0.242088	106.645	8.27637	21	557.647	1484
Cntln	4	84888596	85130751	-0.242088	87.1498	11.9492	34	557.647	1484
Sh3gl2	4	85205508	85387733	-0.242088	85.3631	3.94138	11	557.647	1484
Adamtsl1	4	86053998	86425954	-0.242088	65.876	18.074	46	557.647	1484
Saxo1	4	86444774	86558054	-0.242088	109.541	3.92117	10	557.647	1484
Rraga	4	86575906	86577326	-0.242088	150.267	1.86288	5	557.647	1484
Haus6	4	86581902	86611868	-0.242088	169.287	6.10074	21	557.647	1484
Scarna8	4	86586479	86586642	-0.242088	165.061	0.358271	1	557.647	1484
Plin2	4	86656977	86668753	-0.242088	165.22	2.72821	8	557.647	1484
Dennd4c	4	86774226	86848957	-0.242088	173.754	9.74143	31	557.647	1484
Rps6	4	86854647	86856912	-0.242088	329.334	1.40965	4	557.647	1484
Acer2	4	86874451	86917606	-0.242088	78.0061	2.96408	9	557.647	1484
Slc24a2	4	86991287	87227828	-0.242088	78.7878	6.64175	19	557.647	1484
Mllt3	4	87773959	88033148	-0.242088	92.5199	5.77487	16	557.647	1484
Focad	4	88121239	88410712	-0.242088	123.18	19.3858	54	557.647	1484
Mir491	4	88122034	88122184	-0.242088	99.0867	0.28045	1	557.647	1484
Hacd4	4	88414214	88438910	-0.242088	165.172	2.07441	7	557.647	1484
Ifnb1	4	88522199	88522799	-0.242088	138.426	0.828624	2	557.647	1484
Ifna15	4	88557658	88558258	-0.242088	655.115	0.557908	2	557.647	1484
Ifna14	4	88571212	88571812	-0.242088	595.287	0.509544	2	557.647	1484
Ifna9	4	88591798	88592398	-0.242088	615.836	0.592515	2	557.647	1484
Ifna12	4	88602722	88603322	-0.242088	664.964	0.559902	2	557.647	1484
C87499	4	88627593	88634245	-0.242088	242.453	1.69533	5	557.647	1484
Ifna13	4	88643799	88644399	-0.242088	598.651	0.618801	2	557.647	1484
Ifna16	4	88676244	88676964	-0.242088	539.623	0.888343	3	557.647	1484
Ifna2	4	88683198	88683918	-0.242088	482.001	0.852809	3	557.647	1484
Ifnab	4	88690646	88691366	-0.242088	534.317	0.840756	3	557.647	1484
Klhl9	4	88720106	88722239	-0.242088	219.371	3.14282	8	557.647	1484
Gm13271	4	88754841	88755441	1.91126	595.616	0.82741	2	5.04729	16
Gm13283	4	88760959	88761199	1.91126	766.354	0.40331	1	5.04729	16
Gm13289	4	88773976	88806650	1.91126	916.256	3.81657	13	5.04729	16
Gm13290	4	88773976	88806650	1.91126	916.256	3.81657	13	5.04729	16
Gm13285	4	88773976	88806650	1.91126	916.256	3.81657	13	5.04729	16
Gm13272	4	88780063	88780183	1.91126	890.033	0.303146	1	5.04729	16
Ifnz	4	88783368	88783608	1.91126	998.283	0.239303	1	5.04729	16
Gm13276	4	88786252	88786532	1.91126	1241.21	0.174332	1	5.04729	16
Gm13277	4	88788616	88789456	1.91126	814.382	0.538429	2	5.04729	16
Gm13278	4	88792254	88798101	1.91126	1232.77	0.697048	3	5.04729	16
Gm13279	4	88792254	88798101	1.91126	1232.77	0.697048	3	5.04729	16
Gm13275	4	88795071	88801144	1.91126	1156.78	0.693319	3	5.04729	16
Gm13288	4	88806136	88806650	1.91126	806.088	0.781408	2	5.04729	16
Pramef17	4	143991426	143994405	-0.45056	350.743	1.6385	5	96.029	287
Pramel4	4	144064826	144068404	-0.45056	497.904	1.5514	6	96.029	287
Gm13102	4	144107257	144107977	-0.45056	546.857	0.804973	3	96.029	287
Oog3	4	144157849	144162650	-0.45056	292.271	1.98007	6	96.029	287
Oog2	4	144190683	144196605	-0.45056	321.75	1.75037	5	96.029	287
C87977	4	144207027	144213009	-0.45056	445.673	1.76681	6	96.029	287
Pramel5	4	144271124	144274040	-0.45056	379.743	1.6061	5	96.029	287
Gm13128	4	144330211	144333163	-0.45056	338.863	1.66748	5	96.029	287
Gm13119	4	144361578	144363852	-0.45056	397.602	1.58132	5	96.029	287
Pramef20	4	144372744	144377966	-0.45056	142.574	1.8635	5	96.029	287
Pramef12	4	144392559	144406275	-0.45056	120.088	2.51666	7	96.029	287
1700012P22Rik	4	144418373	144438665	-0.45056	101.895	1.9105	5	96.029	287
Aadacl3	4	144455636	144463763	-0.45056	140.527	2.02958	6	96.029	287
Aadacl4fm1	4	144519848	144529147	-0.45056	185.026	1.85152	6	96.029	287
Aadacl4fm2	4	144554966	144565171	-0.45056	179.527	2.23827	6	96.029	287
Aadacl4	4	144613669	144623430	-0.45056	154.423	2.19765	6	96.029	287
Aadacl4fm4	4	144669903	144686403	-0.45056	109.243	2.38599	7	96.029	287
AAdacl4fm3	4	144703157	144721439	-0.45056	162.579	2.18602	6	96.029	287
Aadacl4fm5	4	144777365	144786562	-0.45056	157.715	2.17214	6	96.029	287
Dhrs3	4	144893491	144927236	-0.45056	69.5108	2.64699	7	96.029	287
Vps13d	4	144972697	145190603	-0.45056	117.079	27.5647	83	96.029	287
Tnfrsf1b	4	145215762	145246821	-0.45056	80.3463	3.78482	10	96.029	287
Tnfrsf8	4	145268932	145315112	-0.45056	69.8759	3.68847	12	96.029	287
Smarca5-ps	4	145467870	145468020	-0.45056	161.807	0.340136	1	96.029	287
Zfp990	4	145530809	145536896	-0.45056	600.624	0.796113	3	96.029	287
Gm13212	4	145617069	145622454	-0.45056	952.104	0.748674	3	96.029	287
Zfp980	4	145696107	145701211	-0.45056	1165.76	0.812674	3	96.029	287
Gm13034	4	146068116	146068446	-0.45056	847.255	0.220928	1	96.029	287
Zfp987	4	146099717	146124600	-0.45056	574.689	2.07867	7	96.029	287
Zfp600	4	146193249	146195272	-0.45056	966.125	0.528386	2	96.029	287
Zfp991	4	146463458	146466284	-0.45056	2329.87	0.641046	3	96.029	287
Zfp992	4	146463458	146466284	-0.45056	2329.87	0.641046	3	96.029	287
Zfp981	4	146532079	146537090	-0.45056	769.396	0.824037	3	96.029	287
1700095A21Rik	4	146532079	146537090	-0.45056	769.396	0.824037	3	96.029	287
Zfp982	4	147507534	147512413	-0.220761	1256.33	0.606955	3	441.856	1317
Zfp985	4	147577023	147583016	-0.220761	1049.84	0.797704	3	441.856	1317
Zfp979	4	147613731	147618543	-0.220761	735.88	0.788706	3	441.856	1317
Zfp534	4	147675746	147682370	-0.220761	1363.28	0.794865	3	441.856	1317
Zfp984	4	147755931	147761294	-0.220761	1160.62	0.795609	3	441.856	1317
Zfp933	4	147828349	147848338	-0.220761	114.595	0.915214	3	441.856	1317
Miip	4	147860958	147866415	-0.220761	125.041	2.71719	10	441.856	1317
Fv1	4	147868957	147870199	-0.220761	181.358	1.03155	3	441.856	1317
Mfn2	4	147875332	147898670	-0.220761	117.14	5.18533	16	441.856	1317
Plod1	4	147910675	147936698	-0.220761	105.043	6.46019	21	441.856	1317
2510039O18Rik	4	147941531	147946668	-0.220761	98.8963	2.48123	7	441.856	1317
Nppb	4	147985917	147987029	-0.220761	76.1754	0.792121	3	441.856	1317
Nppa	4	148000773	148001839	-0.220761	122	1.11797	3	441.856	1317
Clcn6	4	148006730	148038783	-0.220761	123.851	6.13347	21	441.856	1317
Mthfr	4	148041175	148059621	-0.220761	118.99	3.87407	12	441.856	1317
Agtrap	4	148080422	148084035	-0.220761	100.439	1.41743	4	441.856	1317
Draxin	4	148102435	148116014	-0.220761	96.8607	1.60382	7	441.856	1317
Mad2l2	4	148140723	148145451	-0.220761	138.988	1.8681	7	441.856	1317
Fbxo6	4	148145869	148149687	-0.220761	116.923	1.94958	5	441.856	1317
Mir7022	4	148146796	148146946	-0.220761	145.507	0.318586	1	441.856	1317
Fbxo44	4	148153435	148158848	-0.220761	96.2086	1.61087	5	441.856	1317
Fbxo2	4	148160609	148166151	-0.220761	81.2939	1.3923	5	441.856	1317
Disp3	4	148238401	148272460	-0.220761	93.1705	8.55599	24	441.856	1317
Ubiad1	4	148436097	148444488	-0.220761	123.283	1.63939	4	441.856	1317
Mtor	4	148452230	148556911	-0.220761	136.659	20.7015	63	441.856	1317
Angptl7	4	148496118	148500294	-0.220761	103.54	1.8435	5	441.856	1317
Exosc10	4	148558432	148582358	-0.220761	162.559	7.14322	25	441.856	1317
Srm	4	148591983	148594356	-0.220761	118.763	1.57627	5	441.856	1317
Masp2	4	148602474	148614558	-0.220761	165.341	4.28529	13	441.856	1317
Tardbp	4	148612597	148625422	-0.220761	223.623	3.66421	10	441.856	1317
Gm572	4	148643279	148676349	-0.220761	124.377	5.38015	16	441.856	1317
Casz1	4	148928415	148951913	-0.220761	103.559	7.74064	24	441.856	1317
Gm13205	4	148948478	148951913	-0.220761	96.1248	1.46274	4	441.856	1317
Pex14	4	148961289	149099848	-0.220761	46.6686	4.75236	13	441.856	1317
Dffa	4	149104197	149119304	-0.220761	113.892	1.59665	5	441.856	1317
Cort	4	149125247	149126705	-0.220761	71.8305	0.736062	2	441.856	1317
Cenps	4	149128729	149137558	-0.220761	93.8381	1.38896	5	441.856	1317
Pgd	4	149150582	149166649	-0.220761	130.463	4.46642	13	441.856	1317
Kif1b	4	149180698	149291413	-0.220761	155.182	15.9371	54	441.856	1317
Ube4b	4	149329615	149398811	-0.220761	127.052	9.07211	27	441.856	1317
Ube4bos3	4	149335086	149335326	-0.220761	88.3083	0.395479	1	441.856	1317
Rbp7	4	149449807	149454973	-0.220761	187.252	1.06174	4	441.856	1317
Nmnat1	4	149468762	149474544	-0.220761	139.396	1.75779	5	441.856	1317
Lzic	4	149486719	149496168	-0.220761	171.573	1.73474	6	441.856	1317
Ctnnbip1	4	149545692	149564293	-0.220761	72.3946	1.30906	4	441.856	1317
Clstn1	4	149613990	149647600	-0.220761	107.66	6.64205	19	441.856	1317
Pik3cd	4	149650587	149663333	-0.220761	122.011	6.42521	20	441.856	1317
Mir7023	4	149655365	149655665	-0.220761	152.023	0.248506	1	441.856	1317
Tmem201	4	149716937	149732015	-0.220761	78.6984	2.85226	9	441.856	1317
Slc25a33	4	149744618	149762575	-0.220761	145.03	2.09523	6	441.856	1317
Spsb1	4	149906401	149907121	-0.220761	147.892	0.996594	3	441.856	1317
H6pd	4	149981518	149996412	-0.220761	120.432	3.68257	10	441.856	1317
Gpr157	4	150087704	150102429	-0.220761	81.2003	2.27449	6	441.856	1317
Slc2a5	4	150125548	150143247	-0.220761	143.688	2.6933	9	441.856	1317
Slc2a7	4	150148906	150168492	-0.220761	127.615	4.06777	12	441.856	1317
Car6	4	150187365	150201132	-0.220761	134.368	2.35064	8	441.856	1317
Eno1	4	150239433	150248579	-0.220761	261.769	3.09717	11	441.856	1317
Rere	4	150406521	150619531	-0.220761	95.1308	12.1765	35	441.856	1317
Slc45a1	4	150629483	150644385	-0.220761	98.3938	3.75563	11	441.856	1317
1700045H11Rik	4	150828276	150828516	-0.220761	76.7	0.322091	1	441.856	1317
Errfi1	4	150865087	150867508	-0.220761	173.427	1.97579	5	441.856	1317
Park7	4	150897202	150908421	-0.220761	155.957	1.83836	6	441.856	1317
Tnfrsf9	4	150929804	150935488	-0.220761	153.28	1.79651	6	441.856	1317
Uts2	4	150997093	151001682	-0.220761	139.877	1.07967	4	441.856	1317
Per3	4	151005826	151044289	-0.220761	100.629	6.83188	22	441.856	1317
Vamp3	4	151048947	151056261	-0.220761	201.358	1.09684	4	441.856	1317
Camta1	4	151062732	151835907	-0.220761	76.948	14.9881	39	441.856	1317
Gm13090	4	151090140	151091168	-0.220761	87.8062	0.966802	3	441.856	1317
Dnajc11	4	151950337	151980774	-0.220761	125.321	5.04802	16	441.856	1317
Thap3	4	151983027	151988978	-0.220761	109.476	1.39772	4	441.856	1317
Phf13	4	151991545	151994099	-0.220761	135.549	1.53811	4	441.856	1317
Klhl21	4	152012261	152015660	-0.220761	113.938	1.45926	4	441.856	1317
Zbtb48	4	152019791	152027081	-0.220761	113.846	4.22089	12	441.856	1317
Tas1r1	4	152028050	152038408	-0.220761	108.791	3.60047	11	441.856	1317
Nol9	4	152041035	152061314	-0.220761	161.618	4.11945	12	441.856	1317
Plekhg5	4	152087592	152114893	-0.220761	111.534	7.1808	23	441.856	1317
Tnfrsf25	4	152116005	152119854	-0.220761	94.4373	3.1138	10	441.856	1317
Espn	4	152121072	152152239	-0.220761	94.0889	4.40757	15	441.856	1317
Hes2	4	152159600	152160552	-0.220761	87.3433	1.16262	4	441.856	1317
Acot7	4	152178122	152271582	-0.220761	70.8535	5.25156	15	441.856	1317
Gpr153	4	152279061	152283642	-0.220761	79.8999	2.57138	8	441.856	1317
Hes3	4	152286829	152287884	-0.220761	109.574	1.07432	3	441.856	1317
Icmt	4	152298638	152306933	-0.220761	132.752	2.16359	6	441.856	1317
Rnf207	4	152307516	152318482	-0.220761	95.4058	4.48755	15	441.856	1317
Rpl22	4	152327442	152332471	-0.220761	152.925	0.805393	3	441.856	1317
Chd5	4	152347878	152386999	-0.220761	108.465	12.3195	40	441.856	1317
Kcnab2	4	152392988	152435902	-0.220761	101.471	4.58295	16	441.856	1317
Nphp4	4	152484352	152562827	-0.220761	86.6178	10.834	33	441.856	1317
Gm833	4	152698896	152699136	-0.220761	67.0917	0.393534	1	441.856	1317
Ajap1	4	153382210	153482202	-0.220761	53.0146	3.35861	9	441.856	1317
A430005L14Rik	4	153959714	153961599	-0.220761	169.895	1.10868	4	441.856	1317
Dffb	4	153965310	153975047	-0.220761	118.306	2.17358	7	441.856	1317
Cep104	4	153978948	154006866	-0.220761	116.378	5.53612	19	441.856	1317
Lrrc47	4	154015641	154019812	-0.220761	91.4803	2.15221	7	441.856	1317
Smim1	4	154022646	154026143	-0.220761	75.1643	1.62217	5	441.856	1317
Ccdc27	4	154026674	154042628	-0.220761	98.0326	3.65513	13	441.856	1317
Trp73	4	154058977	154116664	-0.220761	58.2381	6.61304	19	441.856	1317
Wrap73	4	154142388	154156725	-0.220761	119.922	3.41413	11	441.856	1317
Tprgl	4	154158347	154159464	-0.220761	85.1932	0.716785	2	441.856	1317
Megf6	4	154170962	154273900	-0.220761	85.6298	13.9872	40	441.856	1317
Arhgef16	4	154278904	154291594	-0.220761	89.1315	4.96634	16	441.856	1317
Prdm16	4	154320735	154636830	-0.220761	83.2706	9.32487	25	441.856	1317
Actrt2	4	154666484	154667924	-0.220761	98.1031	1.6972	5	441.856	1317
Ttc34	4	154857952	154865818	-0.220761	79.2169	2.36847	7	441.856	1317
Gm13112	4	154865218	154871818	-0.220761	96.872	1.02892	3	441.856	1317
Mmel1	4	154871618	154895234	-0.220761	126.406	6.30975	21	441.856	1317
Prxl2b	4	154896493	154899033	-0.220761	129.042	1.87806	6	441.856	1317
Tnfrsf14	4	154922193	154928062	-0.220761	95.7728	2.41778	8	441.856	1317
Hes5	4	154960931	154961337	-0.220761	102.561	0.409992	2	441.856	1317
Pank4	4	154964086	154980720	-0.220761	129.6	6.2852	20	441.856	1317
Plch2	4	154983652	155009063	-0.220761	96.1594	8.22039	28	441.856	1317
Cdk14	5	4888801	5373532	-0.316572	52.7359	12.5099	30	2580.06	7257
1700015F17Rik	5	5450558	5479058	-0.316572	129.228	2.16215	7	2580.06	7257
Cldn12	5	5507651	5508491	-0.316572	146.316	0.892503	3	2580.06	7257
Gtpbp10	5	5539230	5559508	-0.316572	165.586	2.58994	9	2580.06	7257
Gm8773	5	5575273	5576233	-0.316572	173.788	1.47938	4	2580.06	7257
Cfap69	5	5581160	5664088	-0.316572	145.43	7.01668	23	2580.06	7257
Steap2	5	5668001	5683077	-0.316572	129.902	2.58519	7	2580.06	7257
Steap1	5	5736363	5742926	-0.316572	173.501	1.96427	5	2580.06	7257
Zfp804b	5	6768993	7344383	-0.316572	124.262	10.4604	25	2580.06	7257
Tex47	5	7304790	7305630	-0.316572	185.909	1.15451	3	2580.06	7257
Steap4	5	7975427	7980605	-0.316572	151.574	2.38966	6	2580.06	7257
Sri	5	8046121	8067605	-0.316572	170.798	2.166	8	2580.06	7257
Adam22	5	8078605	8367974	-0.316572	114.249	11.9335	38	2580.06	7257
Dbf4	5	8397208	8422548	-0.316572	157.44	4.68112	15	2580.06	7257
Slc25a40	5	8427375	8452845	-0.316572	152.633	2.32174	9	2580.06	7257
Rundc3b	5	8492395	8579210	-0.316572	78.6117	4.07778	12	2580.06	7257
Abcb1a	5	8569446	8747577	-0.316572	161.654	10.4754	32	2580.06	7257
Abcb1b	5	8798683	8865969	-0.316572	188.838	8.20148	27	2580.06	7257
Abcb4	5	8894038	8959191	-0.316572	147.64	8.24636	26	2580.06	7257
Crot	5	8966791	8993622	-0.316572	161.765	4.80863	15	2580.06	7257
Tmem243	5	9116414	9118634	-0.316572	220.858	0.759159	3	2580.06	7257
Dmtf1	5	9119992	9150489	-0.316572	165.457	5.79041	19	2580.06	7257
9330182L06Rik	5	9375688	9479284	-0.316572	108.841	8.97513	26	2580.06	7257
Mir879	5	9375688	9375838	-0.316572	64.3867	0.263044	1	2580.06	7257
Grm3	5	9485713	9590048	-0.316572	114.331	5.33438	14	2580.06	7257
Gm6455	5	10865986	10870872	-0.316572	326.041	1.47597	5	2580.06	7257
Speer1	5	11346212	11346362	-0.316572	255.5	0.244982	1	2580.06	7257
Gm6460	5	11594966	11598559	-0.316572	409.941	0.788222	3	2580.06	7257
Sema3d	5	12447983	12585328	-0.316572	113.918	7.99606	22	2580.06	7257
Sema3a	5	13399922	13599614	-0.316572	99.4164	8.74674	23	2580.06	7257
Speer3	5	13791603	13796491	-0.316572	241.085	1.59362	5	2580.06	7257
Sema3e	5	14025876	14252803	-0.316572	100.749	8.42844	23	2580.06	7257
Pclo	5	14515160	14858935	-0.316572	117.002	27.023	75	2580.06	7257
Gm9758	5	14911309	14912340	-0.316572	2596.93	0.496629	2	2580.06	7257
Speer4e	5	14935679	14935799	-0.316572	2316.57	0.233108	1	2580.06	7257
Speer8-ps1	5	14975355	14977640	-0.316572	2303.58	0.746121	3	2580.06	7257
Gm10354	5	14975355	14977640	-0.316572	2303.58	0.746121	3	2580.06	7257
Gm17019	5	15030142	15032988	-0.316572	2264.12	0.685777	3	2580.06	7257
Speer4d	5	15620244	15622650	-0.316572	2608.75	0.522375	2	2580.06	7257
4930572O03Rik	5	15653498	15656938	-0.316572	2807.71	0.643053	3	2580.06	7257
Speer4cos	5	15711521	15713926	-0.316572	2556.39	0.739231	3	2580.06	7257
Speer4c	5	15711521	15713926	-0.316572	2556.39	0.739231	3	2580.06	7257
Cacna2d1	5	16012343	16374316	-0.316572	104.197	15.3227	46	2580.06	7257
Hgf	5	16553882	16615616	-0.316572	121.394	5.49019	17	2580.06	7257
Speer4f1	5	17476074	17480519	-0.316572	278.632	1.37966	5	2580.06	7257
Sema3c	5	17576828	17727788	-0.316572	106.321	6.87383	21	2580.06	7257
Cd36	5	17785683	17828953	-0.316572	121.595	3.84919	12	2580.06	7257
Gnat3	5	17986367	18019692	-0.316572	108.487	2.56312	7	2580.06	7257
Gnai1	5	18266993	18308863	-0.316572	87.4239	2.88559	8	2580.06	7257
Magi2	5	19227258	20702157	-0.316572	52.9446	19.0644	44	2580.06	7257
Phtf2	5	20760974	20855203	-0.316572	148.706	6.30244	21	2580.06	7257
Tmem60	5	20886193	20886913	-0.316572	244.111	0.999198	3	2580.06	7257
Rsbn1l	5	20896028	20951820	-0.316572	124.337	4.24291	12	2580.06	7257
A630072M18Rik	5	20951580	20956487	-0.316572	103.367	0.482015	2	2580.06	7257
Ptpn12	5	20987372	21029889	-0.316572	159.863	6.14427	20	2580.06	7257
Gsap	5	21186320	21290642	-0.316572	160.03	10.7628	34	2580.06	7257
Ccdc146	5	21293272	21399870	-0.316572	128.374	8.77901	25	2580.06	7257
Fgl2	5	21372711	21375966	-0.316572	139.296	1.76907	5	2580.06	7257
Fam185a	5	21425131	21480447	-0.316572	139.031	3.37308	10	2580.06	7257
Fbxl13	5	21483915	21645558	-0.316572	112.219	11.413	33	2580.06	7257
Lrrc17	5	21543603	21575401	-0.316572	138.271	2.7826	9	2580.06	7257
Armc10	5	21645904	21661670	-0.316572	143.628	2.28571	6	2580.06	7257
Napepld	5	21665174	21683479	-0.316572	155.695	2.17388	6	2580.06	7257
Pmpcb	5	21737136	21757071	-0.316572	178.911	4.04349	13	2580.06	7257
Dnajc2	5	21757281	21785079	-0.316572	206.895	3.87554	14	2580.06	7257
Psmc2	5	21786665	21803744	-0.316572	152.565	3.39519	11	2580.06	7257
Slc26a5	5	21811123	21847372	-0.316572	148.815	5.32823	18	2580.06	7257
Reln	5	21885430	22344292	-0.316572	104.637	26.755	73	2580.06	7257
Orc5	5	22487103	22550286	-0.316572	125.093	5.08466	16	2580.06	7257
Gm15421	5	22528939	22529089	-0.316572	146.88	0.322426	1	2580.06	7257
A930003O13Rik	5	22746304	22746943	-0.316572	105.542	0.685316	2	2580.06	7257
Lhfpl3	5	22746304	23273438	-0.316572	70.4	7.71563	17	2580.06	7257
5031425E22Rik	5	23432913	23433393	-0.316572	73.6098	0.683961	2	2580.06	7257
Kmt2e	5	23450210	23503079	-0.316572	160.368	10.1708	32	2580.06	7257
Srpk2	5	23507507	23616404	-0.316572	110.516	6.12053	19	2580.06	7257
Pus7	5	23741787	23778474	-0.316572	142.391	4.58143	16	2580.06	7257
Rint1	5	23787770	23819603	-0.316572	142.645	4.99512	15	2580.06	7257
Tomm7	5	23839729	23844081	-0.316572	218.699	0.903778	3	2580.06	7257
2700038G22Rik	5	23852186	23852336	-0.316572	201.42	0.325848	1	2580.06	7257
Snord93	5	23852186	23852336	-0.316572	201.42	0.325848	1	2580.06	7257
Fam126a	5	23915355	24000025	-0.316572	122.075	5.39669	15	2580.06	7257
Klhl7	5	24100662	24159767	-0.316572	150.343	3.7449	12	2580.06	7257
Nupl2	5	24167333	24182491	-0.316572	171.412	2.39902	7	2580.06	7257
Mir684-1	5	24257521	24257671	-0.316572	359.5	0.103241	1	2580.06	7257
Kcnh2	5	24319953	24333093	-0.316572	100.912	5.62098	16	2580.06	7257
Nos3	5	24364798	24384017	-0.316572	113.023	8.10339	25	2580.06	7257
Atg9b	5	24385180	24391942	-0.316572	105.848	4.13367	15	2580.06	7257
Abcb8	5	24394445	24409425	-0.316572	112.181	5.27208	16	2580.06	7257
Asic3	5	24413679	24417561	-0.316572	149.922	3.65699	11	2580.06	7257
Cdk5	5	24419328	24423526	-0.316572	162.237	3.28023	12	2580.06	7257
Slc4a2	5	24427520	24440771	-0.316572	119.868	7.51444	22	2580.06	7257
Fastk	5	24441116	24444339	-0.316572	99.532	2.88614	9	2580.06	7257
Tmub1	5	24446143	24447154	-0.316572	144.099	1.24287	4	2580.06	7257
Agap3	5	24476316	24501619	-0.316572	126.286	5.38018	16	2580.06	7257
Gbx1	5	24504563	24526320	-0.316572	43.5791	1.43436	4	2580.06	7257
Asb10	5	24533625	24540970	-0.316572	103.535	2.35277	7	2580.06	7257
Iqca1l	5	24543531	24549503	-0.316572	133.784	3.21475	10	2580.06	7257
Abcf2	5	24565813	24574392	-0.316572	146.322	3.22538	12	2580.06	7257
Chpf2	5	24587988	24594029	-0.316572	108.658	4.8579	13	2580.06	7257
Mir671	5	24591939	24592239	-0.316572	84.2933	0.403143	1	2580.06	7257
Smarcd3	5	24592686	24601878	-0.316572	127.566	3.47779	12	2580.06	7257
1700022A21Rik	5	24647668	24648868	-0.316572	176.83	1.63064	4	2580.06	7257
Nub1	5	24689331	24709197	-0.316572	143.742	3.82413	13	2580.06	7257
Wdr86	5	24712542	24730381	-0.316572	86.2449	2.22322	7	2580.06	7257
Crygn	5	24751000	24757892	-0.316572	85.8793	1.29649	4	2580.06	7257
Rheb	5	24803619	24817854	-0.316572	171.997	1.84515	6	2580.06	7257
Prkag2	5	24863780	25100126	-0.316572	89.3106	8.03331	23	2580.06	7257
2900005J15Rik	5	25101920	25102400	-0.316572	148.347	0.758698	2	2580.06	7257
Galntl5	5	25186080	25220213	-0.316572	152.005	2.47283	8	2580.06	7257
Galnt11	5	25222819	25265434	-0.316572	118.965	4.46871	13	2580.06	7257
Kmt2c	5	25273621	25443923	-0.316572	161.188	25.3909	77	2580.06	7257
4831440E17Rik	5	25504382	25504532	-0.316572	111.633	0.311263	1	2580.06	7257
Cct8l1	5	25516257	25518057	-0.316572	149.02	2.48001	7	2580.06	7257
Xrcc2	5	25692049	25705756	-0.316572	174.953	1.77238	5	2580.06	7257
Actr3b	5	25798382	25849957	-0.316572	115.929	4.37108	13	2580.06	7257
Gm5862	5	26018388	26022941	-0.316572	753.151	1.16889	5	2580.06	7257
Speer4a	5	26034914	26039533	-0.316572	827.693	1.31046	5	2580.06	7257
Gm10471	5	26084636	26089187	-0.316572	849.157	1.07452	5	2580.06	7257
5031410I06Rik	5	26101679	26104202	-0.316572	1132.95	0.536401	2	2580.06	7257
Gm10220	5	26116836	26121280	-0.316572	892.698	1.09366	5	2580.06	7257
Gm7361	5	26257710	26262219	-0.316572	683.642	1.20357	5	2580.06	7257
4930584F24Rik	5	26460159	26493373	-0.316572	98.5123	2.11294	6	2580.06	7257
Dpp6	5	26817997	27725797	-0.316572	98.3604	20.3267	54	2580.06	7257
Speer4b	5	27496924	27501417	-0.316572	623.774	1.15284	5	2580.06	7257
Paxip1	5	27742404	27788829	-0.316572	117.581	6.04632	20	2580.06	7257
Htr5a	5	27842398	27851099	-0.316572	106.351	1.55463	4	2580.06	7257
Insig1	5	28071615	28076864	-0.316572	169.973	1.40951	5	2580.06	7257
En2	5	28166974	28170456	-0.316572	83.623	0.600724	2	2580.06	7257
Cnpy1	5	28203326	28210066	-0.316572	109.682	1.83679	6	2580.06	7257
Rbm33	5	28331059	28413651	-0.316572	115.749	6.58149	21	2580.06	7257
Shh	5	28458368	28466791	-0.316572	96.9046	0.987568	3	2580.06	7257
9530036O11Rik	5	28538516	28719268	-0.316572	298.314	1.75846	5	2580.06	7257
Rnf32	5	29197922	29225346	-0.316572	110.94	3.07522	9	2580.06	7257
Lmbr1	5	29233014	29378218	-0.316572	94.5191	8.21011	23	2580.06	7257
Nom1	5	29434619	29451235	-0.316572	137.457	4.82493	14	2580.06	7257
Mnx1	5	29473809	29477786	-0.316572	68.9205	1.41394	4	2580.06	7257
Gm6083	5	29538147	29538627	-0.316572	314.54	0.621357	2	2580.06	7257
Ube3c	5	29569456	29674603	-0.316572	121.207	8.31264	26	2580.06	7257
Gm5129	5	29735605	29735965	-0.316572	103.708	0.408166	1	2580.06	7257
Dnajb6	5	29735605	29766419	-0.316572	145.64	3.47191	11	2580.06	7257
Il6	5	30013110	30019583	-0.316572	161.72	1.5892	5	2580.06	7257
Tyms	5	30061033	30073573	-0.316572	189.741	1.82759	7	2580.06	7257
Garem2	5	30108291	30117313	-0.316572	96.536	2.91043	8	2580.06	7257
Hadha	5	30119766	30154974	-0.316572	141.641	6.26566	20	2580.06	7257
Hadhb	5	30163619	30184129	-0.316572	189.523	2.75452	10	2580.06	7257
Adgrf3	5	30193458	30205719	-0.316572	105.467	4.96333	16	2580.06	7257
Selenoi	5	30247406	30267009	-0.316572	185.828	2.69351	9	2580.06	7257
Drc1	5	30281408	30366581	-0.316572	91.8905	5.08457	17	2580.06	7257
Otof	5	30367829	30461818	-0.316572	92.7948	15.5046	50	2580.06	7257
1700001C02Rik	5	30466056	30484059	-0.316572	48.4256	1.9829	5	2580.06	7257
Cib4	5	30487398	30545811	-0.316572	92.3506	1.96357	6	2580.06	7257
Kcnk3	5	30621883	30622843	-0.316572	81.1422	1.31601	4	2580.06	7257
Mir5625	5	30647969	30648119	-0.316572	78.1867	0.264874	1	2580.06	7257
Slc35f6	5	30647969	30657852	-0.316572	89.4482	2.26814	7	2580.06	7257
Cenpa	5	30666980	30673479	-0.316572	113.143	1.11781	4	2580.06	7257
Dpysl5	5	30745175	30796338	-0.316572	107.894	4.45128	14	2580.06	7257
Mapre3	5	30861753	30865221	-0.316572	146.484	1.65532	6	2580.06	7257
Tmem214	5	30870567	30876846	-0.316572	122.358	4.68669	15	2580.06	7257
Agbl5	5	30890152	30905714	-0.316572	119.597	4.78186	16	2580.06	7257
Ost4	5	30907379	30907739	-0.316572	133.253	0.405723	1	2580.06	7257
Emilin1	5	30913838	30920962	-0.316572	97.5707	5.34867	15	2580.06	7257
Khk	5	30921870	30931063	-0.316572	121.793	2.46651	8	2580.06	7257
Cgref1	5	30933438	30935979	-0.316572	151	1.32531	5	2580.06	7257
Abhd1	5	30950058	30955184	-0.316572	162.142	2.92113	9	2580.06	7257
Preb	5	30952844	30960157	-0.316572	151.606	5.33249	17	2580.06	7257
Tcf23	5	30968767	30973684	-0.316572	124.575	0.999973	3	2580.06	7257
Slc5a6	5	31036759	31048773	-0.316572	148.211	4.98945	16	2580.06	7257
Atraid	5	31048623	31054374	-0.316572	199.193	2.11775	7	2580.06	7257
Cad	5	31054904	31078203	-0.316572	117.133	15.0568	44	2580.06	7257
Slc30a3	5	31086723	31096558	-0.316572	103.339	4.13849	13	2580.06	7257
Dnajc5g	5	31108855	31111186	-0.316572	167.587	1.20806	4	2580.06	7257
Trim54	5	31116872	31137544	-0.316572	86.8597	3.53412	10	2580.06	7257
Ucn	5	31138101	31138341	-0.316572	56.1917	0.389079	1	2580.06	7257
Mpv17	5	31141724	31154299	-0.316572	123.194	2.53387	9	2580.06	7257
Gtf3c2	5	31157537	31174531	-0.316572	142.238	5.95894	18	2580.06	7257
Eif2b4	5	31187579	31193067	-0.316572	134.412	4.1303	13	2580.06	7257
Snx17	5	31193343	31198473	-0.316572	160.857	4.47252	14	2580.06	7257
Zfp513	5	31199313	31201654	-0.316572	135.864	1.84332	6	2580.06	7257
Ppm1g	5	31203061	31220361	-0.316572	120.413	3.08242	11	2580.06	7257
Nrbp1	5	31240652	31251136	-0.316572	158.158	5.72642	18	2580.06	7257
Krtcap3	5	31251709	31253007	-0.316572	143.018	1.40219	5	2580.06	7257
Ift172	5	31253288	31291052	-0.316572	130.569	14.3319	46	2580.06	7257
Fndc4	5	31293377	31295392	-0.316572	110.225	1.36481	5	2580.06	7257
Gckr	5	31297558	31327128	-0.316572	133.992	6.1958	20	2580.06	7257
Zfp512	5	31452471	31480283	-0.316572	116.292	4.49702	15	2580.06	7257
4930548H24Rik	5	31485875	31488229	-0.316572	128.163	1.56405	6	2580.06	7257
Gpn1	5	31494737	31510930	-0.316572	157.428	4.01332	14	2580.06	7257
Supt7l	5	31515614	31522965	-0.316572	108.128	1.73427	4	2580.06	7257
Slc4a1ap	5	31526992	31553852	-0.316572	139.448	4.9866	16	2580.06	7257
Mrpl33	5	31613920	31622460	-0.316572	120.99	1.26019	4	2580.06	7257
Rbks	5	31624448	31697614	-0.316572	109.891	4.36462	12	2580.06	7257
Babam2	5	31701797	32084671	-0.316572	89.7854	8.569	22	2580.06	7257
Fosl2	5	32146769	32153229	-0.316572	81.2486	1.45459	4	2580.06	7257
Plb1	5	32247439	32364298	-0.316572	142.183	16.4219	58	2580.06	7257
Ppp1cb	5	32459290	32491066	-0.316572	134.684	2.98423	9	2580.06	7257
Yes1	5	32611213	32684774	-0.316572	128.455	5.46601	15	2580.06	7257
Pisd	5	32737221	32785640	-0.316572	95.9789	3.61124	11	2580.06	7257
Prr14l	5	32793501	32844518	-0.316572	223.798	9.4329	27	2580.06	7257
Depdc5	5	32864579	32991129	-0.316572	155.232	13.1656	43	2580.06	7257
Ywhah	5	33026507	33027227	-0.316572	267.019	1.02433	3	2580.06	7257
Slc5a1	5	33104403	33161009	-0.316572	121.04	5.36451	16	2580.06	7257
Spon2	5	33214439	33217471	-0.316572	87.8452	1.90825	5	2580.06	7257
Ctbp1	5	33248472	33267079	-0.316572	96.9574	2.70321	8	2580.06	7257
Maea	5	33335520	33372373	-0.316572	110.479	3.18374	10	2580.06	7257
Uvssa	5	33379172	33414903	-0.316572	126.194	3.90316	13	2580.06	7257
Nkx1-1	5	33431074	33431224	-0.316572	42.5667	0.273142	1	2580.06	7257
Fam53a	5	33600543	33614700	-0.316572	94.5925	2.11173	6	2580.06	7257
Slbp	5	33640749	33652589	-0.316572	147.063	2.66627	8	2580.06	7257
Tmem129	5	33653069	33657844	-0.316572	118.629	1.98605	6	2580.06	7257
Tacc3	5	33661182	33672073	-0.316572	256.236	4.16164	13	2580.06	7257
Fgfr3	5	33722369	33735606	-0.316572	122.639	5.91065	17	2580.06	7257
Letm1	5	33742517	33778697	-0.316572	122.263	4.84419	15	2580.06	7257
Nsd2	5	33843198	33895220	-0.316572	140.522	7.69547	24	2580.06	7257
Nelfa	5	33898696	33936249	-0.316572	97.6828	4.39797	12	2580.06	7257
Mir7024	5	33898696	33899120	-0.316572	146.545	0.685207	2	2580.06	7257
Gm1673	5	33983436	33984989	-0.316572	92.532	0.738435	3	2580.06	7257
Nat8l	5	33998330	34001202	-0.316572	100.498	1.12025	3	2580.06	7257
Poln	5	34007378	34168338	-0.316572	155.948	11.3818	36	2580.06	7257
4930557J02Rik	5	34118851	34133209	-0.316572	190.209	1.69536	5	2580.06	7257
Haus3	5	34153918	34168338	-0.316572	231.966	2.71054	8	2580.06	7257
Mxd4	5	34176949	34184387	-0.316572	92.9837	1.31118	4	2580.06	7257
Zfyve28	5	34195913	34288177	-0.316572	84.9086	6.95141	19	2580.06	7257
Rnf4	5	34342584	34351424	-0.316572	171.864	2.40075	8	2580.06	7257
Fam193a	5	34410590	34485759	-0.316572	133.156	7.28574	23	2580.06	7257
Tnip2	5	34496637	34503741	-0.316572	146.086	2.11677	6	2580.06	7257
Sh3bp2	5	34551509	34562546	-0.316572	114.368	4.09538	14	2580.06	7257
Add1	5	34601320	34630529	-0.316572	132.886	4.97878	15	2580.06	7257
Mfsd10	5	34633835	34636799	-0.316572	118.066	3.37084	11	2580.06	7257
Nop14	5	34638510	34658061	-0.316572	143.322	4.92692	15	2580.06	7257
Grk4	5	34660795	34755228	-0.316572	115.614	5.8687	19	2580.06	7257
Htt	5	34782692	34908857	-0.316572	143.763	20.9899	64	2580.06	7257
Msantd1	5	34917574	34923623	-0.316572	92.174	0.698961	3	2580.06	7257
Rgs12	5	34964854	35031961	-0.316572	105.643	8.21454	25	2580.06	7257
Mir3097	5	35021066	35021306	-0.316572	115.2	0.38834	1	2580.06	7257
Hgfac	5	35041562	35048367	-0.316572	93.933	4.67469	14	2580.06	7257
Dok7	5	35064328	35087180	-0.316572	84.414	3.34449	10	2580.06	7257
Lrpap1	5	35093264	35105704	-0.316572	95.4017	2.04777	8	2580.06	7257
Adra2c	5	35280060	35281935	-0.316572	100.679	1.69863	5	2580.06	7257
E130018O15Rik	5	35382211	35382931	-0.316572	134.946	1.12011	3	2580.06	7257
Hmx1	5	35389379	35389529	-0.316572	78.9933	0.298679	1	2580.06	7257
Cpz	5	35502327	35519156	-0.316572	83.5532	3.50189	11	2580.06	7257
Trmt44	5	35557819	35575101	-0.316572	99.9539	4.35905	13	2580.06	7257
4931431C16Rik	5	35583122	35588854	-0.316572	148.775	1.84295	5	2580.06	7257
Acox3	5	35583122	35611584	-0.316572	133.266	6.53577	21	2580.06	7257
Htra3	5	35652918	35679144	-0.316572	90.7031	3.07736	10	2580.06	7257
Sh3tc1	5	35697258	35724124	-0.316572	83.0358	7.06755	23	2580.06	7257
Ablim2	5	35798403	35883421	-0.316572	94.96	6.35106	20	2580.06	7257
Afap1	5	35935496	35999771	-0.316572	90.8604	4.97846	16	2580.06	7257
Sorcs2	5	36019269	36397799	-0.316572	86.4121	12.9684	39	2580.06	7257
Psapl1	5	36204040	36206293	-0.316572	121.383	2.83068	8	2580.06	7257
2210406O10Rik	5	36456297	36464842	-0.316572	107.87	0.528213	2	2580.06	7257
Grpel1	5	36465133	36471408	-0.316572	149.54	1.42633	4	2580.06	7257
Tada2b	5	36475925	36483981	-0.316572	117.211	1.91698	5	2580.06	7257
Ccdc96	5	36484592	36488179	-0.316572	187.342	4.18703	11	2580.06	7257
Tbc1d14	5	36492990	36584862	-0.316572	103.562	6.75849	20	2580.06	7257
D5Ertd579e	5	36602592	36672941	-0.316572	173.211	7.48351	23	2580.06	7257
Bloc1s4	5	36748570	36748690	-0.316572	66.4083	0.269587	1	2580.06	7257
Man2b2	5	36807072	36830625	-0.316572	83.1067	6.39529	19	2580.06	7257
Ppp2r2c	5	36922925	36952675	-0.316572	123.289	2.42842	7	2580.06	7257
Wfs1	5	36966814	36982294	-0.316572	107.108	4.2599	12	2580.06	7257
Jakmip1	5	37085313	37142884	-0.316572	107.753	6.07634	19	2580.06	7257
Gm1043	5	37187034	37192911	-0.316572	80.8779	0.587608	2	2580.06	7257
Crmp1	5	37245986	37291221	-0.316572	108.906	4.61877	15	2580.06	7257
Evc	5	37300317	37333073	-0.316572	93.1188	6.01049	20	2580.06	7257
Evc2	5	37338516	37424721	-0.316572	83.1508	6.50754	21	2580.06	7257
Stk32b	5	37448601	37716819	-0.316572	56.1994	6.64303	17	2580.06	7257
Cytl1	5	37735477	37739312	-0.316572	85.4205	1.19463	4	2580.06	7257
Msx1	5	37821238	37824338	-0.316572	82.9055	1.61106	5	2580.06	7257
Msx1os	5	37821238	37822808	-0.316572	98.8535	1.04951	3	2580.06	7257
Stx18	5	38039294	38136376	-0.316572	119.233	4.51017	13	2580.06	7257
Nsg1	5	38138651	38159060	-0.316572	91.2177	1.89651	5	2580.06	7257
Zbtb49	5	38200614	38216641	-0.316572	92.5178	3.07709	9	2580.06	7257
Lyar	5	38224615	38234177	-0.316572	121.219	2.13007	8	2580.06	7257
Tmem128	5	38260356	38267287	-0.316572	161.246	1.01451	4	2580.06	7257
Otop1	5	38277385	38302928	-0.316572	111.405	3.13498	10	2580.06	7257
Drd5	5	38319630	38322352	-0.316572	161.811	3.49092	9	2580.06	7257
Slc2a9	5	38351029	38483399	-0.316572	57.1608	6.87082	18	2580.06	7257
Wdr1	5	38527768	38561259	-0.316572	117.334	4.3234	14	2580.06	7257
Zfp518b	5	38671391	38674871	-0.316572	177.402	5.01724	13	2580.06	7257
Clnk	5	38706563	38862290	-0.316572	120.646	7.70119	24	2580.06	7257
Hs3st1	5	39614342	39615422	-0.316572	95.0636	1.48026	4	2580.06	7257
Rab28	5	41625725	41708001	-0.316572	67.1385	3.16346	9	2580.06	7257
Nkx3-2	5	41761608	41762208	-0.316572	69.6173	0.848884	2	2580.06	7257
Bod1l	5	41788769	41838221	-0.316572	174.414	14.5523	45	2580.06	7257
Gm16223	5	42067898	42214668	-0.316572	69.5884	1.42906	3	2580.06	7257
Gm7854	5	43235263	43235413	-0.316572	71.2733	0.339593	1	2580.06	7257
Cpeb2	5	43235263	43285951	-0.316572	129.517	4.54627	13	2580.06	7257
C1qtnf7	5	43515889	43616294	-0.316572	90.7348	2.37338	6	2580.06	7257
Cc2d2a	5	43668596	43740879	-0.316572	143.374	10.7198	37	2580.06	7257
Fbxl5	5	43745246	43773546	-0.316572	153.815	3.6346	13	2580.06	7257
Bst1	5	43818889	43842108	-0.316572	139.156	3.04702	10	2580.06	7257
Cd38	5	43868817	43910400	-0.316572	116.525	2.88431	9	2580.06	7257
Fgfbp1	5	43979159	43979999	-0.316572	165.691	1.17853	3	2580.06	7257
Prom1	5	43995015	44101895	-0.316572	127.735	9.61009	32	2580.06	7257
Tapt1	5	44176946	44218288	-0.316572	129.341	4.86068	14	2580.06	7257
Ldb2	5	44476492	44799435	-0.316572	64.8489	5.09131	13	2580.06	7257
4930431F12Rik	5	44967767	44967917	-0.316572	65.46	0.244015	1	2580.06	7257
D5Ertd615e	5	45154947	45169609	-0.316572	136.929	0.8733	3	2580.06	7257
Qdpr	5	45434534	45447651	-0.316572	116.61	1.72109	6	2580.06	7257
Clrn2	5	45453756	45464010	-0.316572	158.793	1.31388	3	2580.06	7257
Lap3	5	45495102	45512094	-0.316572	139.146	3.9081	12	2580.06	7257
Med28	5	45520349	45525223	-0.316572	155.791	1.29036	4	2580.06	7257
Fam184b	5	45530692	45639285	-0.316572	74.5477	7.55944	21	2580.06	7257
9630001P10Rik	5	45639045	45639285	-0.316572	52.2208	0.382298	1	2580.06	7257
Ncapg	5	45669987	45699964	-0.316572	166.38	6.58234	20	2580.06	7257
Lcorl	5	45698784	45795384	-0.316572	125.804	6.95966	18	2580.06	7257
Gm3414	5	45727487	45727637	-0.316572	191.407	0.308992	1	2580.06	7257
Slit2	5	47985008	48304299	-0.316572	107.483	14.6321	42	2580.06	7257
Pacrgl	5	48374130	48388190	-0.316572	168.111	2.30173	8	2580.06	7257
Kcnip4	5	48390841	49285355	-0.316572	53.8325	9.35469	19	2580.06	7257
5730480H06Rik	5	48395945	48409889	-0.316572	113.692	1.81103	5	2580.06	7257
Adgra3	5	49960232	50058615	-0.316572	115.384	8.04173	24	2580.06	7257
Ppargc1a	5	51455645	51553980	-0.316572	130.655	8.08973	24	2580.06	7257
Dhx15	5	52150598	52190374	-0.316572	135.53	4.96413	15	2580.06	7257
Sod3	5	52367952	52369512	-0.316572	117.318	1.88845	6	2580.06	7257
Ccdc149	5	52375102	52435775	-0.316572	97.9366	5.06083	14	2580.06	7257
Lgi2	5	52537950	52564060	-0.316572	141.419	2.6519	9	2580.06	7257
8030423F21Rik	5	52609690	52610170	-0.316572	147.522	0.728297	2	2580.06	7257
Sepsecs	5	52643774	52669095	-0.316572	145.668	3.15208	10	2580.06	7257
Pi4k2b	5	52741662	52767788	-0.316572	142.51	3.43942	11	2580.06	7257
Zcchc4	5	52783031	52823711	-0.316572	133.81	4.32204	13	2580.06	7257
Anapc4	5	52834207	52866626	-0.316572	183.663	8.32854	27	2580.06	7257
Slc34a2	5	53058120	53069670	-0.316572	138.393	3.04949	11	2580.06	7257
Sel1l3	5	53107983	53200485	-0.316572	109.49	8.7028	25	2580.06	7257
Smim20	5	53267144	53277974	-0.316572	178.691	0.882934	3	2580.06	7257
Rbpj	5	53555762	53653641	-0.316572	179.14	4.61679	15	2580.06	7257
Cckar	5	53699707	53707360	-0.316572	121.212	2.28249	6	2580.06	7257
Tbc1d19	5	53809718	53903428	-0.316572	146.378	6.59969	23	2580.06	7257
Stim2	5	54053320	54118809	-0.316572	131.302	5.11762	15	2580.06	7257
Gm10440	5	54356106	54358450	-0.316572	227.875	2.42036	7	2580.06	7257
4932441J04Rik	5	57608558	57609158	-0.316572	396.006	0.614882	2	2580.06	7257
Pcdh7	5	57719070	58129402	-0.316572	103.185	6.99735	18	2580.06	7257
G6pd2	5	61808839	61810519	-0.316572	184.255	2.37852	6	2580.06	7257
Arap2	5	62604222	62749704	-0.316572	131.618	13.3308	40	2580.06	7257
Nwd2	5	63650134	63809591	-0.316572	143.656	11.4902	31	2580.06	7257
0610040J01Rik	5	63896376	63898888	-0.316572	99.9051	1.48318	5	2580.06	7257
Rell1	5	63924684	63938038	-0.316572	154.48	1.64459	5	2580.06	7257
Pgm1	5	64092945	64127887	-0.316572	122.709	4.8076	15	2580.06	7257
Tbc1d1	5	64173447	64345457	-0.316572	101.48	8.71846	25	2580.06	7257
Klf3	5	64816711	64829186	-0.316572	132.486	1.98518	6	2580.06	7257
Tlr1	5	64924810	64927330	-0.316572	306.611	2.9867	9	2580.06	7257
Tlr6	5	64953106	64955626	-0.316572	279.637	3.35246	9	2580.06	7257
Fam114a1	5	64979708	65040801	-0.316572	148.314	4.91629	14	2580.06	7257
Tmem156	5	65072192	65091570	-0.316572	134.602	2.17167	6	2580.06	7257
Klhl5	5	65131345	65167058	-0.316572	141.884	4.54576	13	2580.06	7257
Wdr19	5	65199666	65258217	-0.316572	165.477	10.3477	34	2580.06	7257
Rfc1	5	65263043	65313054	-0.316572	153.096	6.77259	23	2580.06	7257
Klb	5	65348403	65383742	-0.316572	150.171	5.14069	13	2580.06	7257
Rpl9	5	65388535	65390494	-0.316572	256.296	1.09808	4	2580.06	7257
Lias	5	65391560	65408853	-0.316572	188.075	3.21847	10	2580.06	7257
Ugdh	5	65413918	65427615	-0.316572	181.169	3.62067	11	2580.06	7257
Smim14	5	65450330	65468489	-0.316572	88.564	1.16093	4	2580.06	7257
Ube2k	5	65537424	65594971	-0.316572	135.269	2.65393	8	2580.06	7257
Pds5a	5	65615251	65696949	-0.316572	146.506	10.0333	32	2580.06	7257
N4bp2	5	65790118	65826686	-0.316572	146.007	7.13761	22	2580.06	7257
Rhoh	5	65892374	65895591	-0.316572	146.871	3.54444	10	2580.06	7257
Chrna9	5	65967388	65977275	-0.316572	124.233	2.09733	7	2580.06	7257
9130230L23Rik	5	65988223	66004344	-0.316572	130.844	1.05544	3	2580.06	7257
Rbm47	5	66019200	66027293	-0.316572	117.465	2.56274	7	2580.06	7257
Nsun7	5	66260905	66297913	-0.316572	122.041	5.18427	14	2580.06	7257
Apbb2	5	66302504	66462166	-0.316572	112.17	7.61379	21	2580.06	7257
Uchl1os	5	66676215	66676500	-0.316572	159.747	0.320576	1	2580.06	7257
Uchl1	5	66676215	66686944	-0.316572	153.039	2.16646	7	2580.06	7257
Limch1	5	66745866	67054307	-0.316572	93.4244	10.7645	33	2580.06	7257
Phox2b	5	67096443	67099000	-0.316572	56.1628	0.90819	3	2580.06	7257
Tmem33	5	67260678	67287071	-0.316572	112.855	3.27203	10	2580.06	7257
Slc30a9	5	67315640	67354643	-0.316572	162.721	4.93692	16	2580.06	7257
Bend4	5	67398222	67418038	-0.316572	80.751	2.311	6	2580.06	7257
C330024D21Rik	5	67466876	67470890	-0.316572	187.165	1.0772	4	2580.06	7257
Shisa3	5	67611014	67611494	-0.316572	119.226	0.428938	2	2580.06	7257
Atp8a1	5	67622556	67847240	-0.316572	109.192	14.4584	43	2580.06	7257
Grxcr1	5	68031847	68166300	-0.316572	100.226	2.77244	7	2580.06	7257
Kctd8	5	69110324	69340836	-0.316572	65.144	3.40399	7	2580.06	7257
Yipf7	5	69516996	69541223	-0.316572	61.8462	1.58073	5	2580.06	7257
Guf1	5	69558149	69571771	-0.316572	156.789	5.1631	16	2580.06	7257
Gnpda2	5	69575831	69589841	-0.316572	115.631	1.91517	6	2580.06	7257
Gabrg1	5	70753975	70842226	-0.316572	76.0021	4.72851	13	2580.06	7257
Gabra2	5	70961769	71094626	-0.316572	82.0896	5.23347	13	2580.06	7257
Cox7b2	5	71442936	71443176	-0.316572	131.517	0.350012	1	2580.06	7257
Gabra4	5	71571660	71657855	-0.316572	109.133	4.61233	12	2580.06	7257
Gabrb1	5	71699964	72136816	-0.316572	77.0586	5.73686	14	2580.06	7257
Commd8	5	72159792	72168170	-0.316572	134.982	1.4564	6	2580.06	7257
Atp10d	5	72227632	72298860	-0.316572	144.383	7.95101	25	2580.06	7257
Corin	5	72301462	72504464	-0.316572	81.4661	10.695	30	2580.06	7257
Nfxl1	5	72514123	72559319	-0.316572	152.937	6.60571	22	2580.06	7257
Zar1	5	72577210	72578531	-0.316572	211.682	0.898954	3	2580.06	7257
Slc10a4l	5	72582403	72586408	-0.316572	278.341	0.760034	2	2580.06	7257
Cnga1	5	72604101	72619124	-0.316572	176.131	3.7478	11	2580.06	7257
Nipal1	5	72647819	72668261	-0.316572	132.129	3.32779	9	2580.06	7257
Txk	5	72696514	72752745	-0.316572	124.068	4.49978	16	2580.06	7257
Tec	5	72756246	72823643	-0.316572	142.924	5.6453	18	2580.06	7257
Slain2	5	72941245	72976089	-0.316572	146.595	3.07224	9	2580.06	7257
Slc10a4	5	73007060	73012390	-0.316572	199.127	1.76586	5	2580.06	7257
Fryl	5	73021987	73168306	-0.316572	129.216	20.6131	63	2580.06	7257
Ociad1	5	73294227	73313520	-0.316572	177.047	2.39409	8	2580.06	7257
Ociad2	5	73323715	73335911	-0.316572	147.519	1.71698	6	2580.06	7257
Cwh43	5	73406292	73453146	-0.316572	124.367	5.45367	17	2580.06	7257
Dcun1d4	5	73481000	73557718	-0.316572	128.406	4.40041	13	2580.06	7257
Lrrc66	5	73607070	73630007	-0.316572	157.719	4.84939	12	2580.06	7257
Sgcb	5	73635278	73644495	-0.316572	148.486	2.0586	6	2580.06	7257
Spata18	5	73651538	73679410	-0.316572	148.928	3.80172	13	2580.06	7257
Usp46	5	74001995	74037132	-0.316572	91.992	3.72252	10	2580.06	7257
Dancr	5	74093559	74094395	-0.316572	183.293	0.893714	3	2580.06	7257
Snora26	5	74093559	74093709	-0.316572	137.167	0.336677	1	2580.06	7257
Rasl11b	5	74195400	74198583	-0.316572	117.684	1.76069	5	2580.06	7257
Scfd2	5	74206258	74531679	-0.316572	65.5438	8.20113	20	2580.06	7257
Fip1l1	5	74535629	74596031	-0.316572	155.044	5.59586	20	2580.06	7257
Lnx1	5	74595021	74685830	-0.316572	99.5586	6.26969	17	2580.06	7257
Gm6116	5	74956772	74966178	-0.316572	144.643	1.26116	4	2580.06	7257
Chic2	5	75006647	75027447	-0.316572	136.004	2.12294	6	2580.06	7257
Gsx2	5	75076895	75077045	-0.316572	69.24	0.129174	1	2580.06	7257
Pdgfra	5	75162176	75195145	-0.316572	144.045	7.4598	22	2580.06	7257
Mir7025	5	75176642	75176882	-0.316572	99.2375	0.383048	1	2580.06	7257
Kit	5	75574994	75654598	-0.316572	118.209	7.86953	22	2580.06	7257
Kdr	5	75934307	75978194	-0.316572	149.07	9.24695	30	2580.06	7257
Srd5a3	5	76147636	76154831	-0.316572	131.933	1.70217	5	2580.06	7257
Tmem165	5	76199336	76208607	-0.316572	153.267	1.39712	5	2580.06	7257
Clock	5	76216667	76266882	-0.316572	166.023	6.33357	20	2580.06	7257
Gm7467	5	76305059	76305539	-0.316572	172.441	0.719362	2	2580.06	7257
Pdcl2	5	76312401	76331074	-0.316572	137.44	1.82493	6	2580.06	7257
4930432L08Rik	5	76335753	76340855	-0.316572	165.779	0.997646	3	2580.06	7257
Nmu	5	76335753	76363732	-0.316572	167.406	2.2971	8	2580.06	7257
Exoc1	5	76532705	76569813	-0.316572	154.042	5.19	16	2580.06	7257
Cep135	5	76591724	76640992	-0.316572	162.47	7.22292	23	2580.06	7257
C530008M17Rik	5	76840621	76870716	-0.316572	92.4905	4.88514	16	2580.06	7257
Aasdh	5	76875982	76902151	-0.316572	128.817	5.26959	17	2580.06	7257
Ppat	5	76915186	76951139	-0.316572	134.906	4.00853	12	2580.06	7257
Paics	5	76951736	76966850	-0.316572	151.006	2.93486	9	2580.06	7257
Srp72	5	76974687	76998399	-0.316572	165.727	4.53933	16	2580.06	7257
Arl9	5	77003986	77009528	-0.316572	158.761	1.35817	4	2580.06	7257
1700112J05Rik	5	77006432	77016694	-0.316572	113.658	1.8071	5	2580.06	7257
Thegl	5	77016094	77061314	-0.316572	111.036	3.46856	10	2580.06	7257
Hopx	5	77087686	77095056	-0.316572	79.4625	0.481764	2	2580.06	7257
Spink2	5	77205311	77211412	-0.316572	144.553	1.24892	4	2580.06	7257
Rest	5	77268021	77282840	-0.316572	131.38	4.55858	13	2580.06	7257
Noa1	5	77294337	77309361	-0.316572	115.666	2.30443	8	2580.06	7257
Polr2b	5	77313096	77349183	-0.316572	186.775	7.89757	24	2580.06	7257
Igfbp7	5	77349398	77407732	-0.316572	92.5519	2.45846	7	2580.06	7257
Adgrl3	5	81309961	81794353	-0.316572	77.0177	15.4542	38	2580.06	7257
Tecrl	5	83279156	83355005	-0.316572	87.4126	3.45903	12	2580.06	7257
Epha5	5	84059003	84416531	-0.316572	86.0086	9.11145	25	2580.06	7257
Cenpc1	5	86012231	86065395	-0.316572	152.661	5.79461	20	2580.06	7257
Stap1	5	86071776	86103789	-0.316572	153.664	2.81717	9	2580.06	7257
Uba6	5	86112598	86170634	-0.316572	154.372	9.06005	30	2580.06	7257
Gnrhr	5	86182117	86197863	-0.316572	115.563	2.13716	5	2580.06	7257
Tmprss11c	5	86231711	86282209	-0.316572	78.7843	4.49347	12	2580.06	7257
Tmprss11d	5	86303570	86373407	-0.316572	102.125	4.08455	12	2580.06	7257
Tmprss11a	5	86411721	86468943	-0.316572	111.167	3.91196	11	2580.06	7257
Tmprss11g	5	86487358	86518559	-0.316572	97.7512	3.73251	11	2580.06	7257
Tmprss11f	5	86523970	86591474	-0.316572	103.207	4.33587	12	2580.06	7257
Tmprss11b	5	86660424	86676331	-0.316572	156.982	3.4655	10	2580.06	7257
Tmprss11e	5	86707232	86745842	-0.316572	107.065	3.7701	11	2580.06	7257
Ythdc1	5	86815588	86835779	-0.316572	169.58	4.75255	16	2580.06	7257
Ugt2b34	5	86891160	86906974	-0.316572	153.119	2.99288	8	2580.06	7257
Ugt2b1	5	86917546	86926555	-0.316572	167.646	2.88266	8	2580.06	7257
Ugt2b35	5	87000831	87011577	-0.316572	234.886	2.79884	8	2580.06	7257
Ugt2b36	5	87066149	87092581	-0.316572	198.682	3.1915	9	2580.06	7257
Ugt2b5	5	87125171	87140363	-0.316572	332.938	2.22761	8	2580.06	7257
Ugt2b37	5	87240718	87254827	-0.316572	294.435	2.41655	8	2580.06	7257
Ugt2a3	5	87325418	87337222	-0.316572	159.821	2.58044	7	2580.06	7257
Ugt2b38	5	87410166	87424228	-0.316572	308.589	1.98767	7	2580.06	7257
Ugt2a1	5	87460350	87486806	-0.316572	136.295	4.51061	12	2580.06	7257
Ugt2a2	5	87460350	87475167	-0.316572	149.414	2.98386	8	2580.06	7257
Sult1b1	5	87514879	87535129	-0.316572	113.707	2.00916	7	2580.06	7257
Sult1d1	5	87555851	87566228	-0.316572	140.987	2.09995	7	2580.06	7257
Sult1e1	5	87576174	87590265	-0.316572	135.16	1.799	6	2580.06	7257
Csn1s1	5	87667181	87681555	-0.316572	169.098	6.78023	24	2580.06	7257
Csn2	5	87694438	87698112	-0.316572	143.559	1.75092	5	2580.06	7257
Csn1s2a	5	87775721	87787793	-0.316572	147.235	3.3548	11	2580.06	7257
Csn1s2b	5	87809843	87824200	-0.316572	140.333	2.42941	9	2580.06	7257
Prr27	5	87835617	87846371	-0.316572	131.398	2.28593	7	2580.06	7257
Gm7337	5	87850474	87852445	-0.316572	104.261	1.20568	5	2580.06	7257
Odam	5	87885646	87892756	-0.316572	133.406	2.77956	9	2580.06	7257
1700066N21Rik	5	87910572	87972874	-0.316572	151.068	8.12227	23	2580.06	7257
BC037156	5	87910572	87913103	-0.316572	179.166	0.840092	3	2580.06	7257
Csn3	5	87927544	87930192	-0.316572	133.712	1.15691	4	2580.06	7257
Cabs1	5	87979482	87980802	-0.316572	170.11	1.62056	5	2580.06	7257
Smr3a	5	88004664	88008148	-0.316572	102.303	0.549415	2	2580.06	7257
Smr2	5	88088126	88108946	-0.316572	149.637	2.16785	7	2580.06	7257
Gm7714	5	88277013	88282650	-0.316572	173.439	0.731217	2	2580.06	7257
Prol1	5	88318495	88328717	-0.316572	141.622	0.837227	3	2580.06	7257
Amtn	5	88376239	88385681	-0.316572	161.988	2.16117	7	2580.06	7257
Ambn	5	88456008	88467716	-0.316572	163.529	3.72031	11	2580.06	7257
Enam	5	88488651	88504690	-0.316572	206.715	6.19893	18	2580.06	7257
Jchain	5	88521298	88527806	-0.316572	144.264	1.04411	4	2580.06	7257
Utp3	5	88554592	88556129	-0.316572	112.287	1.47422	5	2580.06	7257
Rufy3	5	88584197	88650022	-0.316572	105.54	6.88451	22	2580.06	7257
Grsf1	5	88662494	88675555	-0.316572	117.288	3.0095	9	2580.06	7257
Mob1b	5	88743266	88756192	-0.316572	142.649	1.41167	5	2580.06	7257
Dck	5	88765210	88781292	-0.316572	143.538	2.05033	7	2580.06	7257
Slc4a4	5	88934725	89235618	-0.316572	94.5326	12.3431	34	2580.06	7257
Gc	5	89422007	89457748	-0.316572	124.618	4.1798	13	2580.06	7257
Npffr2	5	89567798	89583472	-0.316572	137.485	2.22615	6	2580.06	7257
Adamts3	5	89677344	89882915	-0.316572	91.5547	9.64613	28	2580.06	7257
Cox18	5	90214966	90224055	-0.316572	106.934	2.09318	7	2580.06	7257
Ankrd17	5	90229220	90365728	-0.316572	145.018	14.8349	44	2580.06	7257
Gm9958	5	90367804	90368524	-0.316572	176.253	1.07898	3	2580.06	7257
Alb	5	90460883	90475348	-0.316572	151.322	4.38931	14	2580.06	7257
Afp	5	90490732	90508511	-0.316572	133.1	3.80243	13	2580.06	7257
Afm	5	90518944	90552657	-0.316572	137.948	4.38341	14	2580.06	7257
Albfm1	5	90561184	90579766	-0.316572	142.231	3.09338	9	2580.06	7257
Rassf6	5	90603819	90631599	-0.316572	139.635	3.25602	11	2580.06	7257
Cxcl5	5	90759380	90760542	-0.316572	77.8292	1.21317	4	2580.06	7257
Ppbp	5	90768542	90769421	-0.316572	147.463	1.09399	3	2580.06	7257
Pf4	5	90772539	90773275	-0.316572	139.233	0.963595	3	2580.06	7257
Cxcl3	5	90786119	90787499	-0.316572	103.985	1.07068	4	2580.06	7257
Cxcl15	5	90794508	90801341	-0.316572	156.067	1.21596	4	2580.06	7257
Cxcl1	5	90891254	90892574	-0.316572	146.279	1.17367	4	2580.06	7257
Cxcl2	5	90903893	90905255	-0.316572	158.732	1.22983	4	2580.06	7257
Mthfd2l	5	90946761	91020267	-0.316572	87.969	4.123	11	2580.06	7257
Epgn	5	91027453	91034005	-0.316572	164.097	1.68697	5	2580.06	7257
Ereg	5	91074691	91090193	-0.316572	103.329	2.02676	6	2580.06	7257
Areg	5	91139753	91146743	-0.316572	131.649	1.75945	5	2580.06	7257
Btc	5	91360709	91402748	-0.316572	54.0037	2.29034	7	2580.06	7257
Parm1	5	91517845	91623034	-0.316572	63.0106	2.92418	8	2580.06	7257
Rchy1	5	91949679	91962732	-0.316572	165.625	2.72769	8	2580.06	7257
Thap6	5	91963654	91972226	-0.316572	184.479	1.41804	4	2580.06	7257
Odaph	5	91988137	91990347	-0.316572	150.297	2.13715	6	2580.06	7257
Cdkl2	5	92008016	92042882	-0.316572	156.759	3.95919	13	2580.06	7257
G3bp2	5	92054736	92073266	-0.316572	130.457	3.50784	11	2580.06	7257
Uso1	5	92152423	92201956	-0.316572	157.072	7.29049	23	2580.06	7257
U90926	5	92209919	92212870	-0.316572	139.757	1.24559	4	2580.06	7257
Ppef2	5	92226919	92250657	-0.316572	113.09	4.64863	14	2580.06	7257
Naaa	5	92259502	92278141	-0.316572	131.611	3.02541	10	2580.06	7257
Sdad1	5	92286755	92309895	-0.316572	141.301	6.00217	21	2580.06	7257
Cxcl9	5	92323717	92328052	-0.316572	213.415	1.05531	4	2580.06	7257
Art3	5	92347285	92412238	-0.316572	145.596	6.33743	20	2580.06	7257
Cxcl10	5	92347285	92348843	-0.316572	148.185	1.27633	4	2580.06	7257
Cxcl11	5	92360694	92363243	-0.316572	199.354	1.2451	4	2580.06	7257
Nup54	5	92416153	92435096	-0.316572	183.994	2.73393	11	2580.06	7257
Scarb2	5	92444174	92505369	-0.316572	109.147	4.71477	14	2580.06	7257
Fam47e	5	92585226	92590654	-0.316572	73.2294	0.935192	3	2580.06	7257
Stbd1	5	92603102	92605694	-0.316572	129.912	1.63133	5	2580.06	7257
Ccdc158	5	92608364	92668764	-0.316572	140.235	7.9734	25	2580.06	7257
Shroom3	5	92683628	92964779	-0.316572	76.5645	11.2938	29	2580.06	7257
Sowahb	5	93042636	93044916	-0.316572	103.028	2.95876	8	2580.06	7257
2020-09-11	5	93093493	93176100	-0.316572	114.388	4.7474	14	2580.06	7257
Ccni	5	93182957	93202420	-0.316572	104.901	2.28421	8	2580.06	7257
2010109A12Rik	5	93206610	93213457	-0.316572	185.391	0.788496	3	2580.06	7257
Ccng2	5	93268569	93275054	-0.316572	135.693	2.43619	7	2580.06	7257
C87414	5	93636158	93638953	-0.316572	482.203	1.53772	5	2580.06	7257
Gm7978	5	94066483	94069333	-0.316572	428.258	1.32035	5	2580.06	7257
BC061212	5	94066483	94069333	-0.316572	428.258	1.32035	5	2580.06	7257
A430089I19Rik	5	94303033	94305651	-0.316572	435.489	0.901978	4	2580.06	7257
AA792892	5	94381326	94384110	-0.316572	465.084	0.871488	3	2580.06	7257
Gm16513	5	94873879	94873999	-0.357501	517.9	0.0855683	1	249.461	712
Gm16367	5	94873879	94873999	-0.357501	517.9	0.0855683	1	249.461	712
A430089I19Rik	5	94952769	94953369	-0.357501	387.413	0.579836	2	249.461	712
Gm6367	5	95022978	95024139	-0.357501	598.336	0.575223	3	249.461	712
Gm3259	5	95340282	95342953	-0.357501	557.234	1.26361	5	249.461	712
D5Ertd577e	5	95481575	95484686	-0.357501	470.819	1.41181	5	249.461	712
Gm3286	5	95481575	95521503	-0.357501	399.628	2.14503	8	249.461	712
Cxcl13	5	95956910	95960300	-0.357501	126.132	1.20862	4	249.461	712
Cnot6l	5	96077165	96161784	-0.357501	104.527	4.6369	13	249.461	712
Mrpl1	5	96210087	96264388	-0.357501	141.203	3.21553	10	249.461	712
Fras1	5	96374758	96781773	-0.357501	100.759	28.1065	80	249.461	712
Anxa3	5	96797355	96845589	-0.357501	140.373	4.74809	14	249.461	712
Bmp2k	5	97027769	97088158	-0.357501	131.716	5.51144	19	249.461	712
Paqr3	5	97086718	97111350	-0.357501	124.12	3.31846	11	249.461	712
Naa11	5	97391624	97392344	-0.357501	133.149	1.08478	3	249.461	712
4930467D21Rik	5	97455304	97456984	-0.357501	202.078	2.24234	6	249.461	712
Gk2	5	97455304	97456984	-0.357501	202.078	2.24234	6	249.461	712
Antxr2	5	97886490	98030592	-0.357501	104.059	7.16838	21	249.461	712
Prdm8	5	98183279	98186681	-0.357501	98.0332	0.968969	3	249.461	712
A730035I17Rik	5	98183279	98184694	-0.357501	103.636	0.664089	2	249.461	712
Fgf5	5	98254405	98275560	-0.357501	71.4645	1.52252	4	249.461	712
Cfap299	5	98346176	98801921	-0.357501	66.317	7.81835	18	249.461	712
Mir703	5	98475603	98475723	-0.357501	259.4	0.220596	1	249.461	712
Bmp3	5	98855086	98879952	-0.357501	107.161	2.73132	7	249.461	712
Prkg2	5	98930548	99024863	-0.357501	115.819	7.36414	24	249.461	712
Rasgef1b	5	99218725	99243271	-0.357501	131.268	3.80479	13	249.461	712
A930011G23Rik	5	99299951	99728837	-0.357501	59.6064	5.15638	11	249.461	712
Hnrnpd	5	99962487	99976621	-0.357501	148.082	2.14701	7	249.461	712
Hnrnpdl	5	100036069	100038016	-0.357501	172.238	1.72013	6	249.461	712
Enoph1	5	100040169	100068823	-0.357501	113.402	2.71065	8	249.461	712
Tmem150c	5	100079836	100095807	-0.357501	181.862	1.98223	6	249.461	712
Tmem150cos	5	100079836	100093144	-0.357501	174.613	1.6906	5	249.461	712
Sec31a	5	100362019	100408132	-0.357501	141.367	7.67808	27	249.461	712
Lin54	5	100444055	100485840	-0.357501	160.603	5.21721	15	249.461	712
Cops4	5	100518422	100547489	-0.357501	163.901	3.40602	10	249.461	712
Plac8	5	100556452	100562738	-0.357501	141.766	0.828151	3	249.461	712
Coq2	5	100655353	100668094	-0.357501	129.97	1.92362	6	249.461	712
Hpse	5	100680829	100719612	-0.357501	137.334	3.56714	12	249.461	712
Helq	5	100762490	100797067	-0.357501	134.282	6.07618	19	249.461	712
Mrps18c	5	100799491	100804429	-0.357501	242.784	0.970351	5	249.461	712
Abraxas1	5	100806033	100818621	-0.357501	126.26	2.55609	9	249.461	712
Gpat3	5	100846757	100897831	-0.357501	114.504	4.06044	13	249.461	712
Nkx6-1	5	101659361	101663669	-0.357501	65.1331	0.81051	3	249.461	712
Cds1	5	101781407	101821617	-0.357501	171.047	3.45866	12	249.461	712
Wdfy3	5	101833962	101981587	-0.357501	103.82	22.0524	67	249.461	712
Arhgap24	5	102552111	102897384	-0.357501	74.6357	7.57263	18	249.461	712
Mapk10	5	102913137	103100087	-0.357501	93.8624	6.34297	20	249.461	712
Ptpn13	5	103462105	103598015	-0.357501	136.847	17.0033	52	249.461	712
Slc10a6	5	103606523	103629283	-0.357501	116.944	2.15705	7	249.461	712
1700016H13Rik	5	103648736	103655043	-0.357501	187.975	0.936939	3	249.461	712
Aff1	5	103754634	103849582	-0.357501	104.835	8.2289	26	249.461	712
Klhl8	5	103863008	103876080	-0.357501	107.176	2.61126	8	249.461	712
Hsd17b13	5	103963727	103977329	0.39146	274.746	2.17956	7	22.8319	66
Hsd17b11	5	103990461	104021753	0.39146	232.545	2.41102	7	22.8319	66
Nudt9	5	104050516	104065145	0.39146	224.014	2.38177	7	22.8319	66
Gm17660	5	104071160	104076604	0.39146	276.013	1.61633	6	22.8319	66
Sparcl1	5	104079472	104097794	0.39146	205.76	3.97467	12	22.8319	66
Dspp	5	104173994	104177422	0.39146	222.925	2.81903	8	22.8319	66
Dmp1	5	104207032	104213024	0.39146	187.391	3.05555	9	22.8319	66
Ibsp	5	104302072	104310588	0.39146	282.306	1.5725	5	22.8319	66
Mepe	5	104325308	104338356	-0.252169	139.588	2.19058	7	22.5591	65
Spp1	5	104436324	104440662	-0.252169	158.034	2.50282	8	22.5591	65
Pkd2	5	104466878	104503749	-0.252169	142.272	5.12045	14	22.5591	65
BC005561	5	104517589	104522400	-0.252169	227.286	5.51631	16	22.5591	65
D930016D06Rik	5	104554119	104554269	-0.252169	106.24	0.293617	1	22.5591	65
Zfp951	5	104813718	104817389	-0.252169	178.354	0.728903	4	22.5591	65
Abcg3	5	104935998	104948518	-0.252169	175.803	1.11086	4	22.5591	65
Lrrc8d	5	105797396	105815093	0.429028	267.637	4.95384	13	38.1561	105
Zfp326	5	105878680	105915871	0.429028	273.769	3.95362	13	38.1561	105
Barhl2	5	106455441	106457445	0.429028	101.365	0.606323	2	38.1561	105
Zfp644	5	106618211	106666854	0.429028	279.704	7.98822	21	38.1561	105
Hfm1	5	106840602	106922878	0.429028	260.296	11.6904	38	38.1561	105
Cdc7	5	106964975	106973115	0.429028	286.868	1.56798	5	38.1561	105
Cdc7	5	106973717	106983398	0.209244	211.746	2.74909	8	63.1411	184
Tgfbr3	5	107109577	107266286	0.209244	135.512	6.87881	19	63.1411	184
Brdt	5	107342044	107385551	0.209244	194.508	4.96712	16	63.1411	184
Ephx4	5	107405983	107429896	0.209244	235.951	2.05404	6	63.1411	184
Lpcat2b	5	107432789	107434469	0.209244	284.377	2.46164	6	63.1411	184
Btbd8	5	107445839	107491656	0.209244	216.261	3.12074	9	63.1411	184
A830010M20Rik	5	107497742	107512585	0.209244	234.547	6.405	21	63.1411	184
1700028K03Rik	5	107539095	107551152	0.209244	248.298	2.75052	8	63.1411	184
Glmn	5	107548996	107596866	0.209244	183.716	5.84334	19	63.1411	184
Rpap2	5	107601697	107655346	0.209244	208.44	5.55768	17	63.1411	184
A930041C12Rik	5	107633006	107633156	0.209244	370.993	0.282033	1	63.1411	184
Gfi1	5	107717708	107725754	0.209244	114.598	2.36091	7	63.1411	184
Evi5	5	107748120	107875065	0.209244	250.429	8.14646	24	63.1411	184
Ube2d2b	5	107830471	107831790	0.209244	370.367	1.39665	4	63.1411	184
Rpl5	5	107901813	107908005	0.209244	229.709	1.5327	6	63.1411	184
Dipk1a	5	107909389	107924771	0.209244	212.017	2.06578	6	63.1411	184
Mtf2	5	108065858	108087405	0.209244	161.912	1.99115	6	63.1411	184
Vmn2r13	5	109156016	109192126	-0.320487	431.412	3.57874	13	1677.61	5052
Vmn2r14	5	109215474	109224641	-0.320487	611.172	2.43824	10	1677.61	5052
Vmn2r15	5	109286241	109297575	-0.320487	555.351	2.90507	11	1677.61	5052
Vmn2r16	5	109330362	109364506	-0.320487	399.238	3.90273	12	1677.61	5052
Vmn2r17	5	109419994	109453412	-0.320487	389.858	3.91626	12	1677.61	5052
Crlf2	5	109554837	109557625	-0.320487	38.2397	1.9435	7	1677.61	5052
Gm15446	5	109940366	109940823	-0.320487	139.791	0.293797	2	1677.61	5052
Zfp932	5	109996539	110007034	-0.320487	214.079	0.555876	2	1677.61	5052
Plcxd1	5	110100135	110105397	-0.320487	99.5566	3.62581	12	1677.61	5052
Gtpbp6	5	110103973	110108192	-0.320487	92.1036	2.9575	9	1677.61	5052
Zfp605	5	110111968	110127807	-0.320487	170.615	2.3878	7	1677.61	5052
Chfr	5	110136007	110170942	-0.320487	143.809	5.33418	17	1677.61	5052
Gm15787	5	110168086	110170942	-0.320487	201.7	0.924349	3	1677.61	5052
Golga3	5	110181724	110223112	-0.320487	128.963	8.06829	25	1677.61	5052
Ankle2	5	110231319	110254529	-0.320487	150.115	4.89687	15	1677.61	5052
Pgam5	5	110260241	110269748	-0.320487	136.078	1.60451	5	1677.61	5052
Pxmp2	5	110274503	110286063	-0.320487	107.19	1.71377	5	1677.61	5052
Pole	5	110289182	110337247	-0.320487	157.262	15.1357	46	1677.61	5052
P2rx2	5	110340154	110342986	-0.320487	163.742	3.77014	11	1677.61	5052
Lrcol1	5	110354145	110354906	-0.320487	142.855	1.05928	3	1677.61	5052
Fbrsl1	5	110362965	110433120	-0.320487	84.959	7.39971	23	1677.61	5052
A630023P12Rik	5	110521197	110522058	-0.320487	163.878	0.712985	2	1677.61	5052
Galnt9	5	110544641	110620700	-0.320487	65.8478	5.02866	14	1677.61	5052
Noc4l	5	110648892	110653400	-0.320487	155.53	4.16007	14	1677.61	5052
Ddx51	5	110653457	110657653	-0.320487	164.999	4.95403	14	1677.61	5052
Ep400	5	110665757	110756754	-0.320487	150.473	18.5707	56	1677.61	5052
Mir7026	5	110665757	110666117	-0.320487	131.875	0.406542	1	1677.61	5052
Gm15559	5	110773864	110777801	-0.320487	105.73	2.00184	7	1677.61	5052
Pus1	5	110773864	110780338	-0.320487	99.254	2.3424	8	1677.61	5052
Ulk1	5	110786108	110809727	-0.320487	108.679	8.24873	24	1677.61	5052
Hscb	5	110829074	110839731	-0.320487	138.611	2.03919	6	1677.61	5052
Chek2	5	110841197	110873582	-0.320487	173.323	4.24276	13	1677.61	5052
Ttc28	5	110892790	111289808	-0.320487	81.7456	15.7392	42	1677.61	5052
Mir701	5	111004161	111004311	-0.320487	93.7067	0.314354	1	1677.61	5052
Pitpnb	5	111330732	111386587	-0.320487	137.811	4.04783	13	1677.61	5052
Mn1	5	111418237	111454822	-0.320487	78.2803	3.56859	12	1677.61	5052
C130026L21Rik	5	111581735	111587212	-0.320487	185.369	0.760972	3	1677.61	5052
Cryba4	5	112246623	112251825	-0.320487	85.8513	1.45855	5	1677.61	5052
Crybb1	5	112257439	112269527	-0.320487	110.521	1.92386	6	1677.61	5052
Tpst2	5	112307556	112313321	-0.320487	95.8703	1.9799	7	1677.61	5052
Tfip11	5	112327955	112338070	-0.320487	109.824	3.6468	11	1677.61	5052
Srrd	5	112337162	112340129	-0.320487	113.042	1.82938	6	1677.61	5052
Hps4	5	112344937	112378163	-0.320487	112.332	6.20289	20	1677.61	5052
Gm6583	5	112354389	112356069	-0.320487	159.07	2.24903	6	1677.61	5052
Asphd2	5	112385715	112391980	-0.320487	94.4837	1.87801	5	1677.61	5052
Sez6l	5	112421932	112576879	-0.320487	97.9891	8.219	25	1677.61	5052
Gm6588	5	112449582	112451742	-0.320487	144.258	2.538	8	1677.61	5052
Myo18b	5	112692063	112879492	-0.320487	83.2067	17.0851	52	1677.61	5052
1700095B10Rik	5	112795351	112798998	-0.320487	49.4019	0.613627	2	1677.61	5052
Grk3	5	112914872	113015482	-0.320487	111.459	6.48068	22	1677.61	5052
Crybb2	5	113058313	113068777	-0.320487	220.083	2.0149	7	1677.61	5052
Crybb3	5	113075867	113080576	-0.320487	69.7232	0.936667	4	1677.61	5052
2900026A02Rik	5	113092367	113163142	-0.320487	49.3729	2.71566	8	1677.61	5052
Tmem211	5	113234342	113238331	-0.320487	93.619	1.06594	3	1677.61	5052
Sgsm1	5	113244958	113288920	-0.320487	95.4723	8.56062	26	1677.61	5052
Aym1	5	113357488	113357848	-0.320487	174.922	0.444089	1	1677.61	5052
Wscd2	5	113550876	113588148	-0.320487	70.0006	2.11489	7	1677.61	5052
Cmklr1	5	113613780	113614980	-0.320487	125.817	1.53012	4	1677.61	5052
1700069L16Rik	5	113703716	113723812	-0.320487	54.904	1.25874	3	1677.61	5052
Ficd	5	113736841	113739203	-0.320487	99.3274	2.15337	5	1677.61	5052
Sart3	5	113743095	113764255	-0.320487	100.618	6.26938	19	1677.61	5052
Iscu	5	113774228	113776869	-0.320487	200.147	0.844194	3	1677.61	5052
Tmem119	5	113794843	113795803	-0.320487	99.5065	1.36309	4	1677.61	5052
Selplg	5	113818657	113820275	-0.320487	136.06	1.87979	6	1677.61	5052
Coro1c	5	113844287	113882174	-0.320487	82.7905	4.22995	12	1677.61	5052
Ssh1	5	113942191	113989725	-0.320487	100.013	7.06058	20	1677.61	5052
Dao	5	114009813	114024959	-0.320487	123.06	2.18435	8	1677.61	5052
Svop	5	114028240	114091228	-0.320487	88.6036	4.33224	16	1677.61	5052
Usp30	5	114102346	114121835	-0.320487	131.466	3.36771	12	1677.61	5052
Alkbh2	5	114124040	114127751	-0.320487	94.245	0.98317	3	1677.61	5052
Ung	5	114131190	114137361	-0.320487	131.768	1.40972	5	1677.61	5052
Acacb	5	114165468	114249676	-0.320487	107.855	17.3596	55	1677.61	5052
Foxn4	5	114255439	114273074	-0.320487	81.9321	2.73958	9	1677.61	5052
Myo1h	5	114314882	114363061	-0.320487	120.19	9.09966	31	1677.61	5052
Kctd10	5	114365633	114375121	-0.320487	85.3678	2.0425	6	1677.61	5052
Ube3b	5	114387077	114419692	-0.320487	111.303	7.49628	25	1677.61	5052
Mir7027	5	114404504	114404744	-0.320487	64.3333	0.318139	1	1677.61	5052
Mmab	5	114432065	114444052	-0.320487	125.165	3.18341	10	1677.61	5052
Mvk	5	114445349	114460236	-0.320487	89.6298	2.6185	9	1677.61	5052
Fam222a	5	114594335	114612125	-0.320487	52.546	2.15208	7	1677.61	5052
Trpv4	5	114622610	114644945	-0.320487	91.174	5.60394	16	1677.61	5052
Gltp	5	114670377	114690869	-0.320487	59.6899	2.14719	6	1677.61	5052
Tchp	5	114708625	114721183	-0.320487	106.275	3.45429	11	1677.61	5052
Mir7028	5	114719550	114719790	-0.320487	63.6583	0.37957	1	1677.61	5052
Git2	5	114730167	114769802	-0.320487	143.719	5.85824	19	1677.61	5052
4930515G01Rik	5	114774419	114774899	-0.320487	117.495	0.662255	2	1677.61	5052
Ankrd13a	5	114786626	114804445	-0.320487	138.345	3.81729	12	1677.61	5052
1500011B03Rik	5	114809197	114809347	-0.320487	122.513	0.335692	1	1677.61	5052
4930519G04Rik	5	114857012	114882889	-0.320487	122.657	3.78574	12	1677.61	5052
Gm9936	5	114857012	114857612	-0.320487	89.9856	0.721986	2	1677.61	5052
Oasl2	5	114897609	114911428	-0.320487	131.982	2.65149	7	1677.61	5052
Oasl1	5	114923389	114937467	-0.320487	104.155	2.67527	7	1677.61	5052
2210016L21Rik	5	114942160	114948018	-0.320487	115.298	1.81006	6	1677.61	5052
Hnf1a	5	114950002	114970860	-0.320487	75.4834	2.83002	9	1677.61	5052
Sppl3	5	115061099	115098190	-0.320487	130.798	3.87943	12	1677.61	5052
Acads	5	115110809	115117765	-0.320487	89.8819	2.8016	8	1677.61	5052
Unc119b	5	115125353	115130582	-0.320487	136.068	0.722324	3	1677.61	5052
Mlec	5	115147875	115151024	-0.320487	143.976	1.29822	4	1677.61	5052
Cabp1	5	115169044	115186093	-0.320487	118.476	1.81508	7	1677.61	5052
Pop5	5	115240115	115240754	-0.320487	171.778	1.05862	3	1677.61	5052
Rnf10	5	115241960	115260193	-0.320487	116.524	4.71475	14	1677.61	5052
Coq5	5	115279692	115295974	-0.320487	148.608	2.18481	7	1677.61	5052
Dynll1	5	115298643	115300697	-0.320487	150.043	0.752	2	1677.61	5052
Srsf9	5	115327396	115332766	-0.320487	123.433	1.08204	4	1677.61	5052
Gatc	5	115335427	115341174	-0.320487	100.08	0.80111	2	1677.61	5052
Triap1	5	115341223	115342775	-0.320487	70.6433	0.547777	2	1677.61	5052
Cox6a1	5	115345793	115348755	-0.320487	126.299	0.606686	2	1677.61	5052
Msi1	5	115430572	115451536	-0.320487	114.111	4.06148	14	1677.61	5052
Pla2g1b	5	115466212	115474687	-0.320487	118.355	1.25585	4	1677.61	5052
Sirt4	5	115478343	115483166	-0.320487	89.6056	1.8431	6	1677.61	5052
Pxn	5	115542990	115554181	-0.320487	88.2773	3.54838	11	1677.61	5052
Rplp0	5	115560691	115563497	-0.320487	160.517	1.6984	5	1677.61	5052
Gcn1	5	115571369	115619845	-0.320487	106.653	16.9665	53	1677.61	5052
Mir7029	5	115580946	115581186	-0.320487	58.1958	0.375682	1	1677.61	5052
Rab35	5	115637650	115645816	-0.320487	106.479	1.52325	5	1677.61	5052
Mir7030	5	115645576	115645816	-0.320487	84.6458	0.294573	1	1677.61	5052
Bicdl1	5	115649366	115731458	-0.320487	65.5871	3.51752	12	1677.61	5052
Cit	5	115846327	116006375	-0.320487	98.7549	16.4808	51	1677.61	5052
Prkab1	5	116014596	116024289	-0.320487	120.986	2.26363	7	1677.61	5052
Tmem233	5	116040677	116083232	-0.320487	45.8077	2.15773	5	1677.61	5052
C330018A13Rik	5	116126035	116126185	-0.320487	125.66	0.33812	1	1677.61	5052
Ccdc60	5	116126035	116288550	-0.320487	74.6405	5.32485	18	1677.61	5052
Hspb8	5	116409289	116422415	-0.320487	96.784	0.905021	3	1677.61	5052
Srrm4os	5	116446436	116465576	-0.320487	74.5794	2.06421	6	1677.61	5052
Srrm4	5	116446436	116591518	-0.320487	78.2773	5.32966	15	1677.61	5052
Suds3	5	117092753	117112903	-0.320487	95.3547	3.11225	11	1677.61	5052
Taok3	5	117193658	117273752	-0.320487	95.2495	5.39044	18	1677.61	5052
Pebp1	5	117283235	117286248	-0.320487	158.866	0.984175	3	1677.61	5052
Vsig10	5	117318992	117352837	-0.320487	106.53	3.40239	10	1677.61	5052
Wsb2	5	117363544	117376803	-0.320487	146.078	1.86523	6	1677.61	5052
Rfc5	5	117379767	117387960	-0.320487	134.201	1.87357	8	1677.61	5052
Ksr2	5	117414887	117763373	-0.320487	69.4744	10.0476	27	1677.61	5052
Nos1	5	117867210	117953864	-0.320487	75.8135	10.0616	32	1677.61	5052
Fbxo21	5	117977774	118008102	-0.320487	107.024	3.76974	11	1677.61	5052
Tesc	5	118046288	118061699	-0.320487	135.278	1.87911	7	1677.61	5052
Fbxw8	5	118065750	118155401	-0.320487	58.5631	7.17189	20	1677.61	5052
Rnft2	5	118193478	118242546	-0.320487	72.1879	3.2782	10	1677.61	5052
2410131K14Rik	5	118255627	118261200	-0.320487	103.086	1.36023	4	1677.61	5052
Med13l	5	118593270	118762886	-0.320487	96.2225	13.2525	38	1677.61	5052
Tbx3	5	119671969	119683100	-0.320487	84.9764	3.76646	11	1677.61	5052
Tbx5	5	119836866	119883499	-0.320487	77.4398	3.91181	11	1677.61	5052
Rbm19	5	120116540	120198387	-0.320487	83.5543	8.25597	27	1677.61	5052
Gm10390	5	120122814	120133940	-0.320487	86.0293	3.23133	11	1677.61	5052
Lhx5	5	120432337	120440380	-0.320487	85.1901	1.53816	5	1677.61	5052
Sdsl	5	120458333	120463237	-0.320487	58.4368	1.8219	7	1677.61	5052
Sds	5	120479036	120483794	-0.320487	84.6152	1.85468	7	1677.61	5052
Plbd2	5	120485633	120499102	-0.320487	86.5581	3.73404	11	1677.61	5052
Slc8b1	5	120513133	120533077	-0.320487	124.912	3.41476	13	1677.61	5052
Tpcn1	5	120537510	120585299	-0.320487	90.2688	7.31356	26	1677.61	5052
Iqcd	5	120594507	120606748	-0.320487	113.169	2.04846	7	1677.61	5052
Rita1	5	120609415	120611691	-0.320487	67.6839	1.06328	3	1677.61	5052
Ddx54	5	120613100	120627407	-0.320487	100.474	5.11525	16	1677.61	5052
Rasal1	5	120649411	120679034	-0.320487	105.451	5.87946	20	1677.61	5052
Dtx1	5	120681239	120710363	-0.320487	65.6673	3.99313	12	1677.61	5052
Oas2	5	120731834	120749638	-0.320487	126.026	4.31236	12	1677.61	5052
Oas3	5	120754278	120777656	-0.320487	92.3231	6.67088	17	1677.61	5052
Oas1e	5	120786840	120795526	-0.320487	209.306	1.68709	6	1677.61	5052
Oas1c	5	120800957	120808791	-0.320487	211.109	2.28718	8	1677.61	5052
Oas1b	5	120812669	120823528	-0.320487	141.838	1.77245	6	1677.61	5052
Oas1f	5	120847362	120857666	-0.320487	167.531	1.74555	6	1677.61	5052
Oas1h	5	120861434	120872990	-0.320487	186.579	2.48261	8	1677.61	5052
Oas1g	5	120876920	120887590	-0.320487	203.437	2.35176	9	1677.61	5052
Oas1a	5	120896917	120905919	-0.320487	228.508	1.52713	7	1677.61	5052
Oas1d	5	120914854	120921109	-0.320487	242.893	2.01994	7	1677.61	5052
Rph3a	5	120942112	120986525	-0.320487	88.5343	5.95229	19	1677.61	5052
Ptpn11	5	121134700	121172161	-0.320487	130.957	3.51675	12	1677.61	5052
Rpl6	5	121205353	121208977	-0.320487	250.527	1.72595	6	1677.61	5052
Hectd4	5	121259820	121366656	-0.320487	117.564	24.6268	76	1677.61	5052
Trafd1	5	121372324	121384122	-0.320487	120.192	3.47572	11	1677.61	5052
Naa25	5	121397942	121440008	-0.320487	131.094	7.05108	24	1677.61	5052
Erp29	5	121445021	121447329	-0.320487	114.598	1.13843	3	1677.61	5052
Tmem116	5	121463155	121495210	-0.320487	108.142	3.53167	12	1677.61	5052
Adam1b	5	121500831	121503471	-0.320487	269.193	3.12873	9	1677.61	5052
Adam1a	5	121518826	121521712	-0.320487	266.396	2.6546	9	1677.61	5052
Mapkapk5	5	121525101	121545241	-0.320487	153.981	3.90921	14	1677.61	5052
Aldh2	5	121567916	121580725	-0.320487	110.618	3.32081	11	1677.61	5052
Acad12	5	121598763	121610205	-0.320487	163.215	2.62511	9	1677.61	5052
Acad10	5	121621173	121652149	-0.320487	128.723	5.78986	18	1677.61	5052
Brap	5	121661959	121685549	-0.320487	148.811	3.40356	11	1677.61	5052
Atxn2	5	121745650	121814411	-0.320487	137.113	7.23936	24	1677.61	5052
Sh2b3	5	121817751	121819216	-0.320487	113.694	1.99993	6	1677.61	5052
Mir7031	5	121819066	121819216	-0.320487	176.927	0.306942	1	1677.61	5052
Pheta1	5	121852567	121854607	-0.320487	96.1432	2.22546	7	1677.61	5052
Cux2	5	121860567	121921390	-0.320487	77.2286	7.52828	25	1677.61	5052
Myl2	5	122100937	122106779	-0.320487	154.74	1.69727	6	1677.61	5052
Ccdc63	5	122108056	122130352	-0.320487	103.3	3.12549	11	1677.61	5052
Ppp1cc	5	122168119	122174144	-0.320487	172.924	2.04173	6	1677.61	5052
Ppp1ccb	5	122168119	122174144	-0.320487	172.924	2.04173	6	1677.61	5052
Hvcn1	5	122216262	122241882	-0.320487	81.7309	2.66376	8	1677.61	5052
Tctn1	5	122239168	122264372	-0.320487	117.49	4.57748	16	1677.61	5052
Pptc7	5	122284817	122320904	-0.320487	101.922	2.31382	7	1677.61	5052
Rad9b	5	122325833	122354216	-0.320487	181.109	2.86968	11	1677.61	5052
Vps29	5	122354384	122364856	-0.320487	167.314	2.05393	6	1677.61	5052
Fam216a	5	122364706	122370603	-0.320487	204.923	1.44773	5	1677.61	5052
Gpn3	5	122372541	122382351	-0.320487	159.911	2.10409	6	1677.61	5052
Arpc3	5	122391903	122405959	-0.320487	157.282	2.30349	8	1677.61	5052
Anapc7	5	122422537	122444017	-0.320487	121.268	3.31498	10	1677.61	5052
Atp2a2	5	122454206	122501745	-0.320487	171.946	7.59547	23	1677.61	5052
Ift81	5	122550991	122611133	-0.320487	131.929	5.55774	18	1677.61	5052
P2rx7	5	122644015	122691311	-0.320487	123.586	5.02746	16	1677.61	5052
P2rx4	5	122714351	122728359	-0.320487	161.551	3.38289	11	1677.61	5052
Camkk2	5	122734030	122764248	-0.320487	121.41	5.87768	19	1677.61	5052
Anapc5	5	122787791	122819706	-0.320487	140.718	4.38173	14	1677.61	5052
Rnf34	5	122850204	122868251	-0.320487	87.9871	2.26131	7	1677.61	5052
Kdm2b	5	122871685	122988943	-0.320487	89.7979	10.5015	30	1677.61	5052
A930024E05Rik	5	122989529	122990129	-0.320487	134.211	0.567938	2	1677.61	5052
Orai1	5	123029016	123029736	-0.320487	121.463	1.11525	3	1677.61	5052
Morn3	5	123037230	123046822	-0.320487	99.494	1.09945	5	1677.61	5052
Tmem120b	5	123098130	123116759	-0.320487	134.052	2.96213	11	1677.61	5052
Rhof	5	123119391	123132422	-0.320487	82.9643	1.99402	5	1677.61	5052
Setd1b	5	123142914	123166038	-0.320487	94.7059	7.04842	22	1677.61	5052
Hpd	5	123171942	123182734	-0.320487	141.735	3.9029	13	1677.61	5052
Psmd9	5	123228254	123248365	-0.320487	110.059	1.6237	6	1677.61	5052
Wdr66	5	123254667	123326633	-0.320487	154.906	7.7882	23	1677.61	5052
Bcl7a	5	123351816	123371112	-0.320487	107.632	1.28917	5	1677.61	5052
Mlxip	5	123395237	123453571	-0.320487	107.837	5.70616	19	1677.61	5052
Il31	5	123480399	123482100	-0.320487	122.074	1.04501	3	1677.61	5052
Lrrc43	5	123489250	123508223	-0.320487	121.88	3.50272	10	1677.61	5052
B3gnt4	5	123511093	123511621	-0.320487	149.13	0.272792	2	1677.61	5052
Diablo	5	123511093	123523437	-0.320487	132.602	2.01371	8	1677.61	5052
Vps33a	5	123531009	123572989	-0.320487	99.9922	4.36141	14	1677.61	5052
Clip1	5	123579268	123656025	-0.320487	126.401	9.55262	31	1677.61	5052
Zcchc8	5	123700312	123720943	-0.320487	159.557	4.75245	16	1677.61	5052
Rsrc2	5	123729145	123749380	-0.320487	193.469	2.86909	11	1677.61	5052
Kntc1	5	123753812	123821450	-0.320487	168.858	19.0544	60	1677.61	5052
Hcar2	5	123864331	123865531	-0.320487	152.991	1.46836	4	1677.61	5052
Hcar1	5	123878545	123879625	-0.320487	124.948	1.45219	4	1677.61	5052
Denr	5	123908070	123927361	-0.320487	230.188	1.70331	7	1677.61	5052
Ccdc62	5	123934047	123966951	-0.320487	146.939	4.02445	11	1677.61	5052
Hip1r	5	123989245	124002200	-0.320487	111.519	8.44286	27	1677.61	5052
Mir7032	5	123996716	123997141	-0.320487	86.6658	0.646109	2	1677.61	5052
Vps37b	5	124006191	124032216	-0.320487	75.3141	2.02754	6	1677.61	5052
Abcb9	5	124062612	124090181	-0.320487	84.3799	3.1917	12	1677.61	5052
Ogfod2	5	124112281	124114781	-0.320487	95.2822	2.12175	7	1677.61	5052
Arl6ip4	5	124116394	124118072	-0.320487	130.84	1.08105	4	1677.61	5052
Pitpnm2	5	124121243	124152641	-0.320487	81.4815	7.40349	22	1677.61	5052
Mphosph9	5	124254976	124324986	-0.320487	136.671	7.36612	24	1677.61	5052
2810006K23Rik	5	124338609	124340919	-0.320487	125.59	0.758962	2	1677.61	5052
Cdk2ap1	5	124348633	124350171	-0.320487	172.108	0.37144	2	1677.61	5052
Sbno1	5	124376073	124414582	-0.320487	176.438	8.93702	30	1677.61	5052
Kmt5a	5	124447171	124460591	-0.320487	127.356	1.73617	6	1677.61	5052
Rilpl2	5	124463705	124478111	-0.320487	108.41	1.18999	4	1677.61	5052
Snrnp35	5	124490091	124490811	-0.320487	181.511	1.06648	3	1677.61	5052
Rilpl1	5	124493651	124531008	-0.320487	92.1958	2.63303	7	1677.61	5052
Tmed2	5	124542947	124549262	-0.320487	232.317	1.20247	4	1677.61	5052
Ddx55	5	124552894	124568763	-0.320487	117.335	3.76353	12	1677.61	5052
Eif2b1	5	124571151	124579254	-0.320487	123.963	2.38602	9	1677.61	5052
Gtf2h3	5	124579104	124596011	-0.320487	166.493	3.54609	12	1677.61	5052
Tctn2	5	124598824	124627287	-0.320487	130.681	4.50403	17	1677.61	5052
Atp6v0a2	5	124629201	124721809	-0.320487	135.684	6.30877	20	1677.61	5052
Dnah10	5	124725151	124834171	-0.320487	115.506	25.1002	79	1677.61	5052
Ccdc92	5	124835484	124839844	-0.320487	106.776	1.51539	5	1677.61	5052
Zfp664	5	124884649	124888668	-0.320487	157.939	2.8698	8	1677.61	5052
Rflna	5	125003532	125011617	-0.320487	65.1218	0.652492	3	1677.61	5052
Ncor2	5	125018136	125124881	-0.320487	81.9804	14.3466	45	1677.61	5052
Scarb1	5	125277684	125340938	-0.320487	95.7754	4.87299	14	1677.61	5052
Ubc	5	125386019	125389778	-0.320487	528.796	1.33711	8	1677.61	5052
Dhx37	5	125415032	125431800	-0.320487	107.78	7.47992	26	1677.61	5052
Bri3bp	5	125451630	125454778	-0.320487	113.185	0.682236	3	1677.61	5052
Aacs	5	125475922	125516403	-0.320487	115.017	4.84994	17	1677.61	5052
Tmem132b	5	125622440	125788099	-0.320487	76.433	6.23366	15	1677.61	5052
Tmem132c	5	127359516	127564097	-0.320487	61.6297	7.3916	18	1677.61	5052
Slc15a4	5	127596577	127609095	-0.320487	91.3717	2.37925	7	1677.61	5052
Glt1d1	5	127632226	127707062	-0.320487	82.6664	5.74939	17	1677.61	5052
Tmem132d	5	127783751	128432384	-0.320487	55.6771	8.99701	20	1677.61	5052
Fzd10os	5	128584185	128594312	-0.320487	83.3121	0.92514	3	1677.61	5052
Fzd10	5	128601175	128604149	-0.320487	106.498	3.52158	11	1677.61	5052
Piwil1	5	128738994	128754370	-0.320487	104.686	5.71494	19	1677.61	5052
Rimbp2	5	128760745	128819852	-0.320487	88.6773	6.01086	21	1677.61	5052
Stx2	5	128986300	129008467	-0.320487	140.833	2.93062	10	1677.61	5052
Ran	5	129020635	129022855	-0.320487	212.04	1.08156	4	1677.61	5052
Adgrd1	5	129097102	129202570	-0.320487	121.057	8.64502	28	1677.61	5052
Sfswap	5	129501366	129571093	-0.320487	94.4546	6.42987	19	1677.61	5052
Mmp17	5	129594489	129606586	-0.320487	96.352	3.04846	9	1677.61	5052
Zfp11	5	129658029	129668380	-0.320487	173.765	0.704447	2	1677.61	5052
2020-09-14	5	129683458	129704291	-0.320487	145.387	2.50057	9	1677.61	5052
Mrps17	5	129716654	129718214	-0.320487	172.042	0.659662	2	1677.61	5052
Nipsnap2	5	129739390	129757170	-0.320487	135.789	2.7516	9	1677.61	5052
Psph	5	129765753	129771664	-0.320487	121.405	1.45246	5	1677.61	5052
Cct6a	5	129787386	129845843	-0.320487	196.224	4.28346	13	1677.61	5052
Snora15	5	129794550	129794700	-0.320487	211.607	0.307311	1	1677.61	5052
Sumf2	5	129849858	129862770	-0.320487	110.53	2.59159	8	1677.61	5052
Phkg1	5	129864384	129874322	-0.320487	105.104	3.01605	9	1677.61	5052
Chchd2	5	129881300	129882623	-0.320487	130.345	0.388266	2	1677.61	5052
Zbed5	5	129895736	129903523	-0.320487	161.34	2.43249	8	1677.61	5052
Nupr1l	5	129910877	129911027	-0.320487	95.8333	0.223104	1	1677.61	5052
Vkorc1l1	5	129978482	129982354	-0.320487	217.423	0.497779	2	1677.61	5052
Gusb	5	129989451	130002825	-0.320487	118.992	3.74756	12	1677.61	5052
Asl	5	130011507	130024380	-0.320487	121.297	5.12713	17	1677.61	5052
Crcp	5	130034735	130049013	-0.320487	239.932	0.982895	4	1677.61	5052
Tpst1	5	130101632	130134526	-0.320487	115.341	3.0401	8	1677.61	5052
Kctd7	5	130145033	130152658	-0.320487	102.448	1.66734	5	1677.61	5052
Rabgef1	5	130187376	130213272	-0.320487	153.435	3.1572	9	1677.61	5052
Tmem248	5	130229426	130241367	-0.320487	131.75	2.02575	6	1677.61	5052
Sbds	5	130246276	130255392	-0.320487	119.375	1.57613	5	1677.61	5052
Tyw1	5	130255552	130340848	-0.320487	120.585	6.14455	18	1677.61	5052
Caln1	5	130378982	130839465	-0.320487	43.9428	6.53081	14	1677.61	5052
A330070K13Rik	5	130378982	130384525	-0.320487	96.7708	0.973563	3	1677.61	5052
Galnt17	5	130876371	131306660	-0.320487	43.6252	7.526	17	1677.61	5052
Auts2	5	131439383	132541848	-0.320487	59.4658	15.1036	36	1677.61	5052
Castor2	5	134125816	134138320	-0.320487	129.096	2.5424	8	1677.61	5052
Rcc1l	5	134148876	134172030	-0.320487	119.926	2.86343	10	1677.61	5052
Gtf2ird2	5	134191140	134217643	-0.320487	127.604	6.41563	20	1677.61	5052
Ncf1	5	134221688	134229590	-0.320487	78.054	3.35933	11	1677.61	5052
Gtf2i	5	134240172	134295618	-0.320487	131.691	10.2184	32	1677.61	5052
Gtf2ird1	5	134357771	134417233	-0.320487	115.286	7.96112	27	1677.61	5052
Clip2	5	134490695	134535227	-0.320487	79.7371	5.624	18	1677.61	5052
Syna	5	134558214	134560119	-0.320487	148.481	1.85046	6	1677.61	5052
Rfc2	5	134582746	134597963	-0.320487	127.765	3.03232	11	1677.61	5052
Lat2	5	134602537	134608915	-0.320487	127.399	3.10209	10	1677.61	5052
Eif4h	5	134621427	134639359	-0.320487	126.151	2.42671	8	1677.61	5052
[truncated: 9,026 more rows]
