# Supplementary material for: A Set of Cell Lines Derived from a Genetic Murine Glioblastoma Model Recapitulates Molecular and Morphological Characteristics of Human Tumors
Source: Cancers (Basel). 2021 Jan 10;13(2):230. doi: 10.3390/cancers13020230 (PMC7827614; doi:10.3390/cancers13020230)
Supplement: Supplementary file 1 [file cancers-13-00230-s001.zip › Supplementary material/Supplementary tables/Suppl. Table 9.xlsx]

## Sheet: Sheet1
gene	chromosome	start	end	log2	depth	weight	n_bins	segment_weight	segment_probes
Gal3st2	1	93872400	93874539	0.732194	501.577	1.01801	3	4.23063	14
Gal3st2b	1	93927958	93940889	0.732194	490.298	1.40819	5	4.23063	14
Gal3st2c	1	94006870	94009415	0.732194	482.432	1.23299	4	4.23063	14
Cd55b	1	130419575	130423041	0.281337	358.26	1.08157	3	494.513	1314
Cd55os	1	130422801	130423041	0.281337	305.404	0.336648	1	494.513	1314
Cd55	1	130447538	130462678	0.281337	450.895	2.28886	8	494.513	1314
Zp3r	1	130576901	130619449	0.281337	271.385	4.36485	12	494.513	1314
C4bp	1	130636167	130657213	0.281337	254.243	2.94055	8	494.513	1314
C4bp-ps1	1	130681510	130681660	0.281337	251.353	0.386196	1	494.513	1314
Pfkfb2	1	130691024	130719426	0.281337	268.109	6.75912	20	494.513	1314
Yod1	1	130717466	130719426	0.281337	341.517	1.57689	4	494.513	1314
AA986860	1	130737544	130743875	0.281337	204.994	3.33376	8	494.513	1314
Fcamr	1	130800878	130814695	0.281337	197.743	3.37719	9	494.513	1314
Pigr	1	130834359	130850907	0.281337	248.194	4.44338	11	494.513	1314
Fcmr	1	130865787	130880682	0.281337	237.42	3.15661	8	494.513	1314
Il24	1	130882405	130887354	0.281337	268.182	2.14255	6	494.513	1314
Il20	1	130907362	130911266	0.281337	313.886	1.57663	5	494.513	1314
Il19	1	130933104	130939288	0.281337	363.575	1.84961	5	494.513	1314
Il10	1	131019873	131024281	0.281337	253.826	1.83654	5	494.513	1314
Mapkapk2	1	131055042	131097466	0.281337	195.646	4.1407	11	494.513	1314
Dyrk3	1	131128618	131136374	0.281337	294.491	3.03513	7	494.513	1314
Eif2d	1	131153306	131171986	0.281337	237.512	5.45819	15	494.513	1314
Rassf5	1	131178462	131212436	0.281337	164.024	3.7972	9	494.513	1314
Ikbke	1	131255230	131276570	0.281337	239.047	6.404	19	494.513	1314
Srgap2	1	131289307	131525030	0.281337	244.648	13.205	35	494.513	1314
Fam72a	1	131528655	131538941	0.281337	346.61	1.31398	4	494.513	1314
Avpr1b	1	131599845	131609757	0.281337	188.155	1.76738	4	494.513	1314
Ctse	1	131661940	131674982	0.281337	237.97	3.51499	9	494.513	1314
Rab7b	1	131696949	131711747	0.281337	317.994	1.5728	5	494.513	1314
Slc26a9	1	131750539	131769283	0.281337	242.173	6.59187	20	494.513	1314
Pm20d1	1	131797381	131816167	0.281337	280.362	4.22888	11	494.513	1314
Slc41a1	1	131830565	131846761	0.281337	202.289	3.8585	11	494.513	1314
Rab29	1	131867592	131872582	0.281337	246.997	1.71418	5	494.513	1314
Nucks1	1	131917877	131931239	0.281337	273.87	2.33486	7	494.513	1314
Slc45a3	1	131976905	131981748	0.281337	161.826	2.79964	7	494.513	1314
Elk4	1	132014374	132023661	0.281337	304.777	2.41858	7	494.513	1314
Mfsd4a	1	132028425	132067896	0.281337	165.647	4.07988	11	494.513	1314
Cdk18	1	132114862	132139619	0.281337	182.672	6.15901	17	494.513	1314
Lemd1	1	132228171	132256908	0.281337	251.281	2.49555	6	494.513	1314
Klhdc8a	1	132299223	132304814	0.281337	229.418	2.31541	6	494.513	1314
Nuak2	1	132316170	132332390	0.281337	186.454	3.95961	11	494.513	1314
Tmcc2	1	132357480	132391199	0.281337	159.115	3.9675	10	494.513	1314
Dstyk	1	132434052	132463536	0.281337	252.689	6.3055	16	494.513	1314
Rbbp5	1	132483973	132503837	0.281337	352.095	4.39774	12	494.513	1314
Tmem81	1	132507421	132508501	0.281337	332.612	1.75429	4	494.513	1314
Cntn2	1	132515327	132533753	0.281337	192.724	8.14205	22	494.513	1314
Nfasc	1	132570414	132732875	0.281337	192.835	13.4291	38	494.513	1314
Gm10538	1	132732395	132732875	0.281337	314.995	0.590887	2	494.513	1314
Lrrn2	1	132937194	132939954	0.281337	233.875	3.97274	10	494.513	1314
Mdm4	1	132991639	133018874	0.281337	329.305	3.69936	11	494.513	1314
Pik3c2b	1	133066283	133106184	0.281337	211.973	11.4729	34	494.513	1314
Ppp1r15b	1	133131720	133136894	0.281337	270.528	3.35438	8	494.513	1314
Plekha6	1	133258872	133302493	0.281337	233.023	8.95804	27	494.513	1314
Gm19461	1	133258872	133266675	0.281337	326.933	1.7225	5	494.513	1314
Golt1a	1	133309808	133321688	0.281337	257.571	1.30187	5	494.513	1314
Kiss1	1	133327154	133329679	0.281337	163.991	0.812526	2	494.513	1314
Ren2	1	133350686	133360176	0.281337	223.215	2.74169	8	494.513	1314
Ren1	1	133350686	133360176	0.281337	223.215	2.74169	8	494.513	1314
Etnk2	1	133365524	133379412	0.281337	264.285	2.27789	6	494.513	1314
Sox13	1	133382502	133393263	0.281337	197.77	5.85783	17	494.513	1314
Snrpe	1	133603957	133609790	0.281337	391.525	1.08536	4	494.513	1314
Zc3h11a	1	133621611	133660924	0.281337	392.815	12.5119	32	494.513	1314
Zbed6	1	133656617	133660924	0.281337	440.241	6.55941	16	494.513	1314
Lax1	1	133679725	133688922	0.281337	233.447	2.57174	8	494.513	1314
Atp2b4	1	133706662	133753304	0.281337	228.975	8.57417	21	494.513	1314
Optc	1	133897764	133907041	0.281337	226.364	2.44435	6	494.513	1314
Prelp	1	133912572	133915464	0.281337	267.322	2.0083	5	494.513	1314
Fmod	1	134040172	134046668	0.281337	287.687	1.61491	5	494.513	1314
Btg2	1	134077355	134079101	0.281337	160.301	0.771538	2	494.513	1314
Chit1	1	134138669	134151420	0.281337	228.119	4.35661	11	494.513	1314
Chil1	1	134182437	134189665	0.281337	221.181	3.73287	10	494.513	1314
Mybph	1	134193494	134200462	0.281337	190.041	3.44063	10	494.513	1314
Adora1	1	134199661	134234364	0.281337	220.766	3.2797	8	494.513	1314
Myog	1	134290050	134291853	0.281337	182.977	1.50623	4	494.513	1314
Ppfia4	1	134298712	134332504	0.281337	159.793	9.2368	27	494.513	1314
Tmem183a	1	134347980	134360959	0.281337	248.047	1.94749	6	494.513	1314
Mgat4f	1	134386131	134390959	0.281337	312.218	2.68529	7	494.513	1314
Cyb5r1	1	134405955	134411112	0.281337	297.99	3.81312	10	494.513	1314
Adipor1	1	134422964	134431713	0.281337	230.761	2.42217	6	494.513	1314
Klhl12	1	134458448	134489514	0.281337	294.815	4.44333	12	494.513	1314
Rabif	1	134494625	134506163	0.281337	115.671	1.25626	3	494.513	1314
Mgat4e	1	134541119	134547072	0.281337	307.337	2.2606	5	494.513	1314
Kdm5b	1	134560444	134631424	0.281337	299.5	11.0562	29	494.513	1314
Syt2	1	134740824	134747697	0.281337	197.788	2.60199	7	494.513	1314
Ppp1r12b	1	134760361	134955816	0.281337	221.702	11.3166	31	494.513	1314
Ube2t	1	134967753	134973992	0.281337	362.36	2.11787	6	494.513	1314
Lgr6	1	134986902	135105153	0.281337	147.88	8.62423	24	494.513	1314
Ptprv	1	135108568	135126451	0.281337	203.223	11.9906	30	494.513	1314
Ptpn7	1	135133741	135143266	0.281337	212.7	3.29263	9	494.513	1314
Arl8a	1	135146918	135155305	0.281337	251.038	2.16383	7	494.513	1314
Gpr37l1	1	135160826	135167548	0.281337	220.635	2.53093	6	494.513	1314
Elf3	1	135254232	135257813	0.281337	208.892	2.81724	8	494.513	1314
Rnpep	1	135262929	135278956	0.281337	228.315	3.92431	10	494.513	1314
Timm17a	1	135301869	135313765	0.281337	331.207	1.92101	6	494.513	1314
Lmod1	1	135324959	135366154	0.281337	155.753	2.76905	8	494.513	1314
Shisa4	1	135371882	135375021	0.281337	132.604	1.65899	5	494.513	1314
Ipo9	1	135385331	135430468	0.281337	262.096	8.34243	23	494.513	1314
Nav1	1	135441640	135585139	0.281337	206.51	13.753	37	494.513	1314
Mir1231	1	135454397	135454906	0.281337	179.484	0.662848	2	494.513	1314
Csrp1	1	135745222	135751141	0.281337	225.048	1.52927	4	494.513	1314
Phlda3	1	135766430	135766910	0.281337	133.815	0.859325	2	494.513	1314
Tnni1	1	135802528	135809738	0.281337	210.265	1.65522	5	494.513	1314
Lad1	1	135825702	135832373	0.281337	248.021	3.68001	12	494.513	1314
Tnnt2	1	135840832	135852108	0.281337	220.681	5.0748	15	494.513	1314
Pkp1	1	135875576	135919030	0.281337	168.664	5.74283	15	494.513	1314
Igfn1	1	135953939	135956910	0.281337	165.196	1.52097	4	494.513	1314
Tmem9	1	136018483	136034263	0.281337	183.588	1.68255	5	494.513	1314
Cacna1s	1	136052855	136119162	0.281337	231.936	14.2053	43	494.513	1314
Kif21b	1	136144589	136174123	0.281337	196.235	11.6943	32	494.513	1314
Inava	1	136214281	136234070	0.281337	188.345	4.06137	12	494.513	1314
Gpr25	1	136259734	136260934	0.281337	147.862	0.931372	2	494.513	1314
Camsap2	1	136270813	136345487	0.281337	304.697	10.3897	28	494.513	1314
Ddx59	1	136416573	136440063	0.281337	289.419	3.95442	9	494.513	1314
Kif14	1	136467939	136490411	0.281337	261.628	5.83655	16	494.513	1314
Kif14	1	136495816	136527670	0.36354	301.058	5.56051	16	860.705	2183
Zfp281	1	136625789	136628189	0.36354	336.594	3.47766	9	860.705	2183
Nr5a2	1	136845405	136960317	0.36354	239.381	4.95916	12	860.705	2183
Mir181a-1	1	137966450	137966600	0.36354	382.973	0.320599	1	860.705	2183
Mir181b-1	1	137966627	137966777	0.36354	350.953	0.242666	1	860.705	2183
Ptprc	1	138064466	138175107	0.36354	296.792	12.8606	40	860.705	2183
Atp6v1g3	1	138283625	138287992	0.36354	336.105	0.475708	2	860.705	2183
Nek7	1	138486964	138561790	0.36354	196.965	4.95826	13	860.705	2183
Lhx9	1	138828591	138847248	0.36354	195.911	3.07644	8	860.705	2183
2310009B15Rik	1	138853530	138853680	0.36354	254.107	0.101759	1	860.705	2183
Dennd1b	1	138966107	139170326	0.36354	237.017	10.4301	29	860.705	2183
Crb1	1	139198558	139376934	0.36354	227.474	9.79317	24	860.705	2183
Zbtb41	1	139423108	139447561	0.36354	342.501	5.60338	14	860.705	2183
Aspm	1	139454887	139493758	0.36354	331.693	15.7264	43	860.705	2183
F13b	1	139501688	139522568	0.36354	329.429	4.21901	11	860.705	2183
Cfhr1	1	139547779	139560181	0.36354	358.646	1.66796	6	860.705	2183
Gm4788	1	139698072	139781191	0.36354	324.67	6.8898	18	860.705	2183
Cfhr2	1	139810800	139858650	0.36354	447.802	2.21921	7	860.705	2183
Cfh	1	140086303	140183252	0.36354	355.82	7.70487	22	860.705	2183
Kcnt2	1	140246243	140609715	0.36354	203.232	14.704	38	860.705	2183
4930590L20Rik	1	140570341	140609715	0.36354	226.724	3.39744	9	860.705	2183
Cdc73	1	143606208	143702558	0.36354	281.181	10.5689	31	860.705	2183
B3galt2	1	143646073	143649891	0.36354	312.663	4.96515	13	860.705	2183
Glrx2	1	143741588	143746692	0.36354	277.376	1.13712	3	860.705	2183
Ro60	1	143757697	143771014	0.36354	260.064	3.38753	9	860.705	2183
Uchl5	1	143777347	143806765	0.36354	326.052	3.19688	9	860.705	2183
Rgs2	1	144001656	144004122	0.36354	303.782	1.78055	5	860.705	2183
Rgs13	1	144139471	144171508	0.36354	282.255	1.98305	5	860.705	2183
Rgs1	1	144245273	144249008	0.36354	312.364	1.90263	5	860.705	2183
Rgs18	1	144753759	144775301	0.36354	217.32	2.51179	6	860.705	2183
Brinp3	1	146514675	146902158	0.36354	194.962	7.03568	15	860.705	2183
Pla2g4a	1	149830005	149932763	0.36354	284.53	7.46715	20	860.705	2183
Ptgs2os	1	150099675	150099825	0.36354	191.667	0.314407	1	860.705	2183
Ptgs2	1	150100158	150105696	0.36354	270.08	3.98107	10	860.705	2183
Pdc	1	150328279	150333537	0.36354	285.832	1.27283	4	860.705	2183
2310030A07Rik	1	150328279	150333537	0.36354	285.832	1.27283	4	860.705	2183
Odr4	1	150362763	150390344	0.36354	451.682	4.567	13	860.705	2183
Tpr	1	150393462	150449818	0.36354	306.5	16.6564	48	860.705	2183
Prg4	1	150449668	150465594	0.36354	483.251	6.17492	20	860.705	2183
Hmcn1	1	150563469	150993096	0.36354	277.525	43.4238	111	860.705	2183
Ivns1abp	1	151350993	151363417	0.36354	372.325	4.94753	14	860.705	2183
Swt1	1	151368372	151423622	0.36354	289.749	7.44313	21	860.705	2183
Trmt1l	1	151433758	151457987	0.36354	299.664	4.82723	14	860.705	2183
Rnf2	1	151471275	151478639	0.36354	322.687	2.28072	6	860.705	2183
Fam129a	1	151571466	151718386	0.36354	200.493	7.32732	20	860.705	2183
Edem3	1	151755526	151818750	0.36354	263.032	8.66374	22	860.705	2183
1700025G04Rik	1	151889293	152006650	0.36354	205.689	3.60058	9	860.705	2183
Tsen15	1	152371182	152383448	0.36354	183.485	1.57755	4	860.705	2183
Colgalt2	1	152400086	152508829	0.36354	194.159	5.54349	14	860.705	2183
Rgl1	1	152518981	152757263	0.36354	224.043	11.0758	28	860.705	2183
Apobec4	1	152756183	152757263	0.36354	400.981	1.59197	4	860.705	2183
Arpc5	1	152766675	152774350	0.36354	279.029	1.34553	4	860.705	2183
Ncf2	1	152810868	152836117	0.36354	286.759	2.96295	11	860.705	2183
Smg7	1	152839237	152878126	0.36354	265.055	9.10785	25	860.705	2183
Nmnat2	1	152955060	153115678	0.36354	208.894	4.85429	12	860.705	2183
Lamc2	1	153123975	153186007	0.36354	232.31	8.70878	24	860.705	2183
Lamc1	1	153221420	153332427	0.36354	226.843	10.5665	28	860.705	2183
E330020D12Rik	1	153406510	153406660	0.36354	401.993	0.295959	1	860.705	2183
Shcbp1l	1	153425404	153452517	0.36354	336.199	3.95874	10	860.705	2183
Dhx9	1	153456034	153483854	0.36354	326.347	9.76306	28	860.705	2183
Npl	1	153503344	153545355	0.36354	266.865	3.88752	11	860.705	2183
Rgs8	1	153665815	153692935	0.36354	185.443	2.64332	7	860.705	2183
Rgs16	1	153740399	153743863	0.36354	214.124	1.8372	5	860.705	2183
Rnasel	1	153753695	153762323	0.36354	284.285	3.79117	11	860.705	2183
Rgsl1	1	153785099	153844167	0.36354	268.528	7.43513	22	860.705	2183
Teddm2	1	153850314	153851154	0.36354	341.663	1.24954	3	860.705	2183
Teddm1b	1	153874430	153876880	0.36354	481.546	3.31102	8	860.705	2183
Teddm1a	1	153891769	153892729	0.36354	492.955	1.44	4	860.705	2183
Glul	1	153902908	153908202	0.36354	278.663	2.21778	6	860.705	2183
Zfp648	1	154204044	154205724	0.36354	215.013	2.22689	6	860.705	2183
Cacna1e	1	154398363	154725963	0.36354	211.652	20.1589	53	860.705	2183
Ier5	1	155098486	155099446	0.36354	146.873	0.932294	3	860.705	2183
Mr1	1	155129205	155146718	0.36354	328.316	2.30435	6	860.705	2183
Stx6	1	155173949	155202037	0.36354	234.861	2.39147	8	860.705	2183
BC034090	1	155213495	155232762	0.36354	222.053	4.77843	12	860.705	2183
Xpr1	1	155280949	155417259	0.36354	205.431	7.59111	20	860.705	2183
Gm5532	1	155521511	155527125	0.36354	348.465	0.702105	2	860.705	2183
Acbd6	1	155558627	155687145	0.36354	177.3	4.78257	13	860.705	2183
Lhx4	1	155702178	155741898	0.36354	136.235	3.65669	9	860.705	2183
Qsox1	1	155778756	155812625	0.36354	183.272	5.34555	15	860.705	2183
Cep350	1	155848524	155962570	0.36354	299.192	17.9778	48	860.705	2183
Tor1aip1	1	156006896	156036295	0.36354	290.553	4.93386	14	860.705	2183
Tor1aip2	1	156035815	156065498	0.36354	268.629	5.83118	15	860.705	2183
Fam163a	1	156078862	156080057	0.36354	117.407	0.959083	3	860.705	2183
Tdrd5	1	156255528	156302601	0.36354	254.166	6.35091	17	860.705	2183
Nphs2	1	156310746	156326178	0.36354	189.804	2.71358	8	860.705	2183
Axdnd1	1	156365593	156398551	0.36354	265.094	3.11142	11	860.705	2183
Soat1	1	156430996	156466783	0.36354	225.325	5.43744	16	860.705	2183
Abl2	1	156620779	156642446	0.36354	239.097	5.23573	14	860.705	2183
Tor3a	1	156655637	156674314	0.36354	176.517	2.43005	6	860.705	2183
Fam20b	1	156681405	156706095	0.36354	250.143	2.7692	7	860.705	2183
Ralgps2	1	156809087	156907726	0.36354	229.626	10.4492	28	860.705	2183
Angptl1	1	156844594	156860627	0.36354	260.803	3.06032	7	860.705	2183
Tex35	1	157099282	157108609	0.36354	264.381	2.76086	9	860.705	2183
Rasal2	1	157140672	157411956	0.36354	242.541	11.1529	27	860.705	2183
2810025M15Rik	1	157413678	157420295	0.36354	350.793	1.30884	4	860.705	2183
Cryzl2	1	157458529	157488514	0.36354	214.623	3.69218	11	860.705	2183
Sec16b	1	157529183	157568481	0.36354	249.492	7.86491	24	860.705	2183
Brinp2	1	158246155	158295739	0.36354	198.299	4.94469	11	860.705	2183
Astn1	1	158362543	158688810	0.36354	185.973	12.1622	29	860.705	2183
Mir488	1	158505642	158505792	0.36354	248.053	0.359853	1	860.705	2183
Pappa2	1	158714892	158956972	0.36354	176.766	14.6375	34	860.705	2183
1600012P17Rik	1	158968854	158969694	0.36354	306.979	0.694178	2	860.705	2183
Cop1	1	159239500	159344888	0.36354	310.207	8.35702	24	860.705	2183
Scarna3a	1	159340332	159340482	0.36354	293.42	0.316281	1	860.705	2183
Mir1843b	1	159340332	159340482	0.36354	293.42	0.316281	1	860.705	2183
Tnr	1	159684438	159924272	0.36354	197.475	11.8678	28	860.705	2183
4930523C07Rik	1	160044547	160077889	0.36354	308.873	5.16801	14	860.705	2183
4930562F07Rik	1	160075128	160077889	0.36354	369.43	3.54085	10	860.705	2183
Tnn	1	160085030	160147792	0.36354	254.622	9.02259	23	860.705	2183
Mrps14	1	160195198	160199638	0.36354	235.604	1.29365	4	860.705	2183
Cacybp	1	160203524	160208606	0.36354	238.907	0.835529	2	860.705	2183
Rabgap1l	1	160224171	160740945	0.36354	197.406	17.4003	43	860.705	2183
Gpr52	1	160576609	160577809	0.36354	361.144	1.59197	4	860.705	2183
Rc3h1	1	160930108	160974978	0.36354	315.716	8.66243	24	860.705	2183
Serpinc1	1	160987472	161002494	0.36354	277.706	2.96056	8	860.705	2183
Zbtb37	1	161019862	161032748	0.36354	341.586	2.83922	7	860.705	2183
Gas5	1	161035916	161038596	0.36354	372.286	1.36871	4	860.705	2183
Snord47	1	161038065	161038215	0.36354	360.333	0.357276	1	860.705	2183
Dars2	1	161041702	161070173	0.36354	315.06	5.62252	16	860.705	2183
Cenpl	1	161074724	161086082	0.36354	328.299	2.03661	5	860.705	2183
Klhl20	1	161090378	161131458	0.36354	239.698	5.04981	14	860.705	2183
Ankrd45	1	161142712	161164240	0.36354	353.094	2.73667	8	860.705	2183
Tex50	1	161157040	161159083	0.36354	433.248	0.737761	2	860.705	2183
Prdx6	1	161241664	161251135	0.36354	323.654	1.95263	6	860.705	2183
Tnfsf4	1	161395541	161417381	0.36354	210.576	2.0592	5	860.705	2183
Tnfsf18	1	161494659	161503807	0.36354	385.719	1.30143	3	860.705	2183
Fasl	1	161781532	161788340	0.36354	300.444	1.64752	6	860.705	2183
Suco	1	161818346	161864028	0.36354	339.465	8.53691	25	860.705	2183
4930558K02Rik	1	161970408	161973329	0.36354	380.303	3.91797	9	860.705	2183
Pigc	1	161970408	161973329	0.36354	380.303	3.91797	9	860.705	2183
Dnm3	1	161991965	162478224	0.36354	183.147	16.3593	41	860.705	2183
2810442N19Rik	1	162010805	162011933	0.36354	173.828	0.865367	2	860.705	2183
Dnm3os	1	162217699	162225609	0.36354	258.785	2.36518	7	860.705	2183
Mir199a-2	1	162217699	162217939	0.36354	142.233	0.342036	1	860.705	2183
Mir214	1	162223386	162223536	0.36354	130.033	0.342481	1	860.705	2183
Eef1aknmt	1	162534232	162548299	0.36354	248.247	4.22856	11	860.705	2183
Vamp4	1	162574292	162597122	0.36354	334.142	2.14026	7	860.705	2183
Myoc	1	162639243	162649228	0.36354	295.158	1.74936	6	860.705	2183
Myocos	1	162647355	162649228	0.36354	347.898	1.2479	4	860.705	2183
Prrc2c	1	162673348	162724818	0.36354	321.784	15.6484	44	860.705	2183
Fmo4	1	162793934	162809974	0.36354	241.208	3.5452	9	860.705	2183
Fmo1	1	162829962	162859609	0.36354	320.889	3.61354	9	860.705	2183
Fmo2	1	162876722	162898358	0.36354	274.498	3.46439	9	860.705	2183
Fmo3	1	162954171	162983172	0.36354	266.899	4.27596	11	860.705	2183
Mroh9	1	163024417	163080656	0.36354	288.008	7.14857	22	860.705	2183
Prrx1	1	163248206	163312694	0.36354	134.81	2.58514	6	860.705	2183
Gorab	1	163386234	163403612	0.36354	255.792	2.80011	7	860.705	2183
Mettl11b	1	163702971	163725000	0.36354	204.103	2.22197	5	860.705	2183
Kifap3	1	163779797	163912153	0.36354	208.787	8.27594	23	860.705	2183
Kifap3	1	163915688	163915838	0.276426	277.347	0.307521	1	338.08	885
Scyl3	1	163933490	163954361	0.276426	250.268	5.62607	15	338.08	885
BC055324	1	163946113	163994724	0.276426	282.767	10.3295	29	338.08	885
Mettl18	1	163996069	163997269	0.276426	491.025	1.80186	4	338.08	885
Sele	1	164048623	164055764	0.276426	277.436	4.31425	12	338.08	885
Sell	1	164062099	164079746	0.276426	329.621	3.26951	10	338.08	885
Selp	1	164123656	164148562	0.276426	300.497	4.97969	15	338.08	885
Gm16548	1	164151920	164152160	0.276426	96.2792	0.273716	1	338.08	885
F5	1	164151920	164217577	0.276426	294.076	12.1049	34	338.08	885
Slc19a2	1	164249233	164263573	0.276426	230.871	3.20309	8	338.08	885
Ccdc181	1	164278135	164287707	0.276426	270.384	2.95702	8	338.08	885
Blzf1	1	164292197	164306547	0.276426	324.173	3.10088	8	338.08	885
Nme7	1	164328255	164437091	0.276426	233.017	5.89722	15	338.08	885
Atp1b1	1	164438226	164457868	0.276426	255.923	2.13148	6	338.08	885
Dpt	1	164796703	164823262	0.276426	157.087	2.14879	5	338.08	885
Xcl1	1	164931748	164935519	0.276426	262.976	0.973702	3	338.08	885
Tbx19	1	165138929	165160583	0.276426	193.084	2.97113	8	338.08	885
Sft2d2	1	165179027	165194330	0.276426	324.916	2.54076	7	338.08	885
Tiprl	1	165215689	165228476	0.276426	252.673	1.70278	5	338.08	885
Gpr161	1	165301802	165321747	0.276426	257.619	2.54629	7	338.08	885
Dcaf6	1	165329880	165429343	0.276426	264.619	7.663	22	338.08	885
Mpc2	1	165474883	165480980	0.276426	305.808	1.10848	4	338.08	885
Adcy10	1	165503122	165576679	0.276426	291.285	12.1722	34	338.08	885
Mpzl1	1	165593535	165608520	0.276426	283.95	1.7192	5	338.08	885
Rcsd1	1	165650103	165707990	0.276426	168.826	3.31937	10	338.08	885
Creg1	1	165769751	165773904	0.276426	248.484	1.09327	3	338.08	885
Cd247	1	165788796	165869100	0.276426	188.784	3.21786	11	338.08	885
Pou2f1	1	165866640	166002651	0.276426	244.513	8.98931	24	338.08	885
Dusp27	1	166098564	166127183	0.276426	243.235	5.94607	16	338.08	885
Gpa33	1	166130492	166165332	0.276426	209.362	3.56565	9	338.08	885
Mael	1	166201520	166238368	0.276426	257.144	4.10702	11	338.08	885
Ildr2	1	166269290	166310836	0.276426	207.442	4.02475	11	338.08	885
Tada1	1	166382081	166392763	0.276426	246.484	2.43414	7	338.08	885
Pogk	1	166399986	166409066	0.276426	237.024	1.77617	5	338.08	885
Gm4846	1	166483612	166497572	0.276426	280.395	3.73882	9	338.08	885
Gm4847	1	166630106	166643531	0.276426	316.443	3.76836	9	338.08	885
Fmo9	1	166663228	166680336	0.276426	285.982	3.52524	9	338.08	885
Fam78b	1	167001636	167079097	0.276426	150.39	1.86763	4	338.08	885
Uck2	1	167226330	167237687	0.276426	260.038	1.95814	6	338.08	885
Tmco1	1	167308807	167330275	0.276426	271.645	1.96237	7	338.08	885
Aldh9a1	1	167350205	167367511	0.276426	239.62	4.25	11	338.08	885
Mgst3	1	167373737	167378469	0.276426	320.967	1.33938	4	338.08	885
Lrrc52	1	167445781	167466762	0.276426	239.14	2.24497	5	338.08	885
Rxrg	1	167598685	167639318	0.276426	194.055	4.63816	12	338.08	885
Lmx1a	1	167689721	167846800	0.276426	148.622	3.94282	10	338.08	885
Pbx1	1	168158687	168431528	0.276426	156.577	5.57086	13	338.08	885
Nuf2	1	169498750	169525492	0.276426	269.629	4.16555	13	338.08	885
Rgs5	1	169655508	169692378	0.276426	197.743	2.36031	6	338.08	885
Rgs4	1	169743619	169747560	0.276426	330.628	1.81965	5	338.08	885
Ccdc190	1	169929946	169934220	0.276426	244.324	1.57604	4	338.08	885
Hsd17b7	1	169952992	169967450	0.276426	249.349	2.96868	8	338.08	885
Ddr2	1	169977801	170036012	0.276426	225.034	6.09214	17	338.08	885
Uap1	1	170142435	170166944	0.276426	223.018	3.65782	10	338.08	885
Uhmk1	1	170199819	170215269	0.276426	217.905	2.74769	8	338.08	885
Sh2d1b2	1	170232816	170251627	0.276426	342.456	1.8297	5	338.08	885
Sh2d1b1	1	170277441	170284720	0.276426	388.276	1.34801	4	338.08	885
Gm7694	1	170301092	170302848	0.276426	203.038	1.20002	3	338.08	885
Spata46	1	170308842	170312091	0.276426	208.067	1.11389	3	338.08	885
Nos1ap	1	170318440	170589371	0.276426	105.547	6.61334	16	338.08	885
Olfml2b	1	170644887	170682263	0.276426	171.93	4.92164	12	338.08	885
Atf6	1	170709862	170867827	0.276426	176.952	8.24745	21	338.08	885
Dusp12	1	170874368	170885416	0.276426	285.141	2.04877	6	338.08	885
Fcrlb	1	170907247	170913015	0.276426	146.788	2.62186	7	338.08	885
Fcrla	1	170918091	170927642	0.276426	233.163	1.79959	5	338.08	885
Fcgr2b	1	170960966	170976011	0.276426	294.165	3.0126	8	338.08	885
Fcgr4	1	171018908	171029345	0.276426	282.126	2.04468	5	338.08	885
Fcgr3	1	171053885	171059361	0.276426	370.528	1.23342	4	338.08	885
Cfap126	1	171123089	171126793	0.276426	252.053	1.61223	5	338.08	885
Sdhc	1	171129762	171150627	0.276426	223.294	2.1093	6	338.08	885
Mpz	1	171155524	171160051	0.276426	198.7	1.59091	6	338.08	885
Pcp4l1	1	171174333	171175656	0.276426	249.387	0.775269	2	338.08	885
Nr1i3	1	171214296	171218657	0.276426	231.244	2.45426	8	338.08	885
Tomm40l	1	171218507	171222020	0.276426	272.335	2.46056	9	338.08	885
Apoa2	1	171221870	171226323	0.276426	179.032	1.12966	4	338.08	885
Fcer1g	1	171229805	171234280	0.276426	294.507	1.5748	5	338.08	885
Ndufs2	1	171234977	171247100	0.276426	259.444	3.79104	12	338.08	885
Adamts4	1	171250780	171259204	0.276426	197.401	4.46025	13	338.08	885
B4galt3	1	171271691	171276421	0.276426	257.254	2.63389	6	338.08	885
Ppox	1	171277007	171280776	0.276426	247.607	4.50587	11	338.08	885
Usp21	1	171282166	171287008	0.276426	236.207	4.66867	13	338.08	885
Ufc1	1	171288840	171294814	0.276426	324.39	1.70611	6	338.08	885
Dedd	1	171338295	171342843	0.276426	260.426	2.30763	6	338.08	885
Nit1	1	171342483	171345627	0.276426	328.493	2.30399	6	338.08	885
Pfdn2	1	171344865	171359016	0.276426	311.965	2.58629	8	338.08	885
Klhdc9	1	171358776	171360697	0.276426	227.187	1.7419	5	338.08	885
Nectin4	1	171370543	171386812	0.276426	145	3.72338	10	338.08	885
Arhgap30	1	171389224	171409373	0.276426	291.093	6.86131	19	338.08	885
Usf1	1	171414434	171417561	0.276426	290.859	2.14059	7	338.08	885
Tstd1	1	171419012	171420305	0.276426	258.59	1.19572	4	338.08	885
F11r	1	171437580	171463135	0.276426	307.113	3.6994	11	338.08	885
Alyref2	1	171503642	171504682	0.276426	251.546	1.48708	4	338.08	885
Itln1	1	171518196	171534841	0.985623	399.893	2.76669	8	5.53673	15
Cd244a	1	171559264	171559414	0.985623	468.547	0.348763	1	5.53673	15
Cd244a	1	171573661	171581730	0.30313	381.288	2.78856	7	953.339	2458
Ly9	1	171589001	171607380	0.30313	277.304	4.5597	11	953.339	2458
Slamf7	1	171634869	171648959	0.30313	290.454	2.26022	7	953.339	2458
Cd48	1	171682039	171704896	0.30313	284.261	2.2771	5	953.339	2458
Slamf1	1	171767203	171799657	0.30313	275.047	2.92105	8	953.339	2458
Cd84	1	171840589	171886452	0.30313	176.986	3.94592	10	953.339	2458
Gm37065	1	171917659	171917809	0.30313	387.147	0.334309	1	953.339	2458
Slamf6	1	171917659	171948095	0.30313	296.181	3.66853	10	953.339	2458
Vangl2	1	172004551	172013177	0.30313	208.802	4.00926	10	953.339	2458
Nhlh1	1	172057239	172057389	0.30313	137.647	0.343028	1	953.339	2458
Ncstn	1	172066614	172082700	0.30313	275.72	5.84904	17	953.339	2458
Copa	1	172082550	172121919	0.30313	319.379	12.4332	34	953.339	2458
Pex19	1	172126722	172134307	0.30313	225.744	2.69489	8	953.339	2458
Dcaf8	1	172165801	172194733	0.30313	284.029	4.52363	13	953.339	2458
Pea15a	1	172198567	172200612	0.30313	219.228	0.751582	3	953.339	2458
Casq1	1	172210361	172219721	0.30313	230.901	3.3805	11	953.339	2458
Atp1a4	1	172223721	172258078	0.30313	258.639	7.48467	22	953.339	2458
Atp1a2	1	172274654	172297945	0.30313	234.046	8.39019	23	953.339	2458
Igsf8	1	172312503	172319469	0.30313	191.28	3.66611	10	953.339	2458
Kcnj9	1	172322847	172326609	0.30313	164.465	2.16785	5	953.339	2458
Kcnj10	1	172368889	172370089	0.30313	274.05	1.84359	4	953.339	2458
Pigm	1	172376761	172380568	0.30313	339.964	4.48032	11	953.339	2458
Slamf9	1	172475427	172478278	0.30313	235.228	1.58739	4	953.339	2458
Igsf9	1	172484426	172498566	0.30313	220.319	7.42784	21	953.339	2458
Tagln2	1	172500228	172506756	0.30313	207.297	1.73321	5	953.339	2458
Cfap45	1	172521089	172545773	0.30313	166.496	4.06646	12	953.339	2458
4933439K11Rik	1	172545083	172545773	0.30313	168.54	0.655036	2	953.339	2458
Vsig8	1	172556005	172563775	0.30313	197.487	2.25322	7	953.339	2458
Slamf8	1	172582383	172590474	0.30313	216.188	2.00064	5	953.339	2458
Fcrl6	1	172597587	172602504	0.30313	280.379	2.46407	6	953.339	2458
Dusp23	1	172631612	172632928	0.30313	131.392	0.722117	2	953.339	2458
Crp	1	172698077	172699079	0.30313	333.701	1.48626	4	953.339	2458
Apcs	1	172894045	172894913	0.30313	370.08	1.12872	3	953.339	2458
Olfr16	1	172956766	172957846	0.30313	393.088	1.71789	4	953.339	2458
Olfr1408	1	173130268	173131228	0.30313	598.861	1.37894	4	953.339	2458
Olfr1406	1	173183485	173184445	0.30313	599.409	1.41007	4	953.339	2458
Olfr218	1	173203347	173204307	0.30313	364.149	1.53197	4	953.339	2458
Olfr1404	1	173215605	173216685	0.30313	417.808	1.60632	4	953.339	2458
Fcer1a	1	173221453	173226796	0.30313	282.604	1.52053	4	953.339	2458
Olfr418	1	173270172	173271132	0.30313	425.236	1.6731	4	953.339	2458
Ackr1	1	173331896	173333459	0.30313	306.632	2.03634	5	953.339	2458
Cadm3	1	173336959	173349131	0.30313	207.004	3.13816	9	953.339	2458
Aim2	1	173455303	173465053	0.30313	271.968	1.77814	6	953.339	2458
Ifi206	1	173468650	173473835	0.30313	317.581	1.20775	3	953.339	2458
Ifi214	1	173521558	173529583	0.30313	455.183	2.06202	7	953.339	2458
Ifi213	1	173593858	173595338	0.30313	425.31	0.821632	2	953.339	2458
Ifi209	1	173637255	173646060	0.30313	520.718	2.19462	7	953.339	2458
Ifi208	1	173677643	173697518	0.30313	434.602	3.02953	9	953.339	2458
Ifi207	1	173732240	173736498	0.30313	419.923	1.19881	3	953.339	2458
Ifi204	1	173747519	173761910	0.30313	514.856	2.95353	10	953.339	2458
Ifi211	1	173896560	173907668	0.30313	499.416	1.67483	7	953.339	2458
Ifi203	1	173922479	173938053	0.30313	536.729	2.57698	8	953.339	2458
Ifi202b	1	173962722	173977443	0.30313	283.227	3.02362	8	953.339	2458
Ifi205	1	174017564	174028509	0.30313	382.003	1.22637	4	953.339	2458
Olfr433	1	174041903	174042983	0.30313	353.623	1.40811	4	953.339	2458
Olfr432	1	174050363	174051323	0.30313	329.875	1.27823	4	953.339	2458
Olfr430	1	174069295	174070255	0.30313	320.769	1.61215	4	953.339	2458
Olfr429	1	174089030	174089990	0.30313	313.319	1.71643	4	953.339	2458
Olfr427	1	174099452	174100412	0.30313	476.893	0.991912	3	953.339	2458
Olfr426	1	174099452	174100412	0.30313	476.893	0.991912	3	953.339	2458
Olfr231	1	174117082	174118042	0.30313	325.273	1.49159	4	953.339	2458
Olfr424	1	174136738	174137698	0.30313	479.606	1.50551	4	953.339	2458
Olfr421-ps1	1	174151483	174152563	0.30313	464.889	1.46444	4	953.339	2458
Olfr420	1	174158716	174159796	0.30313	372.012	1.55958	4	953.339	2458
Spta1	1	174172860	174247513	0.30313	255.646	16.9201	50	953.339	2458
Olfr419	1	174249973	174250933	0.30313	266.672	0.979695	4	953.339	2458
Mptx1	1	174330513	174332850	0.30313	388.684	1.50111	4	953.339	2458
Olfr417	1	174368902	174369862	0.30313	572.629	1.47195	4	953.339	2458
Olfr248	1	174391049	174391889	0.30313	641.826	1.12791	3	953.339	2458
Olfr414	1	174430425	174431385	0.30313	311.546	1.24217	4	953.339	2458
Olfr220	1	174448572	174449532	0.30313	413.457	1.37832	4	953.339	2458
Fmn2	1	174502037	174821321	0.30313	158.091	14.8851	38	953.339	2458
Grem2	1	174836727	174837327	0.30313	200.115	0.764719	2	953.339	2458
Rgs7	1	175059678	175491150	0.30313	232.16	9.86651	24	953.339	2458
Fh1	1	175601464	175620623	0.30313	267.196	3.19282	9	953.339	2458
Kmo	1	175632155	175659851	0.30313	338.879	5.44269	15	953.339	2458
Opn3	1	175662841	175692592	0.30313	269.035	5.46433	13	953.339	2458
Chml	1	175686459	175688379	0.30313	368.186	3.1307	7	953.339	2458
Wdr64	1	175698738	175815376	0.30313	263.527	12.3298	32	953.339	2458
Exo1	1	175882867	175908616	0.30313	273.99	4.57897	12	953.339	2458
Pld5	1	175963775	176274899	0.30313	167.465	8.31188	20	953.339	2458
Cep170	1	176735649	176793616	0.30313	357.803	9.64673	25	953.339	2458
Sdccag8	1	176814931	177020204	0.30313	200.463	8.64019	22	953.339	2458
Akt3	1	177020054	177131152	0.30313	226.503	6.7699	17	953.339	2458
Zbtb18	1	177444725	177450289	0.30313	342.859	3.68169	11	953.339	2458
1700016C15Rik	1	177733433	177753031	0.30313	387.219	1.2137	4	953.339	2458
Adss	1	177764180	177796422	0.30313	309.049	4.28881	12	953.339	2458
Catspere2	1	177991459	178172347	0.30313	247.841	10.2061	31	953.339	2458
Desi2	1	178187195	178249470	0.30313	244.686	2.55519	6	953.339	2458
Cox20	1	178321711	178322667	0.30313	503.056	0.646187	3	953.339	2458
Hnrnpu	1	178321711	178337621	0.30313	376.202	5.40436	17	953.339	2458
Efcab2	1	178406027	178481489	0.30313	240.379	3.88939	10	953.339	2458
Kif26b	1	178529503	178932273	0.30313	159.624	13.5588	31	953.339	2458
Smyd3	1	178957420	179517988	0.30313	109.205	7.77453	21	953.339	2458
Tfb2m	1	179529144	179546155	0.30313	301.322	2.59412	8	953.339	2458
Cnst	1	179579338	179625220	0.30313	220.759	5.20942	15	953.339	2458
Sccpdh	1	179668297	179686683	0.30313	304.644	3.64997	10	953.339	2458
Ahctf1	1	179746309	179804128	0.30313	316.679	16.7157	44	953.339	2458
Cdc42bpa	1	179961077	180162219	0.30313	286.485	14.759	42	953.339	2458
Coq8a	1	180167131	180182269	0.30313	196.879	5.50399	15	953.339	2458
Psen2	1	180227529	180245803	0.30313	165.301	3.73477	10	953.339	2458
Gm5069	1	180327160	180330608	0.30313	888.534	1.17658	5	953.339	2458
Itpkb	1	180330458	180421901	0.30313	179.327	5.58257	15	953.339	2458
Stum	1	180433632	180442752	0.30313	267.801	1.13763	4	953.339	2458
Parp1	1	180568972	180600549	0.30313	223.77	7.86061	22	953.339	2458
Mir6904	1	180587210	180587450	0.30313	197.633	0.282315	1	953.339	2458
Lin9	1	180641291	180689379	0.30313	297.098	4.69919	15	953.339	2458
Mixl1	1	180694589	180696815	0.30313	198.208	0.717507	2	953.339	2458
Acbd3	1	180733115	180752383	0.30313	332.006	2.43758	6	953.339	2458
H3f3a	1	180803020	180811981	0.30313	322.954	1.15232	3	953.339	2458
Sde2	1	180851111	180866301	0.30313	249.987	2.61062	8	953.339	2458
Lefty2	1	180893127	180897870	0.30313	239.051	1.56963	4	953.339	2458
Pycr2	1	180904406	180907678	0.30313	174.892	2.30968	7	953.339	2458
Lefty1	1	180935053	180938032	0.30313	239.379	1.20411	3	953.339	2458
Tmem63a	1	180946551	180973230	0.30313	258.207	7.06826	21	953.339	2458
Ephx1	1	180989758	180999932	0.30313	202.299	2.54762	7	953.339	2458
9130409I23Rik	1	181051268	181059864	0.30313	402.608	2.06692	5	953.339	2458
Nvl	1	181093796	181144138	0.30313	297.868	7.08236	21	953.339	2458
Cnih4	1	181153678	181166253	0.30313	272.325	1.28301	4	953.339	2458
Wdr26	1	181177727	181209312	0.30313	251.446	4.41376	13	953.339	2458
Cnih3	1	181353375	181459297	0.30313	164.455	3.13543	8	953.339	2458
Ccdc121	1	181510367	181510847	0.30313	235.61	0.752164	2	953.339	2458
Lbr	1	181816817	181838579	0.30313	243.881	4.07751	11	953.339	2458
Enah	1	181905787	181961835	0.30313	281.293	5.46332	17	953.339	2458
Srp9	1	182131274	182131514	0.30313	184.371	0.440182	1	953.339	2458
Degs1	1	182276699	182279646	0.30313	348.907	1.63087	4	953.339	2458
Fbxo28	1	182316847	182329987	0.30313	272.535	1.90928	5	953.339	2458
Trp53bp2	1	182428846	182461766	0.30313	269.427	7.04591	19	953.339	2458
Capn2	1	182468132	182517415	0.30313	202.885	8.21589	22	953.339	2458
Capn8	1	182564998	182632154	0.30313	252.115	7.75091	23	953.339	2458
Ccdc185	1	182747222	182749139	0.30313	236.974	2.31574	6	953.339	2458
Susd4	1	182764993	182895272	0.30313	152.524	5.09353	12	953.339	2458
Tlr5	1	182972362	182975781	0.30313	361.636	4.68019	11	953.339	2458
1700056E22Rik	1	184033094	184033574	0.30313	226.496	0.690931	2	953.339	2458
Dusp10	1	184036824	184074569	0.30313	233.538	3.09626	7	953.339	2458
Hlx	1	184727449	184732149	0.30313	165.481	1.62196	5	953.339	2458
2020-03-01	1	184787747	184811166	0.30313	243.455	3.35619	10	953.339	2458
2020-03-02	1	184819163	184841459	0.30313	211.653	2.00824	5	953.339	2458
Mir1981	1	184822279	184822578	0.30313	245.445	0.485415	1	953.339	2458
C130074G19Rik	1	184874246	184883017	0.30313	149.446	0.885464	2	953.339	2458
Mark1	1	184898520	184945017	0.30313	254.958	6.43566	17	953.339	2458
Rab3gap2	1	185204206	185284040	0.30313	259.45	12.9812	36	953.339	2458
Iars2	1	185286999	185327800	0.30313	286.332	8.92596	25	953.339	2458
Mir194-1	1	185313294	185313444	0.30313	180.02	0.324805	1	953.339	2458
Mir215	1	185313600	185313750	0.30313	456.953	0.352067	1	953.339	2458
Bpnt1	1	185338051	185356671	0.30313	272.689	2.86031	8	953.339	2458
Eprs	1	185367482	185428191	0.30313	303.532	10.4515	31	953.339	2458
9630028B13Rik	1	185431829	185432669	0.30313	261.94	1.30033	3	953.339	2458
Gm2061	1	185455010	185455730	0.30313	141.224	0.657542	2	953.339	2458
Slc30a10	1	185455010	185464615	0.30313	252.702	2.15541	6	953.339	2458
Mir297c	1	185878256	185878646	0.30313	472.944	0.440032	1	953.339	2458
Lyplal1	1	186088467	186117262	0.30313	202.885	2.87815	7	953.339	2458
Tgfb2	1	186625406	186704732	0.30313	155.425	4.31649	10	953.339	2458
Rrp15	1	186721353	186749355	0.30313	223.072	2.09325	6	953.339	2458
D1Pas1	1	186967816	186970224	0.30313	393.54	3.35143	8	953.339	2458
Spata17	1	187048388	187215346	0.30313	201.595	7.43817	18	953.339	2458
Gpatch2	1	187225560	187348586	0.30313	176.192	5.59788	15	953.339	2458
Esrrg	1	187997933	188211196	0.30313	130.688	5.68527	12	953.339	2458
Ush2a	1	188262970	188964942	0.30313	190.721	42.167	101	953.339	2458
Kctd3	1	188972103	189001990	0.30313	266.757	5.37033	15	953.339	2458
Kcnk2	1	189209767	189344251	0.30313	130.718	4.67082	11	953.339	2458
Cenpf	1	189642579	189685144	0.30313	348.888	14.172	38	953.339	2458
Ptpn14	1	189786740	189870110	0.30313	214.014	8.77438	25	953.339	2458
Smyd2	1	189880735	189909941	0.30313	219.386	3.13803	10	953.339	2458
Prox1	1	190123191	190162282	0.30313	286.964	4.71481	11	953.339	2458
Rps6kc1	1	190773557	190911667	0.30313	201.403	10.4218	26	953.339	2458
Angel2	1	190932848	190945134	0.30313	322.2	3.75445	9	953.339	2458
Vash2	1	190950129	190979355	0.30313	254.687	3.24766	9	953.339	2458
Flvcr1	1	191008083	191025914	0.30313	293.366	3.24668	10	953.339	2458
A230020J21Rik	1	191025434	191029840	0.30313	128.534	0.580618	3	953.339	2458
Spata45	1	191039538	191042999	0.30313	232.119	0.828605	2	953.339	2458
Tatdn3	1	191046093	191062888	0.30313	271.379	3.16273	9	953.339	2458
Nsl1	1	191063034	191082489	0.30313	281.979	2.36302	7	953.339	2458
Batf3	1	191108511	191108661	0.30313	187.4	0.217935	1	953.339	2458
Fam71a	1	191162671	191164831	0.30313	353.761	3.08135	8	953.339	2458
Atf3	1	191171459	191177529	0.30313	262.775	1.12935	3	953.339	2458
D730003I15Rik	1	191225450	191225690	0.30313	322.05	0.43575	1	953.339	2458
Nenf	1	191306880	191311549	0.30313	253.96	1.04138	3	953.339	2458
Pacc1	1	191325967	191349888	0.30313	197.083	3.49523	9	953.339	2458
Ppp2r5a	1	191352922	191372687	0.30313	333.966	3.93476	11	953.339	2458
Dtl	1	191539201	191575433	0.30313	350.284	6.27935	18	953.339	2458
Ints7	1	191575813	191621493	0.30313	265.334	7.44283	20	953.339	2458
Lpgat1	1	191719305	191778577	0.30313	240.44	3.6724	9	953.339	2458
Nek2	1	191822134	191831366	0.30313	280.185	2.50712	7	953.339	2458
1700034H15Rik	1	191900817	191907449	0.30313	148.405	0.902548	4	953.339	2458
Slc30a1	1	191906969	191909782	0.30313	298.54	1.98199	6	953.339	2458
Rd3	1	191983232	191985536	0.30313	153.711	0.782816	2	953.339	2458
Traf5	1	191997417	192070644	0.30313	288.187	4.82502	14	953.339	2458
Rcor3	1	192100802	192137520	0.30313	320.144	3.55527	11	953.339	2458
Gm10516	1	192136926	192144547	0.30313	269.484	1.00293	3	953.339	2458
Kcnh1	1	192190956	192506051	0.30313	145.633	9.60668	22	953.339	2458
Hhat	1	192513838	192759775	0.30313	119.764	8.63903	20	953.339	2458
A730013G03Rik	1	192833220	192833940	0.30313	188.048	0.967742	3	953.339	2458
Sertad4	1	192846313	192851149	0.30313	270.976	1.71614	4	953.339	2458
Syt14	1	192897282	193035688	0.30313	176.606	5.36965	13	953.339	2458
Utp25	1	193107483	193130156	0.30313	252.423	4.41458	12	953.339	2458
Irf6	1	193157167	193169606	0.30313	222.046	3.02654	8	953.339	2458
A130010J15Rik	1	193174277	193176076	0.30313	316.875	1.95319	5	953.339	2458
Traf3ip3	1	193175622	193198027	0.30313	237.688	5.43976	15	953.339	2458
Hsd11b1	1	193221998	193241516	0.30313	200.462	2.46727	6	953.339	2458
G0s2	1	193272451	193272811	0.30313	153.161	0.475926	1	953.339	2458
Lamb3	1	193303436	193343561	0.30313	188.134	8.16246	22	953.339	2458
Camk1g	1	193347311	193362147	0.30313	229.786	3.98063	11	953.339	2458
Mir205	1	193507439	193507589	0.30313	146.107	0.338839	1	953.339	2458
Plxna2	1	194643752	194812172	0.30313	208.02	14.0972	37	953.339	2458
Cd34	1	194938914	194960147	0.30313	292.516	3.01761	9	953.339	2458
Gm16897	1	194958464	194960147	0.30313	254.507	1.59447	5	953.339	2458
A330023F24Rik	1	195037029	195037961	0.30313	252.42	1.08619	3	953.339	2458
Mir29b-2	1	195037029	195037179	0.30313	242.607	0.361826	1	953.339	2458
Mir29c	1	195037543	195037693	0.30313	352.487	0.334363	1	953.339	2458
Cd46	1	195041911	195092281	0.30313	223.676	3.68431	12	953.339	2458
Cr1l	1	195103793	195131361	0.30313	328.789	3.3843	11	953.339	2458
Cr2	1	195141145	195176640	0.30313	327.807	9.13864	27	953.339	2458
Olfr338	2	36376757	36377717	-0.256819	593.661	1.08306	4	18.9367	61
Mir684-1	2	36389934	36390054	-0.256819	485.033	0.0734507	1	18.9367	61
Olfr339	2	36421383	36422343	-0.256819	650.316	1.15051	4	18.9367	61
Olfr340	2	36452575	36453535	-0.256819	629.175	1.20703	4	18.9367	61
Olfr341	2	36479176	36480136	-0.256819	499.967	1.15895	4	18.9367	61
Olfr342	2	36527386	36528466	-0.256819	558.72	1.04645	4	18.9367	61
Olfr344	2	36568583	36569543	-0.256819	551.006	0.980617	4	18.9367	61
Olfr345	2	36640027	36640987	-0.256819	623.19	1.13815	4	18.9367	61
Olfr346	2	36687987	36688947	-0.256819	613.104	1.02222	4	18.9367	61
Olfr347	2	36734311	36735271	-0.256819	592.965	1.00522	4	18.9367	61
Olfr348	2	36786516	36787476	-0.256819	433.765	1.15785	4	18.9367	61
Olfr50	2	36793220	36794180	-0.256819	418.868	1.22563	4	18.9367	61
Lrp1b	2	40657325	40742874	-1.19339	70.9201	7.6318	20	7.6318	20
Mettl15	2	109092835	109274702	-0.42297	104.37	3.99112	9	555.54	1480
Kif18a	2	109287823	109341258	-0.42297	163.961	6.30567	17	555.54	1480
Bdnf	2	109675247	109726551	-0.42297	154.358	4.21636	11	555.54	1480
Lin7c	2	109890812	109897442	-0.42297	201.508	1.33668	4	555.54	1480
Platr8	2	109909355	109913224	-0.42297	157.383	0.697348	2	555.54	1480
Lgr4	2	109970636	110012548	-0.42297	193.394	7.8491	22	555.54	1480
Ccdc34	2	110017860	110044413	-0.42297	107.271	1.83898	5	555.54	1480
Ccdc34os	2	110041210	110044413	-0.42297	173.643	0.710749	2	555.54	1480
Bbox1	2	110265413	110305642	-0.42297	100.963	3.4073	9	555.54	1480
Fibin	2	110362121	110363201	-0.42297	143.803	1.68928	4	555.54	1480
Slc5a12	2	110597590	110646459	-0.42297	193.342	5.64242	15	555.54	1480
Ano3	2	110658110	110950139	-0.42297	122.292	15.107	41	555.54	1480
Muc15	2	110731202	110738890	-0.42297	222.529	2.09815	6	555.54	1480
A26c3	2	111193421	111229472	-0.42297	184.842	4.86293	15	555.54	1480
Olfr1275	2	111230841	111231801	-0.42297	268.871	1.46863	4	555.54	1480
Olfr1276	2	111257087	111258142	-0.42297	336.842	1.54905	4	555.54	1480
Olfr1277	2	111269428	111270388	-0.42297	192.312	1.56178	4	555.54	1480
Olfr1278	2	111292259	111293219	-0.42297	341.161	1.51912	4	555.54	1480
Olfr1279	2	111306190	111307150	-0.42297	356.308	1.5568	4	555.54	1480
Olfr1280	2	111315419	111316499	-0.42297	563.493	1.14371	4	555.54	1480
Olfr1281	2	111328644	111329364	-0.42297	632.15	0.751453	3	555.54	1480
Olfr1282	2	111335136	111336096	-0.42297	587.107	1.11795	4	555.54	1480
Olfr1283	2	111368584	111369664	-0.42297	583.454	1.0712	4	555.54	1480
Olfr1284	2	111378975	111380055	-0.42297	342.132	1.50357	4	555.54	1480
Olfr1285	2	111408485	111409325	-0.42297	455.339	0.82388	3	555.54	1480
Olfr1286	2	111420009	111420969	-0.42297	564.481	0.767591	3	555.54	1480
Olfr1287	2	111449119	111450079	-0.42297	594.454	0.877902	4	555.54	1480
Olfr1288	2	111478702	111479782	-0.42297	270.934	1.69513	4	555.54	1480
Olfr1289	2	111483335	111484415	-0.42297	293.041	1.64288	4	555.54	1480
Olfr1290	2	111489206	111490166	-0.42297	369.124	1.44457	4	555.54	1480
Olfr1294	2	111537337	111538297	-0.42297	366.079	1.51632	4	555.54	1480
Olfr1295	2	111564492	111565452	-0.42297	363.375	1.53799	4	555.54	1480
Olfr1297	2	111621122	111622082	-0.42297	357.165	1.55292	4	555.54	1480
Olfr1298	2	111645045	111646005	-0.42297	341.713	1.49723	4	555.54	1480
Olfr1299	2	111664216	111665176	-0.42297	335.211	1.20855	4	555.54	1480
Olfr1301	2	111754239	111755199	-0.42297	325.256	1.52246	4	555.54	1480
Olfr1302	2	111780305	111781265	-0.42297	413.19	1.20236	4	555.54	1480
Olfr1303	2	111813774	111814734	-0.42297	240.605	1.6504	4	555.54	1480
Olfr1305	2	111872903	111873863	-0.42297	233.086	1.55401	4	555.54	1480
Olfr1306	2	111911978	111912938	-0.42297	404.298	1.24271	4	555.54	1480
Olfr1307	2	111944504	111945464	-0.42297	381.097	1.25816	4	555.54	1480
Olfr1308	2	111960049	111961129	-0.42297	321.979	1.61097	4	555.54	1480
Olfr1309	2	111983074	111984154	-0.42297	223.837	1.59784	4	555.54	1480
Olfr1310	2	112008234	112009194	-0.42297	212.611	1.55056	4	555.54	1480
Olfr1311	2	112020902	112021862	-0.42297	180.187	1.58007	4	555.54	1480
Olfr1312	2	112042072	112043032	-0.42297	334.6	1.43476	4	555.54	1480
Olfr1313	2	112071632	112072592	-0.42297	281.912	1.67355	4	555.54	1480
Olfr1314	2	112091749	112092709	-0.42297	300.814	1.53921	4	555.54	1480
Olfr1316	2	112129862	112130822	-0.42297	366.209	1.44814	4	555.54	1480
Olfr1317	2	112141941	112142901	-0.42297	415.99	1.36111	4	555.54	1480
Olfr1318	2	112155893	112156973	-0.42297	391.637	1.44569	4	555.54	1480
Lpcat4	2	112239909	112246918	-0.42297	143.539	4.3607	14	555.54	1480
Nutm1	2	112248162	112259232	-0.42297	157.994	5.66471	16	555.54	1480
Nop10	2	112261959	112262502	-0.42297	182.604	0.731163	2	555.54	1480
Slc12a6	2	112266776	112362060	-0.42297	152.397	12.138	31	555.54	1480
Emc4	2	112363245	112367920	-0.42297	116.817	1.26777	5	555.54	1480
Katnbl1	2	112404134	112412458	-0.42297	186.998	3.31293	9	555.54	1480
Emc7	2	112455063	112467176	-0.42297	166.716	2.04338	5	555.54	1480
Chrm5	2	112479129	112480809	-0.42297	219.648	2.63541	6	555.54	1480
Aven	2	112514417	112630955	-0.42297	118.744	3.36775	8	555.54	1480
Ryr3	2	112632079	113030335	-0.42297	136.987	42.2046	115	555.54	1480
Tmco5b	2	113286602	113297029	-0.42297	177.36	3.44872	10	555.54	1480
Fmn1	2	113363932	113709497	-0.42297	107.604	17.0109	42	555.54	1480
4930533B01Rik	2	113692962	113707994	-0.42297	108.157	1.25743	3	555.54	1480
Grem1	2	113749576	113750176	-0.42297	112.479	0.606335	2	555.54	1480
Scg5	2	113776757	113827570	-0.42297	130.105	2.18432	6	555.54	1480
Arhgap11a	2	113832936	113848144	-0.42297	200.802	6.74646	17	555.54	1480
Gjd2	2	114010995	114013158	-0.42297	171.262	1.60834	5	555.54	1480
A530058N18Rik	2	114032200	114032350	-0.42297	147.1	0.283557	1	555.54	1480
Actc1	2	114047416	114052086	-0.42297	133.708	2.26028	6	555.54	1480
Aqr	2	114101403	114175188	-0.42297	166.957	11.2542	34	555.54	1480
Mir7002	2	114150336	114150576	-0.42297	128.767	0.393547	1	555.54	1480
Zfp770	2	114195407	114197687	-0.42297	277.99	3.60056	9	555.54	1480
Dph6	2	114518204	114647847	-0.42297	104.05	4.1595	11	555.54	1480
3110099E03Rik	2	115512110	115512260	-0.42297	211.673	0.360855	1	555.54	1480
BC052040	2	115581844	115777085	-0.42297	112.28	5.98809	15	555.54	1480
Meis2	2	115864189	116064866	-0.42297	120.725	6.71808	18	555.54	1480
Tmco5	2	116879210	116892331	-0.42297	173.421	3.91486	11	555.54	1480
Spred1	2	117152958	117177984	-0.42297	188.676	2.70087	7	555.54	1480
Mir674	2	117185135	117185285	-0.42297	76.4333	0.345164	1	555.54	1480
Fam98b	2	117249712	117267982	-0.42297	182.884	2.0321	6	555.54	1480
Rasgrp1	2	117282488	117342751	-0.42297	131.47	7.12553	19	555.54	1480
Thbs1	2	118112585	118125084	-0.42297	147.217	8.32914	22	555.54	1480
Fsip1	2	118205038	118253470	-0.42297	127.521	4.20041	12	555.54	1480
Gpr176	2	118279190	118373222	-0.42297	140.301	3.24807	7	555.54	1480
Eif2ak4	2	118388659	118475090	-0.42297	160.973	14.6613	42	555.54	1480
Srp14	2	118476171	118479661	-0.42297	97.2041	1.11574	4	555.54	1480
Bmf	2	118532517	118549720	-0.42297	73.7922	2.59958	7	555.54	1480
Bub1b	2	118598363	118641322	-0.42297	164.967	7.50839	22	555.54	1480
Pak6	2	118688782	118695393	-0.42297	106.998	3.90042	10	555.54	1480
Ankrd63	2	118702250	118704021	-0.42297	59.2387	1.06405	3	555.54	1480
Plcb2	2	118708979	118728338	-0.42297	150.165	10.2729	32	555.54	1480
Inafm2	2	118748716	118748866	-0.42297	210.247	0.375022	1	555.54	1480
Ccdc9b	2	118757184	118762698	-0.42297	158.514	3.59805	11	555.54	1480
Phgr1	2	118774600	118778053	-0.42297	76.8553	0.740973	3	555.54	1480
Disp2	2	118786037	118792831	-0.42297	160.986	7.162	18	555.54	1480
Knstrn	2	118814084	118834184	-0.42297	168.62	2.9583	9	555.54	1480
Ivd	2	118861973	118880638	-0.42297	134.76	3.77177	12	555.54	1480
Bahd1	2	118915884	118922596	-0.42297	109.5	3.87415	10	555.54	1480
Chst14	2	118926862	118927826	-0.42297	147.891	1.77313	4	555.54	1480
Ccdc32	2	119018974	119027438	-0.42297	132.089	1.12533	3	555.54	1480
Rpusd2	2	119034785	119038818	-0.42297	126.943	2.79532	7	555.54	1480
Knl1	2	119057253	119104086	-0.42297	201.081	12.5041	39	555.54	1480
Rad51	2	119116266	119135229	-0.42297	186.957	3.08295	9	555.54	1480
Rmdn3	2	119137636	119156570	-0.42297	140.411	4.16055	12	555.54	1480
Gchfr	2	119167764	119172122	-0.42297	120.205	0.869796	3	555.54	1480
Dnajc17	2	119172504	119208785	-0.42297	112.766	5.59296	17	555.54	1480
Gm14137	2	119174946	119177626	-0.42297	115.733	2.20743	6	555.54	1480
Zfyve19	2	119208635	119216693	-0.42297	134.996	3.19315	10	555.54	1480
Ppp1r14d	2	119218288	119229849	-0.42297	149.878	1.77504	5	555.54	1480
Spint1	2	119238014	119248978	-0.42297	161.313	3.25043	9	555.54	1480
Rhov	2	119270024	119271138	-0.42297	132.835	1.35161	4	555.54	1480
Vps18	2	119288994	119297675	-0.42297	132.408	5.17406	13	555.54	1480
Gm14207	2	119321331	119326228	-0.42297	97.7618	0.6471	2	555.54	1480
Dll4	2	119326078	119334689	-0.42297	141.427	5.06433	13	555.54	1480
Chac1	2	119351398	119353628	-0.42297	175.296	1.50422	4	555.54	1480
Ino80	2	119374351	119458271	-0.42297	154.079	11.7827	36	555.54	1480
Exd1	2	119520034	119541544	-0.42297	149.446	4.40092	13	555.54	1480
Chp1	2	119547793	119585192	-0.42297	170.514	2.61859	7	555.54	1480
Oip5os1	2	119600681	119600801	-0.42297	83.2667	0.236056	1	555.54	1480
Oip5	2	119611712	119618488	-0.42297	159.145	1.628	5	555.54	1480
Nusap1	2	119618128	119649000	-0.42297	140.474	3.97634	12	555.54	1480
Ndufaf1	2	119655596	119660588	-0.42297	178.533	2.1123	5	555.54	1480
Rtf1	2	119675179	119732897	-0.42297	150.509	6.23632	18	555.54	1480
Itpka	2	119749147	119750884	-0.42297	134.249	2.30662	6	555.54	1480
Ltk	2	119751587	119760332	-0.42297	131.017	6.64351	18	555.54	1480
Rpap1	2	119764248	119783943	-0.42297	110.329	8.53347	25	555.54	1480
Tyro3	2	119798912	119816990	-0.42297	126.131	7.19378	19	555.54	1480
Mga	2	119902662	119964987	-0.42297	203.744	16.5959	45	555.54	1480
Mapkbp1	2	119972989	120019412	-0.42297	141.531	7.67796	22	555.54	1480
Mir7665	2	120017525	120017675	-0.42297	200.24	0.35254	1	555.54	1480
Mapkbp1	2	120019499	120025336	-0.581451	132.714	5.00163	13	75.8052	211
Jmjd7	2	120027453	120032217	-0.581451	169.693	2.80901	8	75.8052	211
Gm28042	2	120027453	120041624	-0.581451	135.578	9.68548	28	75.8052	211
Pla2g4b	2	120033411	120041624	-0.581451	121.643	6.87647	20	75.8052	211
Sptbn5	2	120041384	120085788	-0.581451	102.448	20.1303	58	75.8052	211
Ehd4	2	120091245	120154536	-0.581451	102.219	4.2834	10	75.8052	211
Pla2g4e	2	120167820	120244915	-0.581451	115.932	7.81445	21	75.8052	211
Pla2g4d	2	120266631	120289054	-0.581451	122.492	6.79103	19	75.8052	211
Pla2g4f	2	120300395	120314060	-0.581451	136.035	7.28901	20	75.8052	211
Vps39	2	120317980	120353192	-0.581451	140.74	9.40504	27	75.8052	211
Tmem87a	2	120356426	120379801	-0.581451	171.13	4.25467	13	75.8052	211
Tmem87a	2	120380706	120404095	-0.399428	200.815	2.62507	7	1337.38	3499
Ganc	2	120403855	120459929	-0.399428	180.267	8.67627	25	1337.38	3499
4931402G19Rik	2	120455958	120464272	-0.399428	171.668	2.2369	6	1337.38	3499
Capn3	2	120463854	120504545	-0.399428	147.891	8.88095	24	1337.38	3499
Zfp106	2	120510023	120555316	-0.399428	197.73	11.8876	31	1337.38	3499
Snap23	2	120584246	120599367	-0.399428	206.744	2.3977	8	1337.38	3499
Lrrc57	2	120605146	120609539	-0.399428	169.383	2.32923	7	1337.38	3499
Haus2	2	120609301	120619197	-0.399428	216.091	2.00847	6	1337.38	3499
Stard9	2	120629156	120714704	-0.399428	171.137	19.6011	50	1337.38	3499
Cdan1	2	120718743	120731511	-0.399428	165.536	9.74515	28	1337.38	3499
Ttbk2	2	120739722	120850559	-0.399428	145.96	9.83278	24	1337.38	3499
AV039307	2	120862599	120866594	-0.399428	119.309	0.740948	3	1337.38	3499
Ubr1	2	120862599	120970621	-0.399428	163.766	15.3316	47	1337.38	3499
Tmem62	2	120977663	121007161	-0.399428	204.439	4.85771	13	1337.38	3499
Ccndbp1	2	121008468	121016515	-0.399428	173.404	3.82481	11	1337.38	3499
Epb42	2	121019411	121036647	-0.399428	151.942	5.02385	13	1337.38	3499
Tgm5	2	121046424	121085725	-0.399428	125.089	5.19882	15	1337.38	3499
Tgm7	2	121093637	121109819	-0.399428	132.571	4.68828	12	1337.38	3499
Lcmt2	2	121138519	121139959	-0.399428	174.587	2.16882	5	1337.38	3499
Adal	2	121142182	121155560	-0.399428	191.146	3.82304	11	1337.38	3499
Zscan29	2	121161324	121169420	-0.399428	179.165	2.98436	8	1337.38	3499
Tubgcp4	2	121173501	121198632	-0.399428	159.912	6.7648	19	1337.38	3499
Trp53bp1	2	121195347	121270731	-0.399428	158.508	13.7345	37	1337.38	3499
Map1a	2	121289572	121308128	-0.399428	124.973	13.303	35	1337.38	3499
Ppip5k1	2	121311648	121350669	-0.399428	150.102	10.3855	31	1337.38	3499
Ckmt1	2	121359557	121363675	-0.399428	207.574	2.86812	8	1337.38	3499
Strc	2	121363929	121380892	-0.399428	128.461	12.3793	34	1337.38	3499
Catsper2	2	121394380	121412338	-0.399428	164.505	3.63729	11	1337.38	3499
Pdia3	2	121414001	121437731	-0.399428	185.662	4.6211	13	1337.38	3499
Ell3	2	121439403	121442580	-0.399428	183.207	3.69325	10	1337.38	3499
Serf2	2	121450503	121453191	-0.399428	210.3	1.56068	5	1337.38	3499
Serinc4	2	121451955	121456563	-0.399428	188.781	3.55916	11	1337.38	3499
Hypk	2	121457077	121458255	-0.399428	222.313	1.18253	3	1337.38	3499
Mfap1b	2	121462092	121473932	-0.399428	276.524	2.69164	8	1337.38	3499
Mfap1a	2	121506411	121506561	-0.399428	423.68	0.385828	1	1337.38	3499
Wdr76	2	121509813	121542610	-0.399428	197.397	4.47705	14	1337.38	3499
Frmd5	2	121547798	121591769	-0.399428	154.989	5.20147	15	1337.38	3499
Casc4	2	121867187	121933572	-0.399428	145.675	4.84284	12	1337.38	3499
Mageb3	2	121954219	121956099	-0.399428	319.524	1.67756	5	1337.38	3499
Ctdspl2	2	121955739	122010654	-0.399428	172.722	5.25741	15	1337.38	3499
Eif3j1	2	122047402	122052151	-0.399428	275.93	1.0493	4	1337.38	3499
Eif3j2	2	122047402	122052151	-0.399428	275.93	1.0493	4	1337.38	3499
Spg11	2	122053849	122114817	-0.399428	147.565	14.4534	41	1337.38	3499
Patl2	2	122121125	122178993	-0.399428	155.379	9.7561	25	1337.38	3499
B2m	2	122147680	122151712	-0.399428	194.466	0.924117	3	1337.38	3499
Trim69	2	122160802	122178993	-0.399428	168.344	3.40007	8	1337.38	3499
Terb2	2	122186229	122205002	-0.399428	156.299	2.30983	7	1337.38	3499
Sord	2	122246407	122264242	-0.399428	212.323	3.06896	8	1337.38	3499
Duox2	2	122280377	122298189	-0.399428	140.711	9.85285	29	1337.38	3499
Duoxa2	2	122298993	122302419	-0.399428	123.345	1.74061	6	1337.38	3499
Duoxa1	2	122303690	122306872	-0.399428	105.227	2.2207	6	1337.38	3499
Duox1	2	122315640	122347450	-0.399428	172.529	10.0103	30	1337.38	3499
Shf	2	122349325	122359523	-0.399428	102.242	2.19277	6	1337.38	3499
Slc28a2	2	122441524	122460597	-0.399428	251.095	4.9057	16	1337.38	3499
Bambi-ps1	2	122467706	122467856	-0.399428	67.7133	0.29057	1	1337.38	3499
Slc28a2b	2	122486609	122527389	-0.399428	263.675	5.06829	16	1337.38	3499
Gatm	2	122595462	122611241	-0.399428	140.824	3.18951	9	1337.38	3499
Spata5l1	2	122631491	122632730	-0.399428	114.696	0.884038	2	1337.38	3499
AA467197	2	122638024	122640940	-0.399428	227.063	1.16838	4	1337.38	3499
Mir147	2	122640644	122640940	-0.399428	195.017	0.288605	1	1337.38	3499
Slc30a4	2	122685135	122702464	-0.399428	168.036	2.99112	8	1337.38	3499
Bloc1s6	2	122738572	122746689	-0.399428	150.3	1.63629	5	1337.38	3499
Sqor	2	122784956	122809608	-0.399428	174.739	3.64834	10	1337.38	3499
Sema6d	2	124653598	124665324	-0.399428	196.095	7.8391	21	1337.38	3499
Slc24a5	2	125068120	125088304	-0.399428	188.751	4.11974	10	1337.38	3499
Myef2	2	125087379	125116888	-0.399428	264.367	4.95993	18	1337.38	3499
Ctxn2	2	125147406	125147886	-0.399428	247.9	0.809391	2	1337.38	3499
Slc12a1	2	125153884	125228913	-0.399428	174.302	9.94601	28	1337.38	3499
Dut	2	125247701	125257444	-0.399428	232.353	1.8552	6	1337.38	3499
Fbn1	2	125301539	125506549	-0.399428	156.898	25.2365	67	1337.38	3499
Cep152	2	125563357	125621275	-0.399428	166.74	11.3533	30	1337.38	3499
Shc4	2	125629571	125723384	-0.399428	138.602	7.18696	18	1337.38	3499
Eid1	2	125673430	125674150	-0.399428	232.5	1.14473	3	1337.38	3499
Secisbp2l	2	125740224	125775761	-0.399428	160.931	6.47065	18	1337.38	3499
Cops2	2	125832144	125859021	-0.399428	201.217	4.81653	13	1337.38	3499
Galk2	2	125859276	125983815	-0.399428	120.785	6.42652	16	1337.38	3499
Fam227b	2	125983575	126146300	-0.399428	130.429	9.00538	24	1337.38	3499
Fgf7	2	126035676	126089583	-0.399428	144.22	1.58388	4	1337.38	3499
Dtwd1	2	126154547	126165029	-0.399428	169.094	1.75633	4	1337.38	3499
Atp8b4	2	126322769	126489454	-0.399428	138.662	10.5905	30	1337.38	3499
Slc27a2	2	126553308	126587967	-0.399428	184.685	4.30262	11	1337.38	3499
Hdc	2	126594022	126618623	-0.399428	172.713	5.21201	14	1337.38	3499
Gabpb1	2	126630185	126658545	-0.399428	175.144	2.66405	8	1337.38	3499
Usp8	2	126718021	126758632	-0.399428	167.972	7.60518	22	1337.38	3499
Usp50	2	126761390	126783312	-0.399428	154.752	2.79105	7	1337.38	3499
Trpm7	2	126792770	126858511	-0.399428	185.029	14.5915	39	1337.38	3499
Sppl2a	2	126894158	126927927	-0.399428	161.054	5.23741	15	1337.38	3499
Ap4e1	2	127008706	127066743	-0.399428	199.933	8.68705	23	1337.38	3499
Blvra	2	127080561	127097043	-0.399428	165.524	2.50489	8	1337.38	3499
Ncaph	2	127104159	127133917	-0.399428	143.667	6.33383	18	1337.38	3499
Itpripl1	2	127140540	127141740	-0.399428	173.617	1.7851	4	1337.38	3499
1810024B03Rik	2	127186613	127187573	-0.399428	226.902	1.50226	4	1337.38	3499
Snrnp200	2	127208425	127240259	-0.399428	173.772	14.8064	44	1337.38	3499
Ciao1	2	127242736	127247670	-0.399428	129.81	2.62687	7	1337.38	3499
Tmem127	2	127248506	127257289	-0.399428	126.498	1.26667	3	1337.38	3499
Stard7	2	127270733	127297318	-0.399428	212.546	3.08141	9	1337.38	3499
Dusp2	2	127336436	127337807	-0.399428	122.391	1.39211	4	1337.38	3499
Astl	2	127341633	127356796	-0.399428	129.3	3.63595	10	1337.38	3499
Adra2b	2	127363533	127367274	-0.399428	164.714	4.27797	11	1337.38	3499
Gpat2	2	127427249	127436022	-0.399428	150.78	7.15021	20	1337.38	3499
Fahd2a	2	127436284	127442175	-0.399428	147.914	2.73013	7	1337.38	3499
Kcnip3	2	127458273	127521304	-0.399428	99.7142	4.78801	13	1337.38	3499
Prom2	2	127528674	127541377	-0.399428	121.541	8.25396	23	1337.38	3499
Zfp661	2	127577823	127581551	-0.399428	216.835	1.33875	4	1337.38	3499
Mrps5	2	127587365	127602572	-0.399428	180.171	3.09944	9	1337.38	3499
Mal	2	127634926	127640423	-0.399428	133.107	1.03529	3	1337.38	3499
Mall	2	127705801	127729870	-0.399428	68.1876	1.78713	5	1337.38	3499
Nphp1	2	127740860	127788879	-0.399428	152.15	6.20806	19	1337.38	3499
Mtln	2	127792271	127792511	-0.399428	109.871	0.423872	1	1337.38	3499
Bub1	2	127801219	127831791	-0.399428	195.498	8.65479	23	1337.38	3499
Acoxl	2	127854789	128123161	-0.399428	106.05	10.5142	26	1337.38	3499
Bcl2l11	2	128128878	128158339	-0.399428	101.605	2.49844	6	1337.38	3499
Morrbid	2	128317198	128429440	-0.399428	146.669	2.33651	6	1337.38	3499
Spdye4c	2	128592295	128596715	-0.399428	148.227	2.86335	8	1337.38	3499
Anapc1	2	128612884	128686094	-0.399428	176.227	15.2347	44	1337.38	3499
Mertk	2	128698983	128801709	-0.399428	158.68	8.87163	22	1337.38	3499
Tmem87b	2	128823022	128850378	-0.399428	223.328	4.93054	16	1337.38	3499
Fbln7	2	128864019	128895642	-0.399428	96.6535	3.74471	10	1337.38	3499
Zc3h8	2	128928821	128939948	-0.399428	147.909	2.21399	7	1337.38	3499
Zc3h6	2	128967072	129017632	-0.399428	163.842	7.11788	19	1337.38	3499
Vinac1	2	129038095	129048185	-0.399428	163.929	2.36652	7	1337.38	3499
Ttl	2	129066104	129093057	-0.399428	136.479	2.77973	7	1337.38	3499
Polr1b	2	129101054	129126134	-0.399428	172.296	6.46154	17	1337.38	3499
Chchd5	2	129130127	129133345	-0.399428	171.035	1.04907	3	1337.38	3499
Slc20a1	2	129199710	129210883	-0.399428	208.912	4.83053	12	1337.38	3499
A730036I17Rik	2	129219187	129225935	-0.399428	202.075	1.09952	3	1337.38	3499
Ckap2l	2	129269029	129297182	-0.399428	201.537	5.29002	13	1337.38	3499
Gm14023	2	129300684	129307966	-0.399428	179.16	2.00192	5	1337.38	3499
Il1a	2	129300684	129309137	-0.399428	182.329	2.37192	6	1337.38	3499
Il1b	2	129365012	129370366	-0.399428	182.323	2.22927	6	1337.38	3499
Il1bos	2	129370216	129373656	-0.399428	132.133	0.756206	2	1337.38	3499
F830045P16Rik	2	129459255	129536504	-0.399428	162.858	3.15012	7	1337.38	3499
Sirpa	2	129593562	129630234	-0.399428	114.2	3.74793	10	1337.38	3499
Pdyn	2	129687947	129689921	-0.399428	154.555	1.75555	4	1337.38	3499
Stk35os1	2	129800512	129801578	-0.399428	98.9614	0.825576	2	1337.38	3499
Stk35	2	129800512	129827871	-0.399428	106.719	3.83291	9	1337.38	3499
Tgm3	2	130012315	130048445	-0.399428	154.821	5.70188	14	1337.38	3499
AU015228	2	130100583	130103193	-0.399428	283.854	3.3836	9	1337.38	3499
Tgm6	2	130123274	130153155	-0.399428	121.76	5.87235	14	1337.38	3499
Snrpb	2	130171847	130179294	-0.399428	134.629	1.8983	6	1337.38	3499
Tmc2	2	130196468	130264227	-0.399428	145.364	7.36728	19	1337.38	3499
Nop56	2	130274384	130279239	-0.399428	208.919	4.59452	12	1337.38	3499
Snord110	2	130275480	130275742	-0.399428	306.031	0.39981	1	1337.38	3499
Snord57	2	130277788	130278342	-0.399428	264.08	0.90215	2	1337.38	3499
Idh3b	2	130279592	130284458	-0.399428	177.553	3.31468	11	1337.38	3499
Ebf4	2	130295960	130369532	-0.399428	118.692	5.73128	18	1337.38	3499
Cpxm1	2	130390842	130397551	-0.399428	165.1	5.72889	14	1337.38	3499
1700020A23Rik	2	130405503	130406078	-0.399428	112.421	0.866679	2	1337.38	3499
Tmem239	2	130406710	130407550	-0.399428	117.417	1.15109	3	1337.38	3499
Pced1a	2	130419028	130424480	-0.399428	146.964	2.82599	7	1337.38	3499
Vps16	2	130424330	130443705	-0.399428	200.63	9.01964	24	1337.38	3499
Ptpra	2	130503425	130553490	-0.399428	146.595	8.70087	23	1337.38	3499
4930473A02Rik	2	130544025	130563760	-0.399428	161.048	3.07448	8	1337.38	3499
Mrps26	2	130563610	130565116	-0.399428	114.241	1.53942	4	1337.38	3499
Oxt	2	130576148	130576963	-0.399428	128.219	0.931161	3	1337.38	3499
Avp	2	130580642	130582594	-0.399428	71.867	0.734827	2	1337.38	3499
Ubox5	2	130591789	130616752	-0.399428	190.67	7.43347	18	1337.38	3499
Fastkd5	2	130614232	130616752	-0.399428	247.853	3.70243	9	1337.38	3499
Lzts3	2	130634754	130637979	-0.399428	104.479	4.13406	10	1337.38	3499
Ddrgk1	2	130654118	130664579	-0.399428	142.38	3.01763	9	1337.38	3499
Itpa	2	130667811	130681086	-0.399428	200.102	2.68683	8	1337.38	3499
Slc4a11	2	130684377	130696122	-0.399428	152.291	6.45861	17	1337.38	3499
4930402H24Rik	2	130709138	130822519	-0.399428	167.827	13.6532	39	1337.38	3499
Gm14057	2	130803713	130803953	-0.399428	129.233	0.444877	1	1337.38	3499
Atrn	2	130906849	131025998	-0.399428	188.834	10.2707	29	1337.38	3499
Gfra4	2	131040126	131043154	-0.399428	102.109	1.7003	5	1337.38	3499
Mir6973b	2	131040346	131040496	-0.399428	102.507	0.364695	1	1337.38	3499
Adam33	2	131051238	131061241	-0.399428	154.947	6.66299	17	1337.38	3499
Siglec1	2	131069772	131086163	-0.399428	123.485	9.86037	24	1337.38	3499
Hspa12b	2	131134010	131145251	-0.399428	126.757	4.63376	14	1337.38	3499
1700037H04Rik	2	131146834	131153657	-0.399428	125.89	1.57208	5	1337.38	3499
Spef1	2	131171645	131174678	-0.399428	132.458	2.66099	7	1337.38	3499
Cenpb	2	131177435	131179811	-0.399428	103.624	1.98323	6	1337.38	3499
Cdc25b	2	131187159	131197418	-0.399428	151.895	5.29007	15	1337.38	3499
Ap5s1	2	131211264	131213252	-0.399428	146.138	1.21634	3	1337.38	3499
Mavs	2	131238731	131246815	-0.399428	146.981	3.02079	8	1337.38	3499
Pank2	2	131273906	131296387	-0.399428	210.409	2.47529	7	1337.38	3499
Mir103-2	2	131288045	131288195	-0.399428	183.793	0.157994	1	1337.38	3499
Rnf24	2	131303390	131308555	-0.399428	148.167	1.33054	4	1337.38	3499
Smox	2	131511992	131524930	-0.399428	119.835	3.17362	9	1337.38	3499
Adra1d	2	131545915	131561921	-0.399428	75.0567	2.20574	6	1337.38	3499
5330413P13Rik	2	131847565	131847715	-0.399428	143.527	0.382089	1	1337.38	3499
Erv3	2	131855777	131856377	-0.399428	221.37	0.810739	2	1337.38	3499
Prnp	2	131936406	131938446	-0.399428	188.47	3.24785	8	1337.38	3499
Prn	2	131936406	131953584	-0.399428	151.754	4.29975	11	1337.38	3499
Prnd	2	131952984	131953584	-0.399428	75.8174	0.527298	2	1337.38	3499
Rassf2	2	131996327	132009782	-0.399428	124.344	3.1328	9	1337.38	3499
Slc23a2	2	132056664	132101583	-0.399428	127.093	5.80405	16	1337.38	3499
Tmem230	2	132240435	132246064	-0.399428	213.286	1.10306	3	1337.38	3499
Pcna	2	132249564	132252010	-0.399428	308.745	1.44363	4	1337.38	3499
Cds2	2	132263379	132305338	-0.399428	163.992	4.66335	14	1337.38	3499
Prokr2	2	132373381	132381635	-0.399428	164.889	1.82509	5	1337.38	3499
4921508D12Rik	2	132452036	132452516	-0.399428	147.492	0.833228	2	1337.38	3499
1700026D11Rik	2	132509393	132509753	-0.399428	172.981	0.427374	1	1337.38	3499
Gpcpd1	2	132530526	132572268	-0.399428	163.905	6.39081	18	1337.38	3499
AU019990	2	132636769	132652867	-0.399428	70.8966	1.04455	3	1337.38	3499
Shld1	2	132691921	132750673	-0.399428	106.049	1.73992	4	1337.38	3499
Chgb	2	132781667	132794849	-0.399428	163.46	3.38729	10	1337.38	3499
Trmt6	2	132805291	132815988	-0.399428	194.819	4.27659	12	1337.38	3499
Mcm8	2	132817050	132843580	-0.399428	172.021	6.75492	18	1337.38	3499
Crls1	2	132849813	132865939	-0.399428	206.338	2.18457	6	1337.38	3499
Lrrn4	2	132869836	132879776	-0.399428	139.654	2.67819	8	1337.38	3499
Fermt1	2	132906633	132942131	-0.399428	174.555	5.21649	14	1337.38	3499
Bmp2	2	133554414	133561653	-0.399428	124.664	1.38681	4	1337.38	3499
Hao1	2	134498201	134554383	-0.399428	143.08	4.03457	10	1337.38	3499
Tmx4	2	134598458	134639897	-0.399428	131.37	3.02233	8	1337.38	3499
Plcb1	2	134813548	135472285	-0.399428	115.824	15.8417	41	1337.38	3499
9630028H03Rik	2	135583129	135583279	-0.399428	186.233	0.320796	1	1337.38	3499
Plcb4	2	135877348	136013059	-0.399428	163.346	13.5038	40	1337.38	3499
Lamp5	2	136058253	136069221	-0.399428	166.908	2.15722	6	1337.38	3499
Pak7	2	136083177	136174281	-0.399428	145.697	5.66178	13	1337.38	3499
Ankef1	2	136537123	136555868	-0.399428	173.52	4.13385	11	1337.38	3499
Snap25	2	136756074	136781198	-0.399428	159.136	2.70321	8	1337.38	3499
Mkks	2	136874245	136881282	-0.399428	201.842	2.61677	7	1337.38	3499
Slx4ip	2	136905496	137068379	-0.399428	130.44	5.80806	14	1337.38	3499
Jag1	2	137083011	137116276	-0.399428	158.635	9.85237	27	1337.38	3499
Btbd3	2	138279119	138284513	-0.399428	179.438	2.60477	7	1337.38	3499
Sptlc3	2	139494143	139636860	-0.399428	117.276	6.60036	16	1337.38	3499
Ism1	2	139678697	139757534	-0.399428	101.672	3.01807	8	1337.38	3499
Tasp1	2	139834310	140057478	-0.399428	85.8113	8.10217	21	1337.38	3499
Esf1	2	140120577	140168208	-0.399428	178.527	5.0555	15	1337.38	3499
Ndufaf5	2	140170701	140203634	-0.399428	197.873	3.55379	10	1337.38	3499
Sel1l2	2	140229870	140389662	-0.399428	141.25	9.03008	24	1337.38	3499
Macrod2	2	140395408	142389912	-0.399428	91.6942	25.0774	53	1337.38	3499
Flrt3	2	140659733	140671357	-0.399428	239.281	3.97886	10	1337.38	3499
Kif16b	2	142619716	142865437	-0.399428	121.379	13.9513	36	1337.38	3499
Snrpb2	2	143065141	143071594	-0.399428	179.806	1.21097	4	1337.38	3499
Otor	2	143078466	143081225	-0.399428	171.856	1.16042	4	1337.38	3499
Pcsk2os1	2	143546456	143546696	-0.399428	121.346	0.441943	1	1337.38	3499
Pcsk2	2	143546456	143816288	-0.399428	104.776	9.47409	22	1337.38	3499
Pcsk2os2	2	143749072	143784734	-0.399428	96.3563	2.1688	5	1337.38	3499
Bfsp1	2	143826611	143862768	-0.399428	153.641	3.86168	11	1337.38	3499
Dstn	2	143938357	143942240	-0.399428	164.747	1.02032	3	1337.38	3499
Rrbp1	2	143947819	143990284	-0.399428	135.456	9.42119	30	1337.38	3499
Banf2	2	144065349	144073959	-0.399428	92.1672	0.842147	2	1337.38	3499
Gm5535	2	144174443	144179116	-0.399428	221.292	0.599635	2	1337.38	3499
Snx5	2	144251116	144270461	-0.399428	205.113	5.07773	14	1337.38	3499
Snord17	2	144266111	144266275	-0.399428	244.579	0.348753	1	1337.38	3499
Mgme1	2	144271931	144279680	-0.399428	147.567	1.95724	5	1337.38	3499
Ovol2	2	144305580	144331869	-0.399428	73.2203	2.5413	7	1337.38	3499
Pet117	2	144373142	144373382	-0.399428	144.867	0.393838	1	1337.38	3499
Kat14	2	144373142	144406828	-0.399428	162.352	5.19003	13	1337.38	3499
Zfp133-ps	2	144467688	144467838	-0.399428	73.4933	0.253082	1	1337.38	3499
Dzank1	2	144474885	144525693	-0.399428	145.022	6.5329	19	1337.38	3499
Polr3f	2	144527803	144538740	-0.399428	175.273	2.86908	8	1337.38	3499
Rbbp9	2	144543775	144550788	-0.399428	142.058	1.54326	5	1337.38	3499
Sec23b	2	144559210	144590479	-0.399428	183.923	7.04166	19	1337.38	3499
Smim26	2	144594057	144595271	-0.399428	166.879	0.752718	2	1337.38	3499
Dtd1	2	144599979	144747096	-0.399428	64.5962	3.50572	8	1337.38	3499
Scp2d1	2	144823718	144824438	-0.399428	166.639	1.25608	3	1337.38	3499
Slc24a3	2	145244904	145640407	-0.399428	118.703	9.49734	24	1337.38	3499
Gm14092	2	145550783	145554892	-0.399428	180.462	1.15305	3	1337.38	3499
Rin2	2	145786295	145885942	-0.399428	129.707	7.69941	19	1337.38	3499
Naa20	2	145908512	145915905	-0.399428	238.807	1.68072	5	1337.38	3499
Crnkl1	2	145918391	145934638	-0.399428	182.104	4.07068	12	1337.38	3499
Cfap61	2	145939799	146214932	-0.399428	99.9684	11.9436	31	1337.38	3499
Insm1	2	146223567	146225047	-0.399428	156.22	1.96544	5	1337.38	3499
Ralgapa2	2	146248145	146485235	-0.399428	135.34	16.8852	47	1337.38	3499
A930019D19Rik	2	146260305	146260545	-0.399428	164.463	0.449305	1	1337.38	3499
Kiz	2	146861060	146970067	-0.399428	146.72	5.98142	18	1337.38	3499
Xrn2	2	147013068	147077574	-0.399428	211.806	8.96565	26	1337.38	3499
Nkx2-4	2	147083815	147084501	-0.399428	59.987	0.702936	2	1337.38	3499
Nkx2-2	2	147177735	147186068	-0.399428	125.271	1.23184	4	1337.38	3499
Nkx2-2os	2	147183975	147331740	-0.399428	123.421	2.75418	8	1337.38	3499
6430503K07Rik	2	147187349	147188144	-0.399428	147.781	1.06082	3	1337.38	3499
Pax1	2	147365686	147373818	-0.399428	120.996	2.07555	6	1337.38	3499
A530006G24Rik	2	147710658	147716791	-0.399428	140.744	1.24459	3	1337.38	3499
Foxa2	2	148043508	148045920	-0.399428	126.571	1.99189	7	1337.38	3499
Sstr4	2	148395456	148396776	-0.399428	195.808	1.93729	5	1337.38	3499
Thbd	2	148406179	148408219	-0.399428	135.864	3.06745	8	1337.38	3499
Cd93	2	148441164	148443428	-0.399428	169.858	3.38674	8	1337.38	3499
Nxt1	2	148675322	148676042	-0.399428	267.911	1.04732	3	1337.38	3499
Gzf1	2	148683570	148691056	-0.399428	174.196	3.16218	8	1337.38	3499
Napb	2	148695033	148732373	-0.399428	148.537	4.42991	13	1337.38	3499
Cstl1	2	148750871	148755362	-0.399428	146.621	0.784673	3	1337.38	3499
Cst11	2	148768662	148771408	-0.399428	127.962	0.875855	3	1337.38	3499
Cstdc1	2	148782087	148785846	-0.399428	219.763	0.781019	3	1337.38	3499
Cst12	2	148789356	148793336	-0.399428	192.938	1.1032	3	1337.38	3499
Cst8	2	148799979	148805517	-0.399428	172.7	0.783078	3	1337.38	3499
Cst13	2	148823079	148830349	-0.399428	159.945	0.750058	2	1337.38	3499
Cst9	2	148835200	148838549	-0.399428	181.067	1.10309	3	1337.38	3499
Cstdc2	2	148846868	148850894	-0.399428	176.298	1.18575	3	1337.38	3499
Cst3	2	148871910	148875384	-0.399428	136.916	1.13895	3	1337.38	3499
Cst10	2	149405309	149410070	-0.399428	213.42	1.09029	3	1337.38	3499
Syndig1	2	149830987	149831227	-0.399428	83.1208	0.381438	1	1337.38	3499
Spata5	3	37432074	37578959	0.459882	221.853	5.28402	13	97.1293	237
Spry1	3	37642573	37643485	0.459882	214.526	0.9914	3	97.1293	237
Gm5148	3	37714569	37715730	0.459882	793.808	1.17351	3	97.1293	237
Ankrd50	3	38452370	38483245	0.459882	291.815	5.12344	12	97.1293	237
Fat4	3	38886906	39010870	0.459882	321.643	26.9294	63	97.1293	237
1700017G19Rik	3	40513062	40521499	0.459882	246.864	0.685826	2	97.1293	237
Intu	3	40540815	40701316	0.459882	284.727	6.80329	18	97.1293	237
Slc25a31	3	40708988	40725087	0.459882	294.149	2.26783	6	97.1293	237
Hspa4l	3	40745640	40789414	0.459882	319.492	7.01744	20	97.1293	237
Plk4	3	40800956	40816455	0.459882	369.12	6.49739	18	97.1293	237
Mfsd8	3	40819496	40839518	0.459882	323.925	3.44667	10	97.1293	237
Gm2011	3	40854615	40916973	0.459882	577.004	3.99029	15	97.1293	237
Gm10731	3	40854615	40855335	0.459882	846.325	0.629662	3	97.1293	237
Abhd18	3	40901860	40935426	0.459882	462.808	4.5288	15	97.1293	237
1700034I23Rik	3	40901860	40902460	0.459882	898.613	0.468197	2	97.1293	237
Larp1b	3	40962116	40977276	0.459882	319.488	2.13475	7	97.1293	237
Pgrmc2	3	41068584	41070476	0.459882	284.562	0.705121	2	97.1293	237
Jade1	3	41581155	41614042	0.20047	220.758	5.56604	14	178.059	399
Sclt1	3	41627142	41742070	0.20047	213.655	8.36506	23	178.059	399
D3Ertd751e	3	41746517	41758680	0.20047	260.706	1.92427	6	178.059	399
Pcdh10	3	45379198	45432568	0.20047	222.74	6.44763	18	178.059	399
1700027H10Rik	3	45419325	45432568	0.20047	157.105	1.0704	3	178.059	399
Pabpc4l	3	46446091	46447291	0.20047	341.259	1.76014	4	178.059	399
1700018B24Rik	3	48608680	48609160	0.20047	173.42	0.894165	2	178.059	399
Pcdh18	3	49744579	49756880	0.20047	317.11	5.74846	14	178.059	399
Slc7a11	3	50372243	50443302	0.20047	193.689	4.73962	12	178.059	399
Noct	3	51247758	51250593	0.20047	194.097	1.48336	4	178.059	399
Elf2	3	51256312	51323316	0.20047	202.102	5.27426	13	178.059	399
4930577N17Rik	3	51277142	51277292	0.20047	205.573	0.183102	1	178.059	399
Mgarp	3	51388736	51396606	0.20047	239.055	2.01186	6	178.059	399
Ndufc1	3	51407321	51408956	0.20047	125.578	0.660256	2	178.059	399
Naa15	3	51436166	51472819	0.20047	277.11	7.28958	21	178.059	399
Rab33b	3	51484222	51493815	0.20047	268.056	1.38695	3	178.059	399
Setd7	3	51521276	51560596	0.20047	176.385	2.35767	7	178.059	399
5031434O11Rik	3	51560446	51560596	0.20047	217.627	0.292391	1	178.059	399
Mgst2	3	51661216	51682639	0.20047	183.52	2.15199	6	178.059	399
Maml3	3	51689844	52104235	0.20047	161.826	9.03583	21	178.059	399
Foxo1	3	52269320	52346426	0.20047	188.883	2.75524	7	178.059	399
Cog6	3	52982996	53017241	0.20047	243.66	6.88174	20	178.059	399
Lhfp	3	53043258	53260669	0.20047	120.108	2.8776	6	178.059	399
Nhlrc3	3	53452342	53463190	0.20047	258.687	2.29801	7	178.059	399
Proser1	3	53464206	53480692	0.20047	317.167	6.02188	19	178.059	399
Stoml3	3	53488721	53507659	0.20047	267.367	2.44356	6	178.059	399
Frem2	3	53516485	53656926	0.20047	276.746	19.0051	46	178.059	399
Ufm1	3	53853572	53863808	0.20047	249.124	1.57972	6	178.059	399
Trpc4	3	54194630	54299285	0.20047	157.586	5.36126	12	178.059	399
Trpc4	3	54302076	54318169	0.585139	248.945	2.5686	6	61.9711	163
Postn	3	54361084	54390339	0.585139	372.054	7.46355	21	61.9711	163
Supt20	3	54695115	54728954	0.585139	381.651	6.49112	19	61.9711	163
Exosc8	3	54728714	54734373	0.585139	429.139	3.2864	10	61.9711	163
Alg5	3	54735525	54749405	0.585139	295.224	2.64419	9	61.9711	163
Smad9	3	54782325	54797548	0.585139	260.784	2.35895	6	61.9711	163
Rfxap	3	54804429	54807434	0.585139	327.152	1.16433	3	61.9711	163
Sertm1	3	54899257	54899857	0.585139	332.05	0.869985	2	61.9711	163
Ccna1	3	55045591	55054534	0.585139	331.39	2.78613	8	61.9711	163
Spg20	3	55116969	55135724	0.585139	339.991	3.83818	10	61.9711	163
Ccdc169	3	55140040	55171373	0.585139	359.617	3.04361	9	61.9711	163
Sohlh2	3	55181999	55209080	0.585139	379.658	4.25356	11	61.9711	163
Dclk1	3	55247097	55536680	0.585139	299.284	12.4583	31	61.9711	163
Nbea	3	55626858	55647571	0.585139	234.292	2.9818	9	61.9711	163
Nbea	3	55649631	56183162	0.295762	203.928	28.539	74	37.5377	89
Mab21l1	3	55782973	55784893	0.295762	300.583	2.84898	7	37.5377	89
Tm4sf1	3	57287672	57294819	0.295762	263.947	1.69598	4	37.5377	89
1110032F04Rik	3	68870402	68872176	0.404149	266.515	2.63815	7	26.4503	76
Ift80	3	68894035	68994577	0.404149	252.127	7.0347	22	26.4503	76
Smc4	3	69006026	69034569	0.404149	292.791	7.59639	24	26.4503	76
Mir15b	3	69009744	69010055	0.404149	478.768	0.406192	1	26.4503	76
Mir16-2	3	69009744	69010055	0.404149	478.768	0.406192	1	26.4503	76
Trim59	3	69036740	69038060	0.404149	382.643	1.77622	5	26.4503	76
Kpna4	3	69074047	69101444	0.404149	300.218	5.14392	14	26.4503	76
Paqr6	3	88366862	88367012	1.20862	471.473	0.385542	1	4.58253	14
Bglap3	3	88368701	88369563	1.20862	473.862	1.24726	4	4.58253	14
Bglap2	3	88377815	88378485	1.20862	507.125	1.14495	3	4.58253	14
Bglap	3	88383580	88384442	1.20862	446.951	1.19867	4	4.58253	14
5830417I10Rik	3	88799575	88829430	0.633312	510.425	5.31309	17	13.8396	42
1500004A13Rik	3	88807885	88832546	0.633312	493.62	5.41776	17	13.8396	42
Gon4l	3	88836967	88899101	0.633312	415.212	8.19507	24	13.8396	42
Flg2	3	93202888	93220820	0.485116	471.828	2.49478	7	684.238	1849
Hrnr	3	93320524	93330509	0.485116	443.018	2.03762	5	684.238	1849
Rptn	3	93395016	93398728	0.485116	616.142	4.34194	13	684.238	1849
Tchh	3	93442277	93449100	0.485116	416.589	3.14808	9	684.238	1849
Tchhl1	3	93469447	93471918	0.485116	349.777	2.81654	8	684.238	1849
S100a11	3	93524008	93526188	0.485116	443.375	0.776585	2	684.238	1849
S100a10	3	93560908	93561148	0.485116	358.65	0.439282	1	684.238	1849
Tdpoz2	3	93651641	93652721	0.485116	845.115	1.53679	4	684.238	1849
Tdpoz1	3	93670325	93671525	0.485116	1097.36	1.31272	4	684.238	1849
Tdpoz4	3	93796353	93797553	0.485116	696.67	1.52613	4	684.238	1849
Tdpoz3	3	93825967	93827047	0.485116	767.028	1.36766	4	684.238	1849
Gm9125	3	93937621	94050204	0.485116	858.651	4.41749	14	684.238	1849
Tdpoz7	3	93960262	93961342	0.485116	761.275	1.52231	4	684.238	1849
Tdpoz5	3	93960262	93961342	0.485116	761.275	1.52231	4	684.238	1849
Spopfm2	3	94175381	94176581	0.485116	1063.87	1.27348	4	684.238	1849
Them4	3	94310161	94331619	0.485116	270.057	1.99631	6	684.238	1849
Them5	3	94342199	94347044	0.485116	233.132	2.35896	6	684.238	1849
C2cd4d	3	94363396	94363696	0.485116	155.597	0.144577	1	684.238	1849
Rorc	3	94372820	94397391	0.485116	217.316	4.71597	15	684.238	1849
Lingo4	3	94399358	94403616	0.485116	248.657	3.22971	8	684.238	1849
Tdrkh	3	94422768	94430643	0.485116	395.05	4.41047	12	684.238	1849
Oaz3	3	94433452	94436458	0.485116	217.675	1.47655	5	684.238	1849
Mrpl9	3	94443301	94447972	0.485116	201.369	2.28011	7	684.238	1849
Riiad1	3	94465757	94473341	0.485116	260.98	1.64657	5	684.238	1849
Celf3	3	94479058	94489653	0.485116	192.556	3.58171	10	684.238	1849
Snx27	3	94501156	94531412	0.485116	353.725	3.53749	10	684.238	1849
Tuft1	3	94614068	94643638	0.485116	279.43	3.74292	13	684.238	1849
Selenbp2	3	94696731	94704254	0.485116	536.47	3.43609	11	684.238	1849
Cgn	3	94761309	94780048	0.485116	254.708	6.47151	21	684.238	1849
Pogz	3	94853891	94880335	0.485116	310.02	8.43516	23	684.238	1849
Psmb4	3	94884343	94886957	0.485116	244.324	2.50311	7	684.238	1849
Selenbp1	3	94936634	94944606	0.485116	546.855	3.52861	10	684.238	1849
Rfx5	3	94954999	94959402	0.485116	314.422	4.30675	11	684.238	1849
Pi4kb	3	94983984	95005968	0.485116	278.027	5.11122	14	684.238	1849
Mir7013	3	95004185	95004425	0.485116	284.683	0.399389	1	684.238	1849
Zfp687	3	95007419	95012481	0.485116	269.136	6.17971	16	684.238	1849
Psmd4	3	95032778	95042579	0.485116	242.819	3.50911	9	684.238	1849
Pip5k1a	3	95059993	95106472	0.485116	227.42	5.89672	17	684.238	1849
Vps72	3	95111035	95122817	0.485116	220.247	2.45441	6	684.238	1849
Tmod4	3	95125495	95129158	0.485116	240.635	3.14571	8	684.238	1849
Scnm1	3	95129742	95133929	0.485116	398.224	1.90459	7	684.238	1849
Lysmd1	3	95137564	95138044	0.485116	311.572	0.50738	2	684.238	1849
Tnfaip8l2	3	95139935	95140655	0.485116	260.413	1.1073	3	684.238	1849
Sema6c	3	95164332	95172500	0.485116	230.377	5.39868	16	684.238	1849
Gabpb2	3	95188641	95204843	0.485116	290.528	2.22477	6	684.238	1849
Gm16740	3	95220143	95220503	0.485116	214.439	0.478426	1	684.238	1849
Mllt11	3	95220143	95220503	0.485116	214.439	0.478426	1	684.238	1849
Cdc42se1	3	95231974	95233585	0.485116	397.612	0.957673	3	684.238	1849
Gm128	3	95237128	95241027	0.485116	219.317	1.10311	4	684.238	1849
Bnipl	3	95241752	95251045	0.485116	265.187	2.75954	10	684.238	1849
Prune1	3	95254970	95281947	0.485116	234.805	3.84667	10	684.238	1849
Mindy1	3	95282901	95295750	0.485116	259.957	3.6318	11	684.238	1849
Anxa9	3	95296730	95306428	0.485116	287.734	4.17728	12	684.238	1849
Cers2	3	95320028	95322838	0.485116	424.614	3.10827	9	684.238	1849
Setdb1	3	95324010	95356242	0.485116	349.97	8.71122	24	684.238	1849
4930558C23Rik	3	95402750	95402900	0.485116	323.913	0.177135	1	684.238	1849
Arnt	3	95434458	95495407	0.485116	315.532	7.70773	22	684.238	1849
Ctsk	3	95500773	95508931	0.485116	344.869	2.08811	6	684.238	1849
Ctss	3	95526818	95556194	0.485116	343.494	2.94873	8	684.238	1849
Hormad1	3	95561201	95587508	0.485116	291.61	4.22231	13	684.238	1849
Golph3l	3	95588929	95617496	0.485116	263.089	2.66224	7	684.238	1849
Ensa	3	95624968	95628743	0.485116	212.981	0.97166	3	684.238	1849
Mcl1	3	95659703	95660884	0.485116	347.822	0.781608	2	684.238	1849
Adamtsl4	3	95676780	95685524	0.485116	182.339	6.93323	19	684.238	1849
Ecm1	3	95734234	95739466	0.485116	231.97	3.40935	10	684.238	1849
Tars2	3	95740124	95754857	0.485116	248.047	5.80848	18	684.238	1849
Rprd2	3	95763669	95818768	0.485116	277.83	8.45115	21	684.238	1849
Prpf3	3	95830771	95853635	0.485116	328.622	5.49376	15	684.238	1849
Mrps21	3	95862721	95870594	0.485116	440.575	0.478482	2	684.238	1849
C920021L13Rik	3	95878590	95888945	0.485116	385.271	3.15008	10	684.238	1849
Ciart	3	95878590	95881532	0.485116	357.781	1.77889	6	684.238	1849
BC028528	3	95884929	95891966	0.485116	409.45	1.90995	6	684.238	1849
Aph1a	3	95894785	95898238	0.485116	398.169	2.09963	6	684.238	1849
Car14	3	95898088	95904406	0.485116	301.156	3.50777	10	684.238	1849
Anp32e	3	95929562	95945274	0.485116	341.489	2.4193	7	684.238	1849
Plekho1	3	95988920	95995843	0.485116	283.808	2.87685	7	684.238	1849
Vps45	3	96000016	96057787	0.485116	317.793	6.22175	17	684.238	1849
Otud7b	3	96136491	96156027	0.485116	329.987	5.46972	15	684.238	1849
Mtmr11	3	96162134	96171278	0.485116	409.021	5.87513	17	684.238	1849
Sf3b4	3	96172914	96177191	0.485116	315.701	1.71522	5	684.238	1849
Sv2a	3	96184935	96193943	0.485116	338.493	4.94225	13	684.238	1849
Bola1	3	96196830	96197310	0.485116	229.004	0.79023	2	684.238	1849
H2bc21	3	96221148	96222348	0.485116	536.116	1.89032	4	684.238	1849
H3c15	3	96238468	96238708	0.485116	933.558	0.424207	1	684.238	1849
H3c14	3	96238468	96238708	0.485116	933.558	0.424207	1	684.238	1849
H2ac19	3	96245547	96246147	0.485116	1040.03	0.714951	2	684.238	1849
H2ac18	3	96245547	96246147	0.485116	1040.03	0.714951	2	684.238	1849
H4c14	3	96262969	96263329	0.485116	603.544	0.331693	1	684.238	1849
H3c13	3	96268898	96269138	0.485116	864.188	0.451433	1	684.238	1849
H2bc18	3	96269743	96269983	0.485116	432.258	0.395571	1	684.238	1849
Fcgr1	3	96284266	96293978	0.485116	339.175	2.73374	7	684.238	1849
Terc	3	96414742	96414918	0.485116	337.972	0.355938	1	684.238	1849
BC107364	3	96434318	96450670	0.485116	387.952	1.86128	5	684.238	1849
Hjv	3	96526467	96528736	0.485116	275.089	2.04388	6	684.238	1849
Gm15441	3	96557358	96560681	0.485116	431.665	3.56006	9	684.238	1849
Txnip	3	96558179	96560681	0.485116	462.385	3.22109	8	684.238	1849
Polr3gl	3	96578444	96581827	0.485116	257.783	1.49568	5	684.238	1849
Ankrd34a	3	96597429	96599829	0.485116	218.63	3.43922	9	684.238	1849
Lix1l	3	96607571	96623964	0.485116	527.879	3.06622	8	684.238	1849
6330549D23Rik	3	96607571	96629878	0.485116	499.593	3.39913	9	684.238	1849
Rbm8a	3	96629904	96631770	0.485116	439.365	1.44523	4	684.238	1849
Pex11b	3	96635826	96645470	0.485116	250.61	1.74411	5	684.238	1849
Itga10	3	96645569	96663056	0.485116	334.653	8.15048	26	684.238	1849
Ankrd35	3	96670339	96690280	0.485116	300.585	4.81088	17	684.238	1849
Pias3	3	96699415	96705161	0.485116	272.997	5.13207	14	684.238	1849
Nudt17	3	96706297	96708542	0.485116	216.549	2.45494	7	684.238	1849
Polr3c	3	96711928	96726026	0.485116	358.425	4.63822	13	684.238	1849
Rnf115	3	96727768	96790059	0.485116	194.236	3.93119	11	684.238	1849
Cd160	3	96800550	96808890	0.485116	302.779	1.53151	4	684.238	1849
4930442L01Rik	3	96831979	96832129	0.485116	347.847	0.385159	1	684.238	1849
Pdzk1	3	96831979	96870195	0.485116	206.901	4.46431	11	684.238	1849
Gpr89	3	96871370	96905261	0.485116	307.547	4.78988	14	684.238	1849
Gja8	3	96918965	96920405	0.485116	283.176	1.804	5	684.238	1849
Gja5	3	97050570	97050930	0.485116	217.061	0.503477	1	684.238	1849
4930573H18Rik	3	97050570	97075731	0.485116	196.085	1.4009	3	684.238	1849
Acp6	3	97159145	97176518	0.485116	259.595	3.79575	10	684.238	1849
Bcl9	3	97204817	97216398	0.485116	275.38	6.8454	18	684.238	1849
Olfr1402	3	97410278	97411238	0.485116	406.09	1.6737	4	684.238	1849
Chd1l	3	97560960	97605213	0.485116	271.447	6.72558	21	684.238	1849
Fmo5	3	97629007	97651833	0.485116	297.684	3.10584	8	684.238	1849
Prkab2	3	97658569	97669825	0.485116	318.286	2.26515	7	684.238	1849
Pde4dip	3	97690741	97888698	0.485116	209.318	21.125	56	684.238	1849
Sec22b	3	97907184	97921312	0.485116	342.917	1.57356	4	684.238	1849
Gm5544	3	97966355	97967075	0.485116	413.665	1.16447	3	684.238	1849
Notch2	3	98047677	98147467	0.485116	249.332	15.3977	40	684.238	1849
Adam30	3	98160803	98162963	0.485116	392.871	3.27699	8	684.238	1849
Reg4	3	98224716	98236390	0.485116	275.574	1.52697	5	684.238	1849
Hmgcs2	3	98280444	98302803	0.485116	266.823	3.20336	9	684.238	1849
Phgdh	3	98313259	98339882	0.485116	275.51	3.81869	12	684.238	1849
Zfp697	3	98382400	98427653	0.485116	179.111	3.83761	10	684.238	1849
Gm10681	3	98499440	98510014	0.485116	856.321	1.59076	5	684.238	1849
Hsd3b4	3	98499440	98510014	0.485116	856.321	1.59076	5	684.238	1849
Hsd3b5	3	98618991	98630245	0.485116	719.193	1.83938	5	684.238	1849
Hsd3b2	3	98711490	98716607	0.485116	821.025	1.57386	5	684.238	1849
Hsd3b3	3	98741868	98753502	0.485116	765.806	1.60495	5	684.238	1849
Hsd3b6	3	98805844	98811093	0.485116	783.908	1.68655	5	684.238	1849
Hsd3b1	3	98852536	98858007	0.485116	639.443	1.77121	5	684.238	1849
Hao2	3	98875245	98884885	0.485116	341.367	2.53538	7	684.238	1849
Wars2	3	99141052	99216922	0.485116	159.509	3.29664	9	684.238	1849
Tbx15	3	99253862	99352650	0.485116	187.371	5.04217	13	684.238	1849
Spag17	3	99885442	100143046	0.485116	264.477	21.2269	58	684.238	1849
Wdr3	3	100138643	100161224	0.485116	291.335	7.55973	22	684.238	1849
Gdap2	3	100169966	100205854	0.485116	333.27	4.43323	12	684.238	1849
Tent5c	3	100472203	100473523	0.485116	292.274	2.15146	5	684.238	1849
Man1a2	3	100567555	100684890	0.485116	184.545	6.94646	17	684.238	1849
Vtcn1	3	100825483	100892731	0.485116	236.616	2.20023	6	684.238	1849
Trim45	3	100922854	100931624	0.485116	329.472	3.64676	9	684.238	1849
Ttf2	3	100939919	100969692	0.485116	302.406	9.03748	25	684.238	1849
Cd101	3	100993658	101029533	0.485116	363.344	6.79642	17	684.238	1849
Ptgfrn	3	101043318	101080551	0.485116	311.932	5.3564	14	684.238	1849
Cd2	3	101275934	101287911	0.485116	392.107	1.73589	5	684.238	1849
Igsf3	3	101378380	101460091	0.485116	192.175	8.43358	20	684.238	1849
Atp1a1	3	101576509	101594291	0.485116	239.515	7.06016	20	684.238	1849
Mab21l3	3	101815014	101835297	0.485116	192.767	2.66968	6	684.238	1849
Slc22a15	3	101860388	101915530	0.485116	176.923	5.77703	15	684.238	1849
Nhlh2	3	102012602	102014402	0.485116	358.961	2.14691	7	684.238	1849
Casq2	3	102086634	102145305	0.485116	270.919	4.25152	12	684.238	1849
Vangl1	3	102158306	102196886	0.485116	221.251	4.07405	10	684.238	1849
Ngf	3	102509715	102521041	0.485116	240.009	2.38626	6	684.238	1849
Tspan2os	3	102734940	102735346	0.485116	154.014	0.650949	2	684.238	1849
Tspan2	3	102734940	102768968	0.485116	281.296	3.69148	10	684.238	1849
Tshb	3	102777416	102778349	0.485116	388.08	0.931433	2	684.238	1849
Sycp1	3	102818772	102935656	0.485116	222.35	9.82063	33	684.238	1849
Nr1h5	3	102940812	102958440	0.485116	377.038	3.49642	10	684.238	1849
Sike1	3	102996117	103001817	0.485116	325.869	1.39631	4	684.238	1849
Csde1	3	103029106	103056968	0.485116	402.211	6.26248	19	684.238	1849
Nras	3	103058886	103063508	0.485116	341.199	1.38186	4	684.238	1849
Ampd1	3	103074015	103099738	0.485116	288.798	5.85574	16	684.238	1849
Dennd2c	3	103131513	103167845	0.485116	291.784	7.29893	20	684.238	1849
Bcas2	3	103171728	103178537	0.485116	335.684	2.24424	6	684.238	1849
Trim33	3	103310247	103353922	0.485116	338.856	6.65639	19	684.238	1849
Syt6	3	103575338	103645168	0.485116	236.669	4.31252	11	684.238	1849
Olfml3	3	103735832	103737937	0.485116	261.417	2.10153	5	684.238	1849
Hipk1	3	103743891	103778358	0.485116	276.915	7.50485	19	684.238	1849
Dclre1b	3	103802910	103809113	0.485116	300.666	2.89447	7	684.238	1849
Gm15471	3	103802910	103808273	0.485116	321.273	2.49021	6	684.238	1849
Ap4b1	3	103809910	103821787	0.485116	321.342	4.79389	12	684.238	1849
Bcl2l15	3	103833265	103838600	0.485116	285.576	1.00708	3	684.238	1849
Ptpn22	3	103860356	103912067	0.485116	310.752	8.90108	25	684.238	1849
Rsbn1	3	103914415	103929046	0.485116	253.75	2.5201	6	684.238	1849
Ddx20	3	105682664	105686745	0.507433	356.676	2.16946	6	67.0183	186
Inka2	3	105704706	105717270	0.507433	192.27	2.36954	6	67.0183	186
Rap1a	3	105731937	105750332	0.507433	375.579	1.87578	6	67.0183	186
Tmigd3	3	105904795	105923986	0.507433	372.479	3.80258	10	67.0183	186
Adora3	3	105904795	105907951	0.507433	374.582	1.77682	4	67.0183	186
I830077J02Rik	3	105926398	105928811	0.507433	401.162	1.60084	5	67.0183	186
Atp5pb	3	105942933	105960164	0.507433	279.851	3.14664	9	67.0183	186
Wdr77	3	105959550	105967361	0.507433	377.984	2.91257	10	67.0183	186
Ovgp1	3	105973737	105987112	0.507433	471.945	5.40702	14	67.0183	186
Pifo	3	105997074	106014635	0.507433	248.814	2.60483	7	67.0183	186
Chil5	3	106017070	106032861	0.507433	356.242	4.34427	11	67.0183	186
Chia1	3	106113306	106132074	0.507433	483.579	3.4737	10	67.0183	186
Chil3	3	106147771	106167568	0.507433	975.834	3.224	11	67.0183	186
Chil4	3	106201701	106219511	0.507433	920.346	3.15569	11	67.0183	186
Chil6	3	106387534	106406052	0.507433	349.415	3.5204	10	67.0183	186
Dennd2d	3	106486196	106500630	0.507433	296.745	4.17201	12	67.0183	186
Cept1	3	106503563	106539538	0.507433	271.342	3.79796	10	67.0183	186
Dram2	3	106555122	106573689	0.507433	370.213	2.56206	7	67.0183	186
Lrif1	3	106685018	106735865	0.507433	365.13	4.10553	12	67.0183	186
Cd53	3	106760748	106769011	0.507433	282.878	1.9594	6	67.0183	186
Olfr266	3	106821601	106821841	0.507433	308.517	0.319856	1	67.0183	186
Amy1	3	113556054	113570047	0.473339	433.296	3.57616	10	129.646	343
Rnpc3	3	113608290	113628427	0.473339	300.393	4.39704	13	129.646	343
Col11a1	3	114030861	114218873	0.473339	299.301	20.4029	65	129.646	343
Olfm3	3	114904426	115122877	0.473339	230.941	4.6884	11	129.646	343
S1pr1	3	115711733	115713173	0.473339	262.988	2.15784	5	129.646	343
A930005H10Rik	3	115887759	115888189	0.473339	373.931	0.568942	2	129.646	343
Dph5	3	115887974	115928733	0.473339	280.111	3.29762	9	129.646	343
Slc30a7	3	115944666	116007233	0.473339	230.882	5.23609	14	129.646	343
Extl2	3	116010601	116027554	0.473339	287.37	2.58865	7	129.646	343
Vcam1	3	116110836	116129394	0.473339	334.029	3.87329	10	129.646	343
Gpr88	3	116252037	116252757	0.473339	159.577	1.10701	3	129.646	343
Cdc14a	3	116274602	116423520	0.473339	201.543	9.01299	24	129.646	343
Rtca	3	116489196	116508026	0.473339	317.619	3.06987	9	129.646	343
Dbt	3	116513075	116548235	0.473339	296.428	3.93025	11	129.646	343
Lrrc39	3	116565773	116582947	0.473339	340.705	4.20106	11	129.646	343
Trmt13	3	116581162	116614120	0.473339	316.368	7.17744	21	129.646	343
Sass6	3	116595055	116628820	0.473339	325.356	5.2342	15	129.646	343
Mfsd14a	3	116632256	116651510	0.473339	303.344	3.30785	10	129.646	343
Slc35a3	3	116673582	116694642	0.473339	318.314	2.54491	7	129.646	343
Agl	3	116744755	116807367	0.473339	307.577	12.0248	33	129.646	343
Frrs1	3	116878231	116903174	0.473339	356.177	5.41171	15	129.646	343
Palmd	3	116918520	116968607	0.473339	287.336	5.27205	13	129.646	343
4930455H04Rik	3	116968457	116983564	0.473339	210.187	1.43257	4	129.646	343
Enpep	3	129309725	129332530	0.350312	243.561	2.85216	7	96.6883	253
Elovl6	3	129532633	129633514	0.350312	197.431	3.05008	7	96.6883	253
Egf	3	129678256	129755009	0.350312	207.371	9.80174	25	96.6883	253
6330410L21Rik	3	129754769	129755009	0.350312	153.488	0.440979	1	96.6883	253
Rrh	3	129808898	129822488	0.350312	247.45	2.903	8	96.6883	253
Gar1	3	129825111	129830867	0.350312	249.855	1.10052	4	96.6883	253
Cfi	3	129836747	129875148	0.350312	281.283	5.07115	15	96.6883	253
Pla2g12a	3	129878817	129895016	0.350312	229.361	1.90171	5	96.6883	253
Casp6	3	129905402	129913631	0.350312	198.819	2.43956	6	96.6883	253
Mcub	3	129915056	129970131	0.350312	183.298	3.6095	9	96.6883	253
Sec24b	3	129983858	130040754	0.350312	239.867	8.42748	24	96.6883	253
Col25a1	3	130181451	130595733	0.350312	229.922	15.8488	47	96.6883	253
Etnppl	3	130617629	130634732	0.350312	289.926	3.91999	13	96.6883	253
Ostc	3	130703293	130709425	0.350312	244.276	0.956604	3	96.6883	253
Rpl34	3	130726826	130729320	0.350312	412.25	1.24539	4	96.6883	253
Rpl34-ps1	3	130726826	130729320	0.350312	412.25	1.24539	4	96.6883	253
Lef1	3	131111454	131223174	0.350312	217.459	5.54956	14	96.6883	253
Hadh	3	131234107	131272060	0.350312	204.904	3.40816	9	96.6883	253
Cyp2u1	3	131291097	131303142	0.350312	233.763	2.66657	8	96.6883	253
Sgms2	3	131323087	131342235	0.350312	249.943	2.3911	6	96.6883	253
Papss1	3	131579277	131643152	0.350312	169.702	5.84018	14	96.6883	253
Dkk2	3	132086022	132086262	0.350312	123.821	0.267136	1	96.6883	253
Cenpe	3	135212595	135273284	0.466359	302.244	13.0753	40	224.183	567
Bdh2	3	135285540	135304253	0.466359	287.235	3.17413	9	224.183	567
Slc9b2	3	135317057	135342344	0.466359	303.922	4.09632	12	224.183	567
Slc9b1	3	135348680	135397821	0.466359	295.107	4.55761	13	224.183	567
Cisd2	3	135410992	135411232	0.466359	236.037	0.348947	1	224.183	567
Ube2d3	3	135439695	135465306	0.466359	400.662	2.47554	8	224.183	567
Manba	3	135485648	135570446	0.466359	273.265	6.68608	19	224.183	567
Nfkb1	3	135585314	135667828	0.466359	247.032	8.76301	24	224.183	567
Slc39a8	3	135848976	135886998	0.466359	264.415	3.17104	8	224.183	567
Bank1	3	136054349	136325963	0.466359	226.578	9.28539	22	224.183	567
Ppp3ca	3	136797705	136935246	0.466359	222.352	6.24574	15	224.183	567
Emcn	3	137341185	137427381	0.466359	223.935	5.94732	15	224.183	567
Gm4861	3	137550507	137552256	0.466359	301.867	0.672894	2	224.183	567
Ddit4l	3	137624137	137626510	0.466359	295.68	1.12037	3	224.183	567
H2az1	3	137865954	137866475	0.466359	340.056	0.566608	2	224.183	567
Dnajb14	3	137892759	137908526	0.466359	316.836	2.06285	6	224.183	567
Lamtor3	3	137918823	137928042	0.466359	388.896	1.88609	6	224.183	567
Dapp1	3	137933064	137981428	0.466359	240.953	4.05903	11	224.183	567
Gm5105	3	138049469	138052629	0.466359	342.933	0.849507	2	224.183	567
Mttp	3	138091021	138134111	0.466359	299.291	7.00499	19	224.183	567
Trmt10a	3	138147354	138157003	0.466359	458.157	1.80664	7	224.183	567
4930579F01Rik	3	138164329	138186234	0.466359	301.67	2.68885	8	224.183	567
0610031O16Rik	3	138217808	138231283	0.466359	333.669	3.1691	9	224.183	567
Adh7	3	138217808	138231283	0.466359	333.669	3.1691	9	224.183	567
Adh1	3	138277636	138290606	0.466359	321.431	3.37603	9	224.183	567
Adh6a	3	138313262	138331027	0.466359	376.64	3.35796	10	224.183	567
Adh6b	3	138352367	138357717	0.466359	424.008	1.61454	4	224.183	567
Adh4	3	138415449	138430796	0.466359	310.114	2.86861	9	224.183	567
Adh5	3	138445249	138455186	0.466359	367.946	2.97448	8	224.183	567
Metap1	3	138460297	138483151	0.466359	314.453	3.53909	10	224.183	567
Eif4e	3	138526501	138555506	0.466359	301.627	2.54193	8	224.183	567
Tspan5	3	138868280	138902470	0.466359	297.465	2.69898	7	224.183	567
Rap1gds1	3	138927527	139050593	0.466359	253.074	7.79648	18	224.183	567
Stpg2	3	139205862	139709505	0.466359	185.988	9.11768	22	224.183	567
Pdha2	3	141210556	141211756	0.466359	315.091	1.73996	4	224.183	567
Unc5c	3	141465654	141828608	0.466359	179.617	10.2567	24	224.183	567
Bmpr1b	3	141840556	141880547	0.466359	229.906	3.7908	11	224.183	567
Pdlim5	3	142242633	142391819	0.466359	220.695	7.10538	19	224.183	567
Gbp5	3	142500530	142521220	0.466359	287.879	4.18798	11	224.183	567
Gbp7	3	142534496	142546626	0.466359	357.227	3.60651	10	224.183	567
Gbp3	3	142561728	142572702	0.466359	323.955	2.95393	10	224.183	567
Gbp2b	3	142598119	142618209	0.466359	338.979	3.54074	10	224.183	567
Gbp2	3	142623667	142637497	0.466359	352.143	3.85507	10	224.183	567
Mir6381	3	142623667	142623907	0.466359	225.929	0.457248	1	224.183	567
Kyat3	3	142706649	142744161	0.466359	342.393	4.79498	13	224.183	567
Gtf2b	3	142771348	142783381	0.466359	330.086	2.13348	6	224.183	567
Pkn2	3	142793791	142803761	0.466359	372.808	2.23543	7	224.183	567
Ube2r2	4	41190525	41190675	0.840983	193.54	0.283361	1	3.49917	10
Ubap2	4	41195107	41199928	0.840983	296.579	3.21581	9	3.49917	10
Il11ra1	4	41766071	41769695	0.410143	412.312	1.88599	6	53.6017	157
Ccl27a	4	41769455	41771243	0.410143	308.701	1.11552	4	53.6017	157
Gm3893	4	41903627	42219879	0.410143	260.673	23.6854	73	53.6017	157
LOC100041504	4	41903627	42256227	0.410143	258.308	24.4836	76	53.6017	157
Ccl21c	4	41903627	42256227	0.410143	258.308	24.4836	76	53.6017	157
Gm21541	4	41903627	42256227	0.410143	258.308	24.4836	76	53.6017	157
Gm10591	4	41903627	42256227	0.410143	258.308	24.4836	76	53.6017	157
Gm13304	4	41903627	42256227	0.410143	258.308	24.4836	76	53.6017	157
Ccl21b	4	41903627	42256227	0.410143	258.308	24.4836	76	53.6017	157
Gm20878	4	41941517	41941667	0.410143	142.333	0.209123	1	53.6017	157
Gm21586	4	41941517	41941667	0.410143	142.333	0.209123	1	53.6017	157
Gm21953	4	41941517	41941667	0.410143	142.333	0.209123	1	53.6017	157
Fam205a3	4	41966070	42715909	0.410143	270.732	34.0873	102	53.6017	157
Fam205a4	4	41966070	42715909	0.410143	270.732	34.0873	102	53.6017	157
Fam205a2	4	41966070	42528222	0.410143	279.595	31.6045	95	53.6017	157
4933409K07Rik	4	42032956	42461310	0.410143	279.019	19.6244	62	53.6017	157
Gm7819	4	42072621	42089739	0.410143	356.884	3.15382	10	53.6017	157
LOC100861978	4	42154055	42158526	0.410143	199.338	0.992232	4	53.6017	157
Gm13306	4	42154055	42158526	0.410143	199.338	0.992232	4	53.6017	157
Ccl27b	4	42154055	42158526	0.410143	199.338	0.992232	4	53.6017	157
Gm2506	4	42157003	42158526	0.410143	191.241	0.740652	3	53.6017	157
Gm2002	4	42158071	42163639	0.410143	158.717	1.7009	7	53.6017	157
Il11ra2	4	42158071	42163639	0.410143	158.717	1.7009	7	53.6017	157
Gm13305	4	42159125	42163639	0.410143	162.688	1.32455	5	53.6017	157
4930578G10Rik	4	42715429	42851915	0.410143	316.782	15.0523	40	53.6017	157
Gm2192	4	42715429	42715909	0.410143	317.204	0.823068	2	53.6017	157
Ccl19	4	42754812	42756359	0.410143	308.806	0.70552	3	53.6017	157
Ccl21a	4	42773456	42773822	0.410143	302.992	0.552419	2	53.6017	157
Gm1987	4	42773456	42773822	0.410143	302.992	0.552419	2	53.6017	157
Fam205a1	4	42848195	42851915	0.410143	375.156	4.32779	11	53.6017	157
Skint4	4	112081618	112165779	-6.95029	0.472265	4.59239	14	11.3606	29
Skint3	4	112235687	112298262	-6.95029	0.688774	3.6244	10	11.3606	29
Skint9	4	112386289	112419193	-6.95029	0.735807	2.02081	6	11.3606	29
Skint9	4	112433861	112434011	-2.09417	1.26667	0.136439	1	26.7276	84
Skint2	4	112616465	112647171	-2.09417	168.879	2.83354	8	26.7276	84
Skint10	4	112711390	112774847	-2.09417	135.217	3.84998	11	26.7276	84
Skint6	4	112804619	113283663	-2.09417	38.4601	15.6659	55	26.7276	84
Skint5	4	113479637	113486760	-2.09417	27.4052	1.15781	3	26.7276	84
Skint5	4	113511965	113571676	-5.87224	4.93752	3.56145	12	3.56145	12
Skint5	4	113577542	113876076	-2.14013	42.1649	11.2426	40	11.2426	40
Skint5	4	113885695	113999532	-0.278891	128.672	3.84647	11	2871.9	7739
Skint11	4	114191426	114244895	-0.278891	75.2603	2.97525	8	2871.9	7739
Trabd2b	4	114408872	114610146	-0.278891	98.0972	3.75423	8	2871.9	7739
Gm12830	4	114821697	114845171	-0.278891	108.401	1.60744	4	2871.9	7739
Foxd2	4	114907305	114908354	-0.278891	114.412	0.740466	2	2871.9	7739
Foxe3	4	114925583	114925823	-0.278891	177.363	0.340391	1	2871.9	7739
Cmpk1	4	114961643	114969410	-0.278891	228.649	1.89892	5	2871.9	7739
Stil	4	115002866	115041987	-0.278891	223.871	8.40006	21	2871.9	7739
Tal1	4	115063095	115068740	-0.278891	96.7769	1.78485	5	2871.9	7739
Pdzk1ip1	4	115088897	115093571	-0.278891	135.873	1.57346	4	2871.9	7739
Cyp4x1	4	115108648	115133909	-0.278891	174.479	3.75457	10	2871.9	7739
Cyp4x1os	4	115133759	115133909	-0.278891	28.8267	0.205625	1	2871.9	7739
Cyp4a29	4	115242060	115254592	-0.278891	249.579	4.00792	12	2871.9	7739
Cyp4a12a	4	115299101	115332037	-0.278891	309.926	3.87985	13	2871.9	7739
Cyp4a12b	4	115413942	115438260	-0.278891	345.078	2.76553	10	2871.9	7739
Cyp4a30b	4	115452581	115471097	-0.278891	240.732	4.14094	11	2871.9	7739
Cyp4a14	4	115487106	115496135	-0.278891	243.578	4.43519	12	2871.9	7739
Cyp4a10	4	115518295	115532734	-0.278891	455.222	3.07482	11	2871.9	7739
Cyp4a31	4	115563690	115578011	-0.278891	399.061	2.86483	11	2871.9	7739
Cyp4a32	4	115600948	115621637	-0.278891	402.083	3.34808	13	2871.9	7739
Cyp4b1	4	115625015	115647623	-0.278891	163.526	3.7914	11	2871.9	7739
Efcab14	4	115738628	115775251	-0.278891	219.268	4.10725	12	2871.9	7739
Tex38	4	115779940	115781046	-0.278891	178.422	1.53691	4	2871.9	7739
Atpaf1	4	115784996	115811218	-0.278891	175.776	2.45032	9	2871.9	7739
Mob3c	4	115831239	115834195	-0.278891	188.533	1.20324	4	2871.9	7739
Mknk1	4	115854908	115878186	-0.278891	194.719	4.04729	12	2871.9	7739
Kncn	4	115884692	115887745	-0.278891	112.103	0.896148	3	2871.9	7739
6430628N08Rik	4	115898054	115899236	-0.278891	143.162	1.41917	4	2871.9	7739
Dmbx1	4	115917937	115923844	-0.278891	114.225	1.90626	5	2871.9	7739
Faah	4	115998430	116008295	-0.278891	137.031	4.52076	13	2871.9	7739
Nsun4	4	116033992	116053789	-0.278891	195.356	2.46816	6	2871.9	7739
Uqcrh	4	116067065	116075001	-0.278891	291.084	1.78094	6	2871.9	7739
Lrrc41	4	116079341	116096551	-0.278891	201.524	4.50631	12	2871.9	7739
Rad54l	4	116097145	116123122	-0.278891	189.222	5.76272	17	2871.9	7739
2510003B16Rik	4	116137272	116137872	-0.278891	118.18	0.84128	2	2871.9	7739
Lurap1	4	116137272	116144514	-0.278891	109.108	1.036	3	2871.9	7739
Pomgnt1	4	116151062	116159282	-0.278891	185.538	6.45955	19	2871.9	7739
Tspan1	4	116162920	116167095	-0.278891	241.275	1.87469	6	2871.9	7739
1700042G07Rik	4	116173394	116174274	-0.278891	139.435	0.781954	2	2871.9	7739
Pik3r3	4	116222269	116299852	-0.278891	163.835	4.84607	13	2871.9	7739
Mast2	4	116306793	116435635	-0.278891	155.596	15.2747	39	2871.9	7739
Ipp	4	116510536	116538031	-0.278891	228.732	3.59271	9	2871.9	7739
Tmem69	4	116551880	116554847	-0.278891	264.775	1.94078	5	2871.9	7739
Gpbp1l1	4	116570862	116593649	-0.278891	230.263	3.36811	11	2871.9	7739
C530005A16Rik	4	116590107	116597709	-0.278891	165.077	2.5011	7	2871.9	7739
Ccdc17	4	116596751	116600071	-0.278891	205.31	4.22125	11	2871.9	7739
Nasp	4	116601663	116627420	-0.278891	225.909	4.79447	16	2871.9	7739
Akr1a1	4	116636545	116645604	-0.278891	201.733	2.7432	8	2871.9	7739
Prdx1	4	116687379	116699272	-0.278891	259.19	1.59964	5	2871.9	7739
Mmachc	4	116703421	116708337	-0.278891	189.319	1.85452	5	2871.9	7739
Ccdc163	4	116708964	116714941	-0.278891	190.436	2.97819	10	2871.9	7739
Tesk2	4	116721127	116803373	-0.278891	165.796	6.50516	17	2871.9	7739
Toe1	4	116804378	116807552	-0.278891	187.583	3.28886	9	2871.9	7739
Mutyh	4	116814289	116819436	-0.278891	184.438	4.54869	12	2871.9	7739
Hpdl	4	116820086	116821766	-0.278891	133.895	2.4034	6	2871.9	7739
Zswim5	4	116877970	116987381	-0.278891	170.307	7.38532	18	2871.9	7739
Urod	4	116990246	116994399	-0.278891	185.833	3.16907	9	2871.9	7739
Hectd3	4	116995586	117003383	-0.278891	203.565	6.57798	18	2871.9	7739
Eif2b3	4	117022117	117086749	-0.278891	167.286	5.00271	13	2871.9	7739
Ptch2	4	117096300	117114854	-0.278891	138.568	6.76269	20	2871.9	7739
Btbd19	4	117120513	117125784	-0.278891	129.23	1.53874	4	2871.9	7739
Tctex1d4	4	117127935	117128775	-0.278891	145.079	1.37357	3	2871.9	7739
Plk3	4	117128495	117133713	-0.278891	166.257	5.43721	15	2871.9	7739
Rps8	4	117153841	117155683	-0.278891	366.668	1.64812	5	2871.9	7739
Snord38a	4	117154242	117154844	-0.278891	361.778	0.778958	2	2871.9	7739
Kif2c	4	117160153	117182520	-0.278891	239.863	6.0083	18	2871.9	7739
Armh1	4	117213451	117237857	-0.278891	152.402	4.09524	11	2871.9	7739
Tmem53	4	117252614	117268575	-0.278891	160.301	2.30583	6	2871.9	7739
Rnf220	4	117272248	117490260	-0.278891	148.282	5.67766	17	2871.9	7739
Eri3	4	117550542	117673841	-0.278891	92.5706	5.87331	14	2871.9	7739
Dmap1	4	117674987	117681944	-0.278891	161.73	2.89246	8	2871.9	7739
Klf17	4	117759076	117765582	-0.278891	176.229	2.05988	5	2871.9	7739
Slc6a9	4	117843029	117868264	-0.278891	150.63	4.46732	13	2871.9	7739
Ccdc24	4	117869605	117872186	-0.278891	179.205	2.1753	7	2871.9	7739
B4galt2	4	117873807	117881645	-0.278891	145.033	2.33939	6	2871.9	7739
Atp6v0b	4	117884537	117886673	-0.278891	147.545	2.44981	7	2871.9	7739
Dph2	4	117889493	117891902	-0.278891	132.071	2.94864	8	2871.9	7739
Ipo13	4	117894518	117912560	-0.278891	175.225	7.05549	19	2871.9	7739
Artn	4	117926529	117927712	-0.278891	149.524	0.77592	3	2871.9	7739
St3gal3	4	117933000	118107665	-0.278891	100.152	6.90695	17	2871.9	7739
Kdm4a	4	118138179	118177582	-0.278891	163.745	8.52796	23	2871.9	7739
Ptprf	4	118209764	118277453	-0.278891	121.51	14.0356	35	2871.9	7739
Mir7226	4	118210315	118210555	-0.278891	86.1875	0.389935	1	2871.9	7739
Hyi	4	118361582	118362803	-0.278891	238.967	2.24268	6	2871.9	7739
Szt2	4	118362556	118409235	-0.278891	147.535	25.7727	71	2871.9	7739
Med8	4	118409292	118414815	-0.278891	212.019	2.69377	7	2871.9	7739
Elovl1	4	118430441	118433171	-0.278891	215.609	2.92201	8	2871.9	7739
Cdc20	4	118432931	118437150	-0.278891	207.22	3.14018	10	2871.9	7739
Mpl	4	118443373	118457480	-0.278891	126.055	4.23341	12	2871.9	7739
Tie1	4	118471465	118489735	-0.278891	137.726	8.37489	22	2871.9	7739
2610528J11Rik	4	118529211	118529816	-0.278891	164.936	0.843242	2	2871.9	7739
Tmem125	4	118541555	118542395	-0.278891	119.437	1.05953	3	2871.9	7739
Cfap57	4	118554682	118620446	-0.278891	162.782	8.2554	22	2871.9	7739
Ebna1bp2	4	118620873	118625904	-0.278891	241.435	2.78482	9	2871.9	7739
Olfr62	4	118665511	118666471	-0.278891	268.161	1.45743	4	2871.9	7739
Olfr1342	4	118689495	118690455	-0.278891	182.133	1.66059	4	2871.9	7739
Olfr1341	4	118709356	118710076	-0.278891	270.276	0.7468	3	2871.9	7739
Olfr1340	4	118726241	118727201	-0.278891	286.344	1.54834	4	2871.9	7739
Olfr1339	4	118734523	118735483	-0.278891	239.806	1.35051	4	2871.9	7739
Olfr1338	4	118753584	118754544	-0.278891	616.201	1.38083	4	2871.9	7739
Olfr1337	4	118781628	118782588	-0.278891	704.725	1.3533	4	2871.9	7739
Olfr1335	4	118808793	118809873	-0.278891	597.662	1.42206	4	2871.9	7739
Olfr1333	4	118829478	118830438	-0.278891	694.435	1.29954	4	2871.9	7739
Olfr1331	4	118868778	118869738	-0.278891	748.259	1.28919	4	2871.9	7739
Olfr1330	4	118893077	118894037	-0.278891	690.021	1.34464	4	2871.9	7739
Olfr1329	4	118916513	118917473	-0.278891	680.319	1.35244	4	2871.9	7739
Olfr1328	4	118933888	118934848	-0.278891	699.036	1.34009	4	2871.9	7739
Gm12863	4	118954495	118954735	-0.278891	153.867	0.41335	1	2871.9	7739
Lao1	4	118961923	118968573	-0.278891	179.41	3.775	10	2871.9	7739
Gm12866	4	119068916	119069156	-0.278891	112.483	0.2509	1	2871.9	7739
Slc2a1	4	119108872	119136465	-0.278891	122.678	4.55927	12	2871.9	7739
Zfp691	4	119170129	119171103	-0.278891	167.121	1.14882	3	2871.9	7739
Ermap	4	119177947	119188954	-0.278891	158.434	5.08176	13	2871.9	7739
Svbp	4	119195652	119200980	-0.278891	185.658	1.38806	4	2871.9	7739
Tmem269	4	119205613	119217204	-0.278891	159.33	2.12561	6	2871.9	7739
AU022252	4	119226313	119232681	-0.278891	144.861	1.2775	4	2871.9	7739
P3h1	4	119233192	119248277	-0.278891	149.779	6.05142	17	2871.9	7739
Cldn19	4	119255563	119259800	-0.278891	117.246	1.84506	5	2871.9	7739
Ybx1	4	119278961	119285184	-0.278891	266.278	1.81757	5	2871.9	7739
Ppih	4	119310722	119319900	-0.278891	264.034	2.2157	7	2871.9	7739
Ccdc30	4	119323974	119404275	-0.278891	152.028	6.48504	20	2871.9	7739
Ppcs	4	119418950	119421685	-0.278891	244.336	0.608617	2	2871.9	7739
Zmynd12	4	119422849	119453749	-0.278891	128.233	3.18749	9	2871.9	7739
Rimkla	4	119468055	119478025	-0.278891	141.462	2.00794	5	2871.9	7739
Frg2f1	4	119530611	119531211	-0.278891	247.452	0.794593	2	2871.9	7739
Foxj3	4	119560550	119625009	-0.278891	144.617	5.11682	14	2871.9	7739
Guca2a	4	119637697	119639302	-0.278891	143.112	0.978237	3	2871.9	7739
Guca2b	4	119656730	119658907	-0.278891	132.536	1.49379	4	2871.9	7739
Hivep3	4	119871989	120134385	-0.278891	116.647	12.0598	29	2871.9	7739
Edn2	4	120161446	120166742	-0.278891	132.356	1.30153	5	2871.9	7739
Foxo6	4	120267636	120287044	-0.278891	73.853	2.24753	6	2871.9	7739
Scmh1	4	120459747	120529941	-0.278891	166.542	5.86357	17	2871.9	7739
Slfnl1	4	120533130	120536578	-0.278891	150.844	2.01021	5	2871.9	7739
Ctps	4	120541278	120567451	-0.278891	225.906	5.28298	16	2871.9	7739
Gm8439	4	120588737	120609663	-0.278891	92.3745	1.21057	3	2871.9	7739
Cited4	4	120667258	120667858	-0.278891	189.152	0.844918	2	2871.9	7739
Kcnq4	4	120697879	120747053	-0.278891	91.8945	4.82798	15	2871.9	7739
Nfyc	4	120759270	120790488	-0.278891	192.196	2.51099	10	2871.9	7739
Mir30c-1	4	120769531	120769681	-0.278891	173.78	0.380055	1	2871.9	7739
Mir30e	4	120772606	120772756	-0.278891	129.053	0.183407	1	2871.9	7739
Mir30f	4	120772606	120772756	-0.278891	129.053	0.183407	1	2871.9	7739
Rims3	4	120877856	120896584	-0.278891	158.378	4.12932	11	2871.9	7739
Exo5	4	120921519	120922719	-0.278891	222.769	1.77171	4	2871.9	7739
Zfp69	4	120930304	120949398	-0.278891	177.61	3.03725	8	2871.9	7739
Smap2	4	120969480	120985380	-0.278891	188.062	2.94941	9	2871.9	7739
Mir7015	4	120973054	120973294	-0.278891	245.3	0.401354	1	2871.9	7739
Col9a2	4	121039659	121054814	-0.278891	171.135	9.80933	27	2871.9	7739
Zmpste24	4	121060987	121097983	-0.278891	170.961	2.53901	10	2871.9	7739
Tmco2	4	121105714	121109213	-0.278891	217.307	1.01583	2	2871.9	7739
Rlf	4	121146304	121214921	-0.278891	234.066	11.3325	27	2871.9	7739
Gm12888	4	121318173	121324946	-0.278891	333.036	0.840302	3	2871.9	7739
Gm12886	4	121415417	121423130	-0.278891	267.224	1.12651	4	2871.9	7739
Gm12887	4	121614186	121622156	-0.278891	257.808	1.06811	4	2871.9	7739
9530002B09Rik	4	122689312	122702413	-0.278891	186.48	1.52742	5	2871.9	7739
Ppt1	4	122836196	122857690	-0.278891	187.595	3.14202	9	2871.9	7739
Cap1	4	122860084	122872446	-0.278891	191.168	4.04005	11	2871.9	7739
Mfsd2a	4	122947181	122961046	-0.278891	138.452	4.70666	14	2871.9	7739
Mycl	4	122996769	123000528	-0.278891	97.1798	1.02177	3	2871.9	7739
Trit1	4	123016575	123054326	-0.278891	144.788	4.49745	12	2871.9	7739
Bmp8b	4	123105332	123124581	-0.278891	195.78	3.84705	10	2871.9	7739
Oxct2b	4	123116278	123117958	-0.278891	238.773	1.665	4	2871.9	7739
Ppie	4	123127321	123139976	-0.278891	153.923	3.17254	10	2871.9	7739
Hpcal4	4	123188681	123190875	-0.278891	97.6518	1.12863	3	2871.9	7739
Nt5c1a	4	123208371	123216263	-0.278891	129.853	2.32045	6	2871.9	7739
Heyl	4	123233815	123246655	-0.278891	147.317	2.23855	7	2871.9	7739
Pabpc4	4	123283590	123298595	-0.278891	291.851	3.94338	13	2871.9	7739
Bmp8a	4	123313220	123342725	-0.278891	164.806	4.04164	11	2871.9	7739
Oxct2a	4	123321988	123323668	-0.278891	271.481	1.53123	4	2871.9	7739
Macf1	4	123350836	123684198	-0.278891	190.015	58.0799	150	2871.9	7739
D830031N03Rik	4	123407354	123411645	-0.278891	250.034	6.6083	16	2871.9	7739
Ndufs5-ps	4	123712783	123716090	-0.278891	188.978	0.822686	2	2871.9	7739
Ndufs5	4	123712783	123716090	-0.278891	188.978	0.822686	2	2871.9	7739
Akirin1	4	123736768	123743622	-0.278891	185.377	1.38061	4	2871.9	7739
Rhbdl2	4	123810080	123829742	-0.278891	166.991	2.40877	7	2871.9	7739
Mycbp	4	123909567	123911174	-0.278891	230.819	1.13095	3	2871.9	7739
Rragc	4	123919829	123935732	-0.278891	235.18	2.00507	6	2871.9	7739
4933407E24Rik	4	124574117	124575269	-0.278891	130.428	1.89925	4	2871.9	7739
Pou3f1	4	124658445	124660711	-0.278891	162.739	2.0149	6	2871.9	7739
Utp11	4	124678853	124693530	-0.278891	226.551	2.05109	7	2871.9	7739
Fhl3	4	124705590	124707729	-0.278891	155.083	1.65967	4	2871.9	7739
Sf3a3	4	124715201	124732285	-0.278891	230.244	4.82124	16	2871.9	7739
Mir697	4	124731711	124731861	-0.278891	118.44	0.31572	1	2871.9	7739
Gm12915	4	124742471	124751501	-0.278891	182.297	1.93357	6	2871.9	7739
Inpp5b	4	124742471	124800882	-0.278891	170.816	9.53272	26	2871.9	7739
Mir698	4	124743790	124743940	-0.278891	156.38	0.371708	1	2871.9	7739
Mtf1	4	124804672	124842618	-0.278891	178.639	4.85736	13	2871.9	7739
1110065P20Rik	4	124849823	124849973	-0.278891	144.347	0.336442	1	2871.9	7739
Yrdc	4	124851659	124854570	-0.278891	174.199	1.4039	4	2871.9	7739
Maneal	4	124856560	124861844	-0.278891	160.197	2.13021	6	2871.9	7739
Epha10	4	124881836	124915730	-0.278891	115.678	6.58579	17	2871.9	7739
1700125G02Rik	4	124894048	124894288	-0.278891	107.725	0.446907	1	2871.9	7739
Cdca8	4	124918917	124936694	-0.278891	192.883	3.07185	10	2871.9	7739
9930104L06Rik	4	124938399	124942681	-0.278891	167.235	1.47009	3	2871.9	7739
Rspo1	4	124991288	125008578	-0.278891	76.2091	2.03219	6	2871.9	7739
Gnl2	4	125030071	125055379	-0.278891	195.998	5.47597	17	2871.9	7739
Dnali1	4	125055139	125065617	-0.278891	126.682	2.39034	7	2871.9	7739
Snip1	4	125068049	125072977	-0.278891	174.481	1.83017	4	2871.9	7739
Meaf6	4	125086051	125109658	-0.278891	156.79	2.5934	9	2871.9	7739
Zc3h12a	4	125119230	125127066	-0.278891	138.249	3.53487	9	2871.9	7739
Grik3	4	125490797	125708113	-0.278891	89.5725	7.80396	20	2871.9	7739
Mir692-2	4	125504511	125504751	-0.278891	156.642	0.333802	1	2871.9	7739
Mir692-3	4	125504511	125504751	-0.278891	156.642	0.333802	1	2871.9	7739
Csf3r	4	126027277	126043600	-0.278891	160.491	5.14244	15	2871.9	7739
Mrps15	4	126047013	126055567	-0.278891	167.604	2.92457	8	2871.9	7739
Oscp1	4	126058645	126087796	-0.278891	177.13	3.10285	10	2871.9	7739
Lsm10	4	126097796	126098636	-0.278891	195.551	1.3495	3	2871.9	7739
Stk40	4	126118232	126139038	-0.278891	136.768	3.39736	10	2871.9	7739
Eva1b	4	126148921	126149688	-0.278891	70.9992	0.918712	3	2871.9	7739
Sh3d21	4	126150669	126163285	-0.278891	188.037	5.55211	16	2871.9	7739
Thrap3	4	126165385	126202448	-0.278891	197.233	5.88465	16	2871.9	7739
Map7d1	4	126232700	126242371	-0.278891	139.727	4.17922	14	2871.9	7739
Trappc3	4	126272635	126275320	-0.278891	186.715	1.10206	4	2871.9	7739
Col8a2	4	126296830	126312342	-0.278891	83.8078	3.64128	10	2871.9	7739
Adprhl2	4	126316538	126318506	-0.278891	114.281	1.93723	5	2871.9	7739
Tekt2	4	126322191	126324999	-0.278891	166.075	3.2942	9	2871.9	7739
Ago3	4	126345437	126429336	-0.278891	167.224	8.14372	21	2871.9	7739
Ago1	4	126439466	126468468	-0.278891	143.606	6.69933	19	2871.9	7739
Ago4	4	126493186	126526199	-0.278891	205.407	7.75556	20	2871.9	7739
Clspn	4	126557034	126592766	-0.278891	187.74	8.4624	26	2871.9	7739
Mir7119	4	126559894	126560134	-0.278891	267.358	0.43357	1	2871.9	7739
5730409E04Rik	4	126611666	126612386	-0.278891	118.01	1.11433	3	2871.9	7739
Psmb2	4	126677709	126709591	-0.278891	142.248	2.42455	7	2871.9	7739
Tfap2e	4	126716473	126736037	-0.278891	118.691	2.78211	8	2871.9	7739
Ncdn	4	126744812	126753046	-0.278891	100.281	3.67795	10	2871.9	7739
AU040320	4	126756876	126869457	-0.278891	138.791	9.73709	27	2871.9	7739
Zmym4	4	126864092	126948515	-0.278891	180.876	11.2417	32	2871.9	7739
Sfpq	4	127021397	127030014	-0.278891	224.138	3.30479	9	2871.9	7739
Zmym1	4	127047606	127059008	-0.278891	224.359	5.09781	13	2871.9	7739
Zmym6	4	127078410	127124506	-0.278891	192.666	6.2346	17	2871.9	7739
Tmem35b	4	127126050	127129056	-0.278891	149.08	1.08903	3	2871.9	7739
Dlgap3	4	127194581	127235575	-0.278891	76.8516	5.49941	14	2871.9	7739
Smim12	4	127246877	127247837	-0.278891	180.504	1.56576	4	2871.9	7739
Gja4	4	127311935	127313015	-0.278891	162.992	1.78685	4	2871.9	7739
Gjb3	4	127325867	127326827	-0.278891	141.154	1.64346	4	2871.9	7739
Gjb4	4	127351297	127352257	-0.278891	168.637	1.4862	4	2871.9	7739
Gjb5	4	127355472	127356432	-0.278891	171.235	1.58617	4	2871.9	7739
CK137956	4	127927979	127970856	-0.278891	116.328	3.78904	10	2871.9	7739
Csmd2	4	128058949	128567431	-0.278891	114.236	32.1911	83	2871.9	7739
Hmgb4	4	128260171	128261011	-0.278891	226.984	1.41421	3	2871.9	7739
Zscan20	4	128585552	128604643	-0.278891	137.014	5.01461	13	2871.9	7739
Tlr12	4	128615676	128618676	-0.278891	143.954	4.52083	11	2871.9	7739
Phc2	4	128705008	128751696	-0.278891	97.4827	6.33394	16	2871.9	7739
A3galt2	4	128759874	128767687	-0.278891	148.996	2.22492	6	2871.9	7739
Zfp362	4	128774458	128794928	-0.278891	118.442	2.86135	8	2871.9	7739
Trim62	4	128884252	128909610	-0.278891	101.307	3.13999	7	2871.9	7739
Azin2	4	128930851	128962390	-0.278891	81.284	3.62026	11	2871.9	7739
Ak2	4	128993299	129010624	-0.278891	202.797	2.48013	7	2871.9	7739
Rnf19b	4	129071718	129084198	-0.278891	167.856	3.18447	8	2871.9	7739
Tmem54	4	129105632	129111414	-0.278891	152.836	1.81536	6	2871.9	7739
Hpca	4	129112385	129118791	-0.278891	136.986	1.39673	4	2871.9	7739
Fndc5	4	129138597	129142596	-0.278891	116.289	1.90601	5	2871.9	7739
S100pbp	4	129150899	129182548	-0.278891	213.032	2.96763	8	2871.9	7739
Yars	4	129189869	129218545	-0.278891	156.385	4.3437	13	2871.9	7739
C77080	4	129221375	129248197	-0.278891	102.122	6.26074	17	2871.9	7739
Sync	4	129293200	129308106	-0.278891	133.585	3.29893	8	2871.9	7739
Rbbp4	4	129307956	129335284	-0.278891	187.116	4.74501	13	2871.9	7739
Zbtb8os	4	129335952	129346886	-0.278891	213.553	2.42661	7	2871.9	7739
Zbtb8a	4	129354157	129360717	-0.278891	197.46	2.10647	5	2871.9	7739
Zbtb8b	4	129427489	129440862	-0.278891	152.027	2.45042	6	2871.9	7739
Bsdc1	4	129461609	129487116	-0.278891	127.091	4.36514	13	2871.9	7739
Tssk3	4	129489040	129490653	-0.278891	142.349	1.42414	4	2871.9	7739
Fam229a	4	129491146	129491607	-0.278891	89.746	0.793223	2	2871.9	7739
Marcksl1	4	129514673	129514973	-0.278891	136.613	0.178669	1	2871.9	7739
Hdac1	4	129516531	129534729	-0.278891	249.437	3.99228	11	2871.9	7739
Lck	4	129548778	129558360	-0.278891	142.964	4.09035	12	2871.9	7739
Mir8119	4	129557575	129557725	-0.278891	94.48	0.361354	1	2871.9	7739
Fam167b	4	129577059	129578425	-0.278891	130.921	0.85972	2	2871.9	7739
Eif3i	4	129592002	129600782	-0.278891	171.216	3.0528	10	2871.9	7739
Tmem234	4	129600573	129607562	-0.278891	167.081	1.78273	6	2871.9	7739
Dcdc2b	4	129608704	129614315	-0.278891	120.515	2.85694	8	2871.9	7739
Iqcc	4	129616401	129619093	-0.278891	146.544	2.70997	7	2871.9	7739
Ccdc28b	4	129619328	129622800	-0.278891	135.206	1.65655	4	2871.9	7739
Txlna	4	129628858	129640446	-0.278891	129.237	3.50257	10	2871.9	7739
Kpna6	4	129647964	129672737	-0.278891	151.102	5.8241	15	2871.9	7739
Tmem39b	4	129676506	129694068	-0.278891	105.364	3.02062	8	2871.9	7739
Mir7016	4	129684284	129684524	-0.278891	69.5542	0.41594	1	2871.9	7739
Khdrbs1	4	129716046	129741968	-0.278891	137.825	3.6094	10	2871.9	7739
Ptp4a2	4	129839539	129847827	-0.278891	223.427	1.70424	5	2871.9	7739
Adgrb2	4	129992053	130022363	-0.278891	118.56	9.83036	31	2871.9	7739
Col16a1	4	130049612	130099110	-0.278891	129.197	21.4782	65	2871.9	7739
Pef1	4	130107547	130127486	-0.278891	86.6492	2.30674	6	2871.9	7739
Hcrtr1	4	130130801	130137648	-0.278891	106.089	2.59702	7	2871.9	7739
Tinagl1	4	130166014	130174088	-0.278891	150.278	3.12946	9	2871.9	7739
Ldc1	4	130209790	130221803	-0.278891	112.223	3.48531	9	2871.9	7739
Serinc2	4	130253741	130275536	-0.278891	111.211	2.77173	8	2871.9	7739
Fabp3	4	130308723	130315257	-0.278891	229.182	1.03967	3	2871.9	7739
Zcchc17	4	130316662	130354227	-0.278891	162.639	2.38846	8	2871.9	7739
Snrnp40	4	130360156	130389627	-0.278891	165.566	3.38936	10	2871.9	7739
Nkain1	4	130531850	130539241	-0.278891	149.954	1.58333	5	2871.9	7739
Pum1	4	130668996	130779956	-0.278891	162.507	10.1913	25	2871.9	7739
Snord85	4	130749611	130749761	-0.278891	261.54	0.371704	1	2871.9	7739
Sdc3	4	130816782	130822845	-0.278891	111.96	1.76298	5	2871.9	7739
Laptm5	4	130913292	130934564	-0.278891	129.44	2.97464	9	2871.9	7739
Matn1	4	130944381	130955050	-0.278891	118.36	3.2058	9	2871.9	7739
Ptpru	4	131769438	131838179	-0.278891	108.443	11.2615	30	2871.9	7739
Mecr	4	131843469	131867644	-0.278891	156.769	3.39474	10	2871.9	7739
Srsf4	4	131886122	131901103	-0.278891	152.972	2.32102	7	2871.9	7739
Gm12992	4	131900045	131901103	-0.278891	86.2455	0.703735	3	2871.9	7739
Tmem200b	4	131922197	131922677	-0.278891	146.117	0.844669	2	2871.9	7739
Epb41	4	131926468	132075133	-0.278891	159.078	10.1973	29	2871.9	7739
Oprd1	4	132113496	132144391	-0.278891	90.9735	2.34069	5	2871.9	7739
Ythdf2	4	132186844	132210850	-0.278891	206.154	3.831	10	2871.9	7739
Gmeb1	4	132225752	132251857	-0.278891	155.474	3.6996	10	2871.9	7739
Rnu11	4	132270095	132270272	-0.278891	285.972	0.217398	1	2871.9	7739
Taf12	4	132281951	132292703	-0.278891	172.807	2.13007	6	2871.9	7739
Rab42	4	132302231	132303343	-0.278891	91.0692	1.0054	3	2871.9	7739
Snhg12	4	132309509	132310816	-0.278891	209.642	0.881375	3	2871.9	7739
Snora16a	4	132309509	132309659	-0.278891	186.907	0.362393	1	2871.9	7739
Snora61	4	132310278	132310428	-0.278891	225.78	0.133074	1	2871.9	7739
Snord99	4	132310666	132310816	-0.278891	225.427	0.385908	1	2871.9	7739
Trnau1ap	4	132311817	132329425	-0.278891	147.712	2.96018	8	2871.9	7739
Rcc1	4	132332793	132340020	-0.278891	130.325	3.65103	10	2871.9	7739
Snhg3	4	132353595	132353745	-0.278891	106.94	0.180785	1	2871.9	7739
Phactr4	4	132358185	132413136	-0.278891	143.736	5.85852	17	2871.9	7739
Med18	4	132459535	132462960	-0.278891	167.614	1.31412	3	2871.9	7739
Sesn2	4	132493668	132510167	-0.278891	118.885	3.65401	10	2871.9	7739
Atpif1	4	132530631	132530871	-0.278891	144.825	0.425481	1	2871.9	7739
Dnajc8	4	132535928	132553317	-0.278891	209.676	2.69057	9	2871.9	7739
Ptafr	4	132579281	132580870	-0.278891	216.943	2.10725	5	2871.9	7739
Eya3	4	132656681	132721378	-0.278891	239.996	6.0636	17	2871.9	7739
Xkr8	4	132727791	132732498	-0.278891	120.226	1.68987	5	2871.9	7739
Smpdl3b	4	132733335	132757074	-0.278891	157.022	3.2961	9	2871.9	7739
Rpa2	4	132768370	132777891	-0.278891	209.598	2.7533	9	2871.9	7739
Themis2	4	132782823	132796365	-0.278891	142.521	3.38056	9	2871.9	7739
Ppp1r8	4	132827847	132843143	-0.278891	176.467	2.81157	8	2871.9	7739
Stx12	4	132855421	132884425	-0.278891	152.072	2.92195	9	2871.9	7739
Fam76a	4	132901962	132920948	-0.278891	209.683	2.16982	6	2871.9	7739
Fgr	4	132986136	133000358	-0.278891	128.849	3.86044	11	2871.9	7739
Ahdc1	4	133061402	133066322	-0.278891	112.418	6.8916	18	2871.9	7739
Wasf2	4	133176426	133195914	-0.278891	139.622	2.73617	8	2871.9	7739
Mir7017	4	133195674	133195914	-0.278891	100.237	0.383989	1	2871.9	7739
Gpr3	4	133210324	133211404	-0.278891	142.054	1.69982	4	2871.9	7739
Cd164l2	4	133220932	133224679	-0.278891	135.537	2.62758	8	2871.9	7739
Map3k6	4	133242766	133252756	-0.278891	141.132	8.95097	25	2871.9	7739
Sytl1	4	133253117	133261067	-0.278891	114.049	4.19633	12	2871.9	7739
Tmem222	4	133266786	133277834	-0.278891	110.48	1.79608	5	2871.9	7739
Wdtc1	4	133294165	133323910	-0.278891	113.704	4.7942	15	2871.9	7739
Slc9a1	4	133370484	133422973	-0.278891	122.387	6.17288	16	2871.9	7739
Tent5b	4	133480456	133487132	-0.278891	125.532	1.74211	5	2871.9	7739
Kdf1	4	133527950	133530387	-0.278891	112.128	2.19799	6	2871.9	7739
Nudc	4	133532682	133541236	-0.278891	144.913	1.46789	5	2871.9	7739
Nr0b2	4	133553394	133556294	-0.278891	104.669	1.35619	3	2871.9	7739
Gpatch3	4	133574744	133583844	-0.278891	104.829	3.30073	8	2871.9	7739
Gpn2	4	133584448	133591421	-0.278891	137.486	1.83685	5	2871.9	7739
Sfn	4	133600994	133601594	-0.278891	174.887	0.84505	2	2871.9	7739
Zdhhc18	4	133608593	133627399	-0.278891	106.808	2.85151	8	2871.9	7739
Pigv	4	133662469	133669835	-0.278891	160.22	2.33396	6	2871.9	7739
Arid1a	4	133680292	133723058	-0.278891	149.334	10.7214	27	2871.9	7739
Rps6ka1	4	133847992	133880998	-0.278891	121.021	6.96516	21	2871.9	7739
Hmgn2	4	133965494	133967350	-0.278891	221.004	1.64938	6	2871.9	7739
Dhdds	4	133971074	134000359	-0.278891	165.886	2.9127	8	2871.9	7739
Lin28a	4	134004190	134018785	-0.278891	152.428	1.92375	6	2871.9	7739
Crybg2	4	134072446	134092422	-0.278891	132.672	8.01379	21	2871.9	7739
Cd52	4	134093692	134095018	-0.278891	143.741	0.587328	2	2871.9	7739
Ubxn11	4	134108229	134126790	-0.278891	134.805	5.20799	14	2871.9	7739
Sh3bgrl3	4	134127682	134128120	-0.278891	157.1	0.79804	2	2871.9	7739
Cep85	4	134131238	134172927	-0.278891	154.897	5.47787	15	2871.9	7739
Zpld2	4	134191025	134202994	-0.278891	201.423	3.00386	10	2871.9	7739
Catsper4	4	134212254	134227363	-0.278891	158.372	4.05815	12	2871.9	7739
Cnksr1	4	134228268	134238341	-0.278891	143.356	6.52429	18	2871.9	7739
Zfp593	4	134244738	134245495	-0.278891	116.895	0.931219	2	2871.9	7739
E130218I03Rik	4	134244738	134245495	-0.278891	116.895	0.931219	2	2871.9	7739
Grrp1	4	134251563	134252283	-0.278891	94.2215	0.935538	3	2871.9	7739
Pdik1l	4	134278325	134287236	-0.278891	237.042	2.37028	6	2871.9	7739
Trim63	4	134315182	134327811	-0.278891	105.543	2.53075	7	2871.9	7739
Slc30a2	4	134343220	134352574	-0.278891	116.476	2.57799	8	2871.9	7739
Extl1	4	134357618	134371757	-0.278891	109.04	4.92037	13	2871.9	7739
Pafah2	4	134397480	134425579	-0.278891	169.088	3.18954	11	2871.9	7739
Stmn1	4	134470078	134473421	-0.278891	200.625	1.22177	4	2871.9	7739
Paqr7	4	134506800	134508840	-0.278891	130.061	3.22398	8	2871.9	7739
Aunip	4	134511039	134523780	-0.278891	172.255	2.10656	5	2871.9	7739
Mtfr1l	4	134525679	134532693	-0.278891	152.138	2.67385	7	2871.9	7739
Selenon	4	134539443	134551594	-0.278891	127.161	4.56049	12	2871.9	7739
Man1c1	4	134563618	134703506	-0.278891	102.977	5.93523	15	2871.9	7739
Ldlrap1	4	134747004	134759109	-0.278891	127.131	2.64777	8	2871.9	7739
Maco1	4	134804342	134838038	-0.278891	142.656	4.67004	12	2871.9	7739
Rhd	4	134864552	134896056	-0.278891	150.109	4.10861	11	2871.9	7739
Tmem50a	4	134898362	134913196	-0.278891	170.054	1.65311	6	2871.9	7739
Rsrp1	4	134924203	134927108	-0.278891	143.721	1.34693	4	2871.9	7739
Syf2	4	134930915	134937041	-0.278891	154.837	2.11443	7	2871.9	7739
Runx3	4	135121043	135175865	-0.278891	99.6447	2.27444	7	2871.9	7739
Clic4	4	135217062	135238975	-0.278891	137.089	2.00624	6	2871.9	7739
Srrm1	4	135321309	135353166	-0.278891	175.13	6.48184	20	2871.9	7739
Ncmap	4	135370518	135380204	-0.278891	162.191	1.48706	4	2871.9	7739
Rcan3	4	135416388	135425430	-0.278891	178.912	1.57005	4	2871.9	7739
Mir700	4	135416388	135416692	-0.278891	238.944	0.429036	1	2871.9	7739
Nipal3	4	135447286	135491044	-0.278891	117.096	4.42124	14	2871.9	7739
Stpg1	4	135506361	135536674	-0.278891	153.891	2.84704	8	2871.9	7739
Grhl3	4	135542625	135573475	-0.278891	135.664	5.80149	16	2871.9	7739
Ifnlr1	4	135686479	135705613	-0.278891	112.393	2.94925	8	2871.9	7739
Il22ra1	4	135728150	135751367	-0.278891	122.436	3.19325	10	2871.9	7739
Myom3	4	135762479	135814466	-0.278891	131.629	12.1789	34	2871.9	7739
Srsf10	4	135858266	135867215	-0.278891	252.716	1.83272	6	2871.9	7739
Pnrc2	4	135871993	135872473	-0.278891	236.878	0.720842	2	2871.9	7739
Cnr2	4	135916590	135919652	-0.278891	184.184	4.17134	10	2871.9	7739
Fuca1	4	135920930	135939263	-0.278891	130.92	2.67266	8	2871.9	7739
Hmgcl	4	135946419	135962218	-0.278891	141.573	3.07137	9	2871.9	7739
Gale	4	135965276	135967889	-0.278891	136.439	2.96278	9	2871.9	7739
Lypla2	4	135968951	135970957	-0.278891	155.455	2.57715	7	2871.9	7739
Pithd1	4	135976307	135986472	-0.278891	150.227	1.75424	5	2871.9	7739
Eloa	4	136005555	136014487	-0.278891	204.727	4.16225	12	2871.9	7739
Rpl11	4	136049910	136053409	-0.278891	223.292	1.72788	6	2871.9	7739
Id3	4	136143847	136144382	-0.278891	191.434	0.671322	2	2871.9	7739
E2f2	4	136172728	136193076	-0.278891	116.164	1.91531	6	2871.9	7739
Asap3	4	136206462	136243883	-0.278891	134.023	8.60985	25	2871.9	7739
Tcea3	4	136253686	136274843	-0.278891	147.953	3.55478	10	2871.9	7739
Zfp46	4	136287171	136290142	-0.278891	186.959	0.7846	2	2871.9	7739
Hnrnpr	4	136314056	136340082	-0.278891	206.313	4.04557	11	2871.9	7739
Htr1d	4	136442452	136443772	-0.278891	201.965	1.93712	5	2871.9	7739
Luzp1	4	136540416	136545434	-0.278891	183.491	4.06066	11	2871.9	7739
Kdm1a	4	136550819	136593166	-0.278891	162.291	6.77872	20	2871.9	7739
Tex46	4	136610472	136613128	-0.278891	140.837	0.78752	2	2871.9	7739
Lactbl1	4	136629201	136637575	-0.278891	112.942	2.3815	6	2871.9	7739
Ephb2	4	136655315	136774671	-0.278891	120.479	7.47069	19	2871.9	7739
C1qb	4	136880278	136882336	-0.278891	125.17	1.21207	3	2871.9	7739
C1qc	4	136890020	136892589	-0.278891	101.442	1.17276	3	2871.9	7739
C1qa	4	136896140	136897875	-0.278891	139.839	1.2496	3	2871.9	7739
Epha8	4	136931014	136951856	-0.278891	116.523	6.24329	17	2871.9	7739
Zbtb40	4	136983026	137018731	-0.278891	135.869	8.17191	21	2871.9	7739
Wnt4	4	137289050	137299514	-0.278891	140.957	3.29912	9	2871.9	7739
Cdc42	4	137321056	137336086	-0.278891	225.772	1.80195	6	2871.9	7739
Cela3a	4	137401545	137405943	-0.278891	192.484	2.18395	6	2871.9	7739
Cela3b	4	137420991	137428540	-0.278891	180.899	2.33084	7	2871.9	7739
1700013G24Rik	4	137454517	137455477	-0.278891	157.464	1.66447	4	2871.9	7739
Hspg2	4	137501005	137569697	-0.278891	140.513	33.953	93	2871.9	7739
Mir7018	4	137538144	137538580	-0.278891	135.385	0.720099	2	2871.9	7739
Ldlrad2	4	137572166	137574599	-0.278891	67.3317	0.829822	3	2871.9	7739
Usp48	4	137594289	137656192	-0.278891	203.262	9.51007	29	2871.9	7739
Rap1gap	4	137683387	137728591	-0.278891	133.666	7.55155	24	2871.9	7739
Rap1gapos	4	137704029	137704179	-0.278891	97.5467	0.337099	1	2871.9	7739
Alpl	4	137742388	137758661	-0.278891	124.755	3.40933	10	2871.9	7739
Ece1	4	137913720	137962937	-0.278891	168.446	5.81884	18	2871.9	7739
Eif4g3	4	138082882	138206182	-0.278891	170.299	11.1762	35	2871.9	7739
Hp1bp3	4	138221584	138241772	-0.278891	175.078	4.14241	12	2871.9	7739
Sh2d5	4	138253559	138259274	-0.278891	132.526	2.88184	9	2871.9	7739
Kif17	4	138262497	138301321	-0.278891	144.843	6.16916	16	2871.9	7739
Ddost	4	138304837	138312027	-0.278891	174.194	3.89175	11	2871.9	7739
Pink1	4	138313903	138321059	-0.278891	116.454	2.74386	7	2871.9	7739
Cda	4	138338821	138367985	-0.278891	131.239	1.86954	5	2871.9	7739
Fam43b	4	138395946	138396186	-0.278891	95.8125	0.383564	1	2871.9	7739
Mul1	4	138434698	138439734	-0.278891	172.59	2.70588	7	2871.9	7739
Camk2n1	4	138456692	138456842	-0.278891	204.493	0.370115	1	2871.9	7739
Vwa5b1	4	138569016	138612994	-0.278891	143.301	7.82166	22	2871.9	7739
Ubxn10	4	138720473	138736092	-0.278891	177.097	2.79686	8	2871.9	7739
Pla2g2c	4	138731513	138743799	-0.278891	156.479	1.50775	5	2871.9	7739
Pla2g2f	4	138752196	138757476	-0.278891	151.606	1.68866	5	2871.9	7739
Pla2g2d	4	138775741	138780439	-0.278891	128.129	1.24386	4	2871.9	7739
Pla2g5	4	138801314	138835248	-0.278891	134.513	3.24258	9	2871.9	7739
Pla2g2a	4	138832602	138835248	-0.278891	169.021	1.59286	5	2871.9	7739
Gm13030	4	138871254	138873985	-0.278891	224.972	0.849264	3	2871.9	7739
Pla2g2e	4	138880299	138882511	-0.278891	169.626	1.03167	3	2871.9	7739
Otud3	4	138895705	138909675	-0.278891	172.592	2.31953	7	2871.9	7739
Rnf186	4	138967094	138968414	-0.278891	224.129	2.16872	5	2871.9	7739
Tmco4	4	138990514	139058553	-0.278891	108.53	6.07196	16	2871.9	7739
Htr6	4	139061400	139074820	-0.278891	115.083	2.35635	6	2871.9	7739
Nbl1	4	139083292	139085656	-0.278891	94.0156	1.1237	3	2871.9	7739
Micos10	4	139103917	139131012	-0.278891	110.246	1.89911	5	2871.9	7739
Gm16287	4	139175554	139176606	-0.278891	204.6	1.28789	3	2871.9	7739
Capzb	4	139194083	139288971	-0.278891	125.459	4.96846	13	2871.9	7739
Pqlc2	4	139298839	139306643	-0.278891	142.559	2.10238	7	2871.9	7739
Akr7a5	4	139314076	139318291	-0.278891	134.857	1.87888	6	2871.9	7739
Mrto4	4	139347608	139350554	-0.278891	211.232	1.9189	6	2871.9	7739
Emc1	4	139352577	139375554	-0.278891	169.662	8.55905	24	2871.9	7739
Ubr4	4	139388325	139489258	-0.278891	176.754	38.4543	105	2871.9	7739
Iffo2	4	139603164	139616439	-0.278891	168.025	2.87862	8	2871.9	7739
Aldh4a1	4	139623077	139648273	-0.278891	148.438	5.29456	15	2871.9	7739
Mir7020	4	139644051	139644291	-0.278891	112.896	0.339928	1	2871.9	7739
Tas1r2	4	139653543	139669811	-0.278891	141.848	4.44983	11	2871.9	7739
Pax7	4	139740723	139830434	-0.278891	94.0665	4.04772	9	2871.9	7739
Klhdc7a	4	139965288	139968048	-0.278891	150.97	4.28688	10	2871.9	7739
Mir2139	4	139967496	139967772	-0.278891	132.435	0.366341	1	2871.9	7739
Igsf21	4	140026950	140157576	-0.278891	99.6556	5.13339	13	2871.9	7739
Arhgef10l	4	140514959	140616990	-0.278891	96.0426	11.2916	32	2871.9	7739
Rcc2	4	140707906	140721211	-0.278891	194.366	4.10302	11	2871.9	7739
Padi6	4	140727571	140742593	-0.278891	146.088	6.00743	16	2871.9	7739
Padi4	4	140746119	140774193	-0.278891	123.123	5.08802	16	2871.9	7739
Padi3	4	140786396	140810620	-0.278891	142.117	5.126	16	2871.9	7739
Gm13032	4	140814616	140817307	-0.278891	164.209	0.731257	2	2871.9	7739
Padi1	4	140814616	140845664	-0.278891	133.329	6.44684	17	2871.9	7739
Padi2	4	140906370	140949926	-0.278891	124.036	5.51393	17	2871.9	7739
Gm13031	4	140949155	140949926	-0.278891	122.727	0.605655	2	2871.9	7739
Sdhb	4	140961349	140979122	-0.278891	167.532	2.82611	8	2871.9	7739
Atp13a2	4	140992088	141007128	-0.278891	132.502	8.57985	27	2871.9	7739
Mfap2	4	141012819	141015587	-0.278891	166.64	2.27951	8	2871.9	7739
Crocc	4	141016998	141053608	-0.278891	78.2101	10.4356	34	2871.9	7739
Necap2	4	141067497	141078317	-0.278891	149.948	2.4151	8	2871.9	7739
Spata21	4	141090404	141112682	-0.278891	130.238	4.46243	14	2871.9	7739
Szrd1	4	141115722	141139772	-0.278891	120.486	2.32853	6	2871.9	7739
Fbxo42	4	141167668	141200605	-0.278891	143.174	5.2601	13	2871.9	7739
Cplane2	4	141214325	141220140	-0.278891	182.799	1.72559	5	2871.9	7739
Arhgef19	4	141246187	141256919	-0.278891	141.758	4.63621	14	2871.9	7739
Epha2	4	141301302	141328524	-0.278891	154.444	6.51723	19	2871.9	7739
Fam131c	4	141380275	141383696	-0.278891	129.015	1.96574	5	2871.9	7739
Clcnka	4	141384833	141397413	-0.278891	144.058	5.59486	16	2871.9	7739
Clcnkb	4	141404517	141415304	-0.278891	162.821	6.10786	18	2871.9	7739
Hspb7	4	141421834	141424087	-0.278891	156.354	0.936473	3	2871.9	7739
Srarp	4	141433121	141436076	-0.278891	189.312	0.812437	2	2871.9	7739
Zbtb17	4	141461752	141467163	-0.278891	155.933	4.86922	14	2871.9	7739
Spen	4	141468850	141522411	-0.278891	174.332	16.1187	43	2871.9	7739
Fblim1	4	141577795	141595526	-0.278891	133.14	2.73927	7	2871.9	7739
Tmem82	4	141614541	141618001	-0.278891	120.552	2.19184	7	2871.9	7739
AI507597	4	141614541	141615148	-0.278891	125.474	0.669563	2	2871.9	7739
Slc25a34	4	141620382	141623725	-0.278891	109.686	1.8977	5	2871.9	7739
Plekhm2	4	141627688	141642762	-0.278891	139.517	6.86808	18	2871.9	7739
Rsc1a1	4	141683824	141685624	-0.278891	271.848	2.76262	7	2871.9	7739
Ddi2	4	141683824	141713580	-0.278891	236.995	5.54505	15	2871.9	7739
Agmat	4	141746773	141759093	-0.278891	146.1	2.44472	7	2871.9	7739
Dnajc16	4	141763465	141789091	-0.278891	171.301	5.10474	15	2871.9	7739
Casp9	4	141793799	141815105	-0.278891	174.022	3.78255	11	2871.9	7739
Cela2a	4	141814955	141826021	-0.278891	148.012	2.96141	8	2871.9	7739
Ctrc	4	141838216	141846307	-0.278891	119.922	2.83205	8	2871.9	7739
Ctrcos	4	141844958	141846307	-0.278891	113.517	1.01517	3	2871.9	7739
Efhd2	4	141859691	141874655	-0.278891	88.4711	1.92843	5	2871.9	7739
Fhad1	4	141890815	142011650	-0.278891	153.939	10.8318	31	2871.9	7739
Fhad1os1	4	141985439	141985589	-0.278891	199.4	0.307431	1	2871.9	7739
Tmem51	4	142031649	142037754	-0.278891	180.667	1.30897	3	2871.9	7739
Tmem51os1	4	142086346	142088158	-0.278891	157.646	0.998185	3	2871.9	7739
Kazn	4	142104751	142210229	-0.278891	91.4372	5.91062	16	2871.9	7739
Prdm2	4	143111596	143194724	-0.278891	174.1	10.0214	25	2871.9	7739
Mir7021	4	143136011	143136131	-0.278891	68.0917	0.301385	1	2871.9	7739
Pdpn	4	143268332	143299311	-0.278891	143.175	2.43212	7	2871.9	7739
Lrrc38	4	143350129	143370069	-0.278891	115.789	2.15566	5	2871.9	7739
Pramel1	4	143396420	143398925	-0.278891	213.19	2.34873	5	2871.9	7739
Pramef8	4	143416628	143419420	-0.278891	225.998	2.25045	5	2871.9	7739
Oog4	4	143437441	143450326	-0.278891	267.937	2.50766	6	2871.9	7739
Gm13040	4	143511258	143517263	-0.278891	562.083	1.00533	4	2871.9	7739
Gm13057	4	143511258	143517263	-0.278891	562.083	1.00533	4	2871.9	7739
Gm13043	4	143511258	143517263	-0.278891	562.083	1.00533	4	2871.9	7739
BC080695	4	143570974	143572370	-0.278891	539.656	0.942228	3	2871.9	7739
Gm13083	4	143614993	143617649	-0.278891	543.251	1.8646	5	2871.9	7739
Gm13088	4	143654051	143656702	-0.278891	503.528	1.80498	5	2871.9	7739
Gm13089	4	143696804	143699407	-0.278891	293.972	2.14855	5	2871.9	7739
Gm13078	4	143725963	143728582	-0.278891	501.515	1.89375	5	2871.9	7739
Gm13023	4	143789325	143795321	-0.278891	525.907	2.34422	7	2871.9	7739
Gm13084	4	143809236	143816092	-0.278891	364.483	2.72335	7	2871.9	7739
Gm13103	4	143846462	143853337	-0.278891	465.901	2.1848	6	2871.9	7739
Pramef6	4	143894154	143897961	-0.278891	492.78	2.21684	6	2871.9	7739
Pramef25	4	143948752	143951023	-0.278891	555.512	1.77905	5	2871.9	7739
Pramef17	4	143991426	143994405	-0.278891	474.835	1.84431	5	2871.9	7739
Pramel4	4	144064826	144068404	-0.278891	637.516	1.74626	6	2871.9	7739
Gm13102	4	144107257	144107977	-0.278891	715.354	0.906085	3	2871.9	7739
Oog3	4	144157849	144162650	-0.278891	363.332	2.22878	6	2871.9	7739
Oog2	4	144190683	144196605	-0.278891	416.227	1.97023	5	2871.9	7739
C87977	4	144207027	144213009	-0.278891	564.076	1.98873	6	2871.9	7739
Pramel5	4	144271124	144274040	-0.278891	505.239	1.80784	5	2871.9	7739
Gm13128	4	144330211	144333163	-0.278891	466.056	1.87693	5	2871.9	7739
Gm13119	4	144361578	144363852	-0.278891	517.548	1.77994	5	2871.9	7739
Pramef20	4	144372744	144377966	-0.278891	205.093	2.09757	5	2871.9	7739
Pramef12	4	144392559	144406275	-0.278891	172.24	2.83277	7	2871.9	7739
1700012P22Rik	4	144418373	144438665	-0.278891	152.175	2.08904	5	2871.9	7739
Aadacl3	4	144455636	144463763	-0.278891	203.021	2.28451	6	2871.9	7739
Aadacl4fm1	4	144519848	144529147	-0.278891	257.193	2.08409	6	2871.9	7739
Aadacl4fm2	4	144554966	144565171	-0.278891	251.884	2.51942	6	2871.9	7739
Aadacl4	4	144613669	144623430	-0.278891	218.282	2.4737	6	2871.9	7739
Aadacl4fm4	4	144669903	144686403	-0.278891	155.15	2.62786	7	2871.9	7739
AAdacl4fm3	4	144703157	144721439	-0.278891	247.61	2.4606	6	2871.9	7739
Aadacl4fm5	4	144777365	144786562	-0.278891	224.348	2.44498	6	2871.9	7739
Dhrs3	4	144893491	144927236	-0.278891	109.398	2.91217	7	2871.9	7739
Vps13d	4	144972697	145190603	-0.278891	171.992	30.8925	83	2871.9	7739
Tnfrsf1b	4	145215762	145246821	-0.278891	124.931	4.19483	10	2871.9	7739
Tnfrsf8	4	145268932	145315112	-0.278891	105.938	4.08701	12	2871.9	7739
Smarca5-ps	4	145467870	145468020	-0.278891	210.78	0.38286	1	2871.9	7739
Zfp990	4	145530809	145536896	-0.278891	701.296	0.896112	3	2871.9	7739
Gm13212	4	145617069	145622454	-0.278891	1125.67	0.842714	3	2871.9	7739
Zfp980	4	145696107	145701211	-0.278891	1402.65	0.914753	3	2871.9	7739
Gm13034	4	146068116	146068446	-0.278891	1110.29	0.248679	1	2871.9	7739
Zfp987	4	146099717	146124600	-0.278891	676.875	2.2812	7	2871.9	7739
Zfp600	4	146193249	146195272	-0.278891	1114.05	0.594757	2	2871.9	7739
Zfp991	4	146463458	146466284	-0.278891	2701.97	0.721567	3	2871.9	7739
Zfp992	4	146463458	146466284	-0.278891	2701.97	0.721567	3	2871.9	7739
Zfp981	4	146532079	146537090	-0.278891	950.361	0.927543	3	2871.9	7739
1700095A21Rik	4	146532079	146537090	-0.278891	950.361	0.927543	3	2871.9	7739
Zfp982	4	147507534	147512413	-0.278891	1387.48	0.683194	3	2871.9	7739
Zfp985	4	147577023	147583016	-0.278891	1204.53	0.897903	3	2871.9	7739
Zfp979	4	147613731	147618543	-0.278891	849.586	0.887774	3	2871.9	7739
Zfp534	4	147675746	147682370	-0.278891	1525.67	0.894708	3	2871.9	7739
Zfp984	4	147755931	147761294	-0.278891	1376.45	0.895543	3	2871.9	7739
[truncated: 5,792 more rows]
