# Supplementary material for: A Set of Cell Lines Derived from a Genetic Murine Glioblastoma Model Recapitulates Molecular and Morphological Characteristics of Human Tumors
Source: Cancers (Basel). 2021 Jan 10;13(2):230. doi: 10.3390/cancers13020230 (PMC7827614; doi:10.3390/cancers13020230)
Supplement: Supplementary file 1 [file cancers-13-00230-s001.zip › Supplementary material/Supplementary tables/Suppl. Table 8.xlsx]

## Sheet: Sheet1
gene	chromosome	start	end	log2	depth	weight	n_bins	segment_weight	segment_probes
Gal3st2	1	93872400	93874539	0.862525	424.94	0.839104	3	3.58756	14
Gal3st2b	1	93927958	93940889	0.862525	420.412	1.16072	5	3.58756	14
Gal3st2c	1	94006870	94009415	0.862525	410.928	1.0163	4	3.58756	14
Pdc	1	150332937	150333537	0.640928	226.589	0.423072	2	6.46043	23
2310030A07Rik	1	150332937	150333537	0.640928	226.589	0.423072	2	6.46043	23
Odr4	1	150362763	150390344	0.640928	327.681	3.76439	13	6.46043	23
Tpr	1	150393462	150407592	0.640928	192.072	1.71082	7	6.46043	23
Itln1	1	171518196	171534841	0.873865	265.643	2.32058	8	4.31333	14
Cd244a	1	171559264	171559414	0.873865	306.22	0.287471	1	4.31333	14
Lrp1b	2	40657325	40742874	-1.28674	48.2444	6.65199	20	6.65199	20
Atf2	2	73818914	73863240	0.69181	323.549	3.27345	12	3.78168	13
Mettl15	2	109092835	109274702	-0.520309	71.3599	3.57369	9	480.717	1488
Kif18a	2	109287823	109341258	-0.520309	114.561	5.28848	17	480.717	1488
Bdnf	2	109675247	109726551	-0.520309	106.317	3.57774	11	480.717	1488
Lin7c	2	109890812	109897442	-0.520309	141.152	1.10177	4	480.717	1488
Platr8	2	109909355	109913224	-0.520309	120.809	0.574796	2	480.717	1488
Lgr4	2	109970636	110012548	-0.520309	139.942	6.56217	22	480.717	1488
Ccdc34	2	110017860	110044413	-0.520309	73.0372	1.59525	5	480.717	1488
Ccdc34os	2	110041210	110044413	-0.520309	124.935	0.585842	2	480.717	1488
Bbox1	2	110265413	110305642	-0.520309	69.2719	2.98223	9	480.717	1488
Fibin	2	110362121	110363201	-0.520309	100.705	1.3924	4	480.717	1488
Slc5a12	2	110597590	110646459	-0.520309	146.833	4.65082	15	480.717	1488
Ano3	2	110658110	110950139	-0.520309	84.9965	13.201	41	480.717	1488
Muc15	2	110731202	110738890	-0.520309	169.763	1.72942	6	480.717	1488
A26c3	2	111193421	111229472	-0.520309	141.459	4.00831	15	480.717	1488
Olfr1275	2	111230841	111231801	-0.520309	202.237	1.21054	4	480.717	1488
Olfr1276	2	111257087	111258142	-0.520309	261.807	1.27682	4	480.717	1488
Olfr1277	2	111269428	111270388	-0.520309	153.902	1.28731	4	480.717	1488
Olfr1278	2	111292259	111293219	-0.520309	266.087	1.25215	4	480.717	1488
Olfr1279	2	111306190	111307150	-0.520309	270.37	1.28321	4	480.717	1488
Olfr1280	2	111315419	111316499	-0.520309	470.894	0.942714	4	480.717	1488
Olfr1281	2	111328644	111329364	-0.520309	514.025	0.619392	3	480.717	1488
Olfr1282	2	111335136	111336096	-0.520309	494.244	0.92148	4	480.717	1488
Olfr1283	2	111368584	111369664	-0.520309	494.129	0.882949	4	480.717	1488
Olfr1284	2	111378975	111380055	-0.520309	261.862	1.23933	4	480.717	1488
Olfr1285	2	111408485	111409325	-0.520309	389.395	0.679091	3	480.717	1488
Olfr1286	2	111420009	111420969	-0.520309	474.924	0.632694	3	480.717	1488
Olfr1287	2	111449119	111450079	-0.520309	487.161	0.723618	4	480.717	1488
Olfr1288	2	111478702	111479782	-0.520309	199.203	1.39723	4	480.717	1488
Olfr1289	2	111483335	111484415	-0.520309	230.786	1.35416	4	480.717	1488
Olfr1290	2	111489206	111490166	-0.520309	296.552	1.1907	4	480.717	1488
Olfr1294	2	111537337	111538297	-0.520309	296.452	1.24984	4	480.717	1488
Olfr1295	2	111564492	111565452	-0.520309	307.736	1.2677	4	480.717	1488
Olfr1297	2	111621122	111622082	-0.520309	282.278	1.28001	4	480.717	1488
Olfr1298	2	111645045	111646005	-0.520309	287.043	1.23411	4	480.717	1488
Olfr1299	2	111664216	111665176	-0.520309	283.486	0.99616	4	480.717	1488
Olfr1301	2	111754239	111755199	-0.520309	263.283	1.2549	4	480.717	1488
Olfr1302	2	111780305	111781265	-0.520309	335.932	0.991054	4	480.717	1488
Olfr1303	2	111813774	111814734	-0.520309	196.414	1.36036	4	480.717	1488
Olfr1305	2	111872903	111873863	-0.520309	169.788	1.2809	4	480.717	1488
Olfr1306	2	111911978	111912938	-0.520309	325.861	1.02432	4	480.717	1488
Olfr1307	2	111944504	111945464	-0.520309	340.09	1.03705	4	480.717	1488
Olfr1308	2	111960049	111961129	-0.520309	254.954	1.32786	4	480.717	1488
Olfr1309	2	111983074	111984154	-0.520309	174.44	1.31703	4	480.717	1488
Olfr1310	2	112008234	112009194	-0.520309	156.613	1.27807	4	480.717	1488
Olfr1311	2	112020902	112021862	-0.520309	130.771	1.30239	4	480.717	1488
Olfr1312	2	112042072	112043032	-0.520309	275.259	1.18262	4	480.717	1488
Olfr1313	2	112071632	112072592	-0.520309	231.859	1.37944	4	480.717	1488
Olfr1314	2	112091749	112092709	-0.520309	247.987	1.2687	4	480.717	1488
Olfr1316	2	112129862	112130822	-0.520309	302.127	1.19364	4	480.717	1488
Olfr1317	2	112141941	112142901	-0.520309	320.456	1.1219	4	480.717	1488
Olfr1318	2	112155893	112156973	-0.520309	297.298	1.19162	4	480.717	1488
Lpcat4	2	112239909	112246918	-0.520309	102.06	3.59435	14	480.717	1488
Nutm1	2	112248162	112259232	-0.520309	106.582	4.66919	16	480.717	1488
Nop10	2	112261959	112262502	-0.520309	117.326	0.602668	2	480.717	1488
Slc12a6	2	112266776	112362060	-0.520309	102.912	10.2873	31	480.717	1488
Emc4	2	112363245	112367920	-0.520309	82.4712	1.04497	5	480.717	1488
Katnbl1	2	112404134	112412458	-0.520309	131.55	2.73072	9	480.717	1488
Emc7	2	112455063	112467176	-0.520309	114.937	1.68428	5	480.717	1488
Chrm5	2	112479129	112480809	-0.520309	157.554	2.17226	6	480.717	1488
Aven	2	112514417	112630955	-0.520309	81.6099	2.98881	8	480.717	1488
Ryr3	2	112632079	113030335	-0.520309	96.4648	35.6713	115	480.717	1488
Tmco5b	2	113286602	113297029	-0.520309	126.643	2.84264	10	480.717	1488
Fmn1	2	113363932	113709497	-0.520309	74.8485	14.9847	42	480.717	1488
4930533B01Rik	2	113692962	113707994	-0.520309	73.0366	1.12566	3	480.717	1488
Grem1	2	113749576	113750176	-0.520309	86.3826	0.499777	2	480.717	1488
Scg5	2	113776757	113827570	-0.520309	87.0622	1.89559	6	480.717	1488
Arhgap11a	2	113832936	113848144	-0.520309	145.092	5.56083	17	480.717	1488
Gjd2	2	114010995	114013158	-0.520309	118.96	1.32569	5	480.717	1488
A530058N18Rik	2	114032200	114032350	-0.520309	94.4733	0.233725	1	480.717	1488
Actc1	2	114047416	114052086	-0.520309	93.683	1.86306	6	480.717	1488
Aqr	2	114101403	114175188	-0.520309	122.086	9.27634	34	480.717	1488
Mir7002	2	114150336	114150576	-0.520309	79.2208	0.324385	1	480.717	1488
Zfp770	2	114195407	114197687	-0.520309	201.832	2.96779	9	480.717	1488
Dph6	2	114518204	114647847	-0.520309	64.1353	3.71959	11	480.717	1488
3110099E03Rik	2	115512110	115512260	-0.520309	159.453	0.297438	1	480.717	1488
BC052040	2	115581844	115777085	-0.520309	72.9496	5.34282	15	480.717	1488
Meis2	2	115864189	116064866	-0.520309	75.0214	5.86231	18	480.717	1488
Tmco5	2	116879210	116892331	-0.520309	124.652	3.22686	11	480.717	1488
Spred1	2	117152958	117177984	-0.520309	132.293	2.22622	7	480.717	1488
Mir674	2	117185135	117185285	-0.520309	53.3733	0.284505	1	480.717	1488
Fam98b	2	117249712	117267982	-0.520309	129.825	1.67498	6	480.717	1488
Rasgrp1	2	117282488	117342751	-0.520309	91.0598	5.97098	19	480.717	1488
Thbs1	2	118112585	118125084	-0.520309	105.559	6.86537	22	480.717	1488
Fsip1	2	118205038	118253470	-0.520309	88.2807	3.64011	12	480.717	1488
Gpr176	2	118279190	118373222	-0.520309	90.5895	2.79624	7	480.717	1488
Eif2ak4	2	118388659	118475090	-0.520309	112.435	12.1748	42	480.717	1488
Srp14	2	118476171	118479661	-0.520309	66.5154	0.919659	4	480.717	1488
Bmf	2	118532517	118549720	-0.520309	50.2153	2.23028	7	480.717	1488
Bub1b	2	118598363	118641322	-0.520309	107.43	6.18886	22	480.717	1488
Pak6	2	118688782	118695393	-0.520309	72.0454	3.21496	10	480.717	1488
Ankrd63	2	118702250	118704021	-0.520309	36.6806	0.877055	3	480.717	1488
Plcb2	2	118708979	118728338	-0.520309	100.983	8.4675	32	480.717	1488
Inafm2	2	118748716	118748866	-0.520309	156.413	0.309116	1	480.717	1488
Ccdc9b	2	118757184	118762698	-0.520309	107.841	2.96572	11	480.717	1488
Phgr1	2	118774600	118778053	-0.520309	60.6616	0.610753	3	480.717	1488
Disp2	2	118786037	118792831	-0.520309	108.954	5.90334	18	480.717	1488
Knstrn	2	118814084	118834184	-0.520309	114.621	2.43841	9	480.717	1488
Ivd	2	118861973	118880638	-0.520309	94.4538	3.10891	12	480.717	1488
Bahd1	2	118915884	118922596	-0.520309	73.9383	3.1933	10	480.717	1488
Chst14	2	118926862	118927826	-0.520309	97.4908	1.46151	4	480.717	1488
Ccdc32	2	119018974	119027438	-0.520309	82.6397	0.927567	3	480.717	1488
Rpusd2	2	119034785	119038818	-0.520309	80.9286	2.30407	7	480.717	1488
Knl1	2	119057253	119104086	-0.520309	140.678	10.3066	39	480.717	1488
Rad51	2	119116266	119135229	-0.520309	126.951	2.54115	9	480.717	1488
Rmdn3	2	119137636	119156570	-0.520309	99.3068	3.42937	12	480.717	1488
Gchfr	2	119167764	119172122	-0.520309	78.0846	0.716938	3	480.717	1488
Dnajc17	2	119172504	119208785	-0.520309	75.8252	4.69721	17	480.717	1488
Gm14137	2	119174946	119177626	-0.520309	77.566	1.81949	6	480.717	1488
Zfyve19	2	119208635	119216693	-0.520309	90.4207	2.63199	10	480.717	1488
Ppp1r14d	2	119218288	119229849	-0.520309	99.0226	1.4631	5	480.717	1488
Spint1	2	119238014	119248978	-0.520309	111.337	2.6792	9	480.717	1488
Rhov	2	119270024	119271138	-0.520309	87.4098	1.11407	4	480.717	1488
Vps18	2	119288994	119297675	-0.520309	85.9572	4.26476	13	480.717	1488
Gm14207	2	119321331	119326228	-0.520309	63.3836	0.533378	2	480.717	1488
Dll4	2	119326078	119334689	-0.520309	93.2183	4.17432	13	480.717	1488
Chac1	2	119351398	119353628	-0.520309	124.944	1.23987	4	480.717	1488
Ino80	2	119374351	119458271	-0.520309	104.893	9.71196	36	480.717	1488
Exd1	2	119520034	119541544	-0.520309	103.741	3.6275	13	480.717	1488
Chp1	2	119547793	119585192	-0.520309	112.782	2.24962	7	480.717	1488
Oip5os1	2	119600681	119600801	-0.520309	58.525	0.194571	1	480.717	1488
Oip5	2	119611712	119618488	-0.520309	118.036	1.3419	5	480.717	1488
Nusap1	2	119618128	119649000	-0.520309	104.139	3.27754	12	480.717	1488
Ndufaf1	2	119655596	119660588	-0.520309	121.719	1.74108	5	480.717	1488
Rtf1	2	119675179	119732897	-0.520309	103.1	5.23428	18	480.717	1488
Itpka	2	119749147	119750884	-0.520309	91.2917	1.90125	6	480.717	1488
Ltk	2	119751587	119760332	-0.520309	89.6967	5.47597	18	480.717	1488
Rpap1	2	119764248	119783943	-0.520309	72.2597	7.03379	25	480.717	1488
Tyro3	2	119798912	119816990	-0.520309	82.7613	5.92954	19	480.717	1488
Mga	2	119902662	119964987	-0.520309	141.179	13.7604	45	480.717	1488
Mapkbp1	2	119972989	120019012	-0.520309	93.9427	6.19236	21	480.717	1488
Mir7665	2	120017525	120017675	-0.520309	136.7	0.290584	1	480.717	1488
Mapkbp1	2	120019172	120025336	-0.728425	86.6565	4.44434	14	61.0514	203
Jmjd7	2	120027453	120032217	-0.728425	115.919	2.31535	8	61.0514	203
Gm28042	2	120027453	120041624	-0.728425	91.1123	7.98334	28	61.0514	203
Pla2g4b	2	120033411	120041624	-0.728425	80.9787	5.66799	20	61.0514	203
Sptbn5	2	120041384	120085788	-0.728425	68.4701	16.5926	58	61.0514	203
Ehd4	2	120091245	120154536	-0.728425	67.245	3.71723	10	61.0514	203
Pla2g4e	2	120167820	120244915	-0.728425	75.8221	6.5437	21	61.0514	203
Pla2g4d	2	120266631	120289054	-0.728425	84.1987	5.59757	19	61.0514	203
Pla2g4f	2	120300395	120314060	-0.728425	93.4021	6.00803	20	61.0514	203
Vps39	2	120317980	120353192	-0.728425	100.859	7.75219	27	61.0514	203
Tmem87a	2	120356426	120362968	-0.728425	106.359	1.18759	4	61.0514	203
Tmem87a	2	120363332	120404095	-0.535268	135.238	4.48309	16	1144.69	3508
Ganc	2	120403855	120459929	-0.535268	122.048	7.15149	25	1144.69	3508
4931402G19Rik	2	120455958	120464272	-0.535268	116.879	1.84379	6	1144.69	3508
Capn3	2	120463854	120504545	-0.535268	102.148	7.41071	24	1144.69	3508
Zfp106	2	120510023	120555316	-0.535268	137.871	9.79849	31	1144.69	3508
Snap23	2	120584246	120599367	-0.535268	138.696	1.97632	8	1144.69	3508
Lrrc57	2	120605146	120609539	-0.535268	115.411	1.91989	7	1144.69	3508
Haus2	2	120609301	120619197	-0.535268	157.025	1.6555	6	1144.69	3508
Stard9	2	120629156	120714704	-0.535268	118.899	16.3441	50	1144.69	3508
Cdan1	2	120718743	120731511	-0.535268	113.653	8.03253	28	1144.69	3508
Ttbk2	2	120739722	120850559	-0.535268	97.3656	8.46303	24	1144.69	3508
AV039307	2	120862599	120866594	-0.535268	84.1431	0.610733	3	1144.69	3508
Ubr1	2	120862599	120970621	-0.535268	115.106	12.6372	47	1144.69	3508
Tmem62	2	120977663	121007161	-0.535268	141.698	4.00401	13	1144.69	3508
Ccndbp1	2	121008468	121016515	-0.535268	119.609	3.15264	11	1144.69	3508
Epb42	2	121019411	121036647	-0.535268	100.755	4.14095	13	1144.69	3508
Tgm5	2	121046424	121085725	-0.535268	83.6875	4.37616	15	1144.69	3508
Tgm7	2	121093637	121109819	-0.535268	88.3355	3.86436	12	1144.69	3508
Lcmt2	2	121138519	121139959	-0.535268	114.139	1.78767	5	1144.69	3508
Adal	2	121142182	121155560	-0.535268	136.798	3.15118	11	1144.69	3508
Zscan29	2	121161324	121169420	-0.535268	125.432	2.45988	8	1144.69	3508
Tubgcp4	2	121173501	121198632	-0.535268	110.9	5.57595	19	1144.69	3508
Trp53bp1	2	121195347	121270731	-0.535268	111.733	11.4021	37	1144.69	3508
Map1a	2	121289572	121308128	-0.535268	89.2095	10.9651	35	1144.69	3508
Ppip5k1	2	121311648	121350669	-0.535268	105.259	8.56038	31	1144.69	3508
Ckmt1	2	121359557	121363675	-0.535268	138.846	2.36407	8	1144.69	3508
Strc	2	121363929	121380892	-0.535268	87.9572	10.2037	34	1144.69	3508
Catsper2	2	121394380	121412338	-0.535268	115.018	2.99807	11	1144.69	3508
Pdia3	2	121414001	121437731	-0.535268	130.593	3.80899	13	1144.69	3508
Ell3	2	121439403	121442580	-0.535268	127.342	3.04419	10	1144.69	3508
Serf2	2	121450503	121453191	-0.535268	148.373	1.28641	5	1144.69	3508
Serinc4	2	121451955	121456563	-0.535268	131.167	2.93367	11	1144.69	3508
Hypk	2	121457077	121458255	-0.535268	163.891	0.974713	3	1144.69	3508
Mfap1b	2	121462092	121473932	-0.535268	189.608	2.21861	8	1144.69	3508
Mfap1a	2	121506411	121506561	-0.535268	244.98	0.318023	1	1144.69	3508
Wdr76	2	121509813	121542610	-0.535268	139.449	3.69025	14	1144.69	3508
Frmd5	2	121547798	121591769	-0.535268	111.878	4.28736	15	1144.69	3508
Casc4	2	121867187	121933572	-0.535268	98.3174	4.17955	12	1144.69	3508
Mageb3	2	121954219	121956099	-0.535268	237.318	1.38274	5	1144.69	3508
Ctdspl2	2	121955739	122010654	-0.535268	120.651	4.41886	15	1144.69	3508
Eif3j1	2	122047402	122052151	-0.535268	206.427	0.864897	4	1144.69	3508
Eif3j2	2	122047402	122052151	-0.535268	206.427	0.864897	4	1144.69	3508
Spg11	2	122053849	122114817	-0.535268	101.515	11.9133	41	1144.69	3508
Patl2	2	122121125	122178993	-0.535268	106.153	8.13238	25	1144.69	3508
B2m	2	122147680	122151712	-0.535268	144.459	0.761713	3	1144.69	3508
Trim69	2	122160802	122178993	-0.535268	114.118	2.80254	8	1144.69	3508
Terb2	2	122186229	122205002	-0.535268	108.486	1.90389	7	1144.69	3508
Sord	2	122246407	122264242	-0.535268	147.818	2.52962	8	1144.69	3508
Duox2	2	122280377	122298189	-0.535268	97.0719	8.1213	29	1144.69	3508
Duoxa2	2	122298993	122302419	-0.535268	86.4513	1.43472	6	1144.69	3508
Duoxa1	2	122303690	122306872	-0.535268	64.3984	1.83043	6	1144.69	3508
Duox1	2	122315640	122347450	-0.535268	114.014	8.25108	30	1144.69	3508
Shf	2	122349325	122359523	-0.535268	61.0546	1.80741	6	1144.69	3508
Slc28a2	2	122441524	122460597	-0.535268	176.565	4.04357	16	1144.69	3508
Bambi-ps1	2	122467706	122467856	-0.535268	46.24	0.239505	1	1144.69	3508
Slc28a2b	2	122486609	122527389	-0.535268	186.859	4.2623	16	1144.69	3508
Gatm	2	122595462	122611241	-0.535268	96.8266	2.62899	9	1144.69	3508
Spata5l1	2	122631491	122632730	-0.535268	76.0408	0.728677	2	1144.69	3508
AA467197	2	122638024	122640940	-0.535268	163.981	0.963045	4	1144.69	3508
Mir147	2	122640644	122640940	-0.535268	133.051	0.237885	1	1144.69	3508
Slc30a4	2	122685135	122702464	-0.535268	119.171	2.46546	8	1144.69	3508
Bloc1s6	2	122738572	122746689	-0.535268	92.6006	1.34873	5	1144.69	3508
Sqor	2	122784956	122809608	-0.535268	120.686	3.00718	10	1144.69	3508
Sema6d	2	124653598	124665324	-0.535268	137.513	6.46145	21	1144.69	3508
Slc24a5	2	125068120	125088304	-0.535268	130.648	3.48261	10	1144.69	3508
Myef2	2	125087379	125116888	-0.535268	191.694	4.08827	18	1144.69	3508
Ctxn2	2	125147406	125147886	-0.535268	184.678	0.667147	2	1144.69	3508
Slc12a1	2	125153884	125228913	-0.535268	118.33	8.19809	28	1144.69	3508
Dut	2	125247701	125257444	-0.535268	163.624	1.52917	6	1144.69	3508
Fbn1	2	125301539	125506549	-0.535268	106.767	21.0052	67	1144.69	3508
Cep152	2	125563357	125621275	-0.535268	112.851	9.35806	30	1144.69	3508
Shc4	2	125629571	125723384	-0.535268	89.7943	6.11073	18	1144.69	3508
Eid1	2	125673430	125674150	-0.535268	155.314	0.943551	3	1144.69	3508
Secisbp2l	2	125740224	125775761	-0.535268	109.024	5.3335	18	1144.69	3508
Cops2	2	125832144	125859021	-0.535268	142.788	3.97007	13	1144.69	3508
Galk2	2	125859276	125983815	-0.535268	75.9653	5.66155	16	1144.69	3508
Fam227b	2	125983575	126146300	-0.535268	87.4493	7.95385	24	1144.69	3508
Fgf7	2	126035676	126089583	-0.535268	95.9839	1.41229	4	1144.69	3508
Dtwd1	2	126154547	126165029	-0.535268	121.501	1.44767	4	1144.69	3508
Atp8b4	2	126322769	126489454	-0.535268	93.1036	8.99984	30	1144.69	3508
Slc27a2	2	126553308	126587967	-0.535268	123.324	3.54648	11	1144.69	3508
Hdc	2	126594022	126618623	-0.535268	121.455	4.29605	14	1144.69	3508
Gabpb1	2	126630185	126658545	-0.535268	115.521	2.19586	8	1144.69	3508
Usp8	2	126718021	126758632	-0.535268	113.661	6.26864	22	1144.69	3508
Usp50	2	126761390	126783312	-0.535268	105.55	2.30054	7	1144.69	3508
Trpm7	2	126792770	126858511	-0.535268	131.559	12.0271	39	1144.69	3508
Sppl2a	2	126894158	126927927	-0.535268	114.682	4.4061	15	1144.69	3508
Ap4e1	2	127008706	127066743	-0.535268	140.036	7.16038	23	1144.69	3508
Blvra	2	127080561	127097043	-0.535268	115.497	2.06468	8	1144.69	3508
Ncaph	2	127104159	127133917	-0.535268	102.483	5.22071	18	1144.69	3508
Itpripl1	2	127140540	127141740	-0.535268	114.217	1.47139	4	1144.69	3508
1810024B03Rik	2	127186613	127187573	-0.535268	153.974	1.23825	4	1144.69	3508
Snrnp200	2	127208425	127240259	-0.535268	118.091	12.2043	44	1144.69	3508
Ciao1	2	127242736	127247670	-0.535268	88.2693	2.16522	7	1144.69	3508
Tmem127	2	127248506	127257289	-0.535268	82.8724	1.04407	3	1144.69	3508
Stard7	2	127270733	127297318	-0.535268	146.853	2.62757	9	1144.69	3508
Dusp2	2	127336436	127337807	-0.535268	81.0668	1.14746	4	1144.69	3508
Astl	2	127341633	127356796	-0.535268	85.879	2.99696	10	1144.69	3508
Adra2b	2	127363533	127367274	-0.535268	110.647	3.52615	11	1144.69	3508
Gpat2	2	127427249	127436022	-0.535268	102.422	5.89363	20	1144.69	3508
Fahd2a	2	127436284	127442175	-0.535268	102.141	2.25033	7	1144.69	3508
Kcnip3	2	127458273	127521304	-0.535268	62.8124	4.13794	13	1144.69	3508
Prom2	2	127528674	127541377	-0.535268	82.0469	6.8034	23	1144.69	3508
Zfp661	2	127577823	127581551	-0.535268	144.649	1.10348	4	1144.69	3508
Mrps5	2	127587365	127602572	-0.535268	121.963	2.55474	9	1144.69	3508
Mal	2	127634926	127640423	-0.535268	96.8522	0.853343	3	1144.69	3508
Mall	2	127705801	127729870	-0.535268	45.7418	1.56549	5	1144.69	3508
Nphp1	2	127740860	127788879	-0.535268	104.4	5.11705	19	1144.69	3508
Mtln	2	127792271	127792511	-0.535268	69.4958	0.349381	1	1144.69	3508
Bub1	2	127801219	127831791	-0.535268	135.56	7.13379	23	1144.69	3508
Acoxl	2	127854789	128123161	-0.535268	66.8136	9.42884	26	1144.69	3508
Bcl2l11	2	128128878	128158339	-0.535268	63.7008	2.24154	6	1144.69	3508
Morrbid	2	128317198	128429440	-0.535268	95.0833	2.05205	6	1144.69	3508
Spdye4c	2	128592295	128596715	-0.535268	103.044	2.36014	8	1144.69	3508
Anapc1	2	128612884	128686094	-0.535268	123.089	12.5574	44	1144.69	3508
Mertk	2	128698983	128801709	-0.535268	108.276	7.49886	22	1144.69	3508
Tmem87b	2	128823022	128850378	-0.535268	159.076	4.06404	16	1144.69	3508
Fbln7	2	128864019	128895642	-0.535268	61.9538	3.17743	10	1144.69	3508
Zc3h8	2	128928821	128939948	-0.535268	109.016	1.8249	7	1144.69	3508
Zc3h6	2	128967072	129017632	-0.535268	110.291	5.96088	19	1144.69	3508
Vinac1	2	129038095	129048185	-0.535268	107.431	1.95063	7	1144.69	3508
Ttl	2	129066104	129093057	-0.535268	93.7009	2.29122	7	1144.69	3508
Polr1b	2	129101054	129126134	-0.535268	114.343	5.32598	17	1144.69	3508
Chchd5	2	129130127	129133345	-0.535268	114.709	0.86471	3	1144.69	3508
Slc20a1	2	129199710	129210883	-0.535268	141.861	3.98161	12	1144.69	3508
A730036I17Rik	2	129219187	129225935	-0.535268	141.838	0.906293	3	1144.69	3508
Ckap2l	2	129269029	129297182	-0.535268	137.577	4.36035	13	1144.69	3508
Gm14023	2	129300684	129307966	-0.535268	121.584	1.6501	5	1144.69	3508
Il1a	2	129300684	129309137	-0.535268	125.121	1.95508	6	1144.69	3508
Il1b	2	129365012	129370366	-0.535268	124.511	1.83749	6	1144.69	3508
Il1bos	2	129370216	129373656	-0.535268	89.4443	0.62331	2	1144.69	3508
F830045P16Rik	2	129459255	129536504	-0.535268	108.486	2.70179	7	1144.69	3508
Sirpa	2	129593562	129630234	-0.535268	78.6455	3.18134	10	1144.69	3508
Pdyn	2	129687947	129689921	-0.535268	104.012	1.44703	4	1144.69	3508
Stk35os1	2	129800512	129801578	-0.535268	64.6478	0.680489	2	1144.69	3508
Stk35	2	129800512	129827871	-0.535268	65.5186	3.25029	9	1144.69	3508
Tgm3	2	130012315	130048445	-0.535268	102.262	4.78879	14	1144.69	3508
AU015228	2	130100583	130103193	-0.535268	211.355	2.78897	9	1144.69	3508
Tgm6	2	130123274	130153155	-0.535268	78.0291	4.92656	14	1144.69	3508
Snrpb	2	130171847	130179294	-0.535268	96.2741	1.56469	6	1144.69	3508
Tmc2	2	130196468	130264227	-0.535268	99.2241	6.16334	19	1144.69	3508
Nop56	2	130274384	130279239	-0.535268	142.305	3.78708	12	1144.69	3508
Snord110	2	130275480	130275742	-0.535268	220.019	0.329547	1	1144.69	3508
Snord57	2	130277788	130278342	-0.535268	190.611	0.743605	2	1144.69	3508
Idh3b	2	130279592	130284458	-0.535268	124.297	2.73216	11	1144.69	3508
Ebf4	2	130295960	130369532	-0.535268	82.8137	4.82926	18	1144.69	3508
Cpxm1	2	130390842	130397551	-0.535268	109.141	4.72209	14	1144.69	3508
1700020A23Rik	2	130405503	130406078	-0.535268	69.405	0.714368	2	1144.69	3508
Tmem239	2	130406710	130407550	-0.535268	78.7605	0.948799	3	1144.69	3508
Pced1a	2	130419028	130424480	-0.535268	96.1498	2.32935	7	1144.69	3508
Vps16	2	130424330	130443705	-0.535268	135.185	7.52544	24	1144.69	3508
Ptpra	2	130503425	130553490	-0.535268	98.9588	7.35296	23	1144.69	3508
4930473A02Rik	2	130544025	130563760	-0.535268	112.28	2.53417	8	1144.69	3508
Mrps26	2	130563610	130565116	-0.535268	71.0779	1.26888	4	1144.69	3508
Oxt	2	130576148	130576963	-0.535268	84.3293	0.767518	3	1144.69	3508
Avp	2	130580642	130582594	-0.535268	50.2811	0.605687	2	1144.69	3508
Ubox5	2	130591789	130616752	-0.535268	130.969	6.2172	18	1144.69	3508
Fastkd5	2	130614232	130616752	-0.535268	175.489	3.05176	9	1144.69	3508
Lzts3	2	130634754	130637979	-0.535268	72.099	3.40754	10	1144.69	3508
Ddrgk1	2	130654118	130664579	-0.535268	96.2563	2.48731	9	1144.69	3508
Itpa	2	130667811	130681086	-0.535268	137.75	2.21464	8	1144.69	3508
Slc4a11	2	130684377	130696122	-0.535268	96.237	5.32357	17	1144.69	3508
4930402H24Rik	2	130709138	130822519	-0.535268	115.429	11.3414	39	1144.69	3508
Gm14057	2	130803713	130803953	-0.535268	86.9083	0.366694	1	1144.69	3508
Atrn	2	130906849	131025998	-0.535268	126.495	8.56168	29	1144.69	3508
Gfra4	2	131040126	131043154	-0.535268	62.4752	1.40148	5	1144.69	3508
Mir6973b	2	131040346	131040496	-0.535268	60.0267	0.300603	1	1144.69	3508
Adam33	2	131051238	131061241	-0.535268	101.395	5.49202	17	1144.69	3508
Siglec1	2	131069772	131086163	-0.535268	80.8724	8.12749	24	1144.69	3508
Hspa12b	2	131134010	131145251	-0.535268	80.4714	3.81942	14	1144.69	3508
1700037H04Rik	2	131146834	131153657	-0.535268	79.4694	1.2958	5	1144.69	3508
Spef1	2	131171645	131174678	-0.535268	88.5087	2.19334	7	1144.69	3508
Cenpb	2	131177435	131179811	-0.535268	66.5286	1.63469	6	1144.69	3508
Cdc25b	2	131187159	131197418	-0.535268	101.035	4.36039	15	1144.69	3508
Ap5s1	2	131211264	131213252	-0.535268	100.251	1.00258	3	1144.69	3508
Mavs	2	131238731	131246815	-0.535268	96.68	2.48991	8	1144.69	3508
Pank2	2	131273906	131296387	-0.535268	141.199	2.04028	7	1144.69	3508
Mir103-2	2	131288045	131288195	-0.535268	111.367	0.130228	1	1144.69	3508
Rnf24	2	131303390	131308555	-0.535268	104.02	1.09671	4	1144.69	3508
Smox	2	131511992	131524930	-0.535268	76.8324	2.61589	9	1144.69	3508
Adra1d	2	131545915	131561921	-0.535268	46.8806	1.90982	6	1144.69	3508
5330413P13Rik	2	131847565	131847715	-0.535268	85.04	0.314941	1	1144.69	3508
Erv3	2	131855777	131856377	-0.535268	147.736	0.668259	2	1144.69	3508
Prnp	2	131936406	131938446	-0.535268	130.01	2.67707	8	1144.69	3508
Prn	2	131936406	131953584	-0.535268	101.569	3.6363	11	1144.69	3508
Prnd	2	131952984	131953584	-0.535268	47.9638	0.434631	2	1144.69	3508
Rassf2	2	131996327	132009782	-0.535268	81.6226	2.58224	9	1144.69	3508
Slc23a2	2	132056664	132101583	-0.535268	83.0916	4.87493	16	1144.69	3508
Tmem230	2	132240435	132246064	-0.535268	145.408	0.909211	3	1144.69	3508
Pcna	2	132249564	132252010	-0.535268	230.646	1.18992	4	1144.69	3508
Cds2	2	132263379	132305338	-0.535268	108.456	3.94025	14	1144.69	3508
Prokr2	2	132373381	132381635	-0.535268	109.915	1.50434	5	1144.69	3508
4921508D12Rik	2	132452036	132452516	-0.535268	115.076	0.686796	2	1144.69	3508
1700026D11Rik	2	132509393	132509753	-0.535268	119.517	0.352267	1	1144.69	3508
Gpcpd1	2	132530526	132572268	-0.535268	115.925	5.26769	18	1144.69	3508
AU019990	2	132636769	132652867	-0.535268	44.6426	0.952586	3	1144.69	3508
Shld1	2	132691921	132750673	-0.535268	64.9022	1.54325	4	1144.69	3508
Chgb	2	132781667	132794849	-0.535268	118.455	2.79201	10	1144.69	3508
Trmt6	2	132805291	132815988	-0.535268	137.025	3.52502	12	1144.69	3508
Mcm8	2	132817050	132843580	-0.535268	119.875	5.5678	18	1144.69	3508
Crls1	2	132849813	132865939	-0.535268	145.643	1.80065	6	1144.69	3508
Lrrn4	2	132869836	132879776	-0.535268	90.8304	2.20752	8	1144.69	3508
Fermt1	2	132906633	132942131	-0.535268	116.403	4.29974	14	1144.69	3508
Bmp2	2	133554414	133561653	-0.535268	89.3043	1.14309	4	1144.69	3508
Hao1	2	134498201	134554383	-0.535268	97.146	3.50514	10	1144.69	3508
Tmx4	2	134598458	134639897	-0.535268	92.4169	2.65715	8	1144.69	3508
Plcb1	2	134813548	135472285	-0.535268	76.1277	14.1388	41	1144.69	3508
9630028H03Rik	2	135583129	135583279	-0.535268	133.453	0.264419	1	1144.69	3508
Plcb4	2	135877348	136013059	-0.535268	116.585	11.3223	40	1144.69	3508
Lamp5	2	136058253	136069221	-0.535268	124.689	1.77811	6	1144.69	3508
Pak7	2	136083177	136174281	-0.535268	96.544	4.8634	13	1144.69	3508
Ankef1	2	136537123	136555868	-0.535268	123.214	3.40736	11	1144.69	3508
Snap25	2	136756074	136781198	-0.535268	110.076	2.22814	8	1144.69	3508
Mkks	2	136874245	136881282	-0.535268	149.182	2.15689	7	1144.69	3508
Slx4ip	2	136905496	137068379	-0.535268	89.3576	5.18522	14	1144.69	3508
Jag1	2	137083011	137116276	-0.535268	109.9	8.12091	27	1144.69	3508
Btbd3	2	138279119	138284513	-0.535268	125.43	2.14701	7	1144.69	3508
Sptlc3	2	139494143	139636860	-0.535268	79.0696	5.80228	16	1144.69	3508
Ism1	2	139678697	139757534	-0.535268	67.1001	2.59527	8	1144.69	3508
Tasp1	2	139834310	140057478	-0.535268	54.6099	7.3837	21	1144.69	3508
Esf1	2	140120577	140168208	-0.535268	131.6	4.16704	15	1144.69	3508
Ndufaf5	2	140170701	140203634	-0.535268	141.888	2.92924	10	1144.69	3508
Sel1l2	2	140229870	140389662	-0.535268	99.3676	7.72651	24	1144.69	3508
Macrod2	2	140395408	142389912	-0.535268	59.9764	23.0067	53	1144.69	3508
Flrt3	2	140659733	140671357	-0.535268	172.461	3.27961	10	1144.69	3508
Kif16b	2	142619716	142865437	-0.535268	82.1711	12.1668	36	1144.69	3508
Snrpb2	2	143065141	143071594	-0.535268	130.432	0.998149	4	1144.69	3508
Otor	2	143078466	143081225	-0.535268	123.779	0.956485	4	1144.69	3508
Pcsk2os1	2	143546456	143546696	-0.535268	78.2417	0.364275	1	1144.69	3508
Pcsk2	2	143546456	143816288	-0.535268	68.4489	8.40376	22	1144.69	3508
Pcsk2os2	2	143749072	143784734	-0.535268	65.0009	1.96677	5	1144.69	3508
Bfsp1	2	143826611	143862768	-0.535268	109.669	3.18302	11	1144.69	3508
Dstn	2	143938357	143942240	-0.535268	116.535	0.84101	3	1144.69	3508
Rrbp1	2	143947819	143990284	-0.535268	93.864	7.85185	30	1144.69	3508
Banf2	2	144065349	144073959	-0.535268	72.4497	0.694148	2	1144.69	3508
Gm5535	2	144174443	144179116	-0.535268	150.487	0.494255	2	1144.69	3508
Snx5	2	144251116	144270461	-0.535268	146.378	4.18537	14	1144.69	3508
Snord17	2	144266111	144266275	-0.535268	183.22	0.287463	1	1144.69	3508
Mgme1	2	144271931	144279680	-0.535268	105.599	1.61327	5	1144.69	3508
Ovol2	2	144305580	144331869	-0.535268	43.9376	2.27165	7	1144.69	3508
Pet117	2	144373142	144373382	-0.535268	89.1417	0.324624	1	1144.69	3508
Kat14	2	144373142	144406828	-0.535268	110.708	4.27793	13	1144.69	3508
Zfp133-ps	2	144467688	144467838	-0.535268	45.9133	0.208605	1	1144.69	3508
Dzank1	2	144474885	144525693	-0.535268	99.8007	5.3848	19	1144.69	3508
Polr3f	2	144527803	144538740	-0.535268	122.268	2.36487	8	1144.69	3508
Rbbp9	2	144543775	144550788	-0.535268	93.2835	1.27205	5	1144.69	3508
Sec23b	2	144559210	144590479	-0.535268	126.353	5.80416	19	1144.69	3508
Smim26	2	144594057	144595271	-0.535268	105.264	0.620435	2	1144.69	3508
Dtd1	2	144599979	144747096	-0.535268	38.2038	3.19213	8	1144.69	3508
Scp2d1	2	144823718	144824438	-0.535268	115.583	1.03534	3	1144.69	3508
Slc24a3	2	145244904	145640407	-0.535268	76.7755	8.34259	24	1144.69	3508
Gm14092	2	145550783	145554892	-0.535268	115.83	0.950411	3	1144.69	3508
Rin2	2	145786295	145885942	-0.535268	85.9101	6.63069	19	1144.69	3508
Naa20	2	145908512	145915905	-0.535268	167.431	1.38535	5	1144.69	3508
Crnkl1	2	145918391	145934638	-0.535268	127.605	3.35529	12	1144.69	3508
Cfap61	2	145939799	146214932	-0.535268	62.7925	10.6412	31	1144.69	3508
Insm1	2	146223567	146225047	-0.535268	105.849	1.62003	5	1144.69	3508
Ralgapa2	2	146248145	146485235	-0.535268	91.4542	14.3603	47	1144.69	3508
A930019D19Rik	2	146260305	146260545	-0.535268	104.688	0.370344	1	1144.69	3508
Kiz	2	146861060	146970067	-0.535268	99.6357	5.16864	18	1144.69	3508
Xrn2	2	147013068	147077574	-0.535268	147.544	7.48036	26	1144.69	3508
Nkx2-4	2	147083815	147084501	-0.535268	41.7565	0.579401	2	1144.69	3508
Nkx2-2	2	147177735	147186068	-0.535268	82.2614	1.01536	4	1144.69	3508
Nkx2-2os	2	147183975	147331740	-0.535268	80.142	2.34285	8	1144.69	3508
6430503K07Rik	2	147187349	147188144	-0.535268	88.8587	0.874394	3	1144.69	3508
Pax1	2	147365686	147373818	-0.535268	82.7849	1.71079	6	1144.69	3508
A530006G24Rik	2	147710658	147716791	-0.535268	88.5002	1.02586	3	1144.69	3508
Foxa2	2	148043508	148045920	-0.535268	84.3425	1.64183	7	1144.69	3508
Sstr4	2	148395456	148396776	-0.535268	132.403	1.59683	5	1144.69	3508
Thbd	2	148406179	148408219	-0.535268	88.168	2.52837	8	1144.69	3508
Cd93	2	148441164	148443428	-0.535268	113.654	2.79155	8	1144.69	3508
Nxt1	2	148675322	148676042	-0.535268	186.142	0.863266	3	1144.69	3508
Gzf1	2	148683570	148691056	-0.535268	120.767	2.60645	8	1144.69	3508
Napb	2	148695033	148732373	-0.535268	102.088	3.74637	13	1144.69	3508
Cstl1	2	148750871	148755362	-0.535268	100.426	0.646775	3	1144.69	3508
Cst11	2	148768662	148771408	-0.535268	82.1888	0.721931	3	1144.69	3508
Cstdc1	2	148782087	148785846	-0.535268	148.267	0.643763	3	1144.69	3508
Cst12	2	148789356	148793336	-0.535268	129.254	0.909326	3	1144.69	3508
Cst8	2	148799979	148805517	-0.535268	121.508	0.64546	3	1144.69	3508
Cst13	2	148823079	148830349	-0.535268	110.725	0.618243	2	1144.69	3508
Cst9	2	148835200	148838549	-0.535268	134.484	0.909236	3	1144.69	3508
Cstdc2	2	148846868	148850894	-0.535268	117.866	0.977362	3	1144.69	3508
Cst3	2	148871910	148875384	-0.535268	91.5093	0.938788	3	1144.69	3508
Cst10	2	149405309	149410070	-0.535268	147.098	0.898678	3	1144.69	3508
Syndig1	2	149830987	149831227	-0.535268	53.0083	0.314404	1	1144.69	3508
Gm14391	2	175191062	175977619	0.287165	123.264	9.28664	34	28.0252	104
Gm2026	2	175202969	176472677	0.287165	114.502	11.0571	41	28.0252	104
Gm6710	2	175202969	175203119	0.287165	284.74	0.249528	1	28.0252	104
Gm14288	2	175275111	175801019	0.287165	136.836	6.80442	26	28.0252	104
Gm14440	2	175275111	175801019	0.287165	136.836	6.80442	26	28.0252	104
Gm14430	2	175324022	176472677	0.287165	107.761	9.3946	36	28.0252	104
Gm14308	2	175324022	176472677	0.287165	107.761	9.3946	36	28.0252	104
Gm4724	2	175324022	176472677	0.287165	107.761	9.3946	36	28.0252	104
Gm14434	2	175324022	176472677	0.287165	107.761	9.3946	36	28.0252	104
OTTMUSG00000016609	2	175324022	176472677	0.287165	107.761	9.3946	36	28.0252	104
Zfp967	2	175381929	175703705	0.287165	110.246	4.49691	17	28.0252	104
Zfp966	2	175381929	175703705	0.287165	110.246	4.49691	17	28.0252	104
Zfp973	2	175478271	176680185	0.287165	104.62	8.3295	31	28.0252	104
Zfp965	2	175478271	175479630	0.287165	129.24	0.553263	2	28.0252	104
Gm2004	2	176149764	177010707	0.287165	98.635	2.75226	12	28.0252	104
2210418O10Rik	2	176230148	176230268	0.287165	315.575	0.183888	1	28.0252	104
Gm14296	2	176230148	176230268	0.287165	315.575	0.183888	1	28.0252	104
Gm14410	2	177202737	177202887	0.287165	491.94	0.238697	1	28.0252	104
Zfp970	2	177464756	177477718	0.287165	605.469	0.731215	3	28.0252	104
Gm14403	2	177498225	177509680	0.287165	483.436	1.04685	4	28.0252	104
Gm14322	2	177762808	177769687	0.287165	609.221	0.416934	2	28.0252	104
Gm14325	2	177832994	177840297	0.287165	744.661	0.502826	2	28.0252	104
Gm14327	2	177897161	177925619	0.287165	330.175	2.57491	9	28.0252	104
Zfp972	2	177903647	177925619	0.287165	270.031	2.32834	8	28.0252	104
Gm14326	2	177944940	177945060	0.287165	555.592	0.205187	1	28.0252	104
Zfp971	2	178023289	178035176	0.287165	641.849	0.759379	3	28.0252	104
Zfp931	2	178068292	178068442	0.287165	545.387	0.270001	1	28.0252	104
Hnf4g	3	3508239	3657234	0.203913	140.549	3.60584	12	289.907	742
2700069I18Rik	3	5214745	5215105	0.203913	158.306	0.321271	1	289.907	742
Zfhx4	3	5241686	5413155	0.203913	194.943	15.1435	45	289.907	742
Pex2	3	5560816	5561776	0.203913	254.509	1.40542	4	289.907	742
1700008P02Rik	3	6617245	6620438	0.203913	221.892	0.966529	4	289.907	742
Pkia	3	7437319	7442109	0.203913	207.445	0.621514	2	289.907	742
Zc2hc1a	3	7503388	7551584	0.203913	162.189	3.16389	10	289.907	742
Il7	3	7573802	7613234	0.203913	121.945	1.76293	6	289.907	742
Stmn2	3	8541797	8560354	0.203913	114.742	1.07205	4	289.907	742
Hey1	3	8664779	8666885	0.203913	176.133	1.43172	5	289.907	742
Mrps28	3	8802209	8923810	0.203913	65.7928	1.73527	5	289.907	742
Tpd52	3	8930992	8964033	0.203913	193.673	2.34719	8	289.907	742
Zbtb10	3	9251528	9281062	0.203913	133.225	3.99925	11	289.907	742
Zfp704	3	9438751	9565360	0.203913	95.8266	3.2424	9	289.907	742
Pag1	3	9693707	9706267	0.203913	128.637	2.40769	8	289.907	742
Fabp5	3	10012588	10016152	0.203913	336.614	0.921172	4	289.907	742
Gm9833	3	10088114	10092329	0.203913	429.171	1.83193	7	289.907	742
Pmp2	3	10180684	10183842	0.203913	238.722	0.980656	4	289.907	742
Fabp9	3	10193686	10197187	0.203913	297.97	1.05449	4	289.907	742
Fabp4	3	10204454	10206155	0.203913	230.811	0.415435	3	289.907	742
Fabp12	3	10245936	10252332	0.203913	250.141	0.953414	4	289.907	742
Impa1	3	10315122	10329033	0.203913	192.549	2.42299	8	289.907	742
Slc10a5	3	10334285	10335605	0.203913	237.931	1.88167	5	289.907	742
Zfand1	3	10340699	10348590	0.203913	210.068	1.7738	6	289.907	742
Chmp4c	3	10367005	10390001	0.203913	124.461	2.03489	6	289.907	742
Snx16	3	10419084	10438237	0.203913	197.386	2.64338	8	289.907	742
Gm10745	3	11823755	11824355	0.203913	259.034	0.658177	2	289.907	742
Ralyl	3	13776794	14181105	0.203913	72.0678	6.23367	17	289.907	742
Slc7a12	3	14480766	14505645	0.203913	197.277	2.87544	8	289.907	742
Lrrcc1	3	14533887	14572474	0.203913	201.604	4.98161	18	289.907	742
E2f5	3	14587273	14606436	0.203913	197.297	2.41905	9	289.907	742
Rbis	3	14606286	14611197	0.203913	214.907	1.07484	4	289.907	742
Car13	3	14645014	14661633	0.203913	153.649	1.74208	6	289.907	742
Car1	3	14767360	14778425	0.203913	200.096	1.70977	6	289.907	742
Car3	3	14863497	14871720	0.203913	142.384	1.92567	7	289.907	742
Car2	3	14886678	14900149	0.203913	175.884	1.93214	7	289.907	742
Gm9733	3	15296515	15332245	0.203913	148.876	1.91496	5	289.907	742
Sirpb1a	3	15378960	15426428	0.203913	444.423	2.13814	7	289.907	742
Sirpb1b	3	15541746	15574973	0.203913	377.995	1.92535	6	289.907	742
Sirpb1c	3	15795246	15848436	0.203913	522.015	1.76239	7	289.907	742
Gm5150	3	15948038	16006345	0.203913	234.195	3.12849	9	289.907	742
Ythdf3	3	16183873	16217094	0.203913	217.788	4.11624	14	289.907	742
Cypt12	3	17948527	17949007	0.203913	173.833	0.668039	2	289.907	742
Bhlhe22	3	18055499	18057539	0.203913	262.822	2.46537	8	289.907	742
Cyp7b1	3	18072424	18243264	0.203913	135.676	3.49407	9	289.907	742
Armc1	3	19134006	19157682	0.203913	217.559	1.69371	6	289.907	742
Mtfr1	3	19200043	19219131	0.203913	178.578	2.01412	7	289.907	742
Pde7a	3	19227617	19264908	0.203913	193.415	4.3213	14	289.907	742
Dnajc5b	3	19546679	19610662	0.203913	206.914	1.55583	6	289.907	742
Trim55	3	19644571	19691657	0.203913	127.193	3.35769	10	289.907	742
Crh	3	19693900	19694500	0.203913	104.694	0.555313	2	289.907	742
4632415L05Rik	3	19894936	19896650	0.203913	167.66	1.67513	5	289.907	742
Cp	3	19957235	20008927	0.203913	195.824	7.11286	24	289.907	742
Hps3	3	19996844	20030420	0.203913	182.438	5.52194	18	289.907	742
Hltf	3	20057906	20116767	0.203913	201.476	6.95349	24	289.907	742
Gyg	3	20122656	20152916	0.203913	111.259	3.12465	9	289.907	742
Cpa3	3	20215777	20242196	0.203913	244.259	3.1521	11	289.907	742
Mir7007	3	20222157	20222307	0.203913	251.24	0.318422	1	289.907	742
Cpb1	3	20249623	20275677	0.203913	266.392	3.2024	11	289.907	742
Agtr1b	3	20315317	20316517	0.203913	290.894	1.44662	4	289.907	742
Tbl1xr1	3	22179185	22216472	0.203913	242.965	6.63158	22	289.907	742
Naaladl2	3	23804894	24333488	0.203913	130.979	6.53617	15	289.907	742
Nlgn1	3	25433628	26331985	0.203913	130.358	8.69422	19	289.907	742
Spata16	3	26667278	26983100	0.203913	83.3425	6.40775	17	289.907	742
Ect2	3	27098352	27141721	0.203913	194.985	5.4206	18	289.907	742
Igsf10	3	59328562	59341354	0.327701	246.106	5.15378	16	1936.94	5975
Aadacl2fm2	3	59729736	59752391	0.327701	239.291	2.4476	8	1936.94	5975
Gm16527	3	59778213	59838668	0.327701	109.293	1.04326	3	1936.94	5975
Aadacl2fm1	3	59931601	59936787	0.327701	440.459	1.36433	5	1936.94	5975
Gm9696	3	59960784	59972544	0.327701	285.951	1.65139	5	1936.94	5975
Aadacl2	3	60006925	60025329	0.327701	283.811	2.09769	7	1936.94	5975
Aadac	3	60031753	60040140	0.327701	276.622	2.05603	7	1936.94	5975
Sucnr1	3	60081836	60087010	0.327701	327.299	1.21791	5	1936.94	5975
Mbnl1	3	60529592	60625198	0.327701	191.315	3.14963	9	1936.94	5975
P2ry1	3	61003419	61004619	0.327701	318.449	1.51736	4	1936.94	5975
Rap2b	3	61365029	61368751	0.327701	239.781	4.24313	13	1936.94	5975
Arhgef26	3	62339434	62460394	0.327701	163.652	6.92531	20	1936.94	5975
Dhx36	3	62470533	62506823	0.327701	237.563	6.97432	25	1936.94	5975
Gpr149	3	62530521	62604623	0.327701	179.714	3.33164	10	1936.94	5975
Mme	3	63300093	63380341	0.327701	238.196	7.10825	23	1936.94	5975
Plch1	3	63697375	63851029	0.327701	220.206	10.7824	33	1936.94	5975
E130311K13Rik	3	63915296	63927352	0.327701	257.987	1.54221	5	1936.94	5975
Slc33a1	3	63943211	63964222	0.327701	213.05	2.2638	7	1936.94	5975
Gmps	3	63976206	64016742	0.327701	237.835	4.80263	16	1936.94	5975
Vmn2r1	3	64081578	64105506	0.327701	547.328	3.64586	13	1936.94	5975
Vmn2r2	3	64116382	64137517	0.327701	700.886	2.50418	10	1936.94	5975
Vmn2r3	3	64258911	64287414	0.327701	550.434	3.23713	12	1936.94	5975
Vmn2r4	3	64388571	64410094	0.327701	780.552	2.48184	11	1936.94	5975
Vmn2r5	3	64490778	64507734	0.327701	729.097	2.11704	9	1936.94	5975
Vmn2r6	3	64537631	64559855	0.327701	809.202	2.45904	11	1936.94	5975
Vmn2r-ps11	3	64633351	64844802	0.327701	524.809	4.98992	20	1936.94	5975
Vmn2r7	3	64690610	64719651	0.327701	674.265	2.73655	12	1936.94	5975
Kcnab1	3	65109761	65376582	0.327701	140.666	6.57862	19	1936.94	5975
A330015K06Rik	3	65261667	65302229	0.327701	200.863	2.21091	7	1936.94	5975
Ssr3	3	65381910	65392590	0.327701	186.573	1.26408	5	1936.94	5975
4931440P22Rik	3	65528952	65529473	0.327701	149.972	0.367916	2	1936.94	5975
Tiparp	3	65528952	65553580	0.327701	249.398	4.0662	12	1936.94	5975
Lekr1	3	65669063	65831196	0.327701	68.7212	6.26554	16	1936.94	5975
Ccnl1	3	65946593	65957597	0.327701	299.141	3.16177	11	1936.94	5975
Veph1	3	66057042	66264069	0.327701	148.082	8.32834	23	1936.94	5975
Ptx3	3	66220005	66225257	0.327701	215.044	1.15111	4	1936.94	5975
Shox2	3	66973615	66981595	0.327701	151.373	1.30992	5	1936.94	5975
Rsrc1	3	66985908	67356326	0.327701	102.025	6.35661	16	1936.94	5975
Mlf1	3	67374148	67399813	0.327701	231.259	2.08015	8	1936.94	5975
Gfm1	3	67430189	67474903	0.327701	206.079	6.97743	23	1936.94	5975
Lxn	3	67457868	67463769	0.327701	182.548	1.91099	7	1936.94	5975
Rarres1	3	67479290	67495837	0.327701	210.393	1.3148	4	1936.94	5975
Mfsd1	3	67582776	67602755	0.327701	256.313	4.63074	16	1936.94	5975
Iqcj	3	67892226	68055470	0.327701	131.002	2.29037	6	1936.94	5975
Iqschfp	3	67892226	68625891	0.327701	94.5878	9.15205	23	1936.94	5975
Schip1	3	68064883	68625891	0.327701	82.433	6.86168	17	1936.94	5975
Il12a	3	68690649	68698091	0.327701	251.932	1.98596	7	1936.94	5975
1110032F04Rik	3	68870402	68872176	0.327701	215.079	2.17451	7	1936.94	5975
Ift80	3	68894035	68994577	0.327701	196.441	6.008	22	1936.94	5975
Smc4	3	69006026	69034569	0.327701	233.64	6.2614	24	1936.94	5975
Mir15b	3	69009744	69010055	0.327701	410.508	0.334808	1	1936.94	5975
Mir16-2	3	69009744	69010055	0.327701	410.508	0.334808	1	1936.94	5975
Trim59	3	69036740	69038060	0.327701	316.491	1.46407	5	1936.94	5975
Kpna4	3	69074047	69102285	0.327701	227.344	4.49148	15	1936.94	5975
Arl14	3	69222509	69223229	0.327701	280.944	0.973341	3	1936.94	5975
Ppm1l	3	69317525	69553180	0.327701	99.3014	3.84649	9	1936.94	5975
B3galnt1	3	69574904	69575984	0.327701	245.136	1.31807	4	1936.94	5975
Nmd3	3	69722353	69748956	0.327701	271.104	5.28704	18	1936.94	5975
Sptssb	3	69820820	69821180	0.327701	180.364	0.411053	1	1936.94	5975
Otol1	3	70018446	70028155	0.327701	209.427	2.20856	8	1936.94	5975
Sis	3	72888933	72966926	0.327701	236.563	11.0954	42	1936.94	5975
Slitrk3	3	73048474	73051474	0.327701	253.71	3.85034	11	1936.94	5975
Bche	3	73639858	73702110	0.327701	205.225	3.22954	9	1936.94	5975
Zbbx	3	75037905	75139629	0.327701	168.234	5.76032	18	1936.94	5975
Serpini2	3	75242455	75268038	0.327701	230.116	2.23784	7	1936.94	5975
Pdcd10	3	75520652	75541266	0.327701	248.357	1.75092	6	1936.94	5975
Serpini1	3	75613161	75640772	0.327701	151.961	2.69862	9	1936.94	5975
Golim4	3	75877983	75956324	0.327701	155.269	5.3179	17	1936.94	5975
Fstl5	3	76144906	76708185	0.327701	95.7226	11.4683	28	1936.94	5975
Rapgef2	3	79064457	79145856	0.327701	167.054	9.16578	29	1936.94	5975
Gm17359	3	79345419	79464066	0.327701	130.656	3.74159	10	1936.94	5975
Fnip2	3	79459611	79518247	0.327701	195.913	6.38878	21	1936.94	5975
4930589L23Rik	3	79568975	79572569	0.327701	203.241	0.521882	2	1936.94	5975
Ppid	3	79593559	79603164	0.327701	268.173	2.34455	8	1936.94	5975
Etfdh	3	79603962	79628593	0.327701	215.201	3.90268	13	1936.94	5975
4930579G24Rik	3	79629145	79631325	0.327701	134.349	0.454149	2	1936.94	5975
Rxfp1	3	79644685	79737829	0.327701	219.168	6.64774	21	1936.94	5975
Tmem144	3	79816952	79839251	0.327701	238.319	2.82018	10	1936.94	5975
Gask1b	3	79886197	79941517	0.327701	125.484	3.04513	9	1936.94	5975
Gria2	3	80689047	80802399	0.327701	203.288	6.45094	19	1936.94	5975
Glrb	3	80844929	80912147	0.327701	152.188	3.57412	11	1936.94	5975
Pdgfc	3	81037374	81212639	0.327701	89.3521	3.56616	9	1936.94	5975
Ctso	3	81932629	81954302	0.327701	201.205	2.25084	8	1936.94	5975
Tdo2	3	81958746	81975735	0.327701	221.173	3.26563	12	1936.94	5975
Asic5	3	81996879	82021132	0.327701	232.008	3.19172	9	1936.94	5975
Gucy1b1	3	82033177	82074632	0.327701	181.676	5.43718	16	1936.94	5975
Gucy1a1	3	82094676	82119197	0.327701	200.332	3.4665	11	1936.94	5975
Mir7010	3	82106003	82106303	0.327701	151.34	0.367287	1	1936.94	5975
Map9	3	82358996	82391308	0.327701	205.639	2.73652	12	1936.94	5975
Npy2r	3	82540259	82541481	0.327701	166.977	1.35603	4	1936.94	5975
Rbm46	3	82837212	82866680	0.327701	201.497	2.78688	8	1936.94	5975
Rbm46os	3	82896929	82903741	0.327701	218.496	0.995272	3	1936.94	5975
Lrat	3	82896929	82903741	0.327701	218.496	0.995272	3	1936.94	5975
Fgg	3	83007854	83014341	0.327701	250.175	2.82857	9	1936.94	5975
Fga	3	83026150	83033408	0.327701	203.733	3.7358	11	1936.94	5975
Fgb	3	83042397	83049810	0.327701	237.059	2.58935	8	1936.94	5975
Plrg1	3	83055559	83071405	0.327701	257.272	3.80851	14	1936.94	5975
Gm10710	3	83127541	83127901	0.327701	184.994	0.287531	1	1936.94	5975
Dchs2	3	83127541	83127901	0.327701	184.994	0.287531	1	1936.94	5975
Sfrp2	3	83766491	83773449	0.327701	156.992	1.42042	4	1936.94	5975
Tlr2	3	83836403	83838803	0.327701	242.271	3.08905	9	1936.94	5975
Tmem131l	3	83898296	84039409	0.327701	161.057	10.7588	36	1936.94	5975
Mnd1	3	84088030	84138256	0.327701	119.819	2.68181	8	1936.94	5975
Trim2	3	84165052	84270707	0.327701	140.265	7.16733	20	1936.94	5975
Gm6525	3	84174738	84175098	0.327701	418.483	0.370916	1	1936.94	5975
Fhdc1	3	84444410	84474746	0.327701	226.092	3.68295	14	1936.94	5975
Arfip1	3	84497692	84548039	0.327701	167.031	3.46704	10	1936.94	5975
Tigd4	3	84593753	84597034	0.327701	268.23	3.01287	9	1936.94	5975
Tmem154	3	84666292	84701990	0.327701	218.5	2.28085	8	1936.94	5975
Fbxw7	3	84903548	84977586	0.327701	163.991	5.2215	16	1936.94	5975
Gatb	3	85574110	85653907	0.327701	147.255	4.57724	15	1936.94	5975
Fam160a1	3	85660910	85741262	0.327701	166.959	6.07735	18	1936.94	5975
Glt28d2	3	85871627	85872227	0.327701	444.022	0.745799	2	1936.94	5975
Sh3d19	3	85993769	86126772	0.327701	182.422	7.89297	25	1936.94	5975
Prss48	3	85993769	86002529	0.327701	180.812	1.83811	6	1936.94	5975
Rps3a1	3	86137928	86141808	0.327701	398.865	1.85289	7	1936.94	5975
Snord73a	3	86138767	86138917	0.327701	240.673	0.316667	1	1936.94	5975
Rnu73b	3	86140597	86140747	0.327701	371.633	0.288029	1	1936.94	5975
Lrba	3	86225275	86781675	0.327701	174.286	25.2028	76	1936.94	5975
Mab21l2	3	86546550	86547750	0.327701	243.42	1.38384	4	1936.94	5975
Dclk2	3	86787191	86920199	0.327701	167.831	5.87754	19	1936.94	5975
Cd1d2	3	86986584	86989435	0.327701	396.449	1.75638	6	1936.94	5975
Cd1d1	3	86996499	86999281	0.327701	378.27	1.59733	5	1936.94	5975
Kirrel	3	87083081	87141162	0.327701	129.307	5.06198	16	1936.94	5975
Fcrls	3	87251295	87263519	0.327701	175.677	2.99334	8	1936.94	5975
Cd5l	3	87357924	87370269	0.327701	187.858	1.77345	6	1936.94	5975
Fcrl1	3	87376419	87391311	0.327701	220.003	3.238	11	1936.94	5975
Fcrl5	3	87435825	87457869	0.327701	223.21	3.81267	12	1936.94	5975
Etv3	3	87527202	87536680	0.327701	164.578	2.11866	7	1936.94	5975
Arhgef11	3	87618685	87737132	0.327701	180.811	12.2783	42	1936.94	5975
Gm6570	3	87679707	87680067	0.327701	603.547	0.241104	1	1936.94	5975
Lrrc71	3	87736982	87748503	0.327701	158.467	4.44652	16	1936.94	5975
Pear1	3	87750100	87760330	0.327701	131.725	6.43626	19	1936.94	5975
Ntrk1	3	87778385	87791766	0.327701	121.971	4.46999	16	1936.94	5975
Insrr	3	87797375	87815434	0.327701	167.546	7.47736	23	1936.94	5975
Sh2d2a	3	87847029	87852416	0.327701	129.332	2.1597	7	1936.94	5975
Prcc	3	87859212	87872322	0.327701	163.2	1.83512	7	1936.94	5975
Hdgf	3	87913038	87914699	0.327701	156.5	0.672706	4	1936.94	5975
Mrpl24	3	87921836	87923397	0.327701	275.631	1.28294	5	1936.94	5975
Rrnad1	3	87922879	87929970	0.327701	130.151	2.78379	11	1936.94	5975
Isg20l2	3	87931458	87939353	0.327701	239.419	1.59303	5	1936.94	5975
Crabp2	3	87948784	87953071	0.327701	183.526	1.13138	4	1936.94	5975
Nes	3	87971174	87980054	0.327701	157.383	5.45194	19	1936.94	5975
Bcan	3	87988246	87997849	0.327701	108.727	4.48449	15	1936.94	5975
Hapln2	3	88022502	88024432	0.327701	69.6692	1.43344	5	1936.94	5975
Gpatch4	3	88051159	88055775	0.327701	225.808	2.49976	8	1936.94	5975
Naxe	3	88056554	88058035	0.327701	195.541	1.24699	4	1936.94	5975
Ttc24	3	88069976	88074671	0.327701	188.648	2.29141	9	1936.94	5975
Iqgap3	3	88083883	88120278	0.327701	160.973	9.69503	35	1936.94	5975
Mef2d	3	88155744	88172064	0.327701	144.531	3.15584	12	1936.94	5975
1700113A16Rik	3	88171914	88172064	0.327701	221.693	0.315295	1	1936.94	5975
Mir9-1	3	88215595	88215745	0.327701	126.32	0.197436	1	1936.94	5975
Mir9b-1	3	88215595	88215745	0.327701	126.32	0.197436	1	1936.94	5975
Rhbg	3	88244464	88254676	0.327701	146.087	2.33459	8	1936.94	5975
Tsacc	3	88282754	88295468	0.327701	236.13	0.787776	3	1936.94	5975
Cct3	3	88299311	88321555	0.327701	255.216	3.2251	10	1936.94	5975
Glmp	3	88325020	88328404	0.327701	186.382	2.09062	6	1936.94	5975
Tmem79	3	88329704	88333684	0.327701	104.03	1.59051	5	1936.94	5975
Smg5	3	88341816	88361125	0.327701	186.687	6.37188	21	1936.94	5975
Paqr6	3	88364987	88367012	0.327701	175.933	1.59866	5	1936.94	5975
Bglap3	3	88368701	88369563	0.327701	407.813	1.02806	4	1936.94	5975
Bglap2	3	88377815	88378485	0.327701	439.167	0.943735	3	1936.94	5975
Bglap	3	88383580	88384442	0.327701	406.345	0.988011	4	1936.94	5975
Pmf1	3	88394452	88410350	0.327701	163.046	1.41921	5	1936.94	5975
Slc25a44	3	88412680	88425198	0.327701	169.303	2.81453	10	1936.94	5975
Sema4a	3	88436655	88454867	0.327701	143.086	4.53306	15	1936.94	5975
Mir7011	3	88440667	88440907	0.327701	115.071	0.262865	1	1936.94	5975
Lmna	3	88481996	88503164	0.327701	119.313	3.85958	13	1936.94	5975
Mex3a	3	88536145	88536385	0.327701	122.713	0.296337	1	1936.94	5975
Mir1905	3	88536145	88536385	0.327701	122.713	0.296337	1	1936.94	5975
Rab25	3	88542185	88548113	0.327701	148.65	1.40723	5	1936.94	5975
Lamtor2	3	88550649	88552888	0.327701	257.413	0.857497	3	1936.94	5975
Ubqln4	3	88555292	88568276	0.327701	148.835	2.5857	10	1936.94	5975
Ssr2	3	88579836	88587995	0.327701	182.007	1.37453	5	1936.94	5975
Arhgef2	3	88629453	88646885	0.327701	190.002	6.37038	22	1936.94	5975
Rxfp4	3	88651859	88653179	0.327701	153.969	1.72306	5	1936.94	5975
Khdc4	3	88685777	88711848	0.327701	230.775	3.30199	13	1936.94	5975
Rit1	3	88717326	88731107	0.327701	292.668	1.73146	6	1936.94	5975
Syt11	3	88747674	88772366	0.327701	158.804	2.59437	7	1936.94	5975
5830417I10Rik	3	88789297	88829430	0.327701	470.719	4.59766	18	1936.94	5975
1500004A13Rik	3	88807885	88832546	0.327701	443.391	4.46564	17	1936.94	5975
Gon4l	3	88836967	88910202	0.327701	311.802	9.97259	35	1936.94	5975
Msto1	3	88909682	88913893	0.327701	208.333	3.73675	12	1936.94	5975
Dap3	3	88923779	88949928	0.327701	186.4	2.96781	12	1936.94	5975
Ash1l	3	88965879	89077095	0.327701	246.197	15.8809	49	1936.94	5975
Rusc1	3	89084445	89092524	0.327701	162.901	4.27046	14	1936.94	5975
Fdps	3	89093622	89100858	0.327701	237.063	2.32456	8	1936.94	5975
Pklr	3	89136141	89145579	0.327701	187.917	3.45111	12	1936.94	5975
Hcn3	3	89147588	89159961	0.327701	110.108	3.11438	11	1936.94	5975
Clk2	3	89166998	89176605	0.327701	193.695	3.06004	10	1936.94	5975
Gm45927	3	89166998	89182491	0.327701	169.247	5.38827	19	1936.94	5975
Scamp3	3	89177533	89182491	0.327701	137.115	2.32824	9	1936.94	5975
Fam189b	3	89183715	89188771	0.327701	138.606	3.68707	12	1936.94	5975
Gba	3	89203423	89208628	0.327701	203.275	3.02901	9	1936.94	5975
Mtx1	3	89209193	89213912	0.327701	231.806	2.05581	7	1936.94	5975
Thbs3	3	89215194	89226614	0.327701	192.067	6.08611	20	1936.94	5975
Muc1	3	89229057	89233120	0.327701	241.67	2.85606	11	1936.94	5975
Trim46	3	89234854	89245805	0.327701	101.615	4.5361	14	1936.94	5975
Krtcap2	3	89246206	89249750	0.327701	229.414	1.12965	4	1936.94	5975
Dpm3	3	89266724	89267084	0.327701	209.542	0.398156	1	1936.94	5975
Slc50a1	3	89268456	89270484	0.327701	136.438	1.8277	6	1936.94	5975
Efna1	3	89272457	89279555	0.327701	214.998	1.5455	5	1936.94	5975
Efna3	3	89315351	89322796	0.327701	129.188	1.28917	5	1936.94	5975
Efna4	3	89334240	89335503	0.327701	122.815	0.891827	3	1936.94	5975
Adam15	3	89339841	89349907	0.327701	148.051	5.87114	22	1936.94	5975
Dcst1	3	89350207	89365201	0.327701	168.485	4.54214	16	1936.94	5975
Zbtb7b	3	89379502	89381525	0.327701	142.115	2.18756	6	1936.94	5975
Gm15417	3	89394251	89398194	0.327701	192.765	0.537144	2	1936.94	5975
Lenep	3	89402180	89402802	0.327701	144.779	0.701431	2	1936.94	5975
Flad1	3	89402442	89411260	0.327701	181.858	3.19986	9	1936.94	5975
Cks1b	3	89415846	89418243	0.327701	307.157	0.494475	3	1936.94	5975
Shc1	3	89421797	89428500	0.327701	173.693	4.19395	13	1936.94	5975
Pygo2	3	89431060	89433521	0.327701	104.152	1.48989	5	1936.94	5975
Pbxip1	3	89439485	89448808	0.327701	123.997	4.00853	14	1936.94	5975
Pmvk	3	89459326	89468912	0.327701	179.44	2.11251	7	1936.94	5975
Kcnn3	3	89520817	89667412	0.327701	130.612	4.99736	13	1936.94	5975
Adar	3	89730733	89751231	0.327701	151.972	6.18144	19	1936.94	5975
Chrnb2	3	89757064	89763411	0.327701	168.552	2.67188	8	1936.94	5975
4632404H12Rik	3	89769176	89772579	0.327701	224.095	0.494055	2	1936.94	5975
Ube2q1	3	89773916	89782331	0.327701	207.774	2.98431	13	1936.94	5975
She	3	89831971	89854741	0.327701	115.517	2.24145	6	1936.94	5975
Il6ra	3	89871152	89890534	0.327701	170.229	2.66358	9	1936.94	5975
Atp8b2	3	89941111	89961149	0.327701	206.987	7.96658	27	1936.94	5975
Hax1	3	89995576	89997835	0.327701	323.261	1.57441	6	1936.94	5975
Gm19710	3	90000143	90000293	0.327701	190.807	0.318323	1	1936.94	5975
Ubap2l	3	90000143	90047873	0.327701	225.611	6.58521	28	1936.94	5975
4933434E20Rik	3	90052995	90063288	0.327701	259.173	2.06517	8	1936.94	5975
1700094D03Rik	3	90062768	90065619	0.327701	239.195	1.21277	4	1936.94	5975
Mir190b	3	90070008	90070158	0.327701	290.38	0.300807	1	1936.94	5975
Tpm3	3	90072641	90099588	0.327701	253.64	3.4973	13	1936.94	5975
Nup210l	3	90104141	90212026	0.327701	229.161	11.3925	38	1936.94	5975
Rps27rt	3	90212648	90213671	0.327701	308.513	0.883262	4	1936.94	5975
Rps27	3	90212648	90213671	0.327701	308.513	0.883262	4	1936.94	5975
Rab13	3	90220839	90225635	0.327701	183.076	1.95177	7	1936.94	5975
Jtb	3	90231908	90235580	0.327701	329.936	1.04971	4	1936.94	5975
Creb3l4	3	90237705	90242836	0.327701	187.97	2.70121	9	1936.94	5975
Slc39a1	3	90248949	90249510	0.327701	116.381	0.600744	2	1936.94	5975
Crtc2	3	90254881	90263709	0.327701	265.711	3.88434	14	1936.94	5975
Dennd4b	3	90267401	90279968	0.327701	194.049	7.99474	26	1936.94	5975
Mir7012	3	90270151	90270301	0.327701	309.647	0.173405	1	1936.94	5975
Gatad2b	3	90341644	90358054	0.327701	212.367	2.86839	9	1936.94	5975
Slc27a3	3	90385324	90388913	0.327701	166.1	2.51954	9	1936.94	5975
Ints3	3	90391975	90424104	0.327701	184.459	7.81247	29	1936.94	5975
Npr1	3	90451060	90465053	0.327701	162.718	5.92493	21	1936.94	5975
Ilf2	3	90476129	90487651	0.327701	263.604	3.82221	14	1936.94	5975
Snapin	3	90489451	90491022	0.327701	183.037	0.944631	4	1936.94	5975
Chtop	3	90499974	90507636	0.327701	147.761	1.42475	5	1936.94	5975
S100a1	3	90511171	90512176	0.327701	197.892	0.612845	2	1936.94	5975
S100a13	3	90515845	90524543	0.327701	148.677	0.590326	2	1936.94	5975
S100a14	3	90527187	90528265	0.327701	171.639	0.604041	3	1936.94	5975
S100a16	3	90541975	90542427	0.327701	157.547	0.600509	2	1936.94	5975
S100a3	3	90601734	90602392	0.327701	180.471	0.638941	2	1936.94	5975
S100a4	3	90604961	90605941	0.327701	167.833	0.671209	2	1936.94	5975
S100a5	3	90609771	90611701	0.327701	129.436	0.682596	2	1936.94	5975
S100a6	3	90613714	90614375	0.327701	176.095	0.703908	2	1936.94	5975
S100a7a	3	90655461	90657857	0.327701	150.32	0.718769	2	1936.94	5975
S100a8	3	90669491	90670022	0.327701	200.051	0.665695	2	1936.94	5975
S100a9	3	90692719	90695328	0.327701	175.004	0.705774	2	1936.94	5975
Pglyrp4	3	90726885	90740492	0.327701	169.002	2.45154	8	1936.94	5975
S100a7l2	3	91088261	91090453	0.327701	197.757	0.660985	2	1936.94	5975
Pglyrp3	3	92014573	92031593	0.327701	203.092	2.254	7	1936.94	5975
Lor	3	92080448	92080598	0.327701	77.02	0.218365	1	1936.94	5975
Prr9	3	92122924	92123404	0.327701	227.177	0.554364	2	1936.94	5975
Lelp1	3	92135341	92135790	0.327701	151.517	0.412466	2	1936.94	5975
Sprr2a2	3	92219058	92255589	0.327701	1925.83	2.83907	13	1936.94	5975
Sprr2a1	3	92219058	92255589	0.327701	1925.83	2.83907	13	1936.94	5975
Sprr2a3	3	92288556	92289276	0.327701	932.482	0.65172	3	1936.94	5975
Sprr2b	3	92317406	92318126	0.327701	491.935	0.671619	3	1936.94	5975
Sprr2d	3	92340201	92340921	0.327701	331.968	0.569861	3	1936.94	5975
Sprr2e	3	92352075	92353506	0.327701	379.561	0.829629	4	1936.94	5975
Sprr2f	3	92365133	92366458	0.327701	309.043	0.772127	3	1936.94	5975
Sprr2g	3	92375138	92375288	0.327701	166.073	0.153415	1	1936.94	5975
Sprr2h	3	92386617	92387337	0.327701	267.065	0.840419	3	1936.94	5975
Sprr2i	3	92408692	92409172	0.327701	388.559	0.361146	2	1936.94	5975
Sprr2j-ps	3	92418807	92419407	0.327701	257.174	0.525765	2	1936.94	5975
Sprr2k	3	92433335	92433935	0.327701	264.482	0.613386	2	1936.94	5975
Sprr1b	3	92437089	92437557	0.327701	250.367	0.528498	2	1936.94	5975
Sprr3	3	92456756	92457596	0.327701	381.66	1.04341	3	1936.94	5975
Sprr1a	3	92484243	92484723	0.327701	126.842	0.537374	2	1936.94	5975
Sprr4	3	92500257	92500497	0.327701	171.183	0.357303	1	1936.94	5975
Ivl	3	92571337	92572520	0.327701	266.65	1.00369	3	1936.94	5975
Smcp	3	92584091	92589018	0.327701	197.396	1.1008	3	1936.94	5975
Lce6a	3	92620205	92620445	0.327701	266.658	0.200255	1	1936.94	5975
Lce1a1	3	92646976	92647216	0.327701	401.554	0.197768	1	1936.94	5975
Lce1b	3	92655897	92656279	0.327701	408.836	0.367646	2	1936.94	5975
Lce1a2	3	92669045	92669285	0.327701	434.7	0.114206	1	1936.94	5975
Lce1c	3	92680189	92680339	0.327701	499.48	0.204327	1	1936.94	5975
Lce1d	3	92686013	92686163	0.327701	410.993	0.166506	1	1936.94	5975
Lce1e	3	92707947	92708097	0.327701	531.513	0.188651	1	1936.94	5975
Lce1f	3	92719142	92719382	0.327701	454.471	0.129508	1	1936.94	5975
Lce1g	3	92750812	92751052	0.327701	460.879	0.146186	1	1936.94	5975
Lce1h	3	92763516	92763897	0.327701	391.652	0.402662	2	1936.94	5975
Lce1i	3	92777215	92777365	0.327701	220.887	0.249292	1	1936.94	5975
Lce1j	3	92789273	92789513	0.327701	439.533	0.183743	1	1936.94	5975
Kprp	3	92823755	92825792	0.327701	198.319	2.04995	7	1936.94	5975
Lce1l	3	92850072	92850222	0.327701	287.347	0.271215	1	1936.94	5975
2310050C09Rik	3	92868734	92869454	0.327701	285.012	0.939529	3	1936.94	5975
Lce3a	3	92925449	92925599	0.327701	250.493	0.16452	1	1936.94	5975
Lce3b	3	92933548	92934148	0.327701	261.408	0.683091	2	1936.94	5975
Lce3c	3	92945404	92945764	0.327701	307.661	0.363374	1	1936.94	5975
Lce3e	3	92967930	92968290	0.327701	195.544	0.346894	1	1936.94	5975
Lce3f	3	92993072	92993432	0.327701	322.886	0.325355	1	1936.94	5975
Crct1	3	93014439	93014589	0.327701	100.44	0.16178	1	1936.94	5975
Lce1m	3	93018499	93018649	0.327701	263.473	0.166905	1	1936.94	5975
Tdpoz8	3	93073486	93074636	0.327701	573.822	1.03646	4	1936.94	5975
Crnn	3	93146759	93149478	0.327701	241.154	1.7919	6	1936.94	5975
Flg2	3	93200157	93220820	0.327701	350.149	5.03479	16	1936.94	5975
Hrnr	3	93320524	93330509	0.327701	396.006	1.67953	5	1936.94	5975
Rptn	3	93395016	93398728	0.327701	484.914	3.57888	13	1936.94	5975
Tchh	3	93442277	93449100	0.327701	312.531	2.59483	9	1936.94	5975
Tchhl1	3	93469447	93471918	0.327701	255.326	2.32156	8	1936.94	5975
S100a11	3	93524008	93526188	0.327701	337.45	0.640107	2	1936.94	5975
S100a10	3	93560908	93561148	0.327701	241.9	0.362082	1	1936.94	5975
Tdpoz2	3	93651641	93652721	0.327701	664.958	1.26671	4	1936.94	5975
Tdpoz1	3	93670325	93671525	0.327701	861.064	1.08202	4	1936.94	5975
Tdpoz4	3	93796353	93797553	0.327701	532.379	1.25793	4	1936.94	5975
Tdpoz3	3	93825967	93827047	0.327701	610.171	1.1273	4	1936.94	5975
Gm9125	3	93937621	94050204	0.327701	658.833	3.74093	14	1936.94	5975
Tdpoz7	3	93960262	93961342	0.327701	614.972	1.25477	4	1936.94	5975
Tdpoz5	3	93960262	93961342	0.327701	614.972	1.25477	4	1936.94	5975
Spopfm2	3	94175381	94176581	0.327701	790.774	1.04968	4	1936.94	5975
Them4	3	94310161	94331619	0.327701	183.937	1.64548	6	1936.94	5975
Them5	3	94342199	94347044	0.327701	154.759	1.94439	6	1936.94	5975
C2cd4d	3	94363396	94363696	0.327701	93.6233	0.119169	1	1936.94	5975
Rorc	3	94372820	94397391	0.327701	154.053	3.88718	15	1936.94	5975
Lingo4	3	94399358	94403616	0.327701	155.447	2.66212	8	1936.94	5975
Tdrkh	3	94422768	94430643	0.327701	277.867	3.63536	12	1936.94	5975
Oaz3	3	94433452	94436458	0.327701	146.237	1.21706	5	1936.94	5975
Mrpl9	3	94443301	94447972	0.327701	125.634	1.8794	7	1936.94	5975
Riiad1	3	94465757	94473341	0.327701	166.704	1.3572	5	1936.94	5975
Celf3	3	94479058	94489653	0.327701	129.522	2.95226	10	1936.94	5975
Snx27	3	94501156	94531412	0.327701	244.817	2.91581	10	1936.94	5975
Tuft1	3	94614068	94643638	0.327701	196.005	3.08513	13	1936.94	5975
Selenbp2	3	94696731	94704254	0.327701	389.17	2.83223	11	1936.94	5975
Cgn	3	94761309	94780048	0.327701	171.128	5.3342	21	1936.94	5975
Pogz	3	94853891	94880335	0.327701	217.37	6.95276	23	1936.94	5975
Psmb4	3	94884343	94886957	0.327701	173.897	2.06322	7	1936.94	5975
Selenbp1	3	94936634	94944606	0.327701	386.647	2.90849	10	1936.94	5975
Rfx5	3	94954999	94959402	0.327701	214.868	3.54987	11	1936.94	5975
Pi4kb	3	94983984	95005968	0.327701	193.775	4.21297	14	1936.94	5975
Mir7013	3	95004185	95004425	0.327701	192.825	0.3292	1	1936.94	5975
Zfp687	3	95007419	95012481	0.327701	182.522	5.09368	16	1936.94	5975
Psmd4	3	95032778	95042579	0.327701	165.927	2.89241	9	1936.94	5975
Pip5k1a	3	95059993	95106472	0.327701	156.023	4.95135	17	1936.94	5975
Vps72	3	95111035	95122817	0.327701	146.572	2.02307	6	1936.94	5975
Tmod4	3	95125495	95129158	0.327701	171.771	2.59288	8	1936.94	5975
Scnm1	3	95129742	95133929	0.327701	278.689	1.56987	7	1936.94	5975
Lysmd1	3	95137564	95138044	0.327701	214.232	0.418213	2	1936.94	5975
Tnfaip8l2	3	95139935	95140655	0.327701	161.582	0.912705	3	1936.94	5975
Sema6c	3	95164332	95172500	0.327701	154.716	4.44991	16	1936.94	5975
Gabpb2	3	95188641	95204843	0.327701	205.05	1.83379	6	1936.94	5975
Gm16740	3	95220143	95220503	0.327701	119.608	0.394347	1	1936.94	5975
Mllt11	3	95220143	95220503	0.327701	119.608	0.394347	1	1936.94	5975
Cdc42se1	3	95231974	95233585	0.327701	257.976	0.789371	3	1936.94	5975
Gm128	3	95237128	95241027	0.327701	150.291	0.90925	4	1936.94	5975
Bnipl	3	95241752	95251045	0.327701	181.719	2.27458	10	1936.94	5975
Prune1	3	95254970	95281947	0.327701	160.124	3.26245	10	1936.94	5975
Mindy1	3	95282901	95295750	0.327701	169.355	2.99355	11	1936.94	5975
Anxa9	3	95296730	95306428	0.327701	188.441	3.44316	12	1936.94	5975
Cers2	3	95320028	95322838	0.327701	303.145	2.56202	9	1936.94	5975
Setdb1	3	95324010	95356242	0.327701	248.649	7.1803	24	1936.94	5975
4930558C23Rik	3	95402750	95402900	0.327701	218.593	0.146005	1	1936.94	5975
Arnt	3	95434458	95495407	0.327701	212.824	6.44529	22	1936.94	5975
Ctsk	3	95500773	95508931	0.327701	236.587	1.72115	6	1936.94	5975
Ctss	3	95526818	95556194	0.327701	232.589	2.43051	8	1936.94	5975
Hormad1	3	95561201	95587508	0.327701	203.825	3.48027	13	1936.94	5975
Golph3l	3	95588929	95617496	0.327701	179.576	2.28288	7	1936.94	5975
Ensa	3	95624968	95628743	0.327701	145.273	0.800899	3	1936.94	5975
Mcl1	3	95659703	95660884	0.327701	231.485	0.644248	2	1936.94	5975
Adamtsl4	3	95676780	95685524	0.327701	120.68	5.71478	19	1936.94	5975
Ecm1	3	95734234	95739466	0.327701	152.921	2.81018	10	1936.94	5975
Tars2	3	95740124	95754857	0.327701	165.533	4.78769	18	1936.94	5975
Rprd2	3	95763669	95818768	0.327701	188.329	7.0533	21	1936.94	5975
Prpf3	3	95830771	95853635	0.327701	228.539	4.52828	15	1936.94	5975
Mrps21	3	95862721	95870594	0.327701	320.917	0.394393	2	1936.94	5975
C920021L13Rik	3	95878590	95888945	0.327701	272.105	2.59648	10	1936.94	5975
Ciart	3	95878590	95881532	0.327701	245.895	1.46627	6	1936.94	5975
BC028528	3	95884929	95891966	0.327701	290.336	1.57429	6	1936.94	5975
Aph1a	3	95894785	95898238	0.327701	279.215	1.73064	6	1936.94	5975
Car14	3	95898088	95904406	0.327701	207.532	2.89131	10	1936.94	5975
Anp32e	3	95929562	95945274	0.327701	192.102	1.99413	7	1936.94	5975
Plekho1	3	95988920	95995843	0.327701	147.172	2.37127	7	1936.94	5975
Vps45	3	96000016	96057787	0.327701	176.704	5.31224	17	1936.94	5975
Otud7b	3	96136491	96156027	0.327701	186.619	4.50847	15	1936.94	5975
Mtmr11	3	96162134	96171278	0.327701	235.066	4.84263	17	1936.94	5975
Sf3b4	3	96172914	96177191	0.327701	171.806	1.41379	5	1936.94	5975
Sv2a	3	96184935	96193943	0.327701	185.378	4.0737	13	1936.94	5975
Bola1	3	96196830	96197310	0.327701	126.055	0.651354	2	1936.94	5975
H2bc21	3	96221148	96222348	0.327701	320.482	1.55811	4	1936.94	5975
H3c15	3	96238468	96238708	0.327701	585.425	0.349657	1	1936.94	5975
H3c14	3	96238468	96238708	0.327701	585.425	0.349657	1	1936.94	5975
H2ac19	3	96245547	96246147	0.327701	625.497	0.589305	2	1936.94	5975
H2ac18	3	96245547	96246147	0.327701	625.497	0.589305	2	1936.94	5975
H4c14	3	96262969	96263329	0.327701	378.872	0.273401	1	1936.94	5975
H3c13	3	96268898	96269138	0.327701	533.754	0.372098	1	1936.94	5975
H2bc18	3	96269743	96269983	0.327701	277.354	0.326053	1	1936.94	5975
Fcgr1	3	96284266	96293978	0.327701	195.584	2.25331	7	1936.94	5975
Terc	3	96414742	96414918	0.327701	221.312	0.293385	1	1936.94	5975
BC107364	3	96434318	96450670	0.327701	260.112	1.53418	5	1936.94	5975
Hjv	3	96526467	96528736	0.327701	181.764	1.68469	6	1936.94	5975
Gm15441	3	96557358	96560681	0.327701	304.035	2.93442	9	1936.94	5975
Txnip	3	96558179	96560681	0.327701	327.025	2.65502	8	1936.94	5975
Polr3gl	3	96578444	96581827	0.327701	171.969	1.23283	5	1936.94	5975
Ankrd34a	3	96597429	96599829	0.327701	152.833	2.83481	9	1936.94	5975
Lix1l	3	96607571	96623964	0.327701	377.594	2.52736	8	1936.94	5975
6330549D23Rik	3	96607571	96629878	0.327701	355.867	2.80177	9	1936.94	5975
Rbm8a	3	96629904	96631770	0.327701	296.975	1.19124	4	1936.94	5975
Pex11b	3	96635826	96645470	0.327701	174.689	1.4376	5	1936.94	5975
Itga10	3	96645569	96663056	0.327701	230.976	6.7181	26	1936.94	5975
Ankrd35	3	96670339	96690280	0.327701	203.566	3.96542	17	1936.94	5975
Pias3	3	96699415	96705161	0.327701	189.552	4.23016	14	1936.94	5975
Nudt17	3	96706297	96708542	0.327701	147.001	2.0235	7	1936.94	5975
Polr3c	3	96711928	96726026	0.327701	250.512	3.82309	13	1936.94	5975
Rnf115	3	96727768	96790059	0.327701	122.696	3.42642	11	1936.94	5975
Cd160	3	96800550	96808890	0.327701	204.417	1.26236	4	1936.94	5975
4930442L01Rik	3	96831979	96832129	0.327701	235.54	0.317471	1	1936.94	5975
Pdzk1	3	96831979	96870195	0.327701	132.665	3.86221	11	1936.94	5975
Gpr89	3	96871370	96905261	0.327701	226.457	3.9481	14	1936.94	5975
Gja8	3	96918965	96920405	0.327701	205.329	1.48697	5	1936.94	5975
Gja5	3	97050570	97050930	0.327701	160.967	0.414996	1	1936.94	5975
4930573H18Rik	3	97050570	97075731	0.327701	136.797	1.25009	3	1936.94	5975
Acp6	3	97159145	97176518	0.327701	170.965	3.12868	10	1936.94	5975
Bcl9	3	97204817	97216398	0.327701	177.253	5.64239	18	1936.94	5975
Olfr1402	3	97410278	97411238	0.327701	241.609	1.37956	4	1936.94	5975
Chd1l	3	97560960	97605213	0.327701	185.585	5.54362	21	1936.94	5975
Fmo5	3	97629007	97651833	0.327701	207.506	2.56002	8	1936.94	5975
Prkab2	3	97658569	97669825	0.327701	224.298	1.86707	7	1936.94	5975
Pde4dip	3	97690741	97888698	0.327701	140.893	17.8855	56	1936.94	5975
Sec22b	3	97907184	97921312	0.327701	241.76	1.29703	4	1936.94	5975
Gm5544	3	97966355	97967075	0.327701	287.453	0.959826	3	1936.94	5975
Notch2	3	98047677	98147467	0.327701	168.632	12.8791	40	1936.94	5975
Adam30	3	98160803	98162963	0.327701	276.176	2.70109	8	1936.94	5975
Reg4	3	98224716	98236390	0.327701	182.551	1.25862	5	1936.94	5975
Hmgcs2	3	98280444	98302803	0.327701	180.283	2.6404	9	1936.94	5975
Phgdh	3	98313259	98339882	0.327701	186.548	3.14759	12	1936.94	5975
Zfp697	3	98382400	98427653	0.327701	120.968	3.34885	10	1936.94	5975
Gm10681	3	98499440	98510014	0.327701	637.72	1.3112	5	1936.94	5975
Hsd3b4	3	98499440	98510014	0.327701	637.72	1.3112	5	1936.94	5975
Hsd3b5	3	98618991	98630245	0.327701	534.541	1.51612	5	1936.94	5975
Hsd3b2	3	98711490	98716607	0.327701	635.021	1.29727	5	1936.94	5975
Hsd3b3	3	98741868	98753502	0.327701	593.134	1.32289	5	1936.94	5975
Hsd3b6	3	98805844	98811093	0.327701	605.863	1.39015	5	1936.94	5975
Hsd3b1	3	98852536	98858007	0.327701	498.021	1.45994	5	1936.94	5975
Hao2	3	98875245	98884885	0.327701	240.009	2.08981	7	1936.94	5975
Wars2	3	99141052	99216922	0.327701	101.074	2.91417	9	1936.94	5975
Tbx15	3	99253862	99352650	0.327701	124.531	4.44063	13	1936.94	5975
Spag17	3	99885442	100143046	0.327701	188.519	17.9311	58	1936.94	5975
Wdr3	3	100138643	100161224	0.327701	203.25	6.23118	22	1936.94	5975
Gdap2	3	100169966	100205854	0.327701	235.829	3.65413	12	1936.94	5975
Tent5c	3	100472203	100473523	0.327701	200.134	1.77336	5	1936.94	5975
Man1a2	3	100567555	100684890	0.327701	120.256	6.16552	17	1936.94	5975
Vtcn1	3	100825483	100892731	0.327701	132.333	1.91706	6	1936.94	5975
Trim45	3	100922854	100931624	0.327701	186.337	3.00588	9	1936.94	5975
Ttf2	3	100939919	100969692	0.327701	171.678	7.44922	25	1936.94	5975
Cd101	3	100993658	101029533	0.327701	220.362	5.60201	17	1936.94	5975
Ptgfrn	3	101043318	101080551	0.327701	169.388	4.50617	14	1936.94	5975
Cd2	3	101275934	101287911	0.327701	237.44	1.43083	5	1936.94	5975
Igsf3	3	101378380	101460091	0.327701	124.006	7.14656	20	1936.94	5975
Atp1a1	3	101576509	101594291	0.327701	167.713	5.8194	20	1936.94	5975
Mab21l3	3	101815014	101835297	0.327701	134.846	2.20051	6	1936.94	5975
Slc22a15	3	101860388	101915530	0.327701	116.232	5.0305	15	1936.94	5975
Nhlh2	3	102012602	102014402	0.327701	261.656	1.76961	7	1936.94	5975
Casq2	3	102086634	102145305	0.327701	181.627	3.59941	12	1936.94	5975
Vangl1	3	102158306	102196886	0.327701	146.26	3.44928	10	1936.94	5975
Ngf	3	102509715	102521041	0.327701	171.071	1.9669	6	1936.94	5975
Tspan2os	3	102734940	102735346	0.327701	107.524	0.536551	2	1936.94	5975
Tspan2	3	102734940	102768968	0.327701	197.572	3.13349	10	1936.94	5975
Tshb	3	102777416	102778349	0.327701	286.71	0.767741	2	1936.94	5975
Sycp1	3	102818772	102935656	0.327701	160.119	8.43181	33	1936.94	5975
Nr1h5	3	102940812	102958440	0.327701	264.538	2.88196	10	1936.94	5975
Sike1	3	102996117	103001817	0.327701	221.72	1.15092	4	1936.94	5975
Csde1	3	103029106	103056968	0.327701	284.232	5.16191	19	1936.94	5975
Nras	3	103058886	103063508	0.327701	231.716	1.13901	4	1936.94	5975
Ampd1	3	103074015	103099738	0.327701	202.529	4.82665	16	1936.94	5975
Dennd2c	3	103131513	103167845	0.327701	204.417	6.01621	20	1936.94	5975
Bcas2	3	103171728	103178537	0.327701	229.847	1.84984	6	1936.94	5975
Trim33	3	103310247	103353922	0.327701	245.488	5.48659	19	1936.94	5975
Syt6	3	103575338	103645168	0.327701	159.003	3.74626	11	1936.94	5975
Olfml3	3	103735832	103737937	0.327701	182.206	1.73221	5	1936.94	5975
Hipk1	3	103743891	103778358	0.327701	189.922	6.18594	19	1936.94	5975
Dclre1b	3	103802910	103809113	0.327701	208.274	2.38579	7	1936.94	5975
Gm15471	3	103802910	103808273	0.327701	224.721	2.05258	6	1936.94	5975
Ap4b1	3	103809910	103821787	0.327701	216.088	3.95141	12	1936.94	5975
Bcl2l15	3	103833265	103838600	0.327701	185.578	0.830092	3	1936.94	5975
Ptpn22	3	103860356	103912067	0.327701	219.231	7.51604	25	1936.94	5975
Rsbn1	3	103914415	103962625	0.327701	174.711	4.50455	13	1936.94	5975
Phtf1	3	103969017	104007057	0.327701	217.67	5.82018	19	1936.94	5975
Magi3	3	104014917	104219984	0.327701	176.764	10.0975	30	1936.94	5975
Lrig2	3	104457743	104511752	0.327701	192.729	7.14395	21	1936.94	5975
Slc16a1	3	104649288	104655764	0.327701	249.465	2.20027	7	1936.94	5975
Tafa3	3	104770648	104776045	0.327701	152.286	1.7956	6	1936.94	5975
Ppm1j	3	104781067	104785896	0.327701	128.312	3.09597	10	1936.94	5975
Rhoc	3	104791853	104794075	0.327701	133.986	1.31037	4	1936.94	5975
Mov10	3	104795103	104818560	0.327701	143.067	6.53828	22	1936.94	5975
Capza1	3	104824933	104864418	0.327701	208.796	2.50077	10	1936.94	5975
St7l	3	104865080	104926638	0.327701	235.19	3.80971	15	1936.94	5975
Wnt2b	3	104946964	104961503	0.327701	160.109	1.64568	5	1936.94	5975
Cttnbp2nl	3	105004608	105032761	0.327701	147.007	3.28645	10	1936.94	5975
4930564D02Rik	3	105077742	105078620	0.327701	204.188	0.673216	2	1936.94	5975
Kcnd3os	3	105451560	105451710	0.327701	174.8	0.312251	1	1936.94	5975
Kcnd3	3	105458767	105669227	0.327701	136.55	4.2211	11	1936.94	5975
Ddx20	3	105678535	105686745	0.327701	273.848	3.2458	11	1936.94	5975
Inka2	3	105704706	105717270	0.327701	123.222	2.0416	6	1936.94	5975
Rap1a	3	105731937	105750332	0.327701	270.694	1.54613	6	1936.94	5975
Tmigd3	3	105904795	105923986	0.327701	257.234	3.13431	10	1936.94	5975
Adora3	3	105904795	105907951	0.327701	261.047	1.46456	4	1936.94	5975
I830077J02Rik	3	105926398	105928811	0.327701	288.283	1.3195	5	1936.94	5975
Atp5pb	3	105942933	105960164	0.327701	187.157	2.59364	9	1936.94	5975
Wdr77	3	105959550	105967361	0.327701	260.775	2.40071	10	1936.94	5975
Ovgp1	3	105973737	105987112	0.327701	348.852	4.45679	14	1936.94	5975
Pifo	3	105997074	106014635	0.327701	165.386	2.23103	7	1936.94	5975
Chil5	3	106017070	106032861	0.327701	248.15	3.5808	11	1936.94	5975
Chia1	3	106113306	106132074	0.327701	340.204	2.86322	10	1936.94	5975
Chil3	3	106147771	106167568	0.327701	731.665	2.65741	11	1936.94	5975
Chil4	3	106201701	106219511	0.327701	698.652	2.60111	11	1936.94	5975
Chil6	3	106387534	106406052	0.327701	241.36	2.90172	10	1936.94	5975
Dennd2d	3	106486196	106500630	0.327701	212.088	3.43882	12	1936.94	5975
Cept1	3	106503563	106539538	0.327701	184.187	3.22064	10	1936.94	5975
Dram2	3	106555122	106573689	0.327701	267.802	2.1118	7	1936.94	5975
Lrif1	3	106685018	106735865	0.327701	250.301	3.47771	12	1936.94	5975
Cd53	3	106760748	106769011	0.327701	245.414	1.61505	6	1936.94	5975
Olfr266	3	106821601	106822561	0.327701	291.829	1.31998	4	1936.94	5975
Kcna3	3	107036644	107038084	0.327701	255.509	1.76506	5	1936.94	5975
AI504432	3	107039462	107049279	0.327701	285.909	0.88547	3	1936.94	5975
Kcna2	3	107104051	107113226	0.327701	269.226	4.65327	13	1936.94	5975
Kcna10	3	107194047	107195727	0.327701	253.428	2.18449	6	1936.94	5975
Cym	3	107211307	107221734	0.327701	160.815	2.30529	8	1936.94	5975
Prok1	3	107235507	107239672	0.327701	112.305	0.950363	3	1936.94	5975
Lamtor5	3	107278894	107283724	0.327701	242.723	1.22471	4	1936.94	5975
Slc16a4	3	107292391	107311630	0.327701	238.473	3.12844	10	1936.94	5975
Rbm15	3	107326202	107333086	0.327701	173.423	3.43602	12	1936.94	5975
Kcnc4	3	107439357	107458895	0.327701	161.654	2.57467	8	1936.94	5975
Slc6a17	3	107471124	107500689	0.327701	107.681	4.37234	13	1936.94	5975
Ubl4b	3	107554521	107555001	0.327701	169.27	0.532434	2	1936.94	5975
Alx3	3	107600431	107605104	0.327701	136.193	1.04892	3	1936.94	5975
Strip1	3	107613161	107631407	0.327701	191.373	5.45109	20	1936.94	5975
Ahcyl1	3	107665049	107696215	0.327701	204.418	5.07438	17	1936.94	5975
Csf1	3	107746670	107756797	0.327701	206.45	2.22584	8	1936.94	5975
Eps8l3	3	107879295	107892647	0.327701	192.169	5.34346	17	1936.94	5975
4933431E20Rik	3	107890353	107896394	0.327701	188.236	2.53676	9	1936.94	5975
Gstm5	3	107895885	107898559	0.327701	274.027	2.0617	8	1936.94	5975
Gstm7	3	107926844	107931695	0.327701	365.153	2.08176	8	1936.94	5975
Gstm6	3	107939180	107943674	0.327701	362.601	1.88894	8	1936.94	5975
Gstm3	3	107964160	107968859	0.327701	449.146	1.70349	7	1936.94	5975
Gstm2	3	107982002	107986434	0.327701	342.634	2.21857	8	1936.94	5975
Gstm1	3	108012642	108017816	0.327701	410.266	1.93396	8	1936.94	5975
Gstm4	3	108041189	108044713	0.327701	284.626	2.12247	8	1936.94	5975
Ampd2	3	108074897	108086449	0.327701	162.719	5.12945	17	1936.94	5975
Gm12500	3	108086209	108088069	0.327701	237.444	1.56306	5	1936.94	5975
Gnat2	3	108093186	108100827	0.327701	219.518	2.79115	9	1936.94	5975
Gnai3	3	108109396	108146065	0.327701	187.938	3.10896	8	1936.94	5975
Gpr61	3	108149947	108151987	0.327701	206.681	2.87369	8	1936.94	5975
Amigo1	3	108187032	108191794	0.327701	245.417	1.00996	4	1936.94	5975
Cyb561d1	3	108199162	108200819	0.327701	156.547	1.34295	4	1936.94	5975
Atxn7l2	3	108202275	108208508	0.327701	154.196	2.85704	11	1936.94	5975
Sypl2	3	108214110	108226449	0.327701	115.446	1.90496	7	1936.94	5975
Psma5	3	108261628	108279832	0.327701	318.71	2.19145	8	1936.94	5975
Sort1	3	108308415	108357295	0.327701	185.635	5.79368	21	1936.94	5975
Mybphl	3	108364949	108377521	0.327701	163.755	2.227	7	1936.94	5975
Gm12522	3	108380548	108380788	0.327701	137.392	0.224926	1	1936.94	5975
Psrc1	3	108383813	108387659	0.327701	197.694	2.39484	8	1936.94	5975
Celsr2	3	108391855	108415421	0.327701	148.519	14.4411	45	1936.94	5975
Sars	3	108426784	108445183	0.327701	157.166	3.5343	12	1936.94	5975
5330417C22Rik	3	108458173	108536491	0.327701	159.073	7.28224	24	1936.94	5975
1700013F07Rik	3	108537568	108544671	0.327701	202.368	1.19844	4	1936.94	5975
Scarna2	3	108554311	108554461	0.327701	69.9133	0.212243	1	1936.94	5975
Tmem167b	3	108558740	108562334	0.327701	203.828	1.02507	4	1936.94	5975
Taf13	3	108572858	108581211	0.327701	277.449	0.596952	3	1936.94	5975
Wdr47	3	108609843	108644636	0.327701	234.598	4.97896	16	1936.94	5975
Clcc1	3	108654253	108676989	0.327701	238.055	3.11319	11	1936.94	5975
Gpsm2	3	108679570	108711363	0.327701	230.136	4.41534	14	1936.94	5975
Aknad1	3	108751619	108782103	0.327701	218.047	3.89483	13	1936.94	5975
Stxbp3	3	108793727	108827656	0.327701	241.783	4.59343	18	1936.94	5975
Fndc7	3	108856297	108889734	0.327701	208.661	3.77219	12	1936.94	5975
Prpf38b	3	108903913	108911482	0.327701	294.921	1.81979	7	1936.94	5975
Henmt1	3	108940008	108960363	0.327701	221.19	2.61404	9	1936.94	5975
Fam102b	3	108975230	109027265	0.327701	182.666	3.68996	12	1936.94	5975
Slc25a54	3	109080515	109116543	0.327701	238.371	2.86053	10	1936.94	5975
Slc25a24	3	109136154	109166537	0.327701	175.701	3.19646	10	1936.94	5975
Vav3	3	109341109	109683647	0.327701	175.592	11.2179	33	1936.94	5975
Ntng1	3	109782675	110135564	0.327701	120.093	6.03982	15	1936.94	5975
Prmt6	3	110249815	110251015	0.327701	101.995	1.24118	4	1936.94	5975
Amy2a5	3	113249184	113281967	0.327701	504.943	2.86685	12	1936.94	5975
Amy2a3	3	113281817	113281967	0.327701	901.22	0.248775	1	1936.94	5975
Amy2a2	3	113281817	113281967	0.327701	901.22	0.248775	1	1936.94	5975
Amy2a4	3	113281817	113281967	0.327701	901.22	0.248775	1	1936.94	5975
Amy1	3	113556054	113570047	0.347282	335.427	2.94768	10	1117.62	3218
Rnpc3	3	113608290	113628427	0.347282	221.824	3.6243	13	1117.62	3218
Col11a1	3	114030861	114218873	0.347282	196.764	17.0066	65	1117.62	3218
Olfm3	3	114904426	115122877	0.347282	155.388	4.10331	11	1117.62	3218
S1pr1	3	115711733	115713173	0.347282	175.822	1.77862	5	1117.62	3218
A930005H10Rik	3	115887759	115888189	0.347282	243.27	0.468957	2	1117.62	3218
Dph5	3	115887974	115928733	0.347282	181.308	2.80267	9	1117.62	3218
Slc30a7	3	115944666	116007233	0.347282	160.804	4.4983	14	1117.62	3218
Extl2	3	116010601	116027554	0.347282	205.97	2.22047	7	1117.62	3218
Vcam1	3	116110836	116129394	0.347282	239.581	3.19259	10	1117.62	3218
Gpr88	3	116252037	116252757	0.347282	97.4883	0.912464	3	1117.62	3218
Cdc14a	3	116274602	116423520	0.347282	126.617	8.06212	24	1117.62	3218
Rtca	3	116489196	116508026	0.347282	218.902	2.53037	9	1117.62	3218
Dbt	3	116513075	116548235	0.347282	207.859	3.23955	11	1117.62	3218
Lrrc39	3	116565773	116582947	0.347282	237.604	3.46276	11	1117.62	3218
Trmt13	3	116581162	116614120	0.347282	218.607	5.91607	21	1117.62	3218
Sass6	3	116595055	116628820	0.347282	228.554	4.31434	15	1117.62	3218
Mfsd14a	3	116632256	116651510	0.347282	209.576	2.72652	10	1117.62	3218
Slc35a3	3	116673582	116694642	0.347282	229.555	2.09767	7	1117.62	3218
Agl	3	116744755	116807367	0.347282	211.658	10.0029	33	1117.62	3218
Frrs1	3	116878231	116903174	0.347282	252.678	4.46065	15	1117.62	3218
Palmd	3	116918520	116968607	0.347282	192.293	4.53177	13	1117.62	3218
4930455H04Rik	3	116968457	116983564	0.347282	137.572	1.2714	4	1117.62	3218
1700061I17Rik	3	117067036	117077186	0.347282	217.442	1.22043	4	1117.62	3218
Plppr4	3	117321850	117360255	0.347282	193.359	4.01872	12	1117.62	3218
Plppr5	3	117575633	117686691	0.347282	135.58	3.46673	9	1117.62	3218
Snx7	3	117782246	117846718	0.347282	145.923	3.38662	10	1117.62	3218
Mir137	3	118433838	118434003	0.347282	205.533	0.190665	1	1117.62	3218
Dpyd	3	118562204	119431691	0.347282	92.2265	16.2938	39	1117.62	3218
Ptbp2	3	119720273	119761799	0.347282	188.988	3.63551	12	1117.62	3218
Rwdd3	3	121156154	121171693	0.347282	216.87	2.79974	9	1117.62	3218
Tmem56	3	121207130	121235258	0.347282	173.452	2.44802	7	1117.62	3218
Alg14	3	121291794	121361790	0.347282	87.179	2.08933	6	1117.62	3218
Cnn3	3	121449888	121457433	0.347282	226.54	2.01856	6	1117.62	3218
Slc44a3	3	121459933	121532233	0.347282	156.92	5.67885	18	1117.62	3218
A730020M07Rik	3	121637563	121643318	0.347282	191.625	0.919469	3	1117.62	3218
4930432M17Rik	3	121671292	121682883	0.347282	206.778	1.36629	5	1117.62	3218
F3	3	121723667	121734291	0.347282	188.368	1.60998	6	1117.62	3218
Abcd3	3	121760179	121796526	0.347282	269.358	6.21609	22	1117.62	3218
Arhgap29	3	121973892	122015017	0.347282	242.471	6.80235	25	1117.62	3218
Abca4	3	122044488	122179892	0.347282	173.265	15.5548	52	1117.62	3218
Gclm	3	122255486	122266431	0.347282	229.728	1.85074	6	1117.62	3218
Dnttip2	3	122275152	122285162	0.347282	275.188	3.2834	10	1117.62	3218
Bcar3	3	122426424	122529790	0.347282	130.011	5.1279	15	1117.62	3218
Fnbp1l	3	122542073	122590439	0.347282	218.54	4.7031	16	1117.62	3218
Pde5a	3	122730552	122855382	0.347282	160.912	9.83203	28	1117.62	3218
4930447N08Rik	3	122795186	122795336	0.347282	264.987	0.301534	1	1117.62	3218
4933405D12Rik	3	122895355	122899315	0.347282	283.976	0.968017	4	1117.62	3218
Fabp2	3	122895355	122899315	0.347282	283.976	0.968017	4	1117.62	3218
1810037I17Rik	3	122924437	122925538	0.347282	319.856	0.619453	2	1117.62	3218
Usp53	3	122933677	122968779	0.347282	226.062	5.88357	19	1117.62	3218
Myoz2	3	123006379	123034288	0.347282	189.901	1.53866	5	1117.62	3218
Synpo2	3	123079687	123236014	0.347282	176.281	5.91186	17	1117.62	3218
Sec24d	3	123269573	123365161	0.347282	172.833	7.47893	24	1117.62	3218
Mettl14	3	123369357	123385853	0.347282	188.425	3.11135	11	1117.62	3218
Prss12	3	123464691	123506552	0.347282	160.912	4.03895	11	1117.62	3218
Snhg8	3	123507975	123508395	0.347282	230.474	0.526438	2	1117.62	3218
Snora24	3	123507975	123508125	0.347282	216.027	0.26792	1	1117.62	3218
Ndst3	3	123528749	123672370	0.347282	158.41	7.09618	20	1117.62	3218
Tram1l1	3	124321172	124322972	0.347282	274.673	2.54477	7	1117.62	3218
1700006A11Rik	3	124401310	124421473	0.347282	230.579	3.29452	11	1117.62	3218
1700003H04Rik	3	124575279	124581150	0.347282	207.965	1.25615	4	1117.62	3218
Ndst4	3	125437731	125724829	0.347282	165.158	7.21242	20	1117.62	3218
Ugt8a	3	125867156	125915467	0.347282	208.426	3.36545	9	1117.62	3218
Arsj	3	126364728	126439420	0.347282	205.795	3.05373	8	1117.62	3218
Camk2d	3	126599022	126842818	0.347282	167.269	8.88297	27	1117.62	3218
Ank2	3	126923873	127339201	0.347282	197.225	20.5482	62	1117.62	3218
LOC100862268	3	127161622	127161862	0.347282	174.067	0.355195	1	1117.62	3218
Larp7	3	127536903	127547572	0.347282	377.984	3.59727	14	1117.62	3218
LOC110008574	3	127545210	127547021	0.347282	536.21	1.64882	7	1117.62	3218
Mir302b	3	127545210	127545471	0.347282	502.429	0.333092	1	1117.62	3218
Mir302c	3	127545210	127545471	0.347282	502.429	0.333092	1	1117.62	3218
Mir302a	3	127545471	127545733	0.347282	561.099	0.337185	1	1117.62	3218
Mir302d	3	127545471	127545733	0.347282	561.099	0.337185	1	1117.62	3218
Mir367	3	127545471	127545995	0.347282	615.425	0.538523	2	1117.62	3218
Zgrf1	3	127555284	127616854	0.347282	238.1	9.78926	32	1117.62	3218
Neurog2	3	127633707	127635648	0.347282	241.746	1.68316	6	1117.62	3218
Alpk1	3	127670910	127729450	0.347282	233.54	6.93366	21	1117.62	3218
Tifa	3	127796550	127798110	0.347282	317.965	2.15122	6	1117.62	3218
Ap1ar	3	127808441	127823348	0.347282	209.302	2.46342	9	1117.62	3218
Fam241a	3	127870696	127871056	0.347282	201.564	0.328542	1	1117.62	3218
Pitx2	3	129203878	129218914	0.347282	126.554	1.6329	6	1117.62	3218
Enpep	3	129270229	129332530	0.347282	251.195	6.95261	22	1117.62	3218
Elovl6	3	129532633	129633514	0.347282	149.674	2.72111	7	1117.62	3218
Egf	3	129678256	129755009	0.347282	154.09	8.2533	25	1117.62	3218
6330410L21Rik	3	129754769	129755009	0.347282	112.242	0.363481	1	1117.62	3218
Rrh	3	129808898	129822488	0.347282	188.021	2.39283	8	1117.62	3218
Gar1	3	129825111	129830867	0.347282	196.561	0.907112	4	1117.62	3218
Cfi	3	129836747	129875148	0.347282	212.48	4.27005	15	1117.62	3218
Pla2g12a	3	129878817	129895016	0.347282	180.886	1.5675	5	1117.62	3218
Casp6	3	129905402	129913631	0.347282	157.332	2.01083	6	1117.62	3218
Mcub	3	129915056	129970131	0.347282	138.417	3.07528	9	1117.62	3218
Sec24b	3	129983858	130040754	0.347282	190.111	7.0377	24	1117.62	3218
Col25a1	3	130181451	130595733	0.347282	170.134	13.74	47	1117.62	3218
Etnppl	3	130617629	130634732	0.347282	221.698	3.23109	13	1117.62	3218
Ostc	3	130703293	130709425	0.347282	186.558	0.78849	3	1117.62	3218
Rpl34	3	130726826	130729320	0.347282	320.979	1.02652	4	1117.62	3218
Rpl34-ps1	3	130726826	130729320	0.347282	320.979	1.02652	4	1117.62	3218
Lef1	3	131111454	131223174	0.347282	137.731	4.78078	14	1117.62	3218
Hadh	3	131234107	131272060	0.347282	138.448	2.90314	9	1117.62	3218
Cyp2u1	3	131291097	131303142	0.347282	166.705	2.19795	8	1117.62	3218
Sgms2	3	131323087	131342235	0.347282	183.355	1.97089	6	1117.62	3218
Papss1	3	131579277	131643152	0.347282	120.398	5.16501	14	1117.62	3218
Dkk2	3	132086022	132178174	0.347282	133.134	1.93651	5	1117.62	3218
Aimp1	3	132660537	132683852	0.347282	199.461	2.29487	7	1117.62	3218
Tbck	3	132686775	132838075	0.347282	186.573	10.0623	31	1117.62	3218
Npnt	3	132884380	132950067	0.347282	127.083	5.3694	16	1117.62	3218
Gstcd	3	132983030	133085029	0.347282	155.606	4.2372	15	1117.62	3218
Ints12	3	133096713	133109427	0.347282	249.819	2.35059	7	1117.62	3218
Arhgef38	3	133116407	133234844	0.347282	89.2742	4.76642	12	1117.62	3218
Ppa2	3	133320877	133377920	0.347282	218.701	4.09085	13	1117.62	3218
Tet2	3	133466682	133488714	0.347282	268.108	9.1059	27	1117.62	3218
Cxxc4	3	134240252	134258134	0.347282	92.7829	1.29204	3	1117.62	3218
Mir1895	3	134240252	134240612	0.347282	144.875	0.444431	1	1117.62	3218
Tacr3	3	134829226	134932465	0.347282	130.433	3.31091	8	1117.62	3218
Cenpe	3	135212595	135273284	0.347282	219.33	10.7775	40	1117.62	3218
Bdh2	3	135285540	135304253	0.347282	199.555	2.61631	9	1117.62	3218
Slc9b2	3	135317057	135342344	0.347282	206.836	3.37643	12	1117.62	3218
Slc9b1	3	135348680	135397821	0.347282	207.377	3.84297	13	1117.62	3218
Cisd2	3	135410992	135411232	0.347282	169.308	0.287623	1	1117.62	3218
Ube2d3	3	135439695	135465306	0.347282	288.821	2.13108	8	1117.62	3218
Manba	3	135485648	135570446	0.347282	191.312	5.60309	19	1117.62	3218
Nfkb1	3	135585314	135667828	0.347282	169.057	7.31961	24	1117.62	3218
Slc39a8	3	135848976	135886998	0.347282	173.587	2.7073	8	1117.62	3218
Bank1	3	136054349	136325963	0.347282	152.372	8.15283	22	1117.62	3218
Ppp3ca	3	136797705	136935246	0.347282	153.617	5.44153	15	1117.62	3218
Emcn	3	137341185	137427381	0.347282	151.029	5.26841	15	1117.62	3218
Gm4861	3	137550507	137552256	0.347282	205.702	0.554639	2	1117.62	3218
Ddit4l	3	137624137	137626510	0.347282	210.551	0.923471	3	1117.62	3218
H2az1	3	137865954	137866475	0.347282	266.654	0.467032	2	1117.62	3218
Dnajb14	3	137892759	137908526	0.347282	223.738	1.70032	6	1117.62	3218
Lamtor3	3	137918823	137928042	0.347282	274.314	1.55462	6	1117.62	3218
Dapp1	3	137933064	137981428	0.347282	157.368	3.52483	11	1117.62	3218
Gm5105	3	138049469	138052629	0.347282	240.106	0.700214	2	1117.62	3218
Mttp	3	138091021	138134111	0.347282	206.6	5.77393	19	1117.62	3218
Trmt10a	3	138147354	138157003	0.347282	381.534	1.48914	7	1117.62	3218
4930579F01Rik	3	138164329	138186234	0.347282	216.68	2.21631	8	1117.62	3218
0610031O16Rik	3	138217808	138231283	0.347282	228.67	2.61216	9	1117.62	3218
Adh7	3	138217808	138231283	0.347282	228.67	2.61216	9	1117.62	3218
Adh1	3	138277636	138290606	0.347282	223.589	2.78272	9	1117.62	3218
Adh6a	3	138313262	138331027	0.347282	239.522	2.76783	10	1117.62	3218
Adh6b	3	138352367	138357717	0.347282	258.564	1.3308	4	1117.62	3218
Adh4	3	138415449	138430796	0.347282	216.745	2.36447	9	1117.62	3218
Adh5	3	138445249	138455186	0.347282	252.834	2.45174	8	1117.62	3218
Metap1	3	138460297	138483151	0.347282	227.281	2.91712	10	1117.62	3218
Eif4e	3	138526501	138555506	0.347282	212.72	2.18797	8	1117.62	3218
Tspan5	3	138868280	138902470	0.347282	196.681	2.32007	7	1117.62	3218
Rap1gds1	3	138927527	139050593	0.347282	167.362	6.79675	18	1117.62	3218
Stpg2	3	139205862	139709505	0.347282	123.246	8.25539	22	1117.62	3218
Pdha2	3	141210556	141211756	0.347282	233.597	1.43417	4	1117.62	3218
Unc5c	3	141465654	141828608	0.347282	121.583	9.14504	24	1117.62	3218
Bmpr1b	3	141840556	141880547	0.347282	162.796	3.20918	11	1117.62	3218
Pdlim5	3	142242633	142391819	0.347282	146.68	6.24805	19	1117.62	3218
Gbp5	3	142500530	142521220	0.347282	199.374	3.5183	11	1117.62	3218
Gbp7	3	142534496	142546626	0.347282	254.077	2.9727	10	1117.62	3218
Gbp3	3	142561728	142572702	0.347282	230.768	2.43481	10	1117.62	3218
Gbp2b	3	142598119	142618209	0.347282	247.51	2.91849	10	1117.62	3218
Gbp2	3	142623667	142637497	0.347282	252.241	3.17758	10	1117.62	3218
Mir6381	3	142623667	142623907	0.347282	155.204	0.376891	1	1117.62	3218
Kyat3	3	142706649	142744161	0.347282	232.974	4.04062	13	1117.62	3218
Gtf2b	3	142771348	142783381	0.347282	239.007	1.75854	6	1117.62	3218
Pkn2	3	142793791	142853940	0.347282	226.597	6.8992	23	1117.62	3218
Lmo4	3	144189210	144202109	0.347282	205.858	1.23211	4	1117.62	3218
Hs2st1	3	144434480	144569914	0.347282	111.447	3.58693	10	1117.62	3218
Selenof	3	144570671	144596911	0.347282	152.092	1.9118	6	1117.62	3218
Sh3glb1	3	144691387	144712776	0.347282	238.006	2.60195	10	1117.62	3218
Clca3a1	3	144730602	144760762	0.347282	424.116	3.68066	13	1117.62	3218
Clca3a2	3	144797469	144819509	0.347282	419.306	3.66834	13	1117.62	3218
Clca3b	3	144823212	144849205	0.347282	343.4	4.18909	14	1117.62	3218
Clca4c-ps	3	144879340	144889782	0.347282	368.568	0.891782	3	1117.62	3218
Clca4b	3	144911076	144932536	0.347282	373.425	4.54591	15	1117.62	3218
Clca4a	3	144952641	144975049	0.347282	403.743	4.54732	15	1117.62	3218
Clca1	3	145004651	145032783	0.347282	210.182	3.9533	13	1117.62	3218
Clca2	3	145071260	145098990	0.347282	209.525	4.93294	15	1117.62	3218
Odf2l	3	145124231	145153567	0.347282	203.871	4.19764	15	1117.62	3218
Col24a1	3	145293044	145550752	0.347282	189.393	18.9813	68	1117.62	3218
Znhit6	3	145576320	145604014	0.347282	262.173	3.15896	11	1117.62	3218
Ccn1	3	145647636	145649820	0.347282	170.38	1.4548	5	1117.62	3218
Ddah1	3	145845663	145891619	0.347282	180.193	1.95864	6	1117.62	3218
Bcl10	3	145930369	145933367	0.347282	192.816	0.725425	3	1117.62	3218
2410004B18Rik	3	145938012	145943922	0.347282	145.971	0.854818	3	1117.62	3218
Syde2	3	145988583	146020350	0.347282	229.692	4.54974	14	1117.62	3218
Wdr63	3	146040648	146103258	0.347282	194.276	6.46758	21	1117.62	3218
Mcoln3	3	146121785	146140650	0.347282	249.405	3.27569	11	1117.62	3218
Mcoln2	3	146149877	146194832	0.347282	216.457	4.71637	15	1117.62	3218
Lpar3	3	146240515	146285008	0.347282	130.805	1.88279	5	1117.62	3218
Gm10636	3	146368696	146369296	0.347282	496.852	0.671371	2	1117.62	3218
Ssx2ip	3	146417678	146438862	0.347282	205.56	3.18702	13	1117.62	3218
Ctbs	3	146450445	146464113	0.347282	176.542	1.84968	7	1117.62	3218
Spata1	3	146457300	146493748	0.347282	203.346	4.46627	16	1117.62	3218
Gng5	3	146503201	146503441	0.347282	254.963	0.355965	1	1117.62	3218
Rpf1	3	146506463	146521401	0.347282	227.125	2.76529	9	1117.62	3218
Dnase2b	3	146582263	146612591	0.347282	207.043	3.37921	10	1117.62	3218
Uox	3	146597127	146630629	0.347282	152.214	3.12757	9	1117.62	3218
Gm16325	3	146646324	146651172	0.347282	304.224	1.2002	4	1117.62	3218
4930503B20Rik	3	146646324	146651172	0.347282	304.224	1.2002	4	1117.62	3218
Prkacb	3	146732529	146781359	0.347282	160.847	4.11499	14	1117.62	3218
Ttll7	3	146894097	146979810	0.347282	177.008	7.38142	23	1117.62	3218
Adgrl2	3	148817130	148954658	0.347282	178.492	9.69339	31	1117.62	3218
Adgrl4	3	151437902	151543354	0.347282	209.51	5.33848	18	1117.62	3218
Ifi44	3	151732345	151749610	0.347282	222.718	2.06621	7	1117.62	3218
Ifi44l	3	151759617	151762923	0.347282	230.509	0.784236	3	1117.62	3218
Ptgfr	3	151801594	151835889	0.347282	136.428	1.98672	5	1117.62	3218
Gipc2	3	152094100	152165946	0.347282	156.898	2.52016	8	1117.62	3218
Dnajb4	3	152185142	152193601	0.347282	230.708	1.36985	4	1117.62	3218
Fubp1	3	152210555	152232458	0.347282	245.351	5.46826	20	1117.62	3218
Nexn	3	152237481	152255387	0.347282	261.758	2.96237	11	1117.62	3218
Miga1	3	152276623	152337834	0.347282	187.912	4.92949	17	1117.62	3218
Usp33	3	152357790	152392406	0.347282	236.827	6.61386	24	1117.62	3218
Zzz3	3	152420030	152458445	0.347282	252.216	4.91714	16	1117.62	3218
Ak5	3	152463891	152667888	0.347282	129.558	6.48509	18	1117.62	3218
AI115009	3	152667738	152667888	0.347282	62.7467	0.276582	1	1117.62	3218
Pigk	3	152714090	152785573	0.347282	185.794	4.74297	15	1117.62	3218
St6galnac5	3	152821505	152982069	0.347282	99.497	3.06774	8	1117.62	3218
St6galnac3	3	153205377	153509519	0.347282	108.669	3.18071	7	1117.62	3218
5730460C07Rik	3	153790004	153790244	0.347282	251.271	0.354267	1	1117.62	3218
Asb17	3	153844292	153853557	0.347282	243.164	1.41875	4	1117.62	3218
Asb17os	3	153850617	153850977	0.347282	344.239	0.422103	1	1117.62	3218
Msh4	3	153857387	153906032	0.347282	211.15	5.6763	20	1117.62	3218
Rabggtb	3	153907550	153912262	0.347282	305.422	2.64142	9	1117.62	3218
Snord45b	3	153910520	153910773	0.347282	341.889	0.339735	1	1117.62	3218
Snord45c	3	153911871	153912262	0.347282	465.923	0.340007	1	1117.62	3218
Acadm	3	153922875	153944469	0.347282	275.879	2.57632	12	1117.62	3218
Slc44a5	3	153973690	154270093	0.347282	169.363	8.56863	27	1117.62	3218
Lhx8	3	154306891	154330371	0.347282	211.746	2.27365	8	1117.62	3218
Tyw3	3	154580063	154597058	0.347282	178.929	1.59888	6	1117.62	3218
Cryz	3	154596818	154622296	0.347282	227.36	2.75195	9	1117.62	3218
Erich3	3	154711233	154748770	0.347282	216.964	2.02625	7	1117.62	3218
Tnni3k	3	154786674	155055345	0.347282	146.141	10.5796	32	1117.62	3218
Fpgt	3	155086561	155093386	0.347282	256.211	2.7796	9	1117.62	3218
Lrriq3	3	155098768	155193799	0.347282	118.021	4.40593	14	1117.62	3218
Negr1	3	156562152	157312967	0.347282	84.1088	8.22527	18	1117.62	3218
Zranb2	3	157536269	157546758	0.347282	167.992	2.4504	10	1117.62	3218
Mir186	3	157544258	157544408	0.347282	62.36	0.243803	1	1117.62	3218
Ptger3	3	157567010	157643974	0.347282	86.4006	2.98076	8	1117.62	3218
Cth	3	157894732	157925067	0.347282	195.475	3.06829	11	1117.62	3218
Ankrd13c	3	157947740	158005924	0.347282	200.848	4.50427	15	1117.62	3218
Srsf11	3	158011985	158036591	0.347282	198.942	2.84755	12	1117.62	3218
Lrrc40	3	158036680	158066224	0.347282	267.909	4.23102	15	1117.62	3218
Lrrc7	3	158084401	158413189	0.347282	146.758	14.7691	42	1117.62	3218
Depdc1a	3	159498315	159529188	0.347282	279.436	4.45801	14	1117.62	3218
Rpe65	3	159599147	159624722	0.347282	247.402	4.02421	14	1117.62	3218
Wls	3	159839903	159934364	0.347282	172.755	4.65895	14	1117.62	3218
Vmn1r2	4	3172062	3173022	0.3067	1302.36	1.02153	4	731.657	2058
Vmn1r3	4	3184364	3185324	0.3067	1544.06	0.970535	4	731.657	2058
Tmem68	4	3550436	3569705	0.3067	253.144	1.71116	7	731.657	2058
Tgs1	4	3574986	3615051	0.3067	265.803	4.00311	14	731.657	2058
Lyn	4	3716743	3789962	0.3067	190.992	4.34212	15	731.657	2058
6330407A03Rik	4	3716743	3716893	0.3067	159.607	0.2964	1	731.657	2058
Rps20	4	3834471	3835300	0.3067	341.372	0.861488	3	731.657	2058
Mos	4	3870723	3872163	0.3067	201.46	1.60117	5	731.657	2058
Plag1	4	3903657	3904977	0.3067	308.965	1.59566	5	731.657	2058
Chchd7	4	3941193	3943499	0.3067	315.714	1.15121	4	731.657	2058
Sdr16c5	4	3996117	4016437	0.3067	222.392	1.87072	6	731.657	2058
Sdr16c6	4	4056720	4076916	0.3067	264.482	2.02896	6	731.657	2058
Penk	4	4133812	4138193	0.3067	199.319	1.19459	4	731.657	2058
Impad1	4	4767657	4792912	0.3067	138.345	2.03533	6	731.657	2058
Fam110b	4	5798536	5800096	0.3067	169.175	2.09764	6	731.657	2058
Ubxn2b	4	6196371	6216112	0.3067	243.688	2.11715	7	731.657	2058
Cyp7a1	4	6268179	6275590	0.3067	240.363	2.34881	7	731.657	2058
Sdcbp	4	6377026	6394596	0.3067	245.693	2.53857	9	731.657	2058
Nsmaf	4	6396679	6441003	0.3067	241.74	7.53541	28	731.657	2058
Tox	4	6688352	6990499	0.3067	92.4209	6.6446	16	731.657	2058
Car8	4	8169577	8238994	0.3067	112.329	3.84858	11	731.657	2058
Rab2a	4	8561096	8606514	0.3067	167.289	2.50997	8	731.657	2058
Chd7	4	8751485	8866675	0.3067	167.841	15.9483	51	731.657	2058
Clvs1	4	9281544	9449522	0.3067	106.796	3.69546	9	731.657	2058
Asph	4	9449372	9643601	0.3067	141.169	10.7429	36	731.657	2058
Gdf6	4	9844444	9860288	0.3067	100.232	1.95635	6	731.657	2058
4930448K20Rik	4	9917306	9917456	0.3067	444.78	0.261499	1	731.657	2058
2610301B20Rik	4	10879505	10893334	0.3067	187.426	1.45341	5	731.657	2058
Plekhf2	4	10990551	10991391	0.3067	261.336	1.10713	3	731.657	2058
Ndufaf6	4	11051040	11076197	0.3067	147.484	2.38128	9	731.657	2058
Mir684-2	4	11134121	11134241	0.3067	467.883	0.0878445	1	731.657	2058
Trp53inp1	4	11164422	11170013	0.3067	249.085	1.377	5	731.657	2058
Ccne2	4	11192619	11204644	0.3067	264.345	3.24985	12	731.657	2058
Ints8	4	11199243	11252982	0.3067	217.564	8.30869	30	731.657	2058
Dpy19l4	4	11265739	11317185	0.3067	206.606	4.94033	18	731.657	2058
Esrp1	4	11333372	11386489	0.3067	188.706	5.4514	19	731.657	2058
Virma	4	11485983	11549741	0.3067	246.233	9.08308	29	731.657	2058
Rad54b	4	11563259	11615667	0.3067	207.144	4.9251	18	731.657	2058
Fsbp	4	11579919	11584238	0.3067	158.859	0.281555	2	731.657	2058
Gem	4	11705896	11713793	0.3067	201.728	1.41539	4	731.657	2058
Cdh17	4	11767688	11817089	0.3067	218.019	5.04619	17	731.657	2058
Pdp1	4	11960562	11966010	0.3067	292.746	2.68234	8	731.657	2058
1700123M08Rik	4	11980078	11980318	0.3067	120.838	0.256376	1	731.657	2058
Tmem67	4	12039761	12087930	0.3067	225.432	7.45886	26	731.657	2058
Rbm12b2	4	12089236	12095655	0.3067	581.908	2.84413	10	731.657	2058
Rbm12b1	4	12143983	12146623	0.3067	618.838	2.69865	10	731.657	2058
Fam92a	4	12155587	12171220	0.3067	251.326	1.85169	7	731.657	2058
Triqk	4	12980755	12981475	0.3067	212.114	0.866479	3	731.657	2058
Runx1t1	4	13771410	13889928	0.3067	131.693	4.94982	14	731.657	2058
Slc26a7	4	14505393	14621407	0.3067	145.132	6.87799	22	731.657	2058
Lrrc69	4	14703854	14796073	0.3067	123.74	3.31975	10	731.657	2058
Otud6b	4	14811615	14825695	0.3067	295.43	1.499	6	731.657	2058
Pip4p2	4	14864293	14913914	0.3067	182.864	2.53114	8	731.657	2058
Necab1	4	14955816	15148926	0.3067	124.859	6.98112	20	731.657	2058
Tmem64	4	15266320	15283373	0.3067	141.708	1.58439	5	731.657	2058
Calb1	4	15881347	15904765	0.3067	309.494	1.8954	7	731.657	2058
Decr1	4	15918973	15932993	0.3067	250.189	2.34958	9	731.657	2058
Nbn	4	15962256	15992506	0.3067	221.898	4.73787	16	731.657	2058
Osgin2	4	15997922	16008797	0.3067	229.765	2.3459	8	731.657	2058
Ripk2	4	16123541	16158472	0.3067	199.657	3.33535	10	731.657	2058
Mmp16	4	17853665	18116233	0.3067	146.095	6.15392	15	731.657	2058
Cnbd1	4	18860408	19122501	0.3067	111.83	5.56221	15	731.657	2058
Cngb3	4	19280825	19505379	0.3067	120.309	8.35236	23	731.657	2058
Cpne3	4	19523148	19555546	0.3067	234.005	3.81391	13	731.657	2058
Rmdn1	4	19575179	19606163	0.3067	231.555	2.54872	9	731.657	2058
Wwp1	4	19608839	19678438	0.3067	254.903	6.99729	24	731.657	2058
Slc7a13	4	19818951	19841644	0.3067	232.89	2.7004	7	731.657	2058
Atp6v0d2	4	19878178	19922551	0.3067	151.901	3.1714	10	731.657	2058
Ttpa	4	20008204	20028590	0.3067	205.173	1.51631	5	731.657	2058
Ggh	4	20042137	20065919	0.3067	244.497	2.28218	9	731.657	2058
Nkain3	4	20158279	20778347	0.3067	67.1982	5.84493	12	731.657	2058
Prdm13	4	21678464	21685701	0.3067	94.3706	1.22935	5	731.657	2058
Ccnc	4	21727700	21759827	0.3067	214.992	4.20991	16	731.657	2058
Tstd3	4	21758348	21767143	0.3067	215.798	0.796746	4	731.657	2058
Usp45	4	21780339	21834419	0.3067	208.835	5.65884	20	731.657	2058
4930528A17Rik	4	21847819	21848507	0.3067	215.803	0.898665	3	731.657	2058
Pnisr	4	21847819	21874987	0.3067	195.973	4.33874	15	731.657	2058
Coq3	4	21879651	21910648	0.3067	155.03	2.525	8	731.657	2058
Faxc	4	21931515	21993621	0.3067	92.9917	3.16684	8	731.657	2058
Fbxl4	4	22376520	22433767	0.3067	151.982	4.12952	11	731.657	2058
Pou3f2	4	22484334	22487593	0.3067	148.23	1.22887	4	731.657	2058
Mms22l	4	24496865	24602669	0.3067	206.225	8.1396	26	731.657	2058
Klhl32	4	24612637	24800876	0.3067	119.738	6.51493	18	731.657	2058
Ndufaf4	4	24898113	24903223	0.3067	264.794	1.14221	4	731.657	2058
Gpr63	4	25007243	25009263	0.3067	316.647	2.39403	7	731.657	2058
Fhl5	4	25199938	25214815	0.3067	168.16	1.41811	5	731.657	2058
Ufl1	4	25250458	25280687	0.3067	222.355	4.96992	18	731.657	2058
Fut9	4	25619675	25799772	0.3067	129.559	2.64896	7	731.657	2058
Manea	4	26327618	26340987	0.3067	239.045	2.01638	7	731.657	2058
Epha7	4	28817416	28966623	0.3067	191.19	7.48791	22	731.657	2058
Map3k7	4	31974787	32019576	0.3067	245.286	3.80049	15	731.657	2058
Bach2	4	32501565	32580355	0.3067	115.811	4.6454	13	731.657	2058
Bach2os	4	32561742	32571721	0.3067	117.656	1.66545	6	731.657	2058
Gja10	4	32600851	32602496	0.3067	255.814	2.18725	6	731.657	2058
Casp8ap2	4	32624048	32652764	0.3067	269.955	8.12057	29	731.657	2058
Mdn1	4	32657210	32774164	0.3067	210.281	31.89	107	731.657	2058
Lyrm2	4	32800222	32801242	0.3067	167.918	0.870921	3	731.657	2058
Ankrd6	4	32806069	32860500	0.3067	147.193	4.92643	17	731.657	2058
Rragd	4	32995768	33018841	0.3067	169.847	1.84535	6	731.657	2058
Ube2j1	4	33036654	33050000	0.3067	210.097	2.21361	7	731.657	2058
Gabrr2	4	33063151	33095608	0.3067	192.347	2.56892	9	731.657	2058
Gabrr1	4	33132632	33162910	0.3067	161.72	3.31318	11	731.657	2058
Pm20d2	4	33174282	33187241	0.3067	193.15	1.9476	6	731.657	2058
Srsf12	4	33208990	33231347	0.3067	145.21	2.31761	7	731.657	2058
Pnrc1	4	33246044	33246524	0.3067	162.103	0.645769	2	731.657	2058
Rngtt	4	33310401	33500445	0.3067	139.457	6.92767	20	731.657	2058
Cnr1	4	33943593	33948868	0.3067	251.945	6.08305	18	731.657	2058
Spaca1	4	34025035	34044285	0.3067	266.624	1.89061	7	731.657	2058
Akirin2	4	34562262	34566279	0.3067	302.999	0.93902	4	731.657	2058
Orc3	4	34570874	34615067	0.3067	213.855	5.46812	20	731.657	2058
Rars2	4	34614796	34660086	0.3067	237.37	5.51199	20	731.657	2058
Slc35a1	4	34664047	34683472	0.3067	214.889	2.49699	8	731.657	2058
Cfap206	4	34688778	34728908	0.3067	199.298	3.95743	13	731.657	2058
Gm136	4	34743831	34756056	0.3067	239.276	1.72027	6	731.657	2058
Smim8	4	34768947	34771324	0.3067	249.052	0.640351	2	731.657	2058
Zfp292	4	34804901	34840028	0.3067	288.709	11.6389	33	731.657	2058
Cga	4	34903995	34907163	0.3067	166.995	0.854023	3	731.657	2058
Mob3b	4	34951686	35153861	0.3067	100.506	3.73175	11	731.657	2058
Ifnk	4	35152056	35153861	0.3067	222.933	0.837645	3	731.657	2058
C9orf72	4	35192854	35218874	0.3067	221.089	3.38187	11	731.657	2058
Lingo2	4	35708124	36645512	0.3067	88.3108	7.62611	14	731.657	2058
Mir876	4	36645362	36645512	0.3067	256.627	0.176395	1	731.657	2058
1700009N14Rik	4	39450747	39451827	0.3067	217.765	1.16219	4	731.657	2058
Aco1	4	40163706	40197669	0.3067	209.622	5.78004	19	731.657	2058
Ddx58	4	40205777	40239702	0.3067	188.659	5.52939	18	731.657	2058
Topors	4	40260152	40269734	0.3067	241.332	3.87365	12	731.657	2058
Smim27	4	40269584	40269734	0.3067	84.2133	0.221695	1	731.657	2058
Ndufb6	4	40270527	40279366	0.3067	244.673	1.13024	4	731.657	2058
Tmem215	4	40473888	40475688	0.3067	270.348	2.25239	7	731.657	2058
Aptx	4	40686515	40703216	0.3067	200.072	2.79008	9	731.657	2058
Dnaja1	4	40722934	40732956	0.3067	264.05	2.38965	9	731.657	2058
Mir207	4	40722934	40723054	0.3067	25.5333	0.172402	1	731.657	2058
Smu1	4	40737255	40757878	0.3067	159.067	3.66773	12	731.657	2058
B4galt1	4	40807130	40853597	0.3067	144.993	3.35067	9	731.657	2058
Spink4	4	40920034	40931338	0.3067	198.244	0.924893	4	731.657	2058
Bag1	4	40936540	40947817	0.3067	251.085	1.5373	7	731.657	2058
Chmp5	4	40948551	40964679	0.3067	220.861	1.81847	8	731.657	2058
Nfx1	4	40970956	41024896	0.3067	224.44	7.65788	28	731.657	2058
Mir3094	4	40993717	40993867	0.3067	363.313	0.271918	1	731.657	2058
Aqp7	4	41034231	41045388	0.3067	152.077	1.68192	6	731.657	2058
Aqp3	4	41093497	41098114	0.3067	128.451	1.89943	6	731.657	2058
Nol6	4	41115310	41124261	0.3067	160.118	7.73974	26	731.657	2058
Ube2r2	4	41136128	41190675	0.3067	169.421	1.77228	6	731.657	2058
Ubap2	4	41195107	41251635	0.3067	204.321	8.1265	29	731.657	2058
Dcaf12	4	41293014	41314585	0.3067	170.829	3.2606	10	731.657	2058
Ubap1	4	41366822	41388870	0.3067	227.537	2.98992	9	731.657	2058
Kif24	4	41392061	41428896	0.3067	212.118	5.655	20	731.657	2058
Nudt2	4	41477463	41480583	0.3067	142.747	0.673602	2	731.657	2058
Myorg	4	41497443	41499723	0.3067	170.806	2.82349	9	731.657	2058
1110017D15Rik	4	41505049	41517214	0.3067	169.03	1.87529	7	731.657	2058
Fam219aos	4	41518506	41518866	0.3067	229.686	0.3746	1	731.657	2058
Fam219a	4	41520196	41525049	0.3067	141.52	1.33333	5	731.657	2058
Dnaic1	4	41569914	41635173	0.3067	178.765	6.63803	22	731.657	2058
Enho	4	41638565	41639972	0.3067	120.05	0.865188	3	731.657	2058
Cntfr	4	41658061	41675151	0.3067	148.351	2.52545	8	731.657	2058
Rpp25l	4	41712247	41712847	0.3067	178.289	0.678311	2	731.657	2058
Dctn3	4	41715123	41723141	0.3067	165.244	1.78887	7	731.657	2058
Arid3c	4	41724192	41730218	0.3067	155.255	1.8204	7	731.657	2058
Sigmar1	4	41739346	41741296	0.3067	127.637	1.24086	4	731.657	2058
Gm42274	4	41755549	41755699	0.3067	89.8733	0.18828	1	731.657	2058
Galt	4	41755549	41758602	0.3067	210.288	2.7667	10	731.657	2058
Il11ra1	4	41763540	41765588	0.3067	282.527	1.29227	5	731.657	2058
Il11ra1	4	41766071	41769695	0.612036	377.627	1.55454	6	45.3927	157
Ccl27a	4	41769455	41771243	0.612036	273.179	0.919475	4	45.3927	157
Gm3893	4	41903627	42219879	0.612036	234.77	20.0654	73	45.3927	157
LOC100041504	4	41903627	42256227	0.612036	232.118	20.7233	76	45.3927	157
Ccl21c	4	41903627	42256227	0.612036	232.118	20.7233	76	45.3927	157
Gm21541	4	41903627	42256227	0.612036	232.118	20.7233	76	45.3927	157
Gm10591	4	41903627	42256227	0.612036	232.118	20.7233	76	45.3927	157
Gm13304	4	41903627	42256227	0.612036	232.118	20.7233	76	45.3927	157
Ccl21b	4	41903627	42256227	0.612036	232.118	20.7233	76	45.3927	157
Gm20878	4	41941517	41941667	0.612036	124.267	0.172372	1	45.3927	157
Gm21586	4	41941517	41941667	0.612036	124.267	0.172372	1	45.3927	157
Gm21953	4	41941517	41941667	0.612036	124.267	0.172372	1	45.3927	157
Fam205a3	4	41966070	42715909	0.612036	247.1	28.6784	102	45.3927	157
Fam205a4	4	41966070	42715909	0.612036	247.1	28.6784	102	45.3927	157
Fam205a2	4	41966070	42528222	0.612036	257.902	26.4728	95	45.3927	157
4933409K07Rik	4	42032956	42461310	0.612036	250.633	16.5981	62	45.3927	157
Gm7819	4	42072621	42089739	0.612036	338.625	2.65563	10	45.3927	157
LOC100861978	4	42154055	42158526	0.612036	155.528	0.817855	4	45.3927	157
Gm13306	4	42154055	42158526	0.612036	155.528	0.817855	4	45.3927	157
Ccl27b	4	42154055	42158526	0.612036	155.528	0.817855	4	45.3927	157
Gm2506	4	42157003	42158526	0.612036	152.17	0.610488	3	45.3927	157
Gm2002	4	42158071	42163639	0.612036	126.393	1.40198	7	45.3927	157
Il11ra2	4	42158071	42163639	0.612036	126.393	1.40198	7	45.3927	157
Gm13305	4	42159125	42163639	0.612036	132.483	1.09177	5	45.3927	157
4930578G10Rik	4	42715429	42851915	0.612036	273.934	12.8385	40	45.3927	157
Gm2192	4	42715429	42715909	0.612036	256.911	0.67842	2	45.3927	157
Ccl19	4	42754812	42756359	0.612036	277.664	0.581531	3	45.3927	157
Ccl21a	4	42773456	42773822	0.612036	259.933	0.455337	2	45.3927	157
Gm1987	4	42773456	42773822	0.612036	259.933	0.455337	2	45.3927	157
Fam205a1	4	42848195	42851915	0.612036	321.265	3.56722	11	45.3927	157
4930578G10Rik	4	42868447	42871928	0.270035	279.776	1.17808	3	672.865	2063
Fam205c	4	42868447	42874213	0.270035	247.31	2.28328	7	672.865	2063
Phf24	4	42933552	42939612	0.270035	163.398	2.21855	8	672.865	2063
Dnajb5	4	42950818	42957553	0.270035	137.607	1.35196	5	672.865	2063
1700022I11Rik	4	42969991	42974281	0.270035	225.724	4.61556	14	672.865	2063
Vcp	4	42980750	42996346	0.270035	283.829	3.00327	12	672.865	2063
Fancg	4	43002947	43010108	0.270035	167.56	4.22556	14	672.865	2063
Pigo	4	43017852	43025117	0.270035	132.993	3.31742	10	672.865	2063
Stoml2	4	43028108	43031410	0.270035	232.878	2.74594	10	672.865	2063
Fam214b	4	43033490	43036761	0.270035	140.128	2.04689	7	672.865	2063
Unc13b	4	43087826	43263621	0.270035	173.734	16.1148	53	672.865	2063
Atp8b5	4	43271182	43373035	0.270035	183.98	8.83754	30	672.865	2063
Rusc2	4	43414686	43427324	0.270035	137.526	6.67912	22	672.865	2063
Fam166b	4	43427084	43429117	0.270035	170.516	1.93965	6	672.865	2063
Tesk1	4	43443526	43447534	0.270035	143.452	2.95147	13	672.865	2063
Cd72	4	43448178	43454545	0.270035	149.083	2.31847	8	672.865	2063
Sit1	4	43482610	43483619	0.270035	259.707	1.42508	5	672.865	2063
Rmrp	4	43492789	43493118	0.270035	212.454	0.553441	2	672.865	2063
Ccdc107	4	43493392	43495918	0.270035	177.966	1.6687	6	672.865	2063
Arhgef39	4	43496608	43508807	0.270035	166.834	3.21089	11	672.865	2063
Car9	4	43507044	43513136	0.270035	180.091	2.94667	9	672.865	2063
Tpm2	4	43514729	43523356	0.270035	203.423	2.66817	10	672.865	2063
Tln1	4	43531901	43556804	0.270035	163.054	15.6017	52	672.865	2063
Creb3	4	43562765	43566812	0.270035	221.253	2.25781	8	672.865	2063
Gba2	4	43567147	43578360	0.270035	194.478	5.3996	16	672.865	2063
Rgp1	4	43579330	43587280	0.270035	203.793	3.54319	12	672.865	2063
Msmp	4	43583282	43584322	0.270035	146.075	0.714771	3	672.865	2063
Npr2	4	43632157	43651676	0.270035	218.224	6.22202	24	672.865	2063
Spag8	4	43651436	43653581	0.270035	195.399	2.56893	8	672.865	2063
Hint2	4	43654274	43655095	0.270035	195.852	1.06773	4	672.865	2063
Fam221b	4	43659582	43666662	0.270035	235.129	3.18125	10	672.865	2063
Tmem8b	4	43669855	43690373	0.270035	176.418	3.56302	12	672.865	2063
Olfr70	4	43696306	43697146	0.270035	175.889	1.14548	3	672.865	2063
Olfr71	4	43705616	43706576	0.270035	168.718	1.31341	4	672.865	2063
Hrct1	4	43727301	43728129	0.270035	116.672	0.737805	2	672.865	2063
Spaar	4	43731027	43733555	0.270035	195.203	2.21371	7	672.865	2063
Olfr159	4	43769988	43771068	0.270035	407.839	1.19114	4	672.865	2063
Olfr156	4	43820340	43821420	0.270035	511.737	1.15758	4	672.865	2063
Olfr157	4	43835469	43836549	0.270035	492.709	1.05103	4	672.865	2063
Olfr155	4	43854249	43855209	0.270035	468.813	1.21575	4	672.865	2063
Reck	4	43890902	43943373	0.270035	202.461	5.7909	19	672.865	2063
Glipr2	4	43968075	43977662	0.270035	164.899	1.00057	4	672.865	2063
Ccin	4	43983543	43985463	0.270035	224.775	2.49866	7	672.865	2063
Clta	4	44013033	44032605	0.270035	261.664	1.94724	7	672.865	2063
Gne	4	44037054	44084132	0.270035	153.107	4.74081	14	672.865	2063
Rnf38	4	44129534	44167411	0.270035	188.593	3.41161	12	672.865	2063
Melk	4	44303546	44363917	0.270035	210.789	4.62964	16	672.865	2063
Pax5	4	44531361	44710444	0.270035	66.4135	5.80414	15	672.865	2063
Zcchc7	4	44761813	44931494	0.270035	170.821	5.08012	14	672.865	2063
Grhpr	4	44982823	44990556	0.270035	131.496	2.67568	8	672.865	2063
Zbtb5	4	44993357	44995397	0.270035	263.658	2.27371	8	672.865	2063
Polr1e	4	45018611	45032139	0.270035	171.219	3.57547	13	672.865	2063
Fbxo10	4	45035874	45062531	0.270035	162.363	4.92215	14	672.865	2063
Tomm5	4	45105536	45108092	0.270035	98.5973	0.427605	2	672.865	2063
Frmpd1	4	45229794	45285887	0.270035	163.122	8.36558	26	672.865	2063
Frmpd1os	4	45243587	45243827	0.270035	137.021	0.367905	1	672.865	2063
Trmt10b	4	45300415	45315125	0.270035	235.959	2.18232	8	672.865	2063
Exosc3	4	45316806	45320610	0.270035	164.489	1.32274	4	672.865	2063
Dcaf10	4	45342642	45374332	0.270035	185.475	2.8588	9	672.865	2063
Slc25a51	4	45399229	45400189	0.270035	247.665	1.14511	4	672.865	2063
Shb	4	45423910	45529751	0.270035	92.4299	4.89245	13	672.865	2063
Gm829	4	45683681	45718836	0.270035	111.159	1.24161	3	672.865	2063
Aldh1b1	4	45802460	45804380	0.270035	164.338	2.05919	7	672.865	2063
Igfbpl1	4	45813354	45826574	0.270035	136.931	1.24759	4	672.865	2063
Stra6l	4	45848996	45885444	0.270035	157.106	5.75957	19	672.865	2063
Ccdc180	4	45900145	45950779	0.270035	151.259	5.38472	20	672.865	2063
Tdrd7	4	45965338	46034525	0.270035	166.423	6.76868	21	672.865	2063
Tmod1	4	46060953	46107061	0.270035	154.928	2.72858	9	672.865	2063
Tstd2	4	46116783	46135588	0.270035	187.196	2.8595	9	672.865	2063
Ncbp1	4	46138778	46172008	0.270035	238.437	6.47674	23	672.865	2063
Xpa	4	46175220	46196253	0.270035	162.203	2.05986	7	672.865	2063
Foxe1	4	46344386	46345973	0.270035	217.614	1.31883	4	672.865	2063
Trmo	4	46377069	46389414	0.270035	166.458	2.35506	8	672.865	2063
Hemgn	4	46394535	46404013	0.270035	261.351	2.31504	7	672.865	2063
Anp32b	4	46460133	46472460	0.270035	280.513	1.28065	5	672.865	2063
Nans	4	46489303	46502658	0.270035	130.332	1.84071	6	672.865	2063
Trim14	4	46510329	46533121	0.270035	105.498	1.64004	5	672.865	2063
Gm16731	4	46539170	46539320	0.270035	105.807	0.261515	1	672.865	2063
Coro2a	4	46539170	46564775	0.270035	135.869	3.72018	12	672.865	2063
Tbc1d2	4	46605743	46650090	0.270035	105.951	5.08601	16	672.865	2063
Gabbr2	4	46664745	46991189	0.270035	91.0419	9.19141	25	672.865	2063
Anks6	4	47016700	47049619	0.270035	137.894	5.04802	17	672.865	2063
Galnt12	4	47092149	47122626	0.270035	131.308	3.61456	11	672.865	2063
Col15a1	4	47245323	47312302	0.270035	208.773	11.1633	40	672.865	2063
Tgfbr1	4	47383690	47410833	0.270035	235.464	2.72728	8	672.865	2063
Alg2	4	47471527	47474291	0.270035	230.923	1.82919	5	672.865	2063
Sec61b	4	47474661	47483077	0.270035	220.658	0.958041	4	672.865	2063
Nr4a3	4	48051211	48083407	0.270035	103.349	3.37018	10	672.865	2063
Stx17	4	48131767	48182947	0.270035	143.185	3.39874	10	672.865	2063
Erp44	4	48194567	48243572	0.270035	152.666	3.51737	12	672.865	2063
Invs	4	48283211	48431085	0.270035	141.897	6.39865	20	672.865	2063
Tex10	4	48430935	48470092	0.270035	185.68	5.42467	17	672.865	2063
Msantd3	4	48552380	48561287	0.270035	180.888	1.01791	4	672.865	2063
Tmeff1	4	48604544	48662132	0.270035	177.972	4.01294	12	672.865	2063
Cavin4	4	48663584	48672664	0.270035	185.574	1.35427	5	672.865	2063
Plppr1	4	49206373	49337721	0.270035	115.398	3.46903	8	672.865	2063
Acnat2	4	49380109	49383556	0.270035	369.71	1.56306	5	672.865	2063
Acnat1	4	49447318	49451115	0.270035	379.632	1.5321	5	672.865	2063
Baat	4	49489815	49503126	0.270035	219.87	1.7153	5	672.865	2063
Mrpl50	4	49514142	49521066	0.270035	278.994	1.00015	3	672.865	2063
Zfp189	4	49521488	49529202	0.270035	151.42	0.723415	3	672.865	2063
Aldob	4	49536749	49544911	0.270035	179.22	2.4852	8	672.865	2063
Tmem246	4	49585937	49587257	0.270035	163.881	1.48384	5	672.865	2063
Rnf20	4	49633225	49656008	0.270035	199.485	5.34882	18	672.865	2063
Grin3a	4	49665214	49845091	0.270035	142.89	8.27122	24	672.865	2063
Ppp3r2	4	49681081	49681993	0.270035	235.984	1.04493	3	672.865	2063
Cylc2	4	51216623	51229599	0.270035	243.719	2.01632	6	672.865	2063
Smc2	4	52440218	52486695	0.270035	211.286	6.50006	22	672.865	2063
Toporsl	4	52610055	52612215	0.270035	299.808	2.44748	8	672.865	2063
4930552N02Rik	4	52825337	52826417	0.270035	313.785	1.31033	4	672.865	2063
Olfr275	4	52825337	52826417	0.270035	313.785	1.31033	4	672.865	2063
Olfr273	4	52855553	52856513	0.270035	276.571	1.02892	4	672.865	2063
Olfr272	4	52910828	52911788	0.270035	285.735	1.33053	4	672.865	2063
Olfr270	4	52970614	52971574	0.270035	297.409	1.28229	4	672.865	2063
Nipsnap3a	4	52989374	53000395	0.270035	240.221	1.67044	6	672.865	2063
Nipsnap3b	4	53014999	53021381	0.270035	266.203	1.58111	5	672.865	2063
Abca1	4	53033892	53144021	0.270035	165.518	15.623	52	672.865	2063
AI427809	4	53262331	53263287	0.270035	206.27	0.519569	2	672.865	2063
Slc44a1	4	53481417	53621661	0.270035	175.011	6.63456	19	672.865	2063
Fsd1l	4	53646864	53701221	0.270035	218.197	3.80363	12	672.865	2063
Fktn	4	53720066	53761399	0.270035	192.534	3.11196	11	672.865	2063
Tal2	4	53785812	53786892	0.270035	229.992	1.41704	4	672.865	2063
Tmem38b	4	53826073	53860110	0.270035	161.95	2.30466	7	672.865	2063
Zfp462	4	55007551	55080888	0.270035	200.533	11.6987	34	672.865	2063
Rad23b	4	55350936	55389999	0.270035	185.114	3.77135	12	672.865	2063
Klf4	4	55528091	55531928	0.270035	123.518	2.52808	8	672.865	2063
Actl7b	4	56740050	56741490	0.270035	155.338	1.73647	5	672.865	2063
Actl7a	4	56743416	56744976	0.270035	224.282	2.17537	6	672.865	2063
Elp1	4	56751594	56800168	0.270035	209.114	9.94239	35	672.865	2063
Abitram	4	56802578	56806221	0.270035	205.806	1.37762	6	672.865	2063
Ctnnal1	4	56812267	56865164	0.270035	191.712	6.00701	20	672.865	2063
Tmem245	4	56880178	56938039	0.270035	181.81	5.40382	19	672.865	2063
Mir32	4	56895237	56895387	0.270035	191.427	0.309309	1	672.865	2063
Frrs1l	4	56962953	56990132	0.270035	144.135	2.15329	6	672.865	2063
Epb41l4b	4	56995677	57142931	0.270035	156.252	8.23988	28	672.865	2063
Ptpn3	4	57194232	57270210	0.270035	174.463	7.58663	25	672.865	2063
Pakap	4	57568302	57892969	0.270035	119.812	10.7759	31	672.865	2063
Akap2	4	57854544	57892969	0.270035	157.871	3.88904	12	672.865	2063
D630039A03Rik	4	57910054	57915815	0.270035	147.944	0.902141	3	672.865	2063
Txn1	4	57943845	57956257	0.270035	271.765	1.09849	4	672.865	2063
Txndc8	4	57984108	58009115	0.270035	190.908	2.31293	7	672.865	2063
Svep1	4	58043918	58206408	0.270035	191.849	18.7121	59	672.865	2063
Musk	4	58286060	58373725	0.270035	183.347	5.97891	19	672.865	2063
Lpar1	4	58437302	58504703	0.270035	99.6368	2.35445	7	672.865	2063
Olfr267	4	58784768	58785728	0.270035	239.982	1.26468	4	672.865	2063
Ecpas	4	58800129	58905073	0.270035	218.184	14.0336	48	672.865	2063
Zkscan16	4	58946087	58957960	0.270035	193.855	2.48651	9	672.865	2063
Ptgr1	4	58966647	58984855	0.270035	192.253	2.59129	9	672.865	2063
Dnajc25	4	59017625	59022741	0.270035	165.129	0.968233	4	672.865	2063
Gng10	4	59039168	59039408	0.270035	94.5625	0.301965	1	672.865	2063
Shoc1	4	59043826	59113989	0.270035	223.625	8.09955	29	672.865	2063
Ugcg	4	59189632	59220427	0.270035	187.912	3.07469	10	672.865	2063
Susd1	4	59315318	59428048	0.270035	113.195	6.16494	20	672.865	2063
Ptbp3	4	59476828	59546224	0.270035	163.428	4.81032	17	672.865	2063
Hsdl2	4	59591995	59617750	0.270035	270.798	2.86437	10	672.865	2063
E130308A19Rik	4	59690152	59753055	0.270035	155.821	5.3281	14	672.865	2063
Inip	4	59772320	59782325	0.270035	210.418	1.18343	4	672.865	2063
Snx30	4	59857419	59898996	0.270035	129.23	3.9305	12	672.865	2063
Slc46a2	4	59906326	59914954	0.270035	188.123	2.2971	7	672.865	2063
Mup4	4	59957786	59960613	0.270035	651.617	1.46066	6	672.865	2063
Mup6	4	60003504	60006260	0.270035	695.327	1.52036	6	672.865	2063
Mup7	4	60066579	60070311	0.270035	1073.1	1.4801	7	672.865	2063
Mup15	4	60066579	60139797	0.270035	1258.61	2.42303	13	672.865	2063
Mup2	4	60136916	60662310	0.270035	1086.1	8.87964	41	672.865	2063
Mup8	4	60219593	60222480	0.270035	766.315	0.975592	4	672.865	2063
Mup9	4	60418155	60421897	0.270035	1796.2	1.3038	6	672.865	2063
Mup1	4	60501710	60501860	0.270035	1316.93	0.243524	1	672.865	2063
Mup10	4	60579917	60582099	0.270035	1104.37	0.742368	3	672.865	2063
Mup13	4	60659449	60662310	0.270035	947.828	0.657767	3	672.865	2063
Mup11	4	60659449	60662310	0.270035	947.828	0.657767	3	672.865	2063
Mup12	4	60739766	60741226	0.270035	1003.88	0.736733	3	672.865	2063
Mup13	4	61226726	61672737	0.213196	872.403	3.23903	16	35.3465	125
Mup2	4	61303267	61439643	0.213196	660.746	0.869802	4	35.3465	125
Mup14	4	61303267	61303387	0.213196	1163.01	0.247301	1	35.3465	125
Mup15	4	61438198	61439643	0.213196	589.558	0.48419	2	35.3465	125
Mup16	4	61518918	61519038	0.213196	833.433	0.24091	1	35.3465	125
Mup17	4	61593585	61593735	0.213196	747.76	0.260178	1	35.3465	125
Mup18	4	61671161	61672737	0.213196	1747.99	0.33973	2	35.3465	125
Mup5	4	61832283	61835133	0.213196	1048.05	1.48536	6	35.3465	125
Mup20	4	62051213	62054059	0.213196	792.006	1.41569	6	35.3465	125
Mup3	4	62084489	62087236	0.213196	568.182	1.35108	6	35.3465	125
Mup21	4	62147873	62150762	0.213196	557.914	1.05994	6	35.3465	125
Zfp37	4	62192263	62205125	0.213196	199.842	1.70219	5	35.3465	125
Slc31a2	4	62286444	62297178	0.213196	145.087	1.08971	4	35.3465	125
Fkbp15	4	62300854	62360455	0.213196	167.861	8.61309	29	35.3465	125
Slc31a1	4	62385484	62388817	0.213196	207.549	1.26624	4	35.3465	125
Cdc26	4	62394812	62402823	0.213196	397.059	0.551242	2	35.3465	125
Prpf4	4	62408797	62423433	0.213196	216.002	4.02053	13	35.3465	125
Rnf183	4	62427933	62428653	0.213196	124.073	1.01859	3	35.3465	125
Wdr31	4	62453736	62464103	0.213196	185.268	2.55991	9	35.3465	125
Bspry	4	62482576	62497071	0.997977	324.2	1.64993	6	5.61112	21
Hdhd3	4	62499156	62500116	0.997977	275.797	1.27066	4	5.61112	21
Alad	4	62509188	62514189	0.997977	335.503	2.69053	11	5.61112	21
Pole3	4	62524030	62525022	0.250201	245.71	0.828785	3	490.213	1338
4933430I17Rik	4	62525757	62547766	0.250201	230.222	4.11337	14	490.213	1338
Rgs3	4	62581888	62702271	0.250201	164.409	9.19718	32	490.213	1338
Zfp618	4	63061451	63133746	0.250201	159.452	7.19711	21	490.213	1338
Ambp	4	63143296	63154057	0.250201	164.294	3.06008	10	490.213	1338
Kif12	4	63165780	63172051	0.250201	143.155	5.18415	17	490.213	1338
Col27a1	4	63215762	63333354	0.250201	148.435	17.3168	65	490.213	1338
Mir455	4	63256841	63256991	0.250201	200.213	0.29581	1	490.213	1338
Orm1	4	63344535	63348069	0.250201	327.297	1.78044	6	490.213	1338
Orm3	4	63356165	63359416	0.250201	334.53	1.41754	6	490.213	1338
Orm2	4	63362424	63365814	0.250201	352.877	1.43385	6	490.213	1338
Akna	4	63370441	63398178	0.250201	116.634	7.04528	22	490.213	1338
Whrn	4	63415454	63494815	0.250201	93.8645	6.21829	19	490.213	1338
Atp6v1g1	4	63549910	63550150	0.250201	169.333	0.311164	1	490.213	1338
Tmem268	4	63562486	63583994	0.250201	130.766	2.24264	8	490.213	1338
Gm11213	4	63600673	63605320	0.250201	243.908	0.598781	2	490.213	1338
Tex48	4	63607272	63612504	0.250201	189.007	0.850355	4	490.213	1338
Tnfsf15	4	63729575	63745038	0.250201	162.711	2.18441	6	490.213	1338
Tnfsf8	4	63834063	63861073	0.250201	148.08	2.12015	6	490.213	1338
Tnc	4	63960397	64020611	0.250201	172.003	10.3108	31	490.213	1338
Pappa	4	65124812	65351730	0.250201	152.061	11.4364	33	490.213	1338
Astn2	4	65381389	66403958	0.250201	99.7318	21.2818	52	490.213	1338
Trim32	4	65613161	65616281	0.250201	213.491	3.87133	12	490.213	1338
Tlr4	4	66827785	66841493	0.250201	288.834	3.69071	11	490.213	1338
Brinp1	4	68761976	68904964	0.250201	108.437	5.4288	14	490.213	1338
Cdk5rap2	4	70222995	70410298	0.250201	147.251	12.8835	42	490.213	1338
Megf9	4	70433064	70534812	0.250201	105.393	3.79199	11	490.213	1338
Tle1	4	72118017	72199406	0.250201	172.099	7.51224	24	490.213	1338
Aldoart1	4	72851250	72852690	0.250201	369.042	1.69259	5	490.213	1338
Gm11487	4	73401130	73405011	0.250201	611.272	1.63134	6	490.213	1338
Gm38423	4	73607855	73669939	0.250201	695.082	2.67299	11	490.213	1338
Gm11236	4	73607855	73638299	0.250201	662.258	2.49455	10	490.213	1338
Gm11237	4	73607855	73669939	0.250201	695.082	2.67299	11	490.213	1338
Gm11239	4	73607855	73687467	0.250201	728.138	3.3644	14	490.213	1338
Gm428	4	73669819	73687467	0.250201	917.069	0.869846	4	490.213	1338
Rasef	4	73717629	73780432	0.250201	235.379	4.84937	17	490.213	1338
Gm13871	4	73872308	73887274	0.250201	595.277	2.139	8	490.213	1338
Gm11758	4	73872308	73887274	0.250201	595.277	2.139	8	490.213	1338
Gm11757	4	73872308	73887274	0.250201	595.277	2.139	8	490.213	1338
Gm11756	4	73917422	73920697	0.250201	770.176	1.18541	5	490.213	1338
2310002L09Rik	4	73939497	73950755	0.250201	194.836	1.37224	4	490.213	1338
Frmd3	4	74074006	74202054	0.250201	173.317	6.342	20	490.213	1338
Kdm4c	4	74262776	74405028	0.250201	150.148	7.79078	24	490.213	1338
Dmac1	4	75277646	75278295	0.250201	114.728	0.610167	2	490.213	1338
Ptprd	4	75944901	78211790	0.250201	99.1524	27.6737	64	490.213	1338
Tyrp1	4	80835025	80850900	0.250201	215.851	2.70142	8	490.213	1338
Lurap1l	4	80953509	80953989	0.250201	163.578	0.646011	2	490.213	1338
Mpdz	4	81279549	81421239	0.250201	178.368	13.4134	46	490.213	1338
Nfib	4	82290661	82504803	0.250201	153.471	7.44952	20	490.213	1338
Zdhhc21	4	82806274	82847738	0.250201	121.224	2.97398	9	490.213	1338
Cer1	4	82882580	82885129	0.250201	209.431	1.22015	3	490.213	1338
Frem1	4	82900377	83020896	0.250201	181.805	12.2311	37	490.213	1338
Ttc39b	4	83227088	83298004	0.250201	179.676	5.64259	20	490.213	1338
Snapc3	4	83417722	83468688	0.250201	257.713	6.00845	20	490.213	1338
Psip1	4	83456958	83482554	0.250201	255.468	4.16899	14	490.213	1338
Ccdc171	4	83535823	83864458	0.250201	107.066	13.7074	39	490.213	1338
Bnc2	4	84275756	84555960	0.250201	147.322	7.88721	21	490.213	1338
Cntln	4	84888596	85130751	0.250201	119.315	11.4106	34	490.213	1338
Sh3gl2	4	85205508	85387733	0.250201	115.418	3.75107	11	490.213	1338
Adamtsl1	4	86053998	86425954	0.250201	89.8801	17.3456	46	490.213	1338
Saxo1	4	86444774	86558054	0.250201	151.48	3.72181	10	490.213	1338
Rraga	4	86575906	86577326	0.250201	219.701	1.72836	5	490.213	1338
Haus6	4	86581902	86611868	0.250201	228.628	5.66023	21	490.213	1338
Scarna8	4	86586479	86586642	0.250201	239.423	0.332402	1	490.213	1338
Plin2	4	86656977	86668753	0.250201	227.057	2.53122	8	490.213	1338
Dennd4c	4	86774226	86848957	0.250201	230.891	9.03803	31	490.213	1338
Rps6	4	86854647	86856912	0.250201	428.209	1.30786	4	490.213	1338
Acer2	4	86874451	86917606	0.250201	98.2631	2.85615	9	490.213	1338
Slc24a2	4	86991287	87227828	0.250201	102.654	6.36584	19	490.213	1338
Mllt3	4	87773959	88033148	0.250201	125.434	5.5	16	490.213	1338
Focad	4	88121239	88410712	0.250201	164.787	18.2906	54	490.213	1338
Mir491	4	88122034	88122184	0.250201	118	0.2602	1	490.213	1338
Hacd4	4	88414214	88438910	0.250201	220.166	1.92462	7	490.213	1338
Ifnb1	4	88522199	88522799	0.250201	201.166	0.768792	2	490.213	1338
Ifna15	4	88557658	88558258	0.250201	930.789	0.517623	2	490.213	1338
Ifna14	4	88571212	88571812	0.250201	942.315	0.472751	2	490.213	1338
Ifna9	4	88591798	88592398	0.250201	893.996	0.549732	2	490.213	1338
Ifna12	4	88602722	88603322	0.250201	983.564	0.519474	2	490.213	1338
C87499	4	88627593	88634245	0.250201	327.002	1.57292	5	490.213	1338
Ifna13	4	88643799	88644399	0.250201	814.821	0.574119	2	490.213	1338
Ifna16	4	88676244	88676964	0.250201	787.235	0.8242	3	490.213	1338
Ifna2	4	88683198	88683918	0.250201	751.297	0.791229	3	490.213	1338
Ifnab	4	88690646	88691366	0.250201	777.503	0.780048	3	490.213	1338
Klhl9	4	88720106	88722239	0.250201	293.333	2.91589	8	490.213	1338
Gm13271	4	88754841	88755441	2.44179	922.38	0.767666	2	4.68284	16
Gm13283	4	88760959	88761199	2.44179	1453.65	0.374189	1	4.68284	16
Gm13289	4	88773976	88806650	2.44179	1300.08	3.54098	13	4.68284	16
Gm13290	4	88773976	88806650	2.44179	1300.08	3.54098	13	4.68284	16
Gm13285	4	88773976	88806650	2.44179	1300.08	3.54098	13	4.68284	16
Gm13272	4	88780063	88780183	2.44179	2157.67	0.281257	1	4.68284	16
Ifnz	4	88783368	88783608	2.44179	2147.55	0.222023	1	4.68284	16
Gm13276	4	88786252	88786532	2.44179	1656.43	0.161744	1	4.68284	16
Gm13277	4	88788616	88789456	2.44179	895.301	0.499551	2	4.68284	16
Gm13278	4	88792254	88798101	2.44179	1699.59	0.646716	3	4.68284	16
Gm13279	4	88792254	88798101	2.44179	1699.59	0.646716	3	4.68284	16
Gm13275	4	88795071	88801144	2.44179	1198.1	0.643257	3	4.68284	16
Gm13288	4	88806136	88806650	2.44179	1153.97	0.724985	2	4.68284	16
Gm13288	4	88806907	88808391	0.273244	601	1.09332	4	407.239	1159
Gm13289	4	88806907	88807164	0.273244	1642	0.258719	1	407.239	1159
Gm13290	4	88806907	88807164	0.273244	1642	0.258719	1	407.239	1159
Ifna7	4	88816213	88816813	0.273244	597.599	0.573679	2	407.239	1159
Ifna11	4	88819910	88820630	0.273244	643.619	0.804763	3	407.239	1159
Ifna6	4	88827397	88828121	0.273244	703.123	0.792608	3	407.239	1159
Ifna5	4	88835506	88836106	0.273244	1046.68	0.459183	2	407.239	1159
Ifna4	4	88841854	88842454	0.273244	688.274	0.596072	2	407.239	1159
Ifna1	4	88850068	88850815	0.273244	939.344	0.667709	3	407.239	1159
Ifne	4	88879540	88880260	0.273244	232.348	1.08565	3	407.239	1159
LOC106557447	4	88910571	88910721	0.273244	155.247	0.246474	1	407.239	1159
Mir31	4	88910571	88910721	0.273244	155.247	0.246474	1	407.239	1159
Mtap	4	89148141	89179546	0.273244	186.93	2.54585	8	407.239	1159
Cdkn2a	4	89274663	89294547	0.273244	90.0227	1.50709	5	407.239	1159
Gm12610	4	89307003	89307363	0.273244	76.5778	0.144562	1	407.239	1159
Cdkn2b	4	89307003	89307363	0.273244	76.5778	0.144562	1	407.239	1159
Dmrta1	4	89688743	89692215	0.273244	262.036	1.42524	4	407.239	1159
Zfp352	4	90223574	90225614	0.273244	377.452	2.78626	8	407.239	1159
Elavl2	4	91253222	91399510	0.273244	139.344	4.15179	11	407.239	1159
Izumo3	4	92144527	92146981	0.273244	254.732	2.06027	7	407.239	1159
Caap1	4	94500971	94556932	0.273244	105.652	2.90951	8	407.239	1159
Plaa	4	94569327	94603070	0.273244	234.426	5.2725	18	407.239	1159
Gm12657	4	94599352	94600192	0.273244	266.686	0.670163	3	407.239	1159
Ift74	4	94617920	94693129	0.273244	219.805	7.27709	25	407.239	1159
Lrrc19	4	94635713	94643425	0.273244	225.868	2.07964	6	407.239	1159
Mir872	4	94665146	94665296	0.273244	235.513	0.257821	1	407.239	1159
Tek	4	94739575	94874020	0.273244	164.387	8.40476	25	407.239	1159
Eqtn	4	94907415	94928773	0.273244	200.09	2.63817	10	407.239	1159
Mysm1	4	94946923	94975313	0.273244	251.001	5.4922	19	407.239	1159
Jun	4	95050208	95051594	0.273244	173.992	1.35488	4	407.239	1159
Fggy	4	95585224	95926822	0.273244	129.974	11.4427	31	407.239	1159
9530080O11Rik	4	95967129	95967369	0.273244	46.8208	0.310117	1	407.239	1159
Hook1	4	95974337	96022371	0.273244	204.213	5.26451	20	407.239	1159
Cyp2j13	4	96045418	96077482	0.273244	244.7	3.39303	10	407.239	1159
Cyp2j12	4	96099611	96141056	0.273244	262.037	2.71708	9	407.239	1159
Cyp2j11	4	96294783	96348578	0.273244	234.252	3.20577	10	407.239	1159
Cyp2j8	4	96444562	96507397	0.273244	180.586	3.72289	10	407.239	1159
Cyp2j6	4	96517995	96553465	0.273244	228.732	2.71008	9	407.239	1159
Cyp2j9	4	96568692	96591359	0.273244	234.359	2.9374	9	407.239	1159
Cyp2j5	4	96629436	96664024	0.273244	209.819	3.05018	9	407.239	1159
Gm12695	4	96723846	96785166	0.273244	192.156	3.83706	12	407.239	1159
E130114P18Rik	4	97569143	97584650	0.273244	234.9	1.26973	5	407.239	1159
Nfia	4	97581933	98081829	0.273244	96.7934	12.3101	31	407.239	1159
Tm2d1	4	98357901	98383271	0.273244	222.901	1.29276	5	407.239	1159
Patj	4	98405332	98717981	0.273244	150.025	20.0953	61	407.239	1159
L1td1	4	98733199	98737502	0.273244	193.337	1.50991	5	407.239	1159
Kank4	4	98756373	98785725	0.273244	169.191	4.73622	15	407.239	1159
I0C0044D17Rik	4	98819765	98820365	0.273244	142.529	0.718017	2	407.239	1159
Usp1	4	98926468	98934856	0.273244	231.738	3.20554	12	407.239	1159
Dock7	4	98937188	99089627	0.273244	218.147	17.6079	57	407.239	1159
Angptl3	4	99030951	99038036	0.273244	227.06	2.10486	7	407.239	1159
Atg4c	4	99212582	99258599	0.273244	191.249	3.75123	11	407.239	1159
Foxd3	4	99656859	99658673	0.273244	161.867	1.14766	5	407.239	1159
Alg6	4	99719101	99762088	0.273244	226.72	3.93639	14	407.239	1159
Itgb3bp	4	99769427	99829144	0.273244	167.072	3.45113	14	407.239	1159
Efcab7	4	99831364	99912662	0.273244	202.811	4.00082	14	407.239	1159
Pgm2	4	99929507	99986778	0.273244	161.356	3.90958	12	407.239	1159
Ror1	4	100302824	100442250	0.273244	136.033	5.97157	16	407.239	1159
Ube2u	4	100479123	100550039	0.273244	144.174	3.77777	12	407.239	1159
Cachd1	4	100864952	101003160	0.273244	162.496	8.92923	28	407.239	1159
Raver2	4	101069210	101150524	0.273244	129.45	5.75455	17	407.239	1159
Jak1	4	101153451	101193844	0.273244	182.52	7.40393	24	407.239	1159
E130102H24Rik	4	101346936	101347086	0.273244	69.44	0.258438	1	407.239	1159
Mir101a	4	101346936	101347086	0.273244	69.44	0.258438	1	407.239	1159
Ak4	4	101460465	101463669	0.273244	182.891	0.877527	3	407.239	1159
Dnajc6	4	101508043	101640581	0.273244	165.821	7.96564	24	407.239	1159
Leprot	4	101652345	101658015	0.273244	265.65	0.749282	3	407.239	1159
Lepr	4	101727958	101815277	0.273244	222.967	7.00052	23	407.239	1159
B020004J07Rik	4	101835355	101838148	0.273244	316.498	1.39485	5	407.239	1159
C130073F10Rik	4	101890348	101891011	0.273244	202.36	0.746455	2	407.239	1159
Gm12794	4	101940369	101941712	0.273244	478.282	1.00193	3	407.239	1159
Gm12789	4	101988078	101990045	0.273244	367.663	0.790961	3	407.239	1159
Pde4b	4	102255157	102605395	0.273244	134.18	8.60782	23	407.239	1159
Sgip1	4	102760433	102970127	0.273244	176.111	8.46496	28	407.239	1159
Gm12709	4	102967552	102988682	0.273244	130.247	1.33118	5	407.239	1159
Tctex1d1	4	102988532	103004361	0.273244	213.879	1.28906	4	407.239	1159
BB031773	4	103004121	103012024	0.273244	232.172	0.533509	2	407.239	1159
Insl5	4	103018109	103026887	0.273244	211.621	0.84276	3	407.239	1159
Wdr78	4	103039225	103114192	0.273244	208.286	5.02676	17	407.239	1159
Mier1	4	103118189	103162766	0.273244	221.542	3.6513	14	407.239	1159
Slc35d1	4	103173635	103214134	0.273244	168.736	4.27935	13	407.239	1159
4921539E11Rik	4	103230941	103284484	0.273244	169.117	4.53587	13	407.239	1159
4930456L15Rik	4	103291608	103311694	0.273244	114.228	1.65654	5	407.239	1159
Oma1	4	103318983	103366198	0.273244	174.783	3.53172	11	407.239	1159
Dab1	4	104328270	104732176	0.273244	148.076	8.99633	27	407.239	1159
C8b	4	104766351	104804203	0.273244	183.955	3.78175	12	407.239	1159
C8a	4	104815807	104876358	0.273244	148.109	4.52084	14	407.239	1159
Fyb2	4	104913469	105016196	0.273244	177.418	6.54309	22	407.239	1159
Prkaa2	4	105036030	105075603	0.273244	191.586	2.99679	10	407.239	1159
Plpp3	4	105157773	105231078	0.273244	86.0315	3.5137	9	407.239	1159
Usp24	4	106341175	106373728	0.273244	224.028	5.77288	21	407.239	1159
Magoh	4	107879810	107887315	0.265704	245.019	1.22991	5	170.392	519
Czib	4	107889802	107896968	0.265704	217.71	2.48703	9	170.392	519
Cpt2	4	107904216	107923509	0.265704	186.436	2.646	8	170.392	519
Slc1a7	4	107968507	108012459	0.265704	121.719	3.72933	12	170.392	519
Podn	4	108014799	108027312	0.265704	140.639	3.68434	12	170.392	519
Scp2	4	108044706	108118472	0.265704	191.351	4.55281	16	170.392	519
Echdc2	4	108165474	108179004	0.265704	176.385	2.65657	10	170.392	519
Zyg11a	4	108182020	108210151	0.265704	204.589	4.22258	14	170.392	519
Zyg11b	4	108235978	108272419	0.265704	196.635	4.61263	15	170.392	519
Coa7	4	108328146	108338586	0.265704	155.997	0.946215	4	170.392	519
Shisal2a	4	108367736	108383371	0.265704	134.921	0.967875	3	170.392	519
Gpx7	4	108400794	108406729	0.265704	104.358	0.998394	3	170.392	519
Tut4	4	108486414	108558809	0.265704	227.315	8.91712	29	170.392	519
Prpf38a	4	108565155	108579168	0.265704	266.648	2.59318	9	170.392	519
Orc1	4	108588643	108614497	0.265704	216.315	4.80101	17	170.392	519
Cc2d1b	4	108621470	108633354	0.265704	179.184	6.78108	22	170.392	519
Zfyve9	4	108639218	108723876	0.265704	192.984	8.51036	26	170.392	519
Btf3l4	4	108816772	108830603	0.265704	302.517	1.26859	5	170.392	519
Txndc12	4	108834720	108861465	0.265704	172.328	4.35939	14	170.392	519
Kti12	4	108847870	108849430	0.265704	210.638	2.0328	6	170.392	519
Rab3b	4	108890300	108940838	0.265704	113.614	2.03913	6	170.392	519
Nrd1	4	109000817	109061152	0.265704	246.413	9.52641	32	170.392	519
Mir761	4	109017570	109017938	0.265704	290.785	0.37275	1	170.392	519
Osbpl9	4	109060912	109202219	0.265704	182.643	8.61233	29	170.392	519
Calr4	4	109235679	109254051	0.265704	202.146	2.4959	8	170.392	519
Eps15	4	109297146	109385511	0.265704	187.448	7.73428	25	170.392	519
Ttc39a	4	109415634	109444262	0.265704	171.314	4.5255	17	170.392	519
Rnf11	4	109454215	109476290	0.265704	73.9826	1.49742	4	170.392	519
4930522H14Rik	4	109505385	109531278	0.265704	257.269	1.47889	5	170.392	519
Cdkn2c	4	109661196	109665201	0.265704	153.577	0.782987	3	170.392	519
Faf1	4	109676959	109961899	0.265704	144.564	9.46653	27	170.392	519
Elavl4	4	110206434	110292698	0.265704	155.853	5.33094	16	170.392	519
Agbl4	4	110397797	111663083	0.265704	85.0868	15.8295	37	170.392	519
Bend5	4	111430962	111459947	0.265704	128.464	2.25418	7	170.392	519
Spata6	4	111746058	111828395	0.265704	185.882	4.24761	14	170.392	519
Slc5a9	4	111877521	111898733	0.265704	140.332	4.12843	14	170.392	519
Skint8	4	111928427	111950175	0.265704	229.157	1.60026	5	170.392	519
Skint7	4	111977367	111988030	0.265704	281.75	1.76593	7	170.392	519
Skint1	4	112010624	112029481	0.265704	218.75	2.0765	7	170.392	519
Skint4	4	112081618	112165779	-6.89952	0.0881688	3.96968	14	10.9187	25
Skint3	4	112235687	112298262	-6.89952	0.185317	3.11851	10	10.9187	25
Skint9	4	112386289	112434011	-6.89952	0.12726	2.14468	8	10.9187	25
Skint6	4	112834970	113283663	-2.18348	41.7218	12.5337	50	28.1317	106
Skint5	4	113479637	113876076	-2.18348	39.6966	14.604	56	28.1317	106
AU018091	7	3156012	3169131	-0.206234	129.052	3.48607	12	409.112	1379
D7Ertd143e	7	3218909	3221073	-0.206234	189.012	1.67406	6	409.112	1379
Mir291a	7	3218909	3219059	-0.206234	130.593	0.301914	1	409.112	1379
Mir292	7	3219179	3219329	-0.206234	118.08	0.246021	1	409.112	1379
Mir292b	7	3219179	3219329	-0.206234	118.08	0.246021	1	409.112	1379
Mir291b	7	3219469	3219619	-0.206234	173.053	0.293757	1	409.112	1379
Mir293	7	3220331	3220481	-0.206234	224.773	0.306035	1	409.112	1379
Mir294	7	3220633	3220900	-0.206234	329.588	0.206669	1	409.112	1379
Mir295	7	3220633	3220900	-0.206234	329.588	0.206669	1	409.112	1379
Nlrp12	7	3222425	3249565	-0.206234	115.309	4.73476	15	409.112	1379
Myadm	7	3296697	3298529	-0.206234	181.91	1.7502	6	409.112	1379
Prkcg	7	3303753	3330359	-0.206234	129.248	4.91588	18	409.112	1379
Cacng7	7	3336561	3366998	-0.206234	65.2602	1.90312	6	409.112	1379
Cacng8	7	3394183	3414915	-0.206234	77.6876	1.81447	5	409.112	1379
Cacng6	7	3424646	3435000	-0.206234	118.921	1.41254	4	409.112	1379
Tarm1	7	3489119	3502507	-0.206234	130.313	1.64344	6	409.112	1379
Oscar	7	3610715	3616109	-0.206234	99.5033	1.63595	5	409.112	1379
Ndufa3	7	3617311	3620141	-0.206234	113.652	1.14633	4	409.112	1379
Tfpt	7	3620281	3629622	-0.206234	130.761	1.8484	6	409.112	1379
Prpf31	7	3630535	3640978	-0.206234	119.704	3.21329	11	409.112	1379
Cnot3	7	3650772	3660836	-0.206234	133.861	4.41293	16	409.112	1379
Mir3572	7	3655751	3656213	-0.206234	99.0124	0.628097	2	409.112	1379
Leng1	7	3660686	3665500	-0.206234	86.3046	1.39509	5	409.112	1379
[truncated: 10,187 more rows]
