# Supplementary material for: A Set of Cell Lines Derived from a Genetic Murine Glioblastoma Model Recapitulates Molecular and Morphological Characteristics of Human Tumors
Source: Cancers (Basel). 2021 Jan 10;13(2):230. doi: 10.3390/cancers13020230 (PMC7827614; doi:10.3390/cancers13020230)
Supplement: Supplementary file 1 [file cancers-13-00230-s001.zip › Supplementary material/Supplementary tables/Suppl. Table 4.xlsx]

## Sheet: Sheet1
gene	chromosome	start	end	log2	depth	weight	n_bins	segment_weight	segment_probes
Xkr4	1	3216014	3670994	0.323136	89.2544	4.31632	10	162.916	438
Rp1	1	4344410	4352872	0.323136	276.746	9.48294	26	162.916	438
Sox17	1	4491711	4493432	0.323136	114.252	1.33078	4	162.916	438
Mrpl15	1	4776451	4782769	0.323136	177.478	1.07909	3	162.916	438
Lypla1	1	4808379	4845048	0.323136	201.447	3.12079	9	162.916	438
Tcea1	1	4858364	4896449	0.323136	249.949	3.64096	11	162.916	438
Rgs20	1	4910447	5070212	0.323136	83.6288	3.49851	9	162.916	438
Atp6v1h	1	5084416	5162194	0.323136	187.642	4.7559	15	162.916	438
Oprk1	1	5588996	5602817	0.323136	212.98	1.64646	4	162.916	438
Npbwr1	1	5916257	5917337	0.323136	101.487	1.18501	4	162.916	438
Rb1cc1	1	6215071	6274326	0.323136	193.865	10.5951	32	162.916	438
St18	1	6768834	6858649	0.323136	155.473	7.36286	21	162.916	438
Pcmtd1	1	7120281	7169884	0.323136	125.639	2.95878	9	162.916	438
Sntg1	1	8363433	8803989	0.323136	97.8905	10.546	29	162.916	438
Rrs1	1	9546486	9547506	0.323136	335.3	1.17808	4	162.916	438
Adhfe1	1	9548031	9578027	0.323136	218.799	4.51164	15	162.916	438
2610203C22Rik	1	9563457	9631151	0.323136	172.539	4.95851	14	162.916	438
Vxn	1	9601526	9624923	0.323136	205.039	2.41144	7	162.916	438
Mybl1	1	9669827	9700003	0.323136	245.563	5.66202	17	162.916	438
Vcpip1	1	9724435	9748039	0.323136	285.51	6.15553	16	162.916	438
1700034P13Rik	1	9747511	9748039	0.323136	218.634	0.787309	2	162.916	438
Sgk3	1	9865209	9898924	0.323136	235.976	4.90288	16	162.916	438
Mcmdc2	1	9911674	9940460	0.323136	257.305	4.13007	13	162.916	438
Snhg6	1	9942452	9944177	0.323136	235.551	0.564455	2	162.916	438
Snord87	1	9942452	9942608	0.323136	415.218	0.293346	1	162.916	438
Tcf24	1	9960903	9961143	0.323136	91.4458	0.338592	1	162.916	438
Ppp1r42	1	9968784	10003418	0.323136	250.074	2.76588	8	162.916	438
Cops5	1	10024930	10037860	0.323136	212.312	2.51543	8	162.916	438
Cspp1	1	10045044	10136158	0.323136	188.325	9.61107	31	162.916	438
Arfgef1	1	10138793	10216603	0.323136	236.55	11.7729	36	162.916	438
Cpa6	1	10325096	10719788	0.323136	128.01	6.0881	15	162.916	438
Mir467e	1	10719548	10719788	0.323136	68.5917	0.410284	1	162.916	438
Prex2	1	10993820	11112852	0.323136	165.776	4.55681	13	162.916	438
Prex2	1	11123081	11297789	0.219573	171.34	10.9654	32	536.764	1408
A830018L16Rik	1	11414512	11975003	0.219573	90.4045	9.91518	24	536.764	1408
Sulf1	1	12786491	12859639	0.219573	164.881	7.86065	22	536.764	1408
Slco5a1	1	12871857	12990516	0.219573	115.143	6.79526	17	536.764	1408
Prdm14	1	13114252	13125859	0.219573	168.213	3.43261	9	536.764	1408
Ncoa2	1	13142675	13224710	0.219573	151.846	9.12594	25	536.764	1408
Tram1	1	13566268	13589780	0.219573	206.51	3.46128	11	536.764	1408
Lactb2	1	13626821	13660508	0.219573	151.764	1.93811	7	536.764	1408
Xkr9	1	13672447	13701428	0.219573	152.244	2.89596	7	536.764	1408
Gm5523	1	13786838	13786988	0.219573	584.76	0.296696	1	536.764	1408
Eya1	1	14170865	14304496	0.219573	130.9	7.91084	22	536.764	1408
Msc	1	14754191	14756190	0.219573	93.9348	1.32638	5	536.764	1408
Trpa1	1	14873496	14918839	0.219573	186.842	8.1302	27	536.764	1408
Kcnb2	1	15312440	15711636	0.219573	116.939	5.82013	13	536.764	1408
Terf1	1	15805636	15843120	0.219573	199.016	3.9168	11	536.764	1408
Sbspon	1	15855682	15883862	0.219573	81.5517	1.56276	5	536.764	1408
4930444P10Rik	1	16066079	16093171	0.219573	117.216	2.01729	6	536.764	1408
Rpl7	1	16101711	16104430	0.219573	320.276	1.84499	6	536.764	1408
Rdh10	1	16105981	16131474	0.219573	151.231	2.31683	7	536.764	1408
Stau2	1	16229728	16509409	0.219573	116.89	8.46196	21	536.764	1408
Ube2w	1	16571173	16603788	0.219573	185.053	2.84181	8	536.764	1408
Eloc	1	16643358	16648015	0.219573	274.996	1.01608	3	536.764	1408
Tmem70	1	16667628	16677435	0.219573	235.723	1.10936	3	536.764	1408
Ly96	1	16688472	16709547	0.219573	216.159	1.59352	5	536.764	1408
Jph1	1	16997428	17097654	0.219573	145.97	4.42478	12	536.764	1408
Gdap1	1	17145409	17161557	0.219573	206.698	2.25099	7	536.764	1408
Pi15	1	17602550	17624901	0.219573	177.286	2.24544	6	536.764	1408
Crispld1	1	17728604	17764147	0.219573	190.231	3.97109	12	536.764	1408
Crisp4	1	18122691	18145907	0.219573	195.602	2.25377	7	536.764	1408
Defb44-ps	1	18210020	18223602	0.219573	90.473	1.16781	3	536.764	1408
Defb18	1	18236445	18237467	0.219573	252.67	0.694132	2	536.764	1408
Defb41	1	18251145	18265112	0.219573	174.777	0.883342	3	536.764	1408
Gm15825	1	19103214	19104911	0.219573	189.573	0.409522	2	536.764	1408
Tfap2d	1	19103214	19166187	0.219573	102.391	3.29861	10	536.764	1408
Tfap2b	1	19209117	19234377	0.219573	124.104	2.54966	9	536.764	1408
Pkhd1	1	20058263	20615355	0.219573	147.041	33.8324	94	536.764	1408
4930486I03Rik	1	20358786	20392234	0.219573	164.042	3.20229	9	536.764	1408
Lincmd1	1	20678991	20682946	0.219573	261.809	0.319578	2	536.764	1408
Mir206	1	20678991	20679141	0.219573	316.18	0.220544	1	536.764	1408
Mir133b	1	20682796	20682946	0.219573	140.727	0.099034	1	536.764	1408
Il17a	1	20730884	20733919	0.219573	142.513	1.00792	3	536.764	1408
Il17f	1	20777704	20784245	0.219573	197.33	1.09481	3	536.764	1408
Mcm3	1	20803434	20820228	0.219573	163.66	5.36762	17	536.764	1408
Paqr8	1	20934616	20939594	0.219573	212.643	5.13402	14	536.764	1408
Efhc1	1	20951674	20990711	0.219573	191.593	3.26608	11	536.764	1408
Tram2	1	21001507	21037487	0.219573	170.952	3.70538	11	536.764	1408
Tmem14a	1	21225517	21229638	0.219573	225.16	1.17811	4	536.764	1408
Gsta3	1	21249724	21265021	0.219573	213.32	1.95255	6	536.764	1408
Gm4956	1	21285549	21298170	0.219573	180.076	2.04716	6	536.764	1408
Khdc1a	1	21349978	21351103	0.219573	468.15	1.02372	3	536.764	1408
Khdc1c	1	21368616	21369737	0.219573	487.386	0.758788	3	536.764	1408
Khdc1b	1	21383895	21384909	0.219573	386.804	0.942163	3	536.764	1408
Kcnq5	1	21402103	21961266	0.219573	108.306	9.56348	24	536.764	1408
Rims1	1	22288410	22805761	0.219573	121.219	16.2392	46	536.764	1408
Ppp1r14bl	1	23101759	23102239	0.219573	146.419	0.749341	2	536.764	1408
Mir30a	1	23272248	23272398	0.219573	146.047	0.115919	1	536.764	1408
Mir30c-2	1	23291693	23291843	0.219573	80.6667	0.128654	1	536.764	1408
Ogfrl1	1	23369857	23379074	0.219573	261.643	2.03164	7	536.764	1408
B3gat2	1	23762630	23846615	0.219573	94.8569	3.15551	7	536.764	1408
Smap1	1	23844826	23892045	0.219573	134.424	4.25582	11	536.764	1408
Sdhaf4	1	23996214	24005632	0.219573	165.781	0.850936	3	536.764	1408
Fam135a	1	24012273	24085508	0.219573	184.409	7.54982	24	536.764	1408
Col9a1	1	24177770	24251888	0.219573	204.703	9.71522	34	536.764	1408
Col19a1	1	24264632	24575437	0.219573	154.688	19.6181	56	536.764	1408
Lmbrd1	1	24678725	24762738	0.219573	149.624	6.69602	20	536.764	1408
Adgrb3	1	25068141	25826801	0.219573	117.473	17.5926	46	536.764	1408
4931408C20Rik	1	26681890	26687452	0.219573	269.456	6.09806	16	536.764	1408
Gm597	1	28776200	28780235	0.219573	223.773	3.76525	11	536.764	1408
Phf3	1	30804197	30863287	0.219573	183.849	7.73515	22	536.764	1408
Ptp4a1	1	30943143	30945043	0.219573	218.439	1.06284	4	536.764	1408
Gm13363	1	30943143	30945043	0.219573	218.439	1.06284	4	536.764	1408
4931428L18Rik	1	31141668	31222657	0.219573	111.763	4.8182	13	536.764	1408
Lgsn	1	31176374	31204501	0.219573	136.368	3.15367	9	536.764	1408
Pih1d3	1	31222905	31224105	0.219573	297.737	1.56828	4	536.764	1408
Gm4850	1	31268000	31268150	0.219573	150.32	0.340219	1	536.764	1408
Khdrbs2	1	32172872	32657551	0.219573	229.334	11.8887	31	536.764	1408
Gm9839	1	32519500	32521060	0.219573	671.793	1.59017	6	536.764	1408
Gm5415	1	32545381	32547301	0.219573	551.621	2.15287	7	536.764	1408
Prim2	1	33454074	33668933	0.219573	109.048	7.2926	19	536.764	1408
1700001G17Rik	1	33670152	33670752	0.219573	119.166	0.805358	2	536.764	1408
Rab23	1	33723807	33739441	0.219573	233.172	1.80534	6	536.764	1408
Bag2	1	33746570	33748330	0.219573	238.822	0.921754	3	536.764	1408
Zfp451	1	33762095	33813827	0.219573	218.429	9.22389	26	536.764	1408
Gm15455	1	33836077	33838695	0.219573	422.79	2.88418	9	536.764	1408
Bend6	1	33853299	33883619	0.219573	170.328	2.49127	7	536.764	1408
Dst	1	33908335	34307612	0.219573	185.276	54.2339	156	536.764	1408
Mir6896	1	34117387	34117537	0.219573	213.607	0.341506	1	536.764	1408
Ccdc115	1	34437463	34439153	0.219573	135.881	0.787171	3	536.764	1408
Imp4	1	34439835	34444473	0.219573	232.121	2.64388	8	536.764	1408
Ptpn18	1	34459779	34473671	0.219573	193.602	3.75649	14	536.764	1408
Prss39	1	34498421	34502964	0.219573	174.459	1.74972	5	536.764	1408
Cfc1	1	34535838	34544140	0.219573	203.643	1.94096	6	536.764	1408
Prss40	1	34552471	34560936	0.219573	182.889	1.97739	5	536.764	1408
Amer3	1	34586666	34590768	0.219573	182.335	5.284	14	536.764	1408
Arhgef4	1	34732080	34811872	0.219573	94.4599	4.95054	13	536.764	1408
Fam168b	1	34819559	34836826	0.219573	149.775	1.33392	4	536.764	1408
Plekhb2	1	34861808	34877584	0.219573	160.037	2.5822	8	536.764	1408
Bivm	1	44127580	44143174	0.208704	228.15	2.76696	8	151.731	423
Ercc5	1	44148015	44181105	0.208704	187.817	6.54912	19	151.731	423
Mettl21e	1	44206310	44211114	0.208704	256.621	1.23792	4	151.731	423
Gulp1	1	44689110	44795044	0.208704	138.927	4.18091	13	151.731	423
4930521E06Rik	1	44744418	44744568	0.208704	192.533	0.234434	1	151.731	423
Col3a1	1	45311699	45348793	0.208704	169.357	14.506	49	151.731	423
Col5a2	1	45376577	45502956	0.208704	151.956	15.5978	53	151.731	423
Wdr75	1	45795472	45823530	0.208704	205.068	6.22132	19	151.731	423
Slc40a1	1	45909381	45925301	0.208704	193.694	3.34256	10	151.731	423
Stk-ps2	1	46028783	46030521	0.208704	257.441	2.06513	6	151.731	423
Dnah7b	1	46066883	46373455	0.208704	306.966	25.7698	79	151.731	423
Dnah7c	1	46430707	46807381	0.208704	312.349	22.1753	71	151.731	423
Slc39a10	1	46809911	46836172	0.208704	213.98	4.682	13	151.731	423
C230029F24Rik	1	49244588	49338259	0.208704	142.901	1.61309	4	151.731	423
Tmeff2	1	50927912	51185492	0.208704	117.785	6.1894	15	151.731	423
9330175M20Rik	1	51289326	51301454	0.208704	101.352	2.1006	6	151.731	423
Cavin2	1	51289326	51301454	0.208704	101.352	2.1006	6	151.731	423
Nabp1	1	51471207	51477929	0.208704	242.575	1.77626	6	151.731	423
Ino80dos	1	63151510	63157323	0.390601	178.615	1.41928	4	191.071	529
Ndufs1	1	63151510	63170968	0.390601	224.979	3.76585	12	191.071	529
Eef1b2	1	63177160	63179654	0.390601	233.437	2.01078	6	191.071	529
Snora41	1	63179042	63179348	0.390601	308.248	0.424286	1	191.071	529
Gpr1	1	63182957	63184157	0.390601	274.944	1.3672	4	191.071	529
Zdbf2	1	63290669	63303256	0.390601	280.66	1.43495	4	191.071	529
Adam23	1	63447717	63592691	0.390601	205.818	9.42041	29	191.071	529
Dytn	1	63622962	63685169	0.390601	195.213	5.5399	16	191.071	529
Mdh1b	1	63698932	63730340	0.390601	225.826	4.0746	12	191.071	529
Fastkd2	1	63731433	63752409	0.390601	293.84	4.39793	13	191.071	529
4933402D24Rik	1	63756078	63769252	0.390601	156.261	1.53416	4	191.071	529
Gm13749	1	63964697	63969058	0.390601	250.585	1.02001	3	191.071	529
Klf7	1	64035680	64121009	0.390601	105.288	2.85296	8	191.071	529
Mir6899	1	64042254	64042494	0.390601	144.213	0.137938	1	191.071	529
Creb1	1	64550822	64597425	0.390601	177.817	3.10377	10	191.071	529
Mettl21a	1	64607697	64616465	0.390601	189.417	1.32249	4	191.071	529
2810408I11Rik	1	64690560	64690710	0.390601	180.873	0.236814	1	191.071	529
Ccnyl1	1	64700794	64723700	0.390601	266.461	2.78868	8	191.071	529
Fzd5	1	64732622	64736867	0.390601	152.334	2.77718	10	191.071	529
Plekhm3	1	64795004	64938358	0.390601	108.724	6.19087	16	191.071	529
Akr1cl	1	65013197	65030667	0.390601	219.495	2.53786	8	191.071	529
Cryge	1	65048579	65050939	0.390601	231.256	0.514983	2	191.071	529
Crygd	1	65061865	65063457	0.390601	340.328	0.850015	2	191.071	529
Crygc	1	65071554	65073560	0.390601	291.52	1.30998	4	191.071	529
Crygb	1	65080248	65082310	0.390601	230.23	0.999774	3	191.071	529
Cryga	1	65100408	65103392	0.390601	242.388	1.15349	3	191.071	529
D630023F18Rik	1	65108660	65123132	0.390601	204.413	2.35068	8	191.071	529
Idh1	1	65159407	65175410	0.390601	204.599	2.93362	8	191.071	529
Pikfyve	1	65190292	65273819	0.390601	237.28	13.9367	43	191.071	529
Pth2r	1	65311542	65388853	0.390601	159.966	6.01548	17	191.071	529
Crygf	1	65927926	65928286	0.390601	245.811	0.462015	1	191.071	529
Map2	1	66322513	66439018	0.390601	202.094	11.45	32	191.071	529
Unc80	1	66469397	66695642	0.390601	167.747	22.2181	66	191.071	529
Rpe	1	66701541	66717934	0.390601	236.643	1.89015	6	191.071	529
Kansl1l	1	66720770	66802193	0.390601	172.978	6.08235	18	191.071	529
Acadl	1	66831389	66857595	0.390601	240.029	2.63249	9	191.071	529
Myl1	1	66924960	66944945	0.390601	209.856	2.24847	7	191.071	529
Lancl1	1	67003428	67038594	0.390601	127.117	3.89559	11	191.071	529
Cps1	1	67123106	67230356	0.390601	219.097	12.4453	39	191.071	529
Erbb4	1	68040022	69107774	0.390601	118.807	16.9932	42	191.071	529
Ikzf2	1	69538709	69684199	0.269787	134.71	4.15123	11	580.539	1658
Spag16	1	69826941	70724973	0.269787	88.1078	14.2776	33	580.539	1658
Vwc2l	1	70728732	70882260	0.269787	89.5617	2.41626	6	580.539	1658
Bard1	1	71027697	71102856	0.269787	139.727	6.67463	19	580.539	1658
Abca12	1	71243259	71414637	0.269787	181.532	17.2577	52	580.539	1658
Atic	1	71557174	71578730	0.269787	193.233	4.89032	15	580.539	1658
Fn1	1	71586156	71653390	0.269787	158.216	15.9169	47	580.539	1658
Apol7d	1	71653150	71657238	0.269787	113.957	0.724909	2	580.539	1658
Gm8883	1	71891113	71891263	0.269787	300.14	0.333922	1	580.539	1658
4933417E11Rik	1	72004228	72004828	0.269787	934.092	0.625872	2	580.539	1658
Mreg	1	72160831	72192241	0.269787	122.198	1.89936	5	580.539	1658
D230017M19Rik	1	72259299	72274985	0.269787	229.658	1.03799	4	580.539	1658
Pecr	1	72259299	72284273	0.269787	186.365	2.01252	7	580.539	1658
Tmem169	1	72300634	72301354	0.269787	166.534	1.01425	3	580.539	1658
Xrcc5	1	72307466	72394774	0.269787	200.929	7.22798	22	580.539	1658
2020-03-04	1	72428584	72535180	0.269787	100.593	2.77748	8	580.539	1658
Smarcal1	1	72585689	72633056	0.269787	210.067	5.77126	18	580.539	1658
Ankar	1	72642978	72699080	0.269787	229.057	8.60517	26	580.539	1658
Rpl37a	1	72711231	72713592	0.269787	247.399	1.22219	4	580.539	1658
Igfbp2	1	72824764	72852199	0.269787	79.9364	1.7049	5	580.539	1658
Igfbp5	1	72862321	72874151	0.269787	108.265	1.41141	4	580.539	1658
Tnp1	1	73015220	73015913	0.269787	119.46	0.649151	2	580.539	1658
Pinc	1	73407478	73407628	0.269787	181.393	0.247827	1	580.539	1658
D530049I02Rik	1	73407478	73407628	0.269787	181.393	0.247827	1	580.539	1658
Tns1	1	73914481	74124367	0.269787	124.41	16.0279	47	580.539	1658
Rufy4	1	74128969	74147754	0.269787	149.436	3.52999	11	580.539	1658
Cxcr2	1	74158291	74159611	0.269787	268.022	1.69598	5	580.539	1658
Cxcr1	1	74191796	74192876	0.269787	247.68	1.57223	4	580.539	1658
Arpc2	1	74236771	74267842	0.269787	240.635	2.80938	11	580.539	1658
Gpbar1	1	74278571	74279651	0.269787	130.487	1.40742	4	580.539	1658
Aamp	1	74280180	74284682	0.269787	149.718	3.05393	10	580.539	1658
Pnkd	1	74285013	74351963	0.269787	136.035	6.86803	24	580.539	1658
Tmbim1	1	74289324	74295417	0.269787	189.924	2.84023	10	580.539	1658
Catip	1	74362556	74368493	0.269787	165.035	2.68203	9	580.539	1658
Slc11a1	1	74375227	74385508	0.269787	163.991	4.34717	15	580.539	1658
Ctdsp1	1	74393231	74395639	0.269787	174.93	2.20688	7	580.539	1658
Mir26b	1	74394303	74394453	0.269787	148.48	0.354891	1	580.539	1658
Vil1	1	74415026	74434993	0.269787	170.556	5.76718	19	580.539	1658
Usp37	1	74439343	74528889	0.269787	203.274	10.764	32	580.539	1658
Cnot9	1	74506358	74528889	0.269787	217.381	2.83577	9	580.539	1658
Plcd4	1	74547866	74565853	0.269787	211.395	5.00152	14	580.539	1658
Zfp142	1	74566871	74585695	0.269787	189.559	7.47071	21	580.539	1658
Bcs1l	1	74589537	74592125	0.269787	258.395	2.64066	7	580.539	1658
Rnf25	1	74593812	74601404	0.269787	239.79	3.24734	10	580.539	1658
Stk36	1	74602068	74635905	0.269787	181.097	8.24385	26	580.539	1658
Ttll4	1	74678946	74697749	0.269787	229.413	7.97159	23	580.539	1658
Cyp27a1	1	74713580	74737720	0.269787	170.255	3.80744	10	580.539	1658
Prkag3	1	74740642	74748893	0.269787	150.455	4.59368	14	580.539	1658
Wnt6	1	74772123	74784608	0.269787	87.7583	1.35461	4	580.539	1658
Wnt10a	1	74793313	74803370	0.269787	117.103	1.05287	3	580.539	1658
Gm16582	1	74855671	74857773	0.269787	131.063	1.58951	5	580.539	1658
Cdk5r2	1	74855671	74857773	0.269787	131.063	1.58951	5	580.539	1658
Fev	1	74884353	74885243	0.269787	123.389	0.485015	2	580.539	1658
Cryba2	1	74889941	74892926	0.269787	109.024	1.37562	4	580.539	1658
Cfap65	1	74902098	74933253	0.269787	160.12	10.2405	34	580.539	1658
Ihh	1	74946057	74951006	0.269787	108.663	1.62231	5	580.539	1658
Nhej1	1	74967640	75046689	0.269787	133.844	2.01109	6	580.539	1658
Slc23a3	1	75125692	75133889	0.269787	139.114	3.84362	12	580.539	1658
Cnppd1	1	75136362	75141509	0.269787	160.252	2.51907	8	580.539	1658
Retreg2	1	75143331	75147101	0.269787	170.608	2.65562	10	580.539	1658
Zfand2b	1	75169141	75171317	0.269787	242.238	2.0604	7	580.539	1658
Abcb6	1	75171843	75180143	0.269787	213.576	5.79356	20	580.539	1658
Atg9a	1	75181837	75190413	0.269787	150.94	5.21979	16	580.539	1658
Ankzf1	1	75192444	75199244	0.269787	191.337	4.66934	14	580.539	1658
Glb1l	1	75198229	75209469	0.269787	232.283	5.94285	18	580.539	1658
Stk16	1	75211280	75215836	0.269787	225.614	2.33905	8	580.539	1658
Tuba4a	1	75215566	75219253	0.269787	263.447	2.47044	7	580.539	1658
Dnajb2	1	75236825	75244858	0.269787	174.523	2.29114	8	580.539	1658
Ptprn	1	75247493	75264093	0.269787	138.564	7.17095	22	580.539	1658
Resp18	1	75272245	75278313	0.269787	238.934	1.971	6	580.539	1658
Dnpep	1	75308593	75317396	0.269787	172.163	4.51186	15	580.539	1658
Des	1	75360404	75367088	0.269787	166.76	2.64558	9	580.539	1658
Speg	1	75375635	75430990	0.269787	138.331	15.4485	47	580.539	1658
Gmppa	1	75436727	75443213	0.269787	179.768	3.81928	13	580.539	1658
Asic4	1	75450821	75473634	0.269787	153.561	4.03205	12	580.539	1658
Chpf	1	75474937	75477684	0.269787	114.138	2.91976	8	580.539	1658
Tmem198	1	75480193	75485034	0.269787	102.793	1.78472	5	580.539	1658
Obsl1	1	75485864	75505717	0.269787	149.79	8.68511	24	580.539	1658
Inha	1	75507202	75510167	0.269787	102.763	1.47453	4	580.539	1658
Stk11ip	1	75521728	75536279	0.269787	170.366	6.58663	23	580.539	1658
Slc4a3	1	75546805	75558955	0.269787	142.953	7.0061	21	580.539	1658
Epha4	1	77373699	77515045	0.269787	125.856	7.65016	21	580.539	1658
Pax3	1	78102727	78196766	0.269787	103.579	4.48466	11	580.539	1658
Sgpp2	1	78310369	78417449	0.269787	104.568	3.64921	9	580.539	1658
Farsb	1	78425148	78488872	0.269787	177.441	5.88872	18	580.539	1658
Mogat1	1	78511917	78538140	0.269787	149.635	2.53276	7	580.539	1658
Utp14b	1	78664328	78667208	0.269787	242.335	4.26824	11	580.539	1658
Acsl3	1	78664328	78706455	0.269787	212.268	9.73296	27	580.539	1658
Gm29536	1	78817610	78968114	0.269787	152.16	2.05946	5	580.539	1658
Kcne4	1	78817610	78818574	0.269787	169.124	0.658411	2	580.539	1658
Scg2	1	79435120	79437007	0.269787	219.855	2.32383	7	580.539	1658
Ap1s3	1	79609093	79671910	0.269787	164.812	2.16598	6	580.539	1658
Wdfy1	1	79705449	79740154	0.269787	162.503	2.5902	9	580.539	1658
Mrpl44	1	79776101	79781024	0.269787	181.152	1.75947	5	580.539	1658
Serpine2	1	79794932	79821585	0.269787	202.027	2.52685	8	580.539	1658
Fam124b	1	80199868	80213717	0.269787	147.007	2.69877	7	580.539	1658
Cul3	1	80267100	80323076	0.269787	187.066	5.84796	17	580.539	1658
Dock10	1	80501645	80664756	0.269787	211.029	18.6927	59	580.539	1658
Nyap2	1	81087262	81336746	0.269787	87.0058	6.38045	14	580.539	1658
Irs1	1	82234046	82290872	0.269787	173.498	9.00942	23	580.539	1658
Rhbdd1	1	82340373	82442967	0.269787	132.415	3.41361	9	580.539	1658
Col4a4	1	82451578	82571451	0.269787	148.164	13.8515	46	580.539	1658
Col4a3	1	82587297	82718901	0.269787	162.839	14.0963	50	580.539	1658
Mff	1	82729225	82751769	0.269787	218.86	2.30236	7	580.539	1658
Tm4sf20	1	82757390	82768445	0.269787	169.464	1.4795	4	580.539	1658
Agfg1	1	82839775	82895087	0.269787	168.125	5.1961	15	580.539	1658
Slc19a3	1	83013783	83026421	0.269787	169.204	2.58054	7	580.539	1658
Ccl20	1	83116772	83118765	0.269787	247.179	1.22963	4	580.539	1658
Daw1	1	83159727	83210629	0.269787	196.789	4.95787	15	580.539	1658
Sphkap	1	83257077	83408052	0.269787	164.781	7.28974	20	580.539	1658
Pid1	1	84037968	84159418	0.269787	124.239	1.89515	4	580.539	1658
Dner	1	84370728	84695553	0.269787	65.3745	8.65045	21	580.539	1658
Trip12	1	84724595	84814962	0.269787	200.221	12.8341	40	580.539	1658
Fbxo36	1	84839829	84900210	0.269787	82.2356	2.26361	6	580.539	1658
Slc16a14	1	84907236	84929598	0.269787	182.164	2.72018	7	580.539	1658
A530032D15Rik	1	85089462	85109411	0.269787	1456.47	1.08102	6	580.539	1658
A530040E14Rik	1	85109261	85113694	0.269787	1972.91	0.430236	3	580.539	1658
Gm7609	1	85202175	85213442	0.269787	1252.87	0.888777	4	580.539	1658
C130026I21Rik	1	85246915	85260933	0.269787	1219.95	1.47736	8	580.539	1658
LOC108167347	1	85314314	85327328	0.269787	1070.18	0.638067	3	580.539	1658
Sp110	1	85577227	85596154	0.310711	621.606	2.39027	11	486.925	1466
Sp140	1	85609634	85644692	0.310711	864.541	3.84518	18	486.925	1466
Sp100	1	85650023	85709174	0.310711	279.118	6.20574	19	486.925	1466
A630001G21Rik	1	85718159	85726655	0.310711	231.395	1.99233	6	486.925	1466
Cab39	1	85818365	85849246	0.310711	169.414	2.71725	9	486.925	1466
Itm2c	1	85894605	85907651	0.310711	152.708	1.86225	6	486.925	1466
4933407L21Rik	1	85931224	85931584	0.310711	223.769	0.428618	1	486.925	1466
Gpr55	1	85940828	85941908	0.310711	195.903	1.44895	4	486.925	1466
Spata3	1	86022018	86026525	0.310711	116.36	0.911972	3	486.925	1466
2810459M11Rik	1	86048553	86053138	0.310711	122.275	0.710558	2	486.925	1466
Psmd1	1	86064603	86137155	0.310711	249.422	9.45102	30	486.925	1466
Htr2b	1	86099306	86110887	0.310711	270.774	2.15597	6	486.925	1466
Armc9	1	86156889	86275730	0.310711	170.095	8.02313	27	486.925	1466
B3gnt7	1	86305036	86306285	0.310711	211.37	1.48941	4	486.925	1466
Ncl	1	86350597	86359273	0.310711	283.645	3.73651	14	486.925	1466
Snora75	1	86351194	86351549	0.310711	412.434	0.396655	1	486.925	1466
Gm24148	1	86351996	86352377	0.310711	383.249	0.38861	1	486.925	1466
Snord82	1	86356237	86356473	0.310711	854.949	0.0588469	1	486.925	1466
C130036L24Rik	1	86367873	86368023	0.310711	258.293	0.298617	1	486.925	1466
Nmur1	1	86386278	86388146	0.310711	198.211	1.8839	5	486.925	1466
Tex44	1	86426309	86428109	0.310711	270.936	2.49028	7	486.925	1466
Ptma	1	86529147	86530047	0.310711	325.915	1.06532	4	486.925	1466
Pde6d	1	86543451	86582383	0.310711	130.554	1.93282	6	486.925	1466
Cops7b	1	86589139	86605256	0.310711	227.369	1.92703	6	486.925	1466
Nppc	1	86669628	86670452	0.310711	94.5512	0.664634	2	486.925	1466
Dis3l2	1	86744711	87049803	0.310711	122.753	10.9806	28	486.925	1466
Alppl2	1	87087013	87089790	0.310711	204.482	3.62365	9	486.925	1466
Alpi	1	87098542	87101559	0.310711	215.449	4.17379	11	486.925	1466
Akp3	1	87124950	87127642	0.310711	232.343	3.04941	8	486.925	1466
Ecel1	1	87147945	87155015	0.310711	146.831	4.92796	17	486.925	1466
Prss56	1	87186619	87188261	0.310711	112.846	1.4555	4	486.925	1466
Chrnd	1	87190625	87198790	0.310711	151.94	3.8069	12	486.925	1466
Chrng	1	87205761	87211520	0.310711	153.167	3.09127	11	486.925	1466
Eif4e2	1	87213918	87237924	0.310711	190.948	3.40267	11	486.925	1466
Efhd1	1	87264421	87309847	0.310711	80.6475	2.62759	6	486.925	1466
Gigyf2	1	87354375	87449170	0.310711	234.407	10.3462	32	486.925	1466
Kcnj13	1	87386366	87389398	0.310711	279.925	1.93074	5	486.925	1466
Snorc	1	87474993	87475442	0.310711	133.363	0.611291	2	486.925	1466
Ngef	1	87477528	87546106	0.310711	108.125	5.57229	17	486.925	1466
Neu2	1	87579429	87597486	0.310711	172.288	2.71309	8	486.925	1466
Inpp5d	1	87620439	87719381	0.310711	163.103	9.57861	31	486.925	1466
Atg16l1	1	87760006	87791321	0.310711	240.199	6.17402	19	486.925	1466
Scarna6	1	87784728	87784878	0.310711	353.46	0.328286	1	486.925	1466
Sag	1	87805253	87844205	0.310711	200.557	4.03825	14	486.925	1466
Dgkd	1	87880332	87942486	0.310711	192.843	9.90371	30	486.925	1466
Usp40	1	87946560	88007443	0.310711	212.512	9.25028	31	486.925	1466
Ugt1a10	1	88055428	88218454	0.310711	436.831	14.7952	47	486.925	1466
Ugt1a9	1	88070773	88218454	0.310711	451.573	13.1585	42	486.925	1466
Ugt1a7c	1	88095068	88218454	0.310711	471.125	10.4572	33	486.925	1466
Ugt1a6b	1	88106889	88218454	0.310711	509.567	8.75911	28	486.925	1466
Ugt1a6a	1	88138421	88218454	0.310711	541.969	7.02655	23	486.925	1466
Ugt1a5	1	88165996	88218454	0.310711	580.432	5.77728	19	486.925	1466
Ugt1a2	1	88200587	88218454	0.310711	725.679	3.85225	14	486.925	1466
Dnajb3	1	88204945	88205505	0.310711	203.691	0.700313	2	486.925	1466
Ugt1a1	1	88211955	88218454	0.310711	1183.7	1.82493	8	486.925	1466
Mroh2a	1	88228016	88260084	0.310711	672.294	9.31382	40	486.925	1466
Hjurp	1	88259109	88277480	0.310711	855.058	2.81388	15	486.925	1466
6430706D22Rik	1	88265138	88269426	0.310711	954.12	1.40201	7	486.925	1466
A730008H23Rik	1	88265138	88277480	0.310711	882.491	2.28423	12	486.925	1466
Trpm8	1	88318907	88384747	0.310711	194.941	7.91419	24	486.925	1466
Spp2	1	88407092	88420684	0.310711	163.27	1.98959	7	486.925	1466
Glrp1	1	88501071	88509897	0.310711	187.56	0.679062	3	486.925	1466
Arl4c	1	88701060	88701900	0.310711	136.567	1.23679	3	486.925	1466
Sh3bp4	1	89137623	89153358	0.310711	188.648	4.67594	12	486.925	1466
Agap1	1	89604536	89888911	0.310711	82.9101	9.96499	25	486.925	1466
4933400F21Rik	1	89683801	89683951	0.310711	218.173	0.322414	1	486.925	1466
Gbx2	1	89928580	89930800	0.310711	172.693	1.03015	3	486.925	1466
Asb18	1	89952649	90014594	0.310711	76.1047	3.55508	9	486.925	1466
Iqca	1	90042653	90153259	0.310711	185.589	8.25741	23	486.925	1466
Ackr3	1	90213769	90215835	0.310711	239.231	2.10934	7	486.925	1466
Cops8	1	90604319	90612272	0.310711	264.447	1.78716	6	486.925	1466
Col6a3	1	90767507	90830245	0.310711	201.779	19.136	60	486.925	1466
Mlph	1	90921832	90948655	0.310711	127.959	3.67191	13	486.925	1466
Prlh	1	90953065	90954049	0.310711	95.5894	0.743131	2	486.925	1466
Rab17	1	90958820	90964341	0.310711	122.648	1.54338	5	486.925	1466
Lrrfip1	1	91053599	91128200	0.310711	201.516	8.15038	28	486.925	1466
Rbm44	1	91150046	91169137	0.310711	262.252	6.4584	18	486.925	1466
Ramp1	1	91179800	91225137	0.310711	102.915	2.77603	8	486.925	1466
Ube2f	1	91254213	91285389	0.310711	258.449	2.778	10	486.925	1466
Scly	1	91298331	91320272	0.310711	169.713	3.75002	12	486.925	1466
Espnl	1	91322098	91345965	0.310711	117.401	4.02084	13	486.925	1466
Klhl30	1	91353644	91361316	0.310711	115.7	3.06719	9	486.925	1466
Erfe	1	91368301	91372486	0.310711	172.787	1.97107	7	486.925	1466
Ilkap	1	91375351	91391223	0.310711	180.554	3.65888	12	486.925	1466
1700020N18Rik	1	91405938	91406088	0.310711	177.82	0.18865	1	486.925	1466
Hes6	1	91412029	91413156	0.310711	96.1222	1.53527	4	486.925	1466
Per2	1	91417824	91450834	0.310711	160.027	7.32687	24	486.925	1466
Traf3ip1	1	91497896	91527819	0.310711	190.075	4.99067	15	486.925	1466
Asb1	1	91541073	91554933	0.310711	180.074	2.23426	6	486.925	1466
Twist2	1	91801708	91802188	0.310711	106.35	0.388533	2	486.925	1466
Hdac4	1	91930097	92148325	0.310711	114.447	10.7043	30	486.925	1466
Ndufa10	1	92439782	92471020	0.310711	147.664	3.49183	10	486.925	1466
Mir6900	1	92464300	92464540	0.310711	176.967	0.412403	1	486.925	1466
Olfr1416	1	92479669	92480629	0.310711	437.578	1.32408	4	486.925	1466
Olfr1415	1	92490804	92491764	0.310711	442.463	1.33031	4	486.925	1466
Olfr1414	1	92511076	92512036	0.310711	395.511	1.41065	4	486.925	1466
Olfr1413	1	92573148	92574228	0.310711	329.801	1.1707	4	486.925	1466
Olfr1412	1	92588310	92589150	0.310711	308.59	0.701358	3	486.925	1466
Olfr1411	1	92596465	92597425	0.310711	431.02	1.03064	4	486.925	1466
Olfr1410	1	92607778	92608902	0.310711	416.667	0.979525	4	486.925	1466
Olfr12	1	92619881	92620961	0.310711	365.679	1.00565	4	486.925	1466
Cops9	1	92637293	92642007	0.310711	197.785	1.00386	4	486.925	1466
Otos	1	92644304	92645421	0.310711	140.989	0.99322	3	486.925	1466
Gpc1	1	92831893	92858567	0.310711	90.0961	3.30527	12	486.925	1466
Mir149	1	92850352	92850502	0.310711	62.04	0.326233	1	486.925	1466
Ankmy1	1	92870204	92902632	0.310711	152.543	5.84845	18	486.925	1466
Dusp28	1	92907505	92907745	0.310711	96.4625	0.382304	1	486.925	1466
Rnpepl1	1	92915780	92919887	0.310711	148.604	3.10461	9	486.925	1466
9430060I03Rik	1	92934125	92950649	0.310711	124.801	4.77662	14	486.925	1466
Capn10	1	92934125	92947582	0.310711	121.34	4.45842	13	486.925	1466
Gpr35	1	92973081	92983508	0.310711	147.388	1.76712	5	486.925	1466
Aqp12	1	93006345	93012168	0.310711	103.117	1.65903	5	486.925	1466
Kif1a	1	93018387	93082427	0.310711	151.401	14.6923	48	486.925	1466
Agxt	1	93135288	93145172	0.310711	144.673	3.31023	11	486.925	1466
Mab21l4	1	93151963	93160164	0.310711	111.701	2.37836	7	486.925	1466
Sned1	1	93256227	93296331	0.310711	154.416	8.75343	29	486.925	1466
Mir6901	1	93274570	93274720	0.310711	138.447	0.340434	1	486.925	1466
Mterf4	1	93301589	93305894	0.310711	207.583	1.78797	5	486.925	1466
Gm28535	1	93310049	93317202	0.310711	176.443	2.31435	6	486.925	1466
Pask	1	93310049	93335906	0.310711	207.559	7.48898	21	486.925	1466
Ppp1r7	1	93343594	93365097	0.310711	232.009	2.91729	10	486.925	1466
Mir6902	1	93346100	93346340	0.310711	299.296	0.360235	1	486.925	1466
Ano7	1	93375104	93403046	0.310711	157.872	7.16635	22	486.925	1466
Hdlbp	1	93408125	93440776	0.310711	196.851	8.65207	26	486.925	1466
2020-09-02	1	93489089	93507072	0.310711	262.711	3.42157	11	486.925	1466
Farp2	1	93528567	93621416	0.310711	176.698	8.74195	27	486.925	1466
Stk25	1	93621176	93629268	0.310711	175.201	3.27707	11	486.925	1466
Bok	1	93686437	93695218	0.310711	100.877	1.38998	4	486.925	1466
Thap4	1	93705444	93751118	0.310711	142.849	3.65461	10	486.925	1466
Atg4b	1	93768012	93787781	0.310711	257.355	3.54425	12	486.925	1466
Dtymk	1	93792726	93801881	0.310711	191.778	1.63634	5	486.925	1466
Ing5	1	93805992	93818361	0.310711	258.58	1.92921	7	486.925	1466
D2hgdh	1	93825467	93850875	0.310711	191.215	2.42439	9	486.925	1466
Gal3st2	1	93872171	93872321	0.310711	388.36	0.306778	1	486.925	1466
Gal3st2	1	93872400	93874539	1.0638	461.927	0.919029	3	3.87485	14
Gal3st2b	1	93927958	93940889	1.0638	454.613	1.27127	5	3.87485	14
Gal3st2c	1	94006870	94009415	1.0638	447.764	1.11311	4	3.87485	14
Neu4	1	94021523	94025465	0.231788	158.616	2.41192	7	767.407	1986
Pdcd1	1	94039300	94052511	0.231788	126.964	2.43404	7	767.407	1986
Fam174a	1	95314032	95334026	0.231788	93.8454	1.39603	4	767.407	1986
St8sia4	1	95591642	95667264	0.231788	103.745	2.75031	7	767.407	1986
Slco4c1	1	96818876	96872117	0.231788	148.527	4.91464	14	767.407	1986
Panct2	1	96871757	96872117	0.231788	56.0722	0.390029	1	767.407	1986
Slco6b1	1	96911870	96997541	0.231788	139.856	4.77624	16	767.407	1986
Slco6c1	1	97062341	97128192	0.231788	149.005	4.03025	13	767.407	1986
D1Ertd622e	1	97645677	97646397	0.231788	121.983	0.960633	3	767.407	1986
Ppip5k2	1	97707683	97761557	0.231788	191.874	9.73003	29	767.407	1986
Gin1	1	97775402	97792613	0.231788	204.823	2.96327	7	767.407	1986
Pam	1	97821778	97975964	0.231788	147.819	9.01427	28	767.407	1986
Slco6d1	1	98421170	98509308	0.231788	163.268	5.79985	17	767.407	1986
Cntnap5b	1	99772714	100484722	0.231788	131.484	15.1471	39	767.407	1986
Cdh20	1	104934038	104994431	0.231788	178.052	4.44819	12	767.407	1986
Rnf152	1	105284165	105285005	0.231788	176.301	1.16965	3	767.407	1986
Pign	1	105521944	105657831	0.231788	194.734	9.45042	32	767.407	1986
Relch	1	105664369	105753682	0.231788	228.461	9.1136	28	767.407	1986
Tnfrsf11a	1	105808092	105844872	0.231788	156.468	4.19246	12	767.407	1986
Zcchc2	1	105991440	106032188	0.231788	234.727	6.27713	19	767.407	1986
Phlpp1	1	106173014	106393076	0.231788	126.602	9.53057	25	767.407	1986
Bcl2	1	106541891	106712699	0.231788	108.567	2.28252	6	767.407	1986
Kdsr	1	106724840	106759656	0.231788	198.268	2.76941	9	767.407	1986
Vps4b	1	106772406	106791792	0.231788	241.494	2.85784	10	767.407	1986
Serpinb5	1	106870245	106882036	0.231788	230.378	2.50831	7	767.407	1986
Serpinb12	1	106946509	106956834	0.231788	200.791	2.64863	8	767.407	1986
Serpinb13	1	106982116	107000859	0.231788	152.398	3.43335	9	767.407	1986
Serpinb3a	1	107045977	107051808	0.231788	356.462	2.59342	8	767.407	1986
Serpinb3d	1	107078154	107083518	0.231788	299.934	2.63742	8	767.407	1986
Serpinb3b	1	107154330	107159815	0.231788	357.763	2.62857	8	767.407	1986
Serpinb3c	1	107271588	107277052	0.231788	351.788	2.68377	8	767.407	1986
Serpinb11	1	107369358	107380045	0.231788	241.739	2.85746	8	767.407	1986
Serpinb7	1	107428211	107452047	0.231788	153.855	3.23461	9	767.407	1986
Serpinb2	1	107515435	107524978	0.231788	156.923	2.66851	8	767.407	1986
Serpinb10	1	107535386	107547109	0.231788	169.044	1.7693	6	767.407	1986
Serpinb8	1	107597432	107607362	0.231788	190.543	2.21668	7	767.407	1986
Cdh7	1	109994163	110139564	0.231788	107.376	6.35066	17	767.407	1986
Cdh19	1	110889642	110954783	0.231788	128.069	5.517	15	767.407	1986
Dsel	1	111859129	111863689	0.231788	261.108	6.53509	17	767.407	1986
Cntnap5a	1	115685086	116580696	0.231788	116.592	16.9177	40	767.407	1986
Tsn	1	118300799	118311092	0.231788	201.012	1.86225	6	767.407	1986
Nifk	1	118321854	118332964	0.231788	194.281	2.1735	7	767.407	1986
Clasp1	1	118419700	118607040	0.231788	179.877	14.084	45	767.407	1986
2900060B14Rik	1	118459174	118459324	0.231788	74.4067	0.162386	1	767.407	1986
Tfcp2l1	1	118627980	118677470	0.231788	173.544	4.67337	16	767.407	1986
Gli2	1	118835780	119002226	0.231788	110.668	9.31824	24	767.407	1986
Inhbb	1	119417288	119418128	0.231788	157.922	1.20669	3	767.407	1986
Ralb	1	119471644	119483609	0.231788	138.959	0.977239	3	767.407	1986
Tmem185b	1	119526466	119528266	0.231788	234.513	2.65116	7	767.407	1986
Epb41l5	1	119549071	119642685	0.231788	197.642	8.44916	27	767.407	1986
Ptpn4	1	119659783	119802510	0.231788	179.236	9.08212	28	767.407	1986
Tmem177	1	119909982	119911182	0.231788	163.575	1.45183	4	767.407	1986
Cfap221	1	119923482	119995260	0.231788	214.97	7.06307	23	767.407	1986
Sctr	1	120007203	120063316	0.231788	135.887	4.14265	14	767.407	1986
Tmem37	1	120067656	120073781	0.231788	111.494	1.36845	4	767.407	1986
Dbi	1	120113405	120121008	0.231788	201.436	1.00321	4	767.407	1986
3110009E18Rik	1	120150560	120188138	0.231788	197.677	1.93177	6	767.407	1986
Steap3	1	120227507	120270236	0.231788	121.306	3.49498	9	767.407	1986
C1ql2	1	120341098	120342603	0.231788	143.365	1.01334	4	767.407	1986
Marco	1	120474603	120504782	0.231788	196.156	4.37414	16	767.407	1986
En1	1	120603411	120607210	0.231788	68.0946	0.968451	3	767.407	1986
Insig2	1	121305835	121319897	0.231788	183.045	1.87073	5	767.407	1986
Ccdc93	1	121431145	121501275	0.231788	166.704	7.77161	26	767.407	1986
Htr5b	1	121510374	121528220	0.231788	86.4669	2.16231	5	767.407	1986
Ddx18	1	121553946	121566203	0.231788	211.177	3.76895	12	767.407	1986
Dpp10	1	123334195	123905133	0.231788	116.439	12.638	33	767.407	1986
Actr3	1	125393951	125418335	0.231788	258.272	2.66606	10	767.407	1986
Slc35f5	1	125562229	125591129	0.231788	234.214	4.44771	14	767.407	1986
Gpr39	1	125677283	125873632	0.231788	140.225	3.47446	8	767.407	1986
Lypd1	1	125872326	125911923	0.231788	126.288	2.25946	6	767.407	1986
Nckap5	1	125914701	126695779	0.231788	117.368	17.4322	41	767.407	1986
Mgat5	1	127306715	127482745	0.231788	105.417	8.29688	22	767.407	1986
Tmem163	1	127495667	127677533	0.231788	94.2599	3.94646	10	767.407	1986
Acmsd	1	127729423	127766373	0.231788	188.105	3.18441	10	767.407	1986
2900009J06Rik	1	127753743	127766373	0.231788	177.097	1.50441	5	767.407	1986
Ccnt2	1	127774185	127803484	0.231788	215.229	4.62799	14	767.407	1986
Map3k19	1	127815213	127840338	0.231788	242.571	7.281	20	767.407	1986
Rab3gap1	1	127868729	127942671	0.231788	205.202	8.4137	25	767.407	1986
Zranb3	1	127954925	128092190	0.231788	150.321	9.84505	27	767.407	1986
R3hdm1	1	128153193	128236816	0.231788	222.704	7.06429	23	767.407	1986
Mir128-1	1	128202339	128202495	0.231788	418.006	0.236644	1	767.407	1986
Ubxn4	1	128244420	128277145	0.231788	235.057	3.74914	13	767.407	1986
Lct	1	128285106	128328339	0.231788	181.537	8.78069	26	767.407	1986
Mcm6	1	128331872	128359571	0.231788	188.179	5.46527	17	767.407	1986
Dars	1	128364188	128417243	0.231788	202.43	5.40578	18	767.407	1986
Cxcr4	1	128588831	128592258	0.231788	222.655	2.00709	5	767.407	1986
Thsd7b	1	129430779	130218198	0.231788	98.4932	18.6768	45	767.407	1986
Cd55b	1	130388635	130423041	0.231788	254.306	3.12919	11	767.407	1986
Cd55os	1	130422801	130423041	0.231788	201.533	0.303915	1	767.407	1986
Cd55	1	130447538	130462678	0.231788	325.336	2.06631	8	767.407	1986
Zp3r	1	130576901	130619449	0.231788	192.72	3.98115	12	767.407	1986
C4bp	1	130636167	130657213	0.231788	174.49	2.65463	8	767.407	1986
C4bp-ps1	1	130681510	130681660	0.231788	210.68	0.348646	1	767.407	1986
Pfkfb2	1	130691024	130719426	0.231788	184.438	6.10193	20	767.407	1986
Yod1	1	130717466	130719426	0.231788	233.774	1.42357	4	767.407	1986
AA986860	1	130737544	130743875	0.231788	127.035	3.00962	8	767.407	1986
Fcamr	1	130800878	130814695	0.231788	136.749	3.04882	9	767.407	1986
Pigr	1	130834359	130850907	0.231788	172.698	4.01135	11	767.407	1986
Fcmr	1	130865787	130880682	0.231788	162.939	2.84969	8	767.407	1986
Il24	1	130882405	130887354	0.231788	190.529	1.93423	6	767.407	1986
Il20	1	130907362	130911266	0.231788	239.717	1.42333	5	767.407	1986
Il19	1	130933104	130939288	0.231788	273.318	1.66977	5	767.407	1986
Il10	1	131019873	131024281	0.231788	180.617	1.65797	5	767.407	1986
Mapkapk2	1	131055042	131097466	0.231788	138.609	3.79146	11	767.407	1986
Dyrk3	1	131128618	131136374	0.231788	219.152	2.74003	7	767.407	1986
Eif2d	1	131153306	131171986	0.231788	170.153	4.92749	15	767.407	1986
Rassf5	1	131178462	131212436	0.231788	111.821	3.52901	9	767.407	1986
Ikbke	1	131255230	131276570	0.231788	167.266	5.78134	19	767.407	1986
Srgap2	1	131289307	131525030	0.231788	173.152	12.0886	35	767.407	1986
Fam72a	1	131528655	131538941	0.231788	257.577	1.18622	4	767.407	1986
Avpr1b	1	131599845	131609757	0.231788	127.094	1.59554	4	767.407	1986
Ctse	1	131661940	131674982	0.231788	170.695	3.17323	9	767.407	1986
Rab7b	1	131696949	131711747	0.231788	230.177	1.41988	5	767.407	1986
Slc26a9	1	131750539	131769283	0.231788	176.442	5.95094	20	767.407	1986
Pm20d1	1	131797381	131816167	0.231788	206.543	3.81771	11	767.407	1986
Slc41a1	1	131830565	131846761	0.231788	139.851	3.48334	11	767.407	1986
Rab29	1	131867592	131872582	0.231788	183.281	1.54751	5	767.407	1986
Nucks1	1	131917877	131931239	0.231788	216.418	2.10784	7	767.407	1986
Slc45a3	1	131976905	131981748	0.231788	106.348	2.52743	7	767.407	1986
Elk4	1	132014374	132023661	0.231788	227.396	2.18342	7	767.407	1986
Mfsd4a	1	132028425	132067896	0.231788	117.231	3.68319	11	767.407	1986
Cdk18	1	132114862	132139619	0.231788	123.58	5.60679	17	767.407	1986
Lemd1	1	132228171	132256908	0.231788	176.285	2.30645	6	767.407	1986
Klhdc8a	1	132299223	132304814	0.231788	147.464	2.09028	6	767.407	1986
Nuak2	1	132316170	132332390	0.231788	131.163	3.57461	11	767.407	1986
Tmcc2	1	132357480	132391199	0.231788	109.875	3.63373	10	767.407	1986
Dstyk	1	132434052	132463536	0.231788	177.603	5.74325	16	767.407	1986
Rbbp5	1	132483973	132503837	0.231788	263.425	3.97014	12	767.407	1986
Tmem81	1	132507421	132508501	0.231788	247.619	1.58372	4	767.407	1986
Cntn2	1	132515327	132533753	0.231788	131.499	7.35039	22	767.407	1986
Nfasc	1	132570414	132732875	0.231788	133.597	12.2849	38	767.407	1986
Gm10538	1	132732395	132732875	0.231788	231.067	0.533435	2	767.407	1986
Lrrn2	1	132937194	132939954	0.231788	162.632	3.58647	10	767.407	1986
Mdm4	1	132991639	133018874	0.231788	251.417	3.33967	11	767.407	1986
Pik3c2b	1	133066283	133101511	0.231788	145.365	8.64345	29	767.407	1986
Pik3c2b	1	133102217	133106184	0.285016	176.568	1.71391	5	1748.95	4914
Ppp1r15b	1	133131720	133136894	0.285016	187.024	3.02823	8	1748.95	4914
Plekha6	1	133258872	133302493	0.285016	167.114	8.08705	27	1748.95	4914
Gm19461	1	133258872	133266675	0.285016	248.327	1.55502	5	1748.95	4914
Golt1a	1	133309808	133321688	0.285016	179.166	1.17529	5	1748.95	4914
Kiss1	1	133327154	133329679	0.285016	112.311	0.733524	2	1748.95	4914
Ren2	1	133350686	133360176	0.285016	157.68	2.47512	8	1748.95	4914
Ren1	1	133350686	133360176	0.285016	157.68	2.47512	8	1748.95	4914
Etnk2	1	133365524	133379412	0.285016	182.54	2.05641	6	1748.95	4914
Sox13	1	133382502	133393263	0.285016	137.798	5.28827	17	1748.95	4914
Snrpe	1	133603957	133609790	0.285016	302.874	0.979829	4	1748.95	4914
Zc3h11a	1	133621611	133660924	0.285016	291.776	11.2954	32	1748.95	4914
Zbed6	1	133656617	133660924	0.285016	329.292	5.92164	16	1748.95	4914
Lax1	1	133679725	133688922	0.285016	160.889	2.32169	8	1748.95	4914
Atp2b4	1	133706662	133753304	0.285016	160.384	7.78903	21	1748.95	4914
Optc	1	133897764	133907041	0.285016	163.255	2.20668	6	1748.95	4914
Prelp	1	133912572	133915464	0.285016	191.038	1.81303	5	1748.95	4914
Fmod	1	134040172	134046668	0.285016	215.92	1.45789	5	1748.95	4914
Btg2	1	134077355	134079101	0.285016	104.12	0.696521	2	1748.95	4914
Chit1	1	134138669	134151420	0.285016	161.894	3.93302	11	1748.95	4914
Chil1	1	134182437	134189665	0.285016	163.52	3.36992	10	1748.95	4914
Mybph	1	134193494	134200462	0.285016	134.151	3.1061	10	1748.95	4914
Adora1	1	134199661	134234364	0.285016	151.255	3.01539	8	1748.95	4914
Myog	1	134290050	134291853	0.285016	133.3	1.35978	4	1748.95	4914
Ppfia4	1	134298712	134332504	0.285016	113.353	8.3387	27	1748.95	4914
Tmem183a	1	134347980	134360959	0.285016	187.173	1.75813	6	1748.95	4914
Mgat4f	1	134386131	134390959	0.285016	236.261	2.4242	7	1748.95	4914
Cyb5r1	1	134405955	134411112	0.285016	218.281	3.44237	10	1748.95	4914
Adipor1	1	134422964	134431713	0.285016	165.963	2.18666	6	1748.95	4914
Klhl12	1	134458448	134489514	0.285016	220.067	4.0113	12	1748.95	4914
Rabif	1	134494625	134506163	0.285016	77.7746	1.18453	3	1748.95	4914
Mgat4e	1	134541119	134547072	0.285016	212.269	2.0408	5	1748.95	4914
Kdm5b	1	134560444	134631424	0.285016	221.516	10.0329	29	1748.95	4914
Syt2	1	134740824	134747697	0.285016	144.802	2.349	7	1748.95	4914
Ppp1r12b	1	134760361	134955816	0.285016	167.385	10.4275	31	1748.95	4914
Ube2t	1	134967753	134973992	0.285016	280.382	1.91195	6	1748.95	4914
Lgr6	1	134986902	135105153	0.285016	104.674	7.9459	24	1748.95	4914
Ptprv	1	135108568	135126451	0.285016	144.841	10.8248	30	1748.95	4914
Ptpn7	1	135133741	135143266	0.285016	156.681	2.97248	9	1748.95	4914
Arl8a	1	135146918	135155305	0.285016	191.598	1.95344	7	1748.95	4914
Gpr37l1	1	135160826	135167548	0.285016	169.304	2.28484	6	1748.95	4914
Elf3	1	135254232	135257813	0.285016	150.891	2.54332	8	1748.95	4914
Rnpep	1	135262929	135278956	0.285016	169.387	3.54274	10	1748.95	4914
Timm17a	1	135301869	135313765	0.285016	252.085	1.73423	6	1748.95	4914
Lmod1	1	135324959	135366154	0.285016	111.209	2.55438	8	1748.95	4914
Shisa4	1	135371882	135375021	0.285016	92.3124	1.49768	5	1748.95	4914
Ipo9	1	135385331	135430468	0.285016	198.859	7.53129	23	1748.95	4914
Nav1	1	135441640	135585139	0.285016	145.97	12.5348	37	1748.95	4914
Mir1231	1	135454397	135454906	0.285016	127.683	0.598399	2	1748.95	4914
Csrp1	1	135745222	135751141	0.285016	170.373	1.38058	4	1748.95	4914
Phlda3	1	135766430	135766910	0.285016	96.8823	0.775773	2	1748.95	4914
Tnni1	1	135802528	135809738	0.285016	157.246	1.49428	5	1748.95	4914
Lad1	1	135825702	135832373	0.285016	184.918	3.3222	12	1748.95	4914
Tnnt2	1	135840832	135852108	0.285016	161.587	4.58138	15	1748.95	4914
Pkp1	1	135875576	135919030	0.285016	120.184	5.23621	15	1748.95	4914
Igfn1	1	135953939	135956910	0.285016	113.87	1.37308	4	1748.95	4914
Tmem9	1	136018483	136034263	0.285016	130.141	1.51896	5	1748.95	4914
Cacna1s	1	136052855	136119162	0.285016	169.671	12.8707	43	1748.95	4914
Kif21b	1	136144589	136174123	0.285016	139.033	10.5572	32	1748.95	4914
Inava	1	136214281	136234070	0.285016	130.72	3.66649	12	1748.95	4914
Gpr25	1	136259734	136260934	0.285016	94.8039	0.840814	2	1748.95	4914
Camsap2	1	136270813	136345487	0.285016	228.086	9.48171	28	1748.95	4914
Ddx59	1	136416573	136440063	0.285016	214.766	3.56993	9	1748.95	4914
Kif14	1	136467939	136527670	0.285016	211.823	10.2889	32	1748.95	4914
Zfp281	1	136625789	136628189	0.285016	255.59	3.13953	9	1748.95	4914
Nr5a2	1	136845405	136960317	0.285016	168.936	4.58957	12	1748.95	4914
Mir181a-1	1	137966450	137966600	0.285016	253.253	0.289427	1	1748.95	4914
Mir181b-1	1	137966627	137966777	0.285016	230.907	0.219071	1	1748.95	4914
Ptprc	1	138064466	138175107	0.285016	204.926	11.6673	40	1748.95	4914
Atp6v1g3	1	138283625	138287992	0.285016	237.288	0.429455	2	1748.95	4914
Nek7	1	138486964	138561790	0.285016	133.685	4.67641	13	1748.95	4914
Lhx9	1	138828591	138847248	0.285016	129.283	2.77732	8	1748.95	4914
2310009B15Rik	1	138853530	138853680	0.285016	163.8	0.091865	1	1748.95	4914
Dennd1b	1	138966107	139170326	0.285016	156.935	9.68446	29	1748.95	4914
Crb1	1	139198558	139376934	0.285016	143.605	9.01287	24	1748.95	4914
Zbtb41	1	139423108	139447561	0.285016	231.739	5.05856	14	1748.95	4914
Aspm	1	139454887	139493758	0.285016	218.482	14.1973	43	1748.95	4914
F13b	1	139501688	139522568	0.285016	218.182	3.80879	11	1748.95	4914
Cfhr1	1	139547779	139560181	0.285016	257.121	1.50578	6	1748.95	4914
Gm4788	1	139698072	139781191	0.285016	216.376	6.36622	18	1748.95	4914
Cfhr2	1	139810800	139858650	0.285016	305.709	2.05125	7	1748.95	4914
Cfh	1	140086303	140183252	0.285016	232.917	7.05182	22	1748.95	4914
Kcnt2	1	140246243	140609715	0.285016	129.674	13.733	38	1748.95	4914
4930590L20Rik	1	140570341	140609715	0.285016	147.092	3.1678	9	1748.95	4914
Cdc73	1	143606208	143702558	0.285016	188.036	9.64102	31	1748.95	4914
B3galt2	1	143646073	143649891	0.285016	208.504	4.48239	13	1748.95	4914
Glrx2	1	143741588	143746692	0.285016	185.197	1.02656	3	1748.95	4914
Ro60	1	143757697	143771014	0.285016	168.493	3.05815	9	1748.95	4914
Uchl5	1	143777347	143806765	0.285016	220.91	2.88605	9	1748.95	4914
Rgs2	1	144001656	144004122	0.285016	191.568	1.60743	5	1748.95	4914
Rgs13	1	144139471	144171508	0.285016	188.611	1.84064	5	1748.95	4914
Rgs1	1	144245273	144249008	0.285016	212.055	1.71764	5	1748.95	4914
Rgs18	1	144753759	144775301	0.285016	136.303	2.31827	6	1748.95	4914
Brinp3	1	146514675	146902158	0.285016	117.472	6.60624	15	1748.95	4914
Pla2g4a	1	149830005	149932763	0.285016	188.633	6.84138	20	1748.95	4914
Ptgs2os	1	150099675	150099825	0.285016	112.847	0.283837	1	1748.95	4914
Ptgs2	1	150100158	150105696	0.285016	183.458	3.59399	10	1748.95	4914
Pdc	1	150328279	150333537	0.285016	207.82	1.14907	4	1748.95	4914
2310030A07Rik	1	150328279	150333537	0.285016	207.82	1.14907	4	1748.95	4914
Odr4	1	150362763	150390344	0.285016	208.984	4.12295	13	1748.95	4914
Tpr	1	150393462	150449818	0.285016	219.929	15.0369	48	1748.95	4914
Prg4	1	150449668	150465594	0.285016	346.822	5.57453	20	1748.95	4914
Hmcn1	1	150563469	150993096	0.285016	191.848	39.4777	111	1748.95	4914
Ivns1abp	1	151350993	151363417	0.285016	266.676	4.46647	14	1748.95	4914
Swt1	1	151368372	151423622	0.285016	217.714	6.71943	21	1748.95	4914
Trmt1l	1	151433758	151457987	0.285016	225.186	4.35788	14	1748.95	4914
Rnf2	1	151471275	151478639	0.285016	236.45	2.05897	6	1748.95	4914
Fam129a	1	151571466	151718386	0.285016	138.715	6.72865	20	1748.95	4914
Edem3	1	151755526	151818750	0.285016	193.867	7.87123	22	1748.95	4914
1700025G04Rik	1	151889293	152006650	0.285016	147.416	3.41469	9	1748.95	4914
Tsen15	1	152371182	152383448	0.285016	129.895	1.47404	4	1748.95	4914
Colgalt2	1	152400086	152508829	0.285016	136.026	5.11197	14	1748.95	4914
Rgl1	1	152518981	152757263	0.285016	162.689	10.2493	28	1748.95	4914
Apobec4	1	152756183	152757263	0.285016	294.389	1.43719	4	1748.95	4914
Arpc5	1	152766675	152774350	0.285016	196.083	1.21471	4	1748.95	4914
Ncf2	1	152810868	152836117	0.285016	203.401	2.67486	11	1748.95	4914
Smg7	1	152839237	152878126	0.285016	193.885	8.22229	25	1748.95	4914
Nmnat2	1	152955060	153115678	0.285016	152.52	4.50741	12	1748.95	4914
Lamc2	1	153123975	153186007	0.285016	165.01	7.91401	24	1748.95	4914
Lamc1	1	153221420	153332427	0.285016	164.347	9.57772	28	1748.95	4914
E330020D12Rik	1	153406510	153406660	0.285016	304.053	0.267183	1	1748.95	4914
Shcbp1l	1	153425404	153452517	0.285016	260.211	3.57383	10	1748.95	4914
Dhx9	1	153456034	153483854	0.285016	251.901	8.81379	28	1748.95	4914
Npl	1	153503344	153545355	0.285016	207.778	3.50953	11	1748.95	4914
Rgs8	1	153665815	153692935	0.285016	135.36	2.43702	7	1748.95	4914
Rgs16	1	153740399	153743863	0.285016	156.08	1.65857	5	1748.95	4914
Rnasel	1	153753695	153762323	0.285016	211.086	3.42256	11	1748.95	4914
Rgsl1	1	153785099	153844167	0.285016	199.552	6.76213	22	1748.95	4914
Teddm2	1	153850314	153851154	0.285016	259.141	1.12804	3	1748.95	4914
Teddm1b	1	153874430	153876880	0.285016	354.869	2.98909	8	1748.95	4914
Teddm1a	1	153891769	153892729	0.285016	366.981	1.29999	4	1748.95	4914
Glul	1	153902908	153908202	0.285016	211.153	2.00215	6	1748.95	4914
Zfp648	1	154204044	154205724	0.285016	136.069	2.01037	6	1748.95	4914
Cacna1e	1	154398363	154725963	0.285016	148.485	18.4767	53	1748.95	4914
Ier5	1	155098486	155099446	0.285016	91.0621	0.841646	3	1748.95	4914
Mr1	1	155129205	155146718	0.285016	233.684	2.08029	6	1748.95	4914
Stx6	1	155173949	155202037	0.285016	176.018	2.15894	8	1748.95	4914
BC034090	1	155213495	155232762	0.285016	149.632	4.31382	12	1748.95	4914
Xpr1	1	155280949	155417259	0.285016	150.987	7.06259	20	1748.95	4914
Gm5532	1	155521511	155527125	0.285016	276.514	0.633839	2	1748.95	4914
Acbd6	1	155558627	155687145	0.285016	133.094	4.52624	13	1748.95	4914
Lhx4	1	155702178	155741898	0.285016	90.4992	3.40231	9	1748.95	4914
Qsox1	1	155778756	155812625	0.285016	128.651	4.8258	15	1748.95	4914
Cep350	1	155848524	155962570	0.285016	223.924	16.2299	48	1748.95	4914
Tor1aip1	1	156006896	156036295	0.285016	219.742	4.45414	14	1748.95	4914
Tor1aip2	1	156035815	156065498	0.285016	196.674	5.31493	15	1748.95	4914
Fam163a	1	156078862	156080057	0.285016	77.9654	0.865831	3	1748.95	4914
Tdrd5	1	156255528	156302601	0.285016	184.994	5.73341	17	1748.95	4914
Nphs2	1	156310746	156326178	0.285016	133.878	2.44974	8	1748.95	4914
Axdnd1	1	156365593	156398551	0.285016	184.38	2.80889	11	1748.95	4914
Soat1	1	156430996	156466783	0.285016	163.918	4.9579	16	1748.95	4914
Abl2	1	156620779	156642446	0.285016	167.814	4.72665	14	1748.95	4914
Tor3a	1	156655637	156674314	0.285016	121.519	2.19378	6	1748.95	4914
Fam20b	1	156681405	156706095	0.285016	172.291	2.49995	7	1748.95	4914
Ralgps2	1	156809087	156907726	0.285016	168.702	9.63081	28	1748.95	4914
Angptl1	1	156844594	156860627	0.285016	185.873	2.81231	7	1748.95	4914
Tex35	1	157099282	157108609	0.285016	197.946	2.49243	9	1748.95	4914
Rasal2	1	157140672	157411956	0.285016	174.649	10.3298	27	1748.95	4914
2810025M15Rik	1	157413678	157420295	0.285016	222.326	1.18158	4	1748.95	4914
Cryzl2	1	157458529	157488514	0.285016	152.489	3.37118	11	1748.95	4914
Sec16b	1	157529183	157568481	0.285016	179.879	7.10021	24	1748.95	4914
Brinp2	1	158246155	158295739	0.285016	128.728	4.56727	11	1748.95	4914
Astn1	1	158362543	158688810	0.285016	118.103	11.2651	29	1748.95	4914
Mir488	1	158505642	158505792	0.285016	171.9	0.324864	1	1748.95	4914
Pappa2	1	158714892	158956972	0.285016	111.788	13.6341	34	1748.95	4914
1600012P17Rik	1	158968854	158969694	0.285016	206.842	0.626682	2	1748.95	4914
Cop1	1	159239500	159344888	0.285016	232.003	7.72434	24	1748.95	4914
Scarna3a	1	159340332	159340482	0.285016	227.007	0.285529	1	1748.95	4914
Mir1843b	1	159340332	159340482	0.285016	227.007	0.285529	1	1748.95	4914
Tnr	1	159684438	159924272	0.285016	138.205	10.8959	28	1748.95	4914
4930523C07Rik	1	160044547	160077889	0.285016	220.114	4.71929	14	1748.95	4914
4930562F07Rik	1	160075128	160077889	0.285016	262.562	3.19657	10	1748.95	4914
Tnn	1	160085030	160147792	0.285016	175.628	8.14532	23	1748.95	4914
Mrps14	1	160195198	160199638	0.285016	163.468	1.16787	4	1748.95	4914
Cacybp	1	160203524	160208606	0.285016	169.642	0.75429	2	1748.95	4914
Rabgap1l	1	160224171	160740945	0.285016	134.691	16.3164	43	1748.95	4914
Gpr52	1	160576609	160577809	0.285016	240.894	1.43718	4	1748.95	4914
Rc3h1	1	160930108	160974978	0.285016	230.957	7.82018	24	1748.95	4914
Serpinc1	1	160987472	161002494	0.285016	190.727	2.6727	8	1748.95	4914
Zbtb37	1	161019862	161032748	0.285016	240.346	2.56316	7	1748.95	4914
Gas5	1	161035916	161038596	0.285016	274.806	1.23563	4	1748.95	4914
Snord47	1	161038065	161038215	0.285016	273.893	0.322538	1	1748.95	4914
Dars2	1	161041702	161070173	0.285016	231.181	5.07585	16	1748.95	4914
Cenpl	1	161074724	161086082	0.285016	237.358	1.83859	5	1748.95	4914
Klhl20	1	161090378	161131458	0.285016	172.222	4.61071	14	1748.95	4914
Ankrd45	1	161142712	161164240	0.285016	255.763	2.47058	8	1748.95	4914
Tex50	1	161157040	161159083	0.285016	314.971	0.666028	2	1748.95	4914
Prdx6	1	161241664	161251135	0.285016	223.825	1.76278	6	1748.95	4914
Tnfsf4	1	161395541	161417381	0.285016	145.07	1.9111	5	1748.95	4914
Tnfsf18	1	161494659	161503807	0.285016	277.905	1.17489	3	1748.95	4914
Fasl	1	161781532	161788340	0.285016	212.721	1.48733	6	1748.95	4914
Suco	1	161818346	161864028	0.285016	250.487	7.70686	25	1748.95	4914
4930558K02Rik	1	161970408	161973329	0.285016	270.819	3.53703	9	1748.95	4914
Pigc	1	161970408	161973329	0.285016	270.819	3.53703	9	1748.95	4914
Dnm3	1	161991965	162478224	0.285016	127.183	15.3541	41	1748.95	4914
2810442N19Rik	1	162010805	162011933	0.285016	109.384	0.781226	2	1748.95	4914
Dnm3os	1	162217699	162225609	0.285016	191.855	2.13521	7	1748.95	4914
Mir199a-2	1	162217699	162217939	0.285016	97.4375	0.30878	1	1748.95	4914
Mir214	1	162223386	162223536	0.285016	100.107	0.309181	1	1748.95	4914
Eef1aknmt	1	162534232	162548299	0.285016	168.056	3.81742	11	1748.95	4914
Vamp4	1	162574292	162597122	0.285016	245.848	1.93216	7	1748.95	4914
Myoc	1	162639243	162649228	0.285016	207.492	1.57927	6	1748.95	4914
Myocos	1	162647355	162649228	0.285016	244.645	1.12656	4	1748.95	4914
Prrc2c	1	162673348	162724818	0.285016	228.792	14.1269	44	1748.95	4914
Fmo4	1	162793934	162809974	0.285016	171.796	3.20049	9	1748.95	4914
Fmo1	1	162829962	162859609	0.285016	223.207	3.26219	9	1748.95	4914
Fmo2	1	162876722	162898358	0.285016	191.236	3.12755	9	1748.95	4914
Fmo3	1	162954171	162983172	0.285016	191.039	3.91062	11	1748.95	4914
Mroh9	1	163024417	163080656	0.285016	205.561	6.49256	22	1748.95	4914
Prrx1	1	163248206	163312694	0.285016	92.4768	2.39182	6	1748.95	4914
Gorab	1	163386234	163403612	0.285016	173.018	2.52785	7	1748.95	4914
Mettl11b	1	163702971	163725000	0.285016	136.821	2.04877	5	1748.95	4914
Kifap3	1	163779797	163915838	0.285016	141.072	7.94779	24	1748.95	4914
Scyl3	1	163933490	163954361	0.285016	166.619	5.07904	15	1748.95	4914
BC055324	1	163946113	163994724	0.285016	198.483	9.3252	29	1748.95	4914
Mettl18	1	163996069	163997269	0.285016	345.304	1.62667	4	1748.95	4914
Sele	1	164048623	164055764	0.285016	186.231	3.89478	12	1748.95	4914
Sell	1	164062099	164079746	0.285016	226.251	2.95161	10	1748.95	4914
Selp	1	164123656	164148562	0.285016	201.647	4.49552	15	1748.95	4914
Gm16548	1	164151920	164152160	0.285016	61.8292	0.247103	1	1748.95	4914
F5	1	164151920	164217577	0.285016	204.783	10.948	34	1748.95	4914
Slc19a2	1	164249233	164263573	0.285016	154.694	2.89165	8	1748.95	4914
Ccdc181	1	164278135	164287707	0.285016	200.843	2.66951	8	1748.95	4914
Blzf1	1	164292197	164306547	0.285016	228.964	2.79938	8	1748.95	4914
Nme7	1	164328255	164437091	0.285016	161.814	5.48301	15	1748.95	4914
Atp1b1	1	164438226	164457868	0.285016	174.72	1.92424	6	1748.95	4914
Dpt	1	164796703	164823262	0.285016	114.612	1.98951	5	1748.95	4914
Xcl1	1	164931748	164935519	0.285016	165.847	0.879029	3	1748.95	4914
Tbx19	1	165138929	165160583	0.285016	133.2	2.68225	8	1748.95	4914
Sft2d2	1	165179027	165194330	0.285016	236.256	2.29372	7	1748.95	4914
Tiprl	1	165215689	165228476	0.285016	193.112	1.53722	5	1748.95	4914
Gpr161	1	165301802	165321747	0.285016	174.278	2.29871	7	1748.95	4914
Dcaf6	1	165329880	165429343	0.285016	198.362	7.02963	22	1748.95	4914
Mpc2	1	165474883	165480980	0.285016	220.826	1.0007	4	1748.95	4914
Adcy10	1	165503122	165576679	0.285016	213.315	11.0191	34	1748.95	4914
Mpzl1	1	165593535	165608520	0.285016	188.178	1.55204	5	1748.95	4914
Rcsd1	1	165650103	165707990	0.285016	113.597	3.05346	10	1748.95	4914
Creg1	1	165769751	165773904	0.285016	181.919	0.986971	3	1748.95	4914
Cd247	1	165788796	165869100	0.285016	128.144	2.9671	11	1748.95	4914
Pou2f1	1	165866640	166002651	0.285016	171.973	8.22034	24	1748.95	4914
Dusp27	1	166098564	166127183	0.285016	169.579	5.41791	16	1748.95	4914
Gpa33	1	166130492	166165332	0.285016	144.239	3.26908	9	1748.95	4914
Mael	1	166201520	166238368	0.285016	180.871	3.7566	11	1748.95	4914
Ildr2	1	166269290	166310836	0.285016	144.127	3.68472	11	1748.95	4914
Tada1	1	166382081	166392763	0.285016	163.451	2.19747	7	1748.95	4914
Pogk	1	166399986	166409066	0.285016	168.36	1.60347	5	1748.95	4914
Gm4846	1	166483612	166497572	0.285016	197.19	3.37529	9	1748.95	4914
Gm4847	1	166630106	166643531	0.285016	212.492	3.40196	9	1748.95	4914
Fmo9	1	166663228	166680336	0.285016	194.637	3.18248	9	1748.95	4914
Fam78b	1	167001636	167079097	0.285016	103.692	1.75082	4	1748.95	4914
Uck2	1	167226330	167237687	0.285016	192.666	1.76775	6	1748.95	4914
Tmco1	1	167308807	167330275	0.285016	193.543	1.77157	7	1748.95	4914
Aldh9a1	1	167350205	167367511	0.285016	164.215	3.83677	11	1748.95	4914
Mgst3	1	167373737	167378469	0.285016	215.844	1.20915	4	1748.95	4914
Lrrc52	1	167445781	167466762	0.285016	160.3	2.07886	5	1748.95	4914
Rxrg	1	167598685	167639318	0.285016	136.464	4.28464	12	1748.95	4914
Lmx1a	1	167689721	167846800	0.285016	102.158	3.6845	10	1748.95	4914
Pbx1	1	168158687	168431528	0.285016	108.855	5.17528	13	1748.95	4914
Nuf2	1	169498750	169525492	0.285016	203.856	3.76053	13	1748.95	4914
Rgs5	1	169655508	169692378	0.285016	143.46	2.18331	6	1748.95	4914
Rgs4	1	169743619	169747560	0.285016	229.84	1.64272	5	1748.95	4914
Ccdc190	1	169929946	169934220	0.285016	174.014	1.4228	4	1748.95	4914
Hsd17b7	1	169952992	169967450	0.285016	186.636	2.68004	8	1748.95	4914
Ddr2	1	169977801	170036012	0.285016	162.035	5.55099	17	1748.95	4914
Uap1	1	170142435	170166944	0.285016	174.306	3.30217	10	1748.95	4914
Uhmk1	1	170199819	170215269	0.285016	168.698	2.48053	8	1748.95	4914
Sh2d1b2	1	170232816	170251627	0.285016	235.401	1.70255	5	1748.95	4914
Sh2d1b1	1	170277441	170284720	0.285016	365.175	1.21694	4	1748.95	4914
Gm7694	1	170301092	170302848	0.285016	146.876	1.08335	3	1748.95	4914
Spata46	1	170308842	170312091	0.285016	157.167	1.00559	3	1748.95	4914
Nos1ap	1	170318440	170589371	0.285016	68.5725	6.25921	16	1748.95	4914
Olfml2b	1	170644887	170682263	0.285016	125.978	4.54171	12	1748.95	4914
Atf6	1	170709862	170867827	0.285016	132.343	7.70416	21	1748.95	4914
Dusp12	1	170874368	170885416	0.285016	241.59	1.84956	6	1748.95	4914
Fcrlb	1	170907247	170913015	0.285016	115.586	2.36693	7	1748.95	4914
Fcrla	1	170918091	170927642	0.285016	188.147	1.62462	5	1748.95	4914
Fcgr2b	1	170960966	170976011	0.285016	222.24	2.71969	8	1748.95	4914
Fcgr4	1	171018908	171029345	0.285016	216.994	1.84587	5	1748.95	4914
Fcgr3	1	171053885	171059361	0.285016	292.83	1.1135	4	1748.95	4914
Cfap126	1	171123089	171126793	0.285016	204.577	1.45547	5	1748.95	4914
Sdhc	1	171129762	171150627	0.285016	178.38	1.90421	6	1748.95	4914
Mpz	1	171155524	171160051	0.285016	158.397	1.43622	6	1748.95	4914
Pcp4l1	1	171174333	171175656	0.285016	184.309	0.69989	2	1748.95	4914
Nr1i3	1	171214296	171218657	0.285016	174.573	2.21563	8	1748.95	4914
Tomm40l	1	171218507	171222020	0.285016	200.063	2.22132	9	1748.95	4914
Apoa2	1	171221870	171226323	0.285016	139.909	1.01982	4	1748.95	4914
Fcer1g	1	171229805	171234280	0.285016	235.019	1.42168	5	1748.95	4914
Ndufs2	1	171234977	171247100	0.285016	202.828	3.42244	12	1748.95	4914
Adamts4	1	171250780	171259204	0.285016	145.649	4.02658	13	1748.95	4914
B4galt3	1	171271691	171276421	0.285016	185.366	2.3778	6	1748.95	4914
Ppox	1	171277007	171280776	0.285016	183.224	4.06776	11	1748.95	4914
Usp21	1	171282166	171287008	0.285016	172.581	4.21473	13	1748.95	4914
Ufc1	1	171288840	171294814	0.285016	234.323	1.54022	6	1748.95	4914
Dedd	1	171338295	171342843	0.285016	193.249	2.08326	6	1748.95	4914
Nit1	1	171342483	171345627	0.285016	236.257	2.07997	6	1748.95	4914
Pfdn2	1	171344865	171359016	0.285016	220.741	2.38394	8	1748.95	4914
Klhdc9	1	171358776	171360697	0.285016	161.282	1.57254	5	1748.95	4914
Nectin4	1	171370543	171386812	0.285016	98.7726	3.36136	10	1748.95	4914
Arhgap30	1	171389224	171409373	0.285016	216.887	6.19418	19	1748.95	4914
Usf1	1	171414434	171417561	0.285016	230.392	1.93246	7	1748.95	4914
Tstd1	1	171419012	171420305	0.285016	184.944	1.07946	4	1748.95	4914
F11r	1	171437580	171463135	0.285016	229.615	3.392	11	1748.95	4914
Alyref2	1	171503642	171504682	0.285016	183.814	1.34249	4	1748.95	4914
Itln1	1	171518196	171534841	0.285016	173.494	2.51988	8	1748.95	4914
Cd244a	1	171559264	171581730	0.285016	183.613	3.35049	9	1748.95	4914
Ly9	1	171589001	171607380	0.285016	213.231	4.11636	11	1748.95	4914
Slamf7	1	171634869	171648959	0.285016	215.255	2.04046	7	1748.95	4914
Cd48	1	171682039	171704896	0.285016	211.114	2.10591	5	1748.95	4914
Slamf1	1	171767203	171799657	0.285016	215.075	2.68637	8	1748.95	4914
Cd84	1	171840589	171886452	0.285016	131.874	3.71231	10	1748.95	4914
Gm37065	1	171917659	171917809	0.285016	260.027	0.301804	1	1748.95	4914
Slamf6	1	171917659	171948095	0.285016	225.557	3.36266	10	1748.95	4914
Vangl2	1	172004551	172013177	0.285016	155.711	3.61944	10	1748.95	4914
Nhlh1	1	172057239	172057389	0.285016	89.32	0.309675	1	1748.95	4914
Ncstn	1	172066614	172082700	0.285016	206.616	5.28034	17	1748.95	4914
Copa	1	172082550	172121919	0.285016	248.209	11.2243	34	1748.95	4914
Pex19	1	172126722	172134307	0.285016	172.459	2.43286	8	1748.95	4914
Dcaf8	1	172165801	172194733	0.285016	213.301	4.08379	13	1748.95	4914
Pea15a	1	172198567	172200612	0.285016	168.904	0.678504	3	1748.95	4914
Casq1	1	172210361	172219721	0.285016	174.129	3.05182	11	1748.95	4914
Atp1a4	1	172223721	172258078	0.285016	198.281	6.75693	22	1748.95	4914
Atp1a2	1	172274654	172297945	0.285016	180.39	7.57441	23	1748.95	4914
Igsf8	1	172312503	172319469	0.285016	138.44	3.30965	10	1748.95	4914
Kcnj9	1	172322847	172326609	0.285016	120.782	1.95707	5	1748.95	4914
Kcnj10	1	172368889	172370089	0.285016	217.488	1.66433	4	1748.95	4914
Pigm	1	172376761	172380568	0.285016	266.675	4.04469	11	1748.95	4914
Slamf9	1	172475427	172478278	0.285016	174.96	1.43305	4	1748.95	4914
Igsf9	1	172484426	172498566	0.285016	160.418	6.70563	21	1748.95	4914
Tagln2	1	172500228	172506756	0.285016	152.152	1.56469	5	1748.95	4914
Cfap45	1	172521089	172545773	0.285016	125.333	3.67107	12	1748.95	4914
4933439K11Rik	1	172545083	172545773	0.285016	125.053	0.591347	2	1748.95	4914
Vsig8	1	172556005	172563775	0.285016	139.307	2.03414	7	1748.95	4914
Slamf8	1	172582383	172590474	0.285016	163.03	1.80612	5	1748.95	4914
Fcrl6	1	172597587	172602504	0.285016	218.762	2.22449	6	1748.95	4914
Dusp23	1	172631612	172632928	0.285016	80.0871	0.651906	2	1748.95	4914
Crp	1	172698077	172699079	0.285016	231.91	1.34175	4	1748.95	4914
Apcs	1	172894045	172894913	0.285016	270.614	1.01897	3	1748.95	4914
Olfr16	1	172956766	172957846	0.285016	279.134	1.55085	4	1748.95	4914
Olfr1408	1	173130268	173131228	0.285016	437.475	1.24487	4	1748.95	4914
Olfr1406	1	173183485	173184445	0.285016	464.915	1.27297	4	1748.95	4914
Olfr218	1	173203347	173204307	0.285016	270.387	1.38301	4	1748.95	4914
Olfr1404	1	173215605	173216685	0.285016	290.646	1.45014	4	1748.95	4914
Fcer1a	1	173221453	173226796	0.285016	212.076	1.37269	4	1748.95	4914
Olfr418	1	173270172	173271132	0.285016	256.921	1.51042	4	1748.95	4914
Ackr1	1	173331896	173333459	0.285016	206.826	1.83835	5	1748.95	4914
Cadm3	1	173336959	173349131	0.285016	130.323	2.83303	9	1748.95	4914
Aim2	1	173455303	173465053	0.285016	186.869	1.60525	6	1748.95	4914
Ifi206	1	173468650	173473835	0.285016	242.655	1.09032	3	1748.95	4914
Ifi214	1	173521558	173529583	0.285016	354.774	1.86153	7	1748.95	4914
Ifi213	1	173593858	173595338	0.285016	351.059	0.741744	2	1748.95	4914
Ifi209	1	173637255	173646060	0.285016	365.119	1.98124	7	1748.95	4914
Ifi208	1	173677643	173697518	0.285016	322.419	2.73497	9	1748.95	4914
Ifi207	1	173732240	173736498	0.285016	326.312	1.08225	3	1748.95	4914
Ifi204	1	173747519	173761910	0.285016	402.057	2.66636	10	1748.95	4914
Ifi211	1	173896560	173907668	0.285016	446.633	1.51199	7	1748.95	4914
Ifi203	1	173922479	173938053	0.285016	354.391	2.32642	8	1748.95	4914
Ifi202b	1	173962722	173977443	0.285016	193.679	2.72964	8	1748.95	4914
Ifi205	1	174017564	174028509	0.285016	267.524	1.10713	4	1748.95	4914
Olfr433	1	174041903	174042983	0.285016	219.996	1.2712	4	1748.95	4914
Olfr432	1	174050363	174051323	0.285016	218.167	1.15395	4	1748.95	4914
Olfr430	1	174069295	174070255	0.285016	214.137	1.45541	4	1748.95	4914
Olfr429	1	174089030	174089990	0.285016	204.609	1.54954	4	1748.95	4914
Olfr427	1	174099452	174100412	0.285016	279.566	0.895468	3	1748.95	4914
Olfr426	1	174099452	174100412	0.285016	279.566	0.895468	3	1748.95	4914
Olfr231	1	174117082	174118042	0.285016	228.872	1.34657	4	1748.95	4914
Olfr424	1	174136738	174137698	0.285016	340.414	1.35912	4	1748.95	4914
Olfr421-ps1	1	174151483	174152563	0.285016	312.802	1.32205	4	1748.95	4914
Olfr420	1	174158716	174159796	0.285016	250.19	1.40795	4	1748.95	4914
Spta1	1	174172860	174247513	0.285016	177.752	15.2749	50	1748.95	4914
Olfr419	1	174249973	174250933	0.285016	175.331	0.884439	4	1748.95	4914
Mptx1	1	174330513	174332850	0.285016	275.879	1.35516	4	1748.95	4914
Olfr417	1	174368902	174369862	0.285016	391.514	1.32883	4	1748.95	4914
Olfr248	1	174391049	174391889	0.285016	448.477	1.01824	3	1748.95	4914
Olfr414	1	174430425	174431385	0.285016	219.684	1.1214	4	1748.95	4914
Olfr220	1	174448572	174449532	0.285016	282.867	1.2443	4	1748.95	4914
Fmn2	1	174502037	174821321	0.285016	104.441	14.0086	38	1748.95	4914
Grem2	1	174836727	174837327	0.285016	129.102	0.690364	2	1748.95	4914
Rgs7	1	175059678	175491150	0.285016	164.955	9.22846	24	1748.95	4914
Fh1	1	175601464	175620623	0.285016	189.231	2.88239	9	1748.95	4914
Kmo	1	175632155	175659851	0.285016	244.652	4.91349	15	1748.95	4914
Opn3	1	175662841	175692592	0.285016	189.972	4.98186	13	1748.95	4914
Chml	1	175686459	175688379	0.285016	268.232	2.8263	7	1748.95	4914
Wdr64	1	175698738	175815376	0.285016	188.04	11.2768	32	1748.95	4914
Exo1	1	175882867	175908616	0.285016	187.189	4.13375	12	1748.95	4914
Pld5	1	175963775	176274899	0.285016	111.837	7.89576	20	1748.95	4914
Cep170	1	176735649	176793616	0.285016	255.116	8.70877	25	1748.95	4914
Sdccag8	1	176814931	177020204	0.285016	139.52	7.98661	22	1748.95	4914
Akt3	1	177020054	177131152	0.285016	169.149	6.31136	17	1748.95	4914
Zbtb18	1	177444725	177450289	0.285016	249.009	3.32372	11	1748.95	4914
1700016C15Rik	1	177733433	177753031	0.285016	306.265	1.09569	4	1748.95	4914
Adss	1	177764180	177796422	0.285016	245.932	3.87181	12	1748.95	4914
Catspere2	1	177991459	178172347	0.285016	179.184	9.54427	31	1748.95	4914
Desi2	1	178187195	178249470	0.285016	190.297	2.3633	6	1748.95	4914
Cox20	1	178321711	178322667	0.285016	377.305	0.583358	3	1748.95	4914
Hnrnpu	1	178321711	178337621	0.285016	280.496	4.87889	17	1748.95	4914
Efcab2	1	178406027	178481489	0.285016	181.964	3.66222	10	1748.95	4914
Kif26b	1	178529503	178932273	0.285016	105.458	12.5473	31	1748.95	4914
Smyd3	1	178957420	179517988	0.285016	72.3906	7.44359	21	1748.95	4914
Tfb2m	1	179529144	179546155	0.285016	239.381	2.34189	8	1748.95	4914
Cnst	1	179579338	179625220	0.285016	161.489	4.80492	15	1748.95	4914
Sccpdh	1	179668297	179686683	0.285016	226.343	3.29508	10	1748.95	4914
Ahctf1	1	179746309	179804128	0.285016	239.947	15.0904	44	1748.95	4914
Cdc42bpa	1	179961077	180162219	0.511433	220.2	13.4777	42	54.8114	164
Coq8a	1	180167131	180182269	0.511433	137.808	4.96884	15	54.8114	164
Psen2	1	180227529	180245803	0.511433	119.661	3.37163	10	54.8114	164
Gm5069	1	180327160	180330608	0.511433	787.648	1.06218	5	54.8114	164
Itpkb	1	180330458	180421901	0.511433	131.295	5.10354	15	54.8114	164
Stum	1	180433632	180442752	0.511433	189.195	1.02702	4	54.8114	164
Parp1	1	180568972	180600549	0.511433	163.696	7.09632	22	54.8114	164
Mir6904	1	180587210	180587450	0.511433	136.046	0.254865	1	54.8114	164
Lin9	1	180641291	180689379	0.511433	233.712	4.24229	15	54.8114	164
Mixl1	1	180694589	180696815	0.511433	142.032	0.647744	2	54.8114	164
Acbd3	1	180733115	180752383	0.511433	252.457	2.20057	6	54.8114	164
H3f3a	1	180803020	180811981	0.511433	268.692	1.04028	3	54.8114	164
Sde2	1	180851111	180866301	0.511433	183.156	2.35679	8	54.8114	164
Lefty2	1	180893127	180894437	0.511433	145.38	0.724208	2	54.8114	164
Lefty2	1	180897390	180897870	0.267137	211.006	0.692811	2	455.762	1240
Pycr2	1	180904406	180907678	0.267137	125.119	2.08511	7	455.762	1240
Lefty1	1	180935053	180938032	0.267137	172.603	1.08704	3	455.762	1240
Tmem63a	1	180946551	180973230	0.267137	192.426	6.38101	21	455.762	1240
Ephx1	1	180989758	180999932	0.267137	141.836	2.29991	7	455.762	1240
9130409I23Rik	1	181051268	181059864	0.267137	307.709	1.86595	5	455.762	1240
Nvl	1	181093796	181144138	0.267137	238.953	6.39374	21	455.762	1240
Cnih4	1	181153678	181166253	0.267137	219.284	1.15826	4	455.762	1240
Wdr26	1	181177727	181209312	0.267137	190.428	3.98461	13	455.762	1240
Cnih3	1	181353375	181459297	0.267137	115.257	2.94013	8	455.762	1240
Ccdc121	1	181510367	181510847	0.267137	166.572	0.67903	2	455.762	1240
Lbr	1	181816817	181838579	0.267137	174.404	3.68105	11	455.762	1240
Enah	1	181905787	181961835	0.267137	201.634	4.98272	17	455.762	1240
Srp9	1	182131274	182131514	0.267137	210.25	0.397383	1	455.762	1240
Degs1	1	182276699	182279646	0.267137	268.364	1.4723	4	455.762	1240
Fbxo28	1	182316847	182329987	0.267137	193.2	1.72364	5	455.762	1240
Trp53bp2	1	182428846	182461766	0.267137	193.285	6.36083	19	455.762	1240
Capn2	1	182468132	182517415	0.267137	144.585	7.46886	22	455.762	1240
Capn8	1	182564998	182632154	0.267137	177.236	7.05022	23	455.762	1240
Ccdc185	1	182747222	182749139	0.267137	154.309	2.09058	6	455.762	1240
Susd4	1	182764993	182895272	0.267137	101.753	4.76618	12	455.762	1240
Tlr5	1	182972362	182975781	0.267137	257.319	4.22513	11	455.762	1240
1700056E22Rik	1	184033094	184033574	0.267137	136.779	0.623751	2	455.762	1240
Dusp10	1	184036824	184074569	0.267137	149.875	2.84981	7	455.762	1240
Hlx	1	184727449	184732149	0.267137	102.869	1.46425	5	455.762	1240
2020-03-01	1	184787747	184811166	0.267137	178.504	3.02987	10	455.762	1240
2020-03-02	1	184819163	184841459	0.267137	156.056	1.81297	5	455.762	1240
Mir1981	1	184822279	184822578	0.267137	181.518	0.438218	1	455.762	1240
C130074G19Rik	1	184874246	184883017	0.267137	93.069	0.799369	2	455.762	1240
Mark1	1	184898520	184945017	0.267137	179.6	5.86091	17	455.762	1240
Rab3gap2	1	185204206	185284040	0.267137	197.526	11.8203	36	455.762	1240
Iars2	1	185286999	185327800	0.267137	205.467	8.05808	25	455.762	1240
Mir194-1	1	185313294	185313444	0.267137	132.053	0.293224	1	455.762	1240
Mir215	1	185313600	185313750	0.267137	338.747	0.317835	1	455.762	1240
Bpnt1	1	185338051	185356671	0.267137	215.532	2.5822	8	455.762	1240
Eprs	1	185367482	185428191	0.267137	227.307	9.43526	31	455.762	1240
9630028B13Rik	1	185431829	185432669	0.267137	192.136	1.1739	3	455.762	1240
Gm2061	1	185455010	185455730	0.267137	85.9618	0.593609	2	455.762	1240
Slc30a10	1	185455010	185464615	0.267137	181.773	1.94584	6	455.762	1240
Mir297c	1	185878256	185878646	0.267137	453.574	0.397247	1	455.762	1240
Lyplal1	1	186088467	186117262	0.267137	145.732	2.67889	7	455.762	1240
Tgfb2	1	186625406	186704732	0.267137	106.107	4.05294	10	455.762	1240
Rrp15	1	186721353	186749355	0.267137	145.002	1.92778	6	455.762	1240
D1Pas1	1	186967816	186970224	0.267137	289.115	3.02557	8	455.762	1240
Spata17	1	187048388	187215346	0.267137	137.127	6.97617	18	455.762	1240
Gpatch2	1	187225560	187348586	0.267137	116.896	5.21504	15	455.762	1240
Esrrg	1	187997933	188211196	0.267137	81.518	5.4134	12	455.762	1240
Ush2a	1	188262970	188964942	0.267137	128.974	39.1542	101	455.762	1240
Kctd3	1	188972103	189001990	0.267137	191.227	4.84817	15	455.762	1240
Kcnk2	1	189209767	189344251	0.267137	93.5334	4.37862	11	455.762	1240
Cenpf	1	189642579	189685144	0.267137	261.533	12.7941	38	455.762	1240
Ptpn14	1	189786740	189870110	0.267137	152.596	8.02379	25	455.762	1240
Smyd2	1	189880735	189909941	0.267137	166.279	2.83292	10	455.762	1240
Prox1	1	190123191	190162282	0.267137	204.865	4.30918	11	455.762	1240
Rps6kc1	1	190773557	190911667	0.267137	139.614	9.66406	26	455.762	1240
Angel2	1	190932848	190945134	0.267137	236.207	3.38941	9	455.762	1240
Vash2	1	190950129	190979355	0.267137	177.553	2.93189	9	455.762	1240
Flvcr1	1	191008083	191025914	0.267137	222.404	2.931	10	455.762	1240
A230020J21Rik	1	191025434	191029840	0.267137	87.5541	0.524164	3	455.762	1240
Spata45	1	191039538	191042999	0.267137	214.611	0.74804	2	455.762	1240
Tatdn3	1	191046093	191062888	0.267137	211.578	2.85522	9	455.762	1240
Nsl1	1	191063034	191082489	0.267137	221.195	2.13326	7	455.762	1240
Batf3	1	191108511	191108661	0.267137	138.82	0.196745	1	455.762	1240
Fam71a	1	191162671	191164831	0.267137	252.155	2.78175	8	455.762	1240
Atf3	1	191171459	191177529	0.267137	185.557	1.01954	3	455.762	1240
D730003I15Rik	1	191225450	191225690	0.267137	262.767	0.393382	1	455.762	1240
Nenf	1	191306880	191311549	0.267137	184.604	0.94013	3	455.762	1240
Pacc1	1	191325967	191349888	0.267137	136.559	3.19148	9	455.762	1240
Ppp2r5a	1	191352922	191372687	0.267137	259.538	3.55218	11	455.762	1240
Dtl	1	191539201	191575433	0.267137	262.452	5.6688	18	455.762	1240
Ints7	1	191575813	191621493	0.267137	192.842	6.71916	20	455.762	1240
Lpgat1	1	191719305	191778577	0.267137	175.531	3.41919	9	455.762	1240
Nek2	1	191822134	191831366	0.267137	217.432	2.26335	7	455.762	1240
1700034H15Rik	1	191900817	191907449	0.267137	101.926	0.814792	4	455.762	1240
Slc30a1	1	191906969	191909782	0.267137	216.367	1.78928	6	455.762	1240
Rd3	1	191983232	191985536	0.267137	101.979	0.706703	2	455.762	1240
Traf5	1	191997417	192070644	0.267137	208.266	4.35588	14	455.762	1240
Rcor3	1	192100802	192137520	0.267137	237.277	3.2096	11	455.762	1240
Gm10516	1	192136926	192144547	0.267137	194.737	0.905414	3	455.762	1240
Kcnh1	1	192190956	192506051	0.267137	96.3031	9.06599	22	455.762	1240
Hhat	1	192513838	192759775	0.267137	80.9738	8.16914	20	455.762	1240
A730013G03Rik	1	192833220	192833940	0.267137	128.095	0.873649	3	455.762	1240
Sertad4	1	192846313	192851149	0.267137	203.883	1.54928	4	455.762	1240
Syt14	1	192897282	193035688	0.267137	126.66	5.01216	13	455.762	1240
Utp25	1	193107483	193130156	0.267137	183.604	3.98535	12	455.762	1240
Irf6	1	193157167	193169606	0.267137	165.708	2.73227	8	455.762	1240
A130010J15Rik	1	193174277	193176076	0.267137	238.41	1.76328	5	455.762	1240
Traf3ip3	1	193175622	193198027	0.267137	179.511	4.91084	15	455.762	1240
Hsd11b1	1	193221998	193241516	0.267137	143.786	2.2762	6	455.762	1240
G0s2	1	193272451	193272811	0.267137	105.419	0.429652	1	455.762	1240
Lamb3	1	193303436	193343561	0.267137	134.425	7.41769	22	455.762	1240
Camk1g	1	193347311	193362147	0.267137	164.696	3.59359	11	455.762	1240
Mir205	1	193507439	193507589	0.267137	86.0067	0.305893	1	455.762	1240
Plxna2	1	194643752	194812172	0.267137	141.856	12.8899	37	455.762	1240
Cd34	1	194938914	194960147	0.267137	202.831	2.7242	9	455.762	1240
Gm16897	1	194958464	194960147	0.267137	177.592	1.43944	5	455.762	1240
A330023F24Rik	1	195037029	195037961	0.267137	188.214	0.98058	3	455.762	1240
Mir29b-2	1	195037029	195037179	0.267137	182.867	0.326646	1	455.762	1240
Mir29c	1	195037543	195037693	0.267137	254.273	0.301853	1	455.762	1240
Cd46	1	195041911	195092281	0.267137	159.811	3.37307	12	455.762	1240
Cr1l	1	195103793	195131361	0.267137	252.233	3.05524	11	455.762	1240
Cr2	1	195141145	195176640	0.267137	237.65	8.25008	27	455.762	1240
Ptgs1	2	36230475	36251412	-0.285373	134.548	4.10694	12	27.7173	92
Olfr338	2	36376757	36377717	-0.285373	444.918	0.977757	4	27.7173	92
Mir684-1	2	36389934	36390054	-0.285373	451.192	0.066309	1	27.7173	92
Olfr339	2	36421383	36422343	-0.285373	479.913	1.03864	4	27.7173	92
Olfr340	2	36452575	36453535	-0.285373	454.92	1.08967	4	27.7173	92
Olfr341	2	36479176	36480136	-0.285373	360.735	1.04626	4	27.7173	92
Olfr342	2	36527386	36528466	-0.285373	392.49	0.944702	4	27.7173	92
Olfr344	2	36568583	36569543	-0.285373	389.314	0.885271	4	27.7173	92
Olfr345	2	36640027	36640987	-0.285373	472.762	1.02749	4	27.7173	92
Olfr346	2	36687987	36688947	-0.285373	453.613	0.922826	4	27.7173	92
Olfr347	2	36734311	36735271	-0.285373	434.852	0.907481	4	27.7173	92
Olfr348	2	36786516	36787476	-0.285373	305.978	1.04527	4	27.7173	92
Olfr50	2	36793220	36794180	-0.285373	293.065	1.10646	4	27.7173	92
Olfr3	2	36812138	36813098	-0.285373	248.414	0.978941	4	27.7173	92
Olfr350	2	36850036	36850996	-0.285373	252.854	0.930483	4	27.7173	92
Olfr351	2	36859405	36860365	-0.285373	252.548	1.46043	4	27.7173	92
Olfr352	2	36869560	36870280	-0.285373	283.443	0.729953	3	27.7173	92
Lrp1b	2	40596883	42323774	-0.216738	92.8875	47.0647	119	54.7956	132
Kynu	2	43562931	43600819	-0.216738	73.1822	2.05211	6	54.7956	132
Olfr1010	2	85753353	85754313	-0.206085	212.857	1.24585	4	282.504	786
Olfr1012	2	85759425	85760385	-0.206085	232.579	1.46592	4	282.504	786
Olfr1013	2	85769780	85770740	-0.206085	321.122	1.31228	4	282.504	786
Olfr1014	2	85776563	85777523	-0.206085	313.022	1.15322	4	282.504	786
Olfr1015	2	85785460	85786540	-0.206085	224.249	1.51496	4	282.504	786
Olfr1016	2	85799322	85800282	-0.206085	225.283	1.56998	4	282.504	786
Olfr1018	2	85822959	85823919	-0.206085	166.591	1.45722	4	282.504	786
Olfr1019	2	85840830	85841790	-0.206085	162.271	1.22058	4	282.504	786
Olfr1020	2	85849435	85850515	-0.206085	260.483	1.44107	4	282.504	786
Olfr1022	2	85868586	85869546	-0.206085	299.217	1.23701	4	282.504	786
Olfr1023	2	85886782	85887742	-0.206085	339.255	0.9038	4	282.504	786
Olfr1024	2	85904019	85905099	-0.206085	158.45	1.29218	4	282.504	786
Olfr1026	2	85923250	85924210	-0.206085	302.753	1.31258	4	282.504	786
Olfr1028	2	85951011	85952091	-0.206085	327.223	1.30592	4	282.504	786
Olfr1029	2	85975191	85976271	-0.206085	341.776	0.835364	3	282.504	786
Olfr1030	2	85983779	85984859	-0.206085	148.794	1.5593	4	282.504	786
Olfr1031	2	85991783	85992863	-0.206085	167.446	1.60719	4	282.504	786
Olfr1032	2	86007763	86008723	-0.206085	375.517	1.25167	4	282.504	786
Olfr1033	2	86041302	86042262	-0.206085	369.811	1.17211	4	282.504	786
Olfr1034	2	86046469	86047429	-0.206085	386.264	1.07798	4	282.504	786
Olfr1036	2	86074727	86075687	-0.206085	395.843	1.13773	4	282.504	786
Olfr1037	2	86084747	86085827	-0.206085	194.149	1.56603	4	282.504	786
Olfr1038-ps	2	86121880	86123080	-0.206085	196.316	1.5666	4	282.504	786
Olfr1039	2	86130640	86131720	-0.206085	350.034	1.37693	4	282.504	786
Olfr1040	2	86145780	86146740	-0.206085	346.243	1.3061	4	282.504	786
Olfr1042	2	86159416	86160376	-0.206085	299.758	1.42484	4	282.504	786
Olfr1043	2	86161994	86162954	-0.206085	182.401	1.2726	4	282.504	786
Olfr1044	2	86170862	86171822	-0.206085	211.623	1.27364	4	282.504	786
Olfr52	2	86181088	86182168	-0.206085	206.244	1.62275	4	282.504	786
Olfr1045	2	86197795	86198755	-0.206085	264.303	1.41528	4	282.504	786
Olfr1046	2	86216752	86217712	-0.206085	211.921	1.42534	4	282.504	786
Olfr1047	2	86227948	86229028	-0.206085	252.149	1.57372	4	282.504	786
Olfr1048	2	86235811	86236891	-0.206085	196.188	1.62339	4	282.504	786
Olfr1049	2	86254747	86255707	-0.206085	368.351	1.34925	4	282.504	786
Olfr1051	2	86275661	86276501	-0.206085	355.736	0.995813	3	282.504	786
Olfr1052	2	86297789	86298749	-0.206085	218.195	1.52783	4	282.504	786
Olfr1053	2	86314332	86315292	-0.206085	303.105	1.37536	4	282.504	786
Olfr1054	2	86332404	86333364	-0.206085	280.902	1.48411	4	282.504	786
Olfr1055	2	86346935	86347775	-0.206085	173.625	0.981869	3	282.504	786
Olfr1056	2	86355428	86356388	-0.206085	207.841	1.31254	4	282.504	786
Olfr1057	2	86374455	86375415	-0.206085	358.083	1.26147	4	282.504	786
Olfr1058	2	86385460	86386420	-0.206085	323.11	1.27754	4	282.504	786
Olfr1061	2	86413098	86414058	-0.206085	299.131	1.4419	4	282.504	786
Olfr1062	2	86422719	86423679	-0.206085	365.739	1.12464	4	282.504	786
Olfr1065	2	86445028	86445988	-0.206085	359.793	1.14704	4	282.504	786
Olfr1066	2	86455317	86456277	-0.206085	307.577	1.33813	4	282.504	786
Olfr228	2	86482788	86483748	-0.206085	316.264	1.27278	4	282.504	786
Olfr1076	2	86508450	86509410	-0.206085	338.316	1.21181	4	282.504	786
Olfr1079	2	86537958	86538918	-0.206085	273.904	1.50191	4	282.504	786
Olfr1080	2	86553170	86554130	-0.206085	427.88	1.13201	4	282.504	786
Olfr1082	2	86593874	86594714	-0.206085	447.888	0.860166	3	282.504	786
Olfr1084	2	86638754	86639594	-0.206085	416.551	0.851487	3	282.504	786
Olfr1085	2	86657504	86658464	-0.206085	299.682	0.91956	4	282.504	786
Olfr1086	2	86676384	86677344	-0.206085	181.057	1.47502	4	282.504	786
Olfr1087	2	86690021	86690981	-0.206085	268.744	1.49909	4	282.504	786
Olfr1089	2	86732783	86733623	-0.206085	212.246	1.26189	3	282.504	786
Olfr1090	2	86753784	86754744	-0.206085	223.628	1.49302	4	282.504	786
Olfr1093	2	86785669	86786749	-0.206085	205.528	1.65208	4	282.504	786
Olfr141	2	86806182	86807022	-0.206085	302.444	1.06682	3	282.504	786
Olfr1094	2	86828747	86829827	-0.206085	197.064	1.64098	4	282.504	786
Olfr1095	2	86850752	86851712	-0.206085	282.686	1.42554	4	282.504	786
Olfr1097	2	86890218	86891178	-0.206085	321.508	1.05201	4	282.504	786
Olfr1098	2	86922575	86923535	-0.206085	322.801	1.05082	4	282.504	786
Olfr1099	2	86958506	86959466	-0.206085	218.495	1.41027	4	282.504	786
Olfr1100	2	86977890	86978850	-0.206085	195.844	1.3023	4	282.504	786
Olfr1101	2	86988227	86989187	-0.206085	201.935	1.34089	4	282.504	786
Olfr1102	2	87001909	87002989	-0.206085	223.123	1.49062	4	282.504	786
Olfr1104	2	87021595	87022555	-0.206085	201.429	1.50074	4	282.504	786
Olfr1105	2	87033269	87034229	-0.206085	140.05	1.22408	4	282.504	786
Olfr1106	2	87048284	87049244	-0.206085	179.363	1.29186	4	282.504	786
Olfr1107	2	87071182	87072142	-0.206085	252.978	1.45378	4	282.504	786
Olfr1109	2	87092445	87093405	-0.206085	244.87	1.45097	4	282.504	786
Olfr259	2	87107435	87108395	-0.206085	277.662	1.49604	4	282.504	786
Olfr1110	2	87135369	87136329	-0.206085	278.945	1.42742	4	282.504	786
Olfr1111	2	87149709	87150669	-0.206085	140.013	0.943015	4	282.504	786
Olfr1112	2	87191626	87192586	-0.206085	180.794	1.49836	4	282.504	786
Olfr1113	2	87212843	87213923	-0.206085	341.96	1.04686	4	282.504	786
Olfr1115	2	87251888	87252968	-0.206085	341.829	1.15307	4	282.504	786
Olfr1116	2	87268826	87269786	-0.206085	330.071	1.28121	4	282.504	786
Olfr1118	2	87308734	87309814	-0.206085	307.474	1.37888	4	282.504	786
Olfr1120	2	87357400	87358480	-0.206085	227.392	1.46411	4	282.504	786
Olfr1121	2	87371525	87372485	-0.206085	231.918	1.53456	4	282.504	786
Olfr1122	2	87387680	87388760	-0.206085	191.685	1.53805	4	282.504	786
Olfr1123	2	87417994	87419074	-0.206085	209.248	1.68019	4	282.504	786
Olfr1124	2	87434426	87435386	-0.206085	193.15	1.43348	4	282.504	786
Olfr1126	2	87457158	87458118	-0.206085	395.487	1.28925	4	282.504	786
Pramel7	2	87489493	87492456	-0.206085	154.487	1.98452	5	282.504	786
Pramel6	2	87508420	87510791	-0.206085	134.961	1.75042	5	282.504	786
Olfr153	2	87532015	87532975	-0.206085	358.927	1.1046	4	282.504	786
Olfr1128	2	87544554	87545514	-0.206085	315.991	1.36634	4	282.504	786
Olfr1129	2	87575077	87576037	-0.206085	427.332	1.27725	4	282.504	786
Olfr1130	2	87607381	87608341	-0.206085	403.732	1.21712	4	282.504	786
Olfr1131	2	87628448	87629408	-0.206085	332.904	1.09884	4	282.504	786
Olfr1132	2	87634801	87635761	-0.206085	185.842	1.58023	4	282.504	786
Olfr1133	2	87645169	87646129	-0.206085	352.728	1.2835	4	282.504	786
Olfr1134	2	87655969	87656929	-0.206085	342.805	1.29009	4	282.504	786
Olfr1135	2	87671418	87672378	-0.206085	206.43	1.48148	4	282.504	786
Olfr1136	2	87692933	87693893	-0.206085	202.452	1.42139	4	282.504	786
Olfr1137	2	87710957	87711917	-0.206085	215.65	1.48691	4	282.504	786
Olfr1138	2	87737373	87738333	-0.206085	229.183	1.46304	4	282.504	786
Olfr1140	2	87746178	87747292	-0.206085	184.268	1.82154	5	282.504	786
Olfr1141	2	87753042	87754002	-0.206085	168.012	1.5005	4	282.504	786
Olfr152	2	87782530	87783490	-0.206085	179.308	1.39586	4	282.504	786
Olfr1143	2	87802382	87803342	-0.206085	207.177	1.58539	4	282.504	786
Olfr1145	2	87809769	87810849	-0.206085	237.117	1.55444	4	282.504	786
Olfr1148	2	87833032	87833992	-0.206085	253.973	1.52646	4	282.504	786
Olfr1151	2	87857156	87858116	-0.206085	262.743	1.40162	4	282.504	786
Olfr1152	2	87867978	87868938	-0.206085	219.599	1.48989	4	282.504	786
Olfr1153	2	87896165	87897125	-0.206085	223.523	1.48782	4	282.504	786
Olfr1154	2	87902727	87903687	-0.206085	350.35	1.25459	4	282.504	786
Olfr1155	2	87942673	87943633	-0.206085	179.156	1.47988	4	282.504	786
Olfr1156	2	87949204	87950284	-0.206085	159.563	1.45911	4	282.504	786
Olfr1157	2	87961940	87962900	-0.206085	193.966	1.48967	4	282.504	786
Olfr74	2	87973644	87974724	-0.206085	199.053	1.45202	4	282.504	786
Olfr1158	2	87990089	87991049	-0.206085	371.906	1.28327	4	282.504	786
Olfr1160	2	88005802	88006762	-0.206085	355.063	0.979953	3	282.504	786
Olfr1161	2	88024676	88025756	-0.206085	169.416	1.58765	4	282.504	786
Olfr73	2	88034185	88035145	-0.206085	165.866	1.44279	4	282.504	786
Olfr1162	2	88049669	88050629	-0.206085	215.065	1.48349	4	282.504	786
Olfr1163	2	88070424	88071384	-0.206085	212.583	1.45615	4	282.504	786
Olfr1164	2	88092903	88093983	-0.206085	171.626	1.24365	4	282.504	786
Olfr1166	2	88124027	88124987	-0.206085	410.624	1.30987	4	282.504	786
Olfr1167	2	88149061	88150021	-0.206085	391.595	1.2996	4	282.504	786
Olfr1168	2	88184867	88185827	-0.206085	353.679	1.20452	4	282.504	786
Olfr1170	2	88224074	88225034	-0.206085	416.836	1.16023	4	282.504	786
Olfr1173	2	88274097	88275057	-0.206085	334.216	1.25315	4	282.504	786
Olfr1176	2	88339559	88340519	-0.206085	194.256	1.44911	4	282.504	786
Olfr1178	2	88391193	88392273	-0.206085	215.883	1.58313	4	282.504	786
Olfr1179	2	88401989	88402949	-0.206085	175.393	1.26793	4	282.504	786
Olfr1180	2	88411710	88412670	-0.206085	178.753	1.11168	4	282.504	786
Olfr1181	2	88423074	88424034	-0.206085	315.747	1.34311	4	282.504	786
Olfr1182	2	88445996	88446956	-0.206085	312.323	1.34957	4	282.504	786
Olfr1183	2	88461311	88462271	-0.206085	276.447	1.43424	4	282.504	786
Olfr1184	2	88486720	88487680	-0.206085	267.304	1.19578	4	282.504	786
Olfr1186	2	88525546	88526626	-0.206085	266.384	1.50653	4	282.504	786
Olfr1188	2	88559459	88560419	-0.206085	214.743	1.45356	4	282.504	786
Olfr1189	2	88591785	88592745	-0.206085	210.824	1.55996	4	282.504	786
Olfr1193	2	88677794	88678874	-0.206085	221.947	1.32363	4	282.504	786
Olfr1195	2	88682786	88683746	-0.206085	197.673	1.48639	4	282.504	786
Olfr1196	2	88700374	88701334	-0.206085	367.579	1.28063	4	282.504	786
Olfr1197	2	88728644	88729604	-0.206085	396.199	0.926495	3	282.504	786
Olfr1198	2	88745942	88746902	-0.206085	244.207	1.58123	4	282.504	786
Olfr1199	2	88755726	88756686	-0.206085	251.856	1.49615	4	282.504	786
Olfr1200	2	88767267	88768347	-0.206085	353.46	1.26636	4	282.504	786
Olfr1201	2	88794364	88795324	-0.206085	346.392	1.34557	4	282.504	786
Olfr1202	2	88817156	88818116	-0.206085	376.004	1.02065	4	282.504	786
Olfr1205	2	88831099	88832059	-0.206085	348.398	1.35248	4	282.504	786
Olfr1204	2	88851935	88852895	-0.206085	382.766	1.14117	4	282.504	786
Olfr1206	2	88864587	88865547	-0.206085	365.117	1.33439	4	282.504	786
Olfr1208	2	88896651	88897611	-0.206085	269.919	1.41785	4	282.504	786
Olfr1209	2	88909444	88910404	-0.206085	262.095	1.50533	4	282.504	786
Olfr1211	2	88929364	88930324	-0.206085	315.399	1.36691	4	282.504	786
Olfr1212	2	88958438	88959398	-0.206085	299.177	1.44052	4	282.504	786
Olfr1213	2	88972940	88973900	-0.206085	294.567	1.4545	4	282.504	786
Olfr1214	2	88987371	88988211	-0.206085	328.643	1.09583	3	282.504	786
Olfr1215	2	89001336	89002296	-0.206085	320.95	1.43089	4	282.504	786
Olfr1216	2	89013113	89014073	-0.206085	377.006	1.26811	4	282.504	786
Olfr1217	2	89023183	89024023	-0.206085	482.535	0.943221	3	282.504	786
Olfr1218	2	89054475	89055435	-0.206085	326.11	1.24753	4	282.504	786
Olfr1219	2	89074140	89075100	-0.206085	465.006	1.22213	4	282.504	786
Platr8	2	109909355	109913224	-0.207818	150.67	0.629545	2	183.867	535
Lgr4	2	109970636	110012548	-0.207818	173.241	7.13709	22	183.867	535
Ccdc34	2	110017860	110044413	-0.207818	85.394	1.70413	5	183.867	535
Ccdc34os	2	110041210	110044413	-0.207818	148.942	0.641643	2	183.867	535
Bbox1	2	110265413	110305642	-0.207818	85.4124	3.17212	9	183.867	535
Fibin	2	110362121	110363201	-0.207818	120.654	1.52503	4	183.867	535
Slc5a12	2	110597590	110646459	-0.207818	174.303	5.0938	15	183.867	535
Ano3	2	110658110	110950139	-0.207818	104.71	14.0525	41	183.867	535
Muc15	2	110731202	110738890	-0.207818	194.201	1.89415	6	183.867	535
A26c3	2	111193421	111229472	-0.207818	167.607	4.3901	15	183.867	535
Olfr1275	2	111230841	111231801	-0.207818	232.324	1.32584	4	183.867	535
Olfr1276	2	111257087	111258142	-0.207818	304.557	1.39844	4	183.867	535
Olfr1277	2	111269428	111270388	-0.207818	167.698	1.40993	4	183.867	535
Olfr1278	2	111292259	111293219	-0.207818	299.689	1.37141	4	183.867	535
Olfr1279	2	111306190	111307150	-0.207818	306.062	1.40543	4	183.867	535
Olfr1280	2	111315419	111316499	-0.207818	530.326	1.03251	4	183.867	535
Olfr1281	2	111328644	111329364	-0.207818	580.631	0.678389	3	183.867	535
Olfr1282	2	111335136	111336096	-0.207818	553.469	1.00925	4	183.867	535
Olfr1283	2	111368584	111369664	-0.207818	547.775	0.96705	4	183.867	535
Olfr1284	2	111378975	111380055	-0.207818	283.677	1.35738	4	183.867	535
Olfr1285	2	111408485	111409325	-0.207818	438.249	0.743774	3	183.867	535
Olfr1286	2	111420009	111420969	-0.207818	541.997	0.692958	3	183.867	535
Olfr1287	2	111449119	111450079	-0.207818	556.553	0.792542	4	183.867	535
Olfr1288	2	111478702	111479782	-0.207818	225.734	1.53031	4	183.867	535
Olfr1289	2	111483335	111484415	-0.207818	255.405	1.48314	4	183.867	535
Olfr1290	2	111489206	111490166	-0.207818	337.256	1.30412	4	183.867	535
Olfr1294	2	111537337	111538297	-0.207818	354.759	1.36889	4	183.867	535
Olfr1295	2	111564492	111565452	-0.207818	335.876	1.38845	4	183.867	535
Olfr1297	2	111621122	111622082	-0.207818	323.402	1.40193	4	183.867	535
Olfr1298	2	111645045	111646005	-0.207818	334.627	1.35166	4	183.867	535
Olfr1299	2	111664216	111665176	-0.207818	336.42	1.09104	4	183.867	535
Olfr1301	2	111754239	111755199	-0.207818	295.606	1.37443	4	183.867	535
Olfr1302	2	111780305	111781265	-0.207818	397.351	1.08545	4	183.867	535
Olfr1303	2	111813774	111814734	-0.207818	228.091	1.48994	4	183.867	535
Olfr1305	2	111872903	111873863	-0.207818	200.292	1.40291	4	183.867	535
Olfr1306	2	111911978	111912938	-0.207818	397.51	1.12188	4	183.867	535
Olfr1307	2	111944504	111945464	-0.207818	412.592	1.13583	4	183.867	535
Olfr1308	2	111960049	111961129	-0.207818	298.574	1.45434	4	183.867	535
Olfr1309	2	111983074	111984154	-0.207818	209.372	1.44248	4	183.867	535
Olfr1310	2	112008234	112009194	-0.207818	194.893	1.3998	4	183.867	535
Olfr1311	2	112020902	112021862	-0.207818	162.893	1.42644	4	183.867	535
Olfr1312	2	112042072	112043032	-0.207818	337.568	1.29526	4	183.867	535
Olfr1313	2	112071632	112072592	-0.207818	271.316	1.51083	4	183.867	535
Olfr1314	2	112091749	112092709	-0.207818	300.422	1.38955	4	183.867	535
Olfr1316	2	112129862	112130822	-0.207818	378.638	1.30733	4	183.867	535
Olfr1317	2	112141941	112142901	-0.207818	392.889	1.22877	4	183.867	535
Olfr1318	2	112155893	112156973	-0.207818	380.666	1.30512	4	183.867	535
Lpcat4	2	112239909	112246918	-0.207818	120.217	3.93671	14	183.867	535
Nutm1	2	112248162	112259232	-0.207818	137.164	5.11393	16	183.867	535
Nop10	2	112261959	112262502	-0.207818	143.843	0.660071	2	183.867	535
Slc12a6	2	112266776	112362060	-0.207818	134.355	11.1141	31	183.867	535
Emc4	2	112363245	112367920	-0.207818	108.053	1.1445	5	183.867	535
Katnbl1	2	112404134	112412458	-0.207818	182.128	2.99082	9	183.867	535
Emc7	2	112455063	112467176	-0.207818	155.33	1.8447	5	183.867	535
Chrm5	2	112479129	112480809	-0.207818	206.362	2.37917	6	183.867	535
Aven	2	112514417	112630955	-0.207818	107.256	3.1581	8	183.867	535
Ryr3	2	112632079	112958253	-0.207818	124.012	36.2806	109	183.867	535
Cbln4	2	172037347	172042336	-0.201911	128.714	1.11218	3	118.614	328
Mc3r	2	172248841	172251127	-0.201911	143.046	2.76622	8	118.614	328
Fam210b	2	172351418	172352813	-0.201911	103.775	0.616044	2	118.614	328
Aurka	2	172356767	172370484	-0.201911	130.738	2.68099	8	118.614	328
Cstf1	2	172372924	172380668	-0.201911	133.832	2.08257	6	118.614	328
Cass4	2	172393896	172432677	-0.201911	117.615	4.82967	14	118.614	328
Rtf2	2	172444603	172468804	-0.201911	149.918	3.16138	13	118.614	328
Gcnt7	2	172451054	172454709	-0.201911	146.223	1.57828	5	118.614	328
Fam209	2	172472536	172474266	-0.201911	127.532	0.839333	2	118.614	328
Tfap2c	2	172550920	172557412	-0.201911	89.2964	2.74907	8	118.614	328
Bmp7	2	172870090	172940101	-0.201911	48.7481	4.09215	11	118.614	328
Spo11	2	172979838	172993162	-0.201911	156.842	3.37519	13	118.614	328
Rae1	2	173002617	173015415	-0.201911	213.042	3.26663	11	118.614	328
Rbm38	2	173022034	173033836	-0.201911	84.5012	1.27999	4	118.614	328
Ctcfl	2	173094573	173118823	-0.201911	106.557	3.59695	11	118.614	328
Pck1	2	173153379	173158658	-0.201911	94.8953	3.22351	9	118.614	328
Zbp1	2	173207130	173218817	-0.201911	102.233	2.35642	8	118.614	328
Pmepa1	2	173227781	173271682	-0.201911	62.0405	2.25165	6	118.614	328
1700021F07Rik	2	173522606	173528384	-0.201911	69.9102	0.935709	3	118.614	328
Ankrd60	2	173568629	173578191	-0.201911	96.2264	1.68443	5	118.614	328
Ppp4r1l-ps	2	173590488	173592207	-0.201911	111.482	0.604384	2	118.614	328
Rab22a	2	173661380	173701129	-0.201911	136.108	2.09738	6	118.614	328
Mir6340	2	173700979	173701129	-0.201911	103.16	0.32776	1	118.614	328
1700010B08Rik	2	173719818	173722004	-0.201911	129.452	0.696587	2	118.614	328
Vapb	2	173737660	173784378	-0.201911	125.006	3.16348	9	118.614	328
Stx16	2	174077002	174097030	-0.201911	121.44	3.32216	11	118.614	328
Npepl1	2	174111048	174122290	-0.201911	91.2761	3.19295	11	118.614	328
Gm10714	2	174125595	174184000	-0.201911	74.3499	2.20532	6	118.614	328
Mir296	2	174267034	174267184	-0.201911	102.587	0.29701	1	118.614	328
Mir298	2	174267494	174267644	-0.201911	27.06	0.264204	1	118.614	328
Gnasas1	2	174284657	174295495	-0.201911	80.3737	0.616338	2	118.614	328
Gnas	2	174284657	174346831	-0.201911	112.216	8.57919	27	118.614	328
Nelfcd	2	174415822	174427107	-0.201911	121.605	4.40082	14	118.614	328
Ctsz	2	174427836	174438943	-0.201911	101.377	2.0865	6	118.614	328
Tubb1	2	174450682	174457942	-0.201911	135.509	2.70217	7	118.614	328
Atp5e	2	174462445	174464039	-0.201911	106.46	0.610427	2	118.614	328
Prelid3b	2	174465724	174469540	-0.201911	179.029	1.62919	5	118.614	328
Zfp831	2	174643477	174705926	-0.201911	98.8177	7.48807	20	118.614	328
Edn3	2	174760901	174781959	-0.201911	82.5011	2.26241	6	118.614	328
Gm14393	2	175061813	175067760	-0.201911	411.987	0.463287	2	118.614	328
Gm14391	2	175191062	175977619	0.542996	142.922	9.80772	34	13.9483	49
Gm2026	2	175202969	176472677	0.542996	132.712	11.6129	41	13.9483	49
Gm6710	2	175202969	175203119	0.542996	309.587	0.273296	1	13.9483	49
Gm14288	2	175275111	175801019	0.542996	156.277	7.23882	26	13.9483	49
Gm14440	2	175275111	175801019	0.542996	156.277	7.23882	26	13.9483	49
Gm14430	2	175324022	176472677	0.542996	129.129	9.88589	36	13.9483	49
Gm14308	2	175324022	176472677	0.542996	129.129	9.88589	36	13.9483	49
Gm4724	2	175324022	176472677	0.542996	129.129	9.88589	36	13.9483	49
Gm14434	2	175324022	176472677	0.542996	129.129	9.88589	36	13.9483	49
OTTMUSG00000016609	2	175324022	176472677	0.542996	129.129	9.88589	36	13.9483	49
Zfp967	2	175381929	175703705	0.542996	139.046	4.80912	17	13.9483	49
Zfp966	2	175381929	175703705	0.542996	139.046	4.80912	17	13.9483	49
Zfp973	2	175478271	176680185	0.542996	126.335	8.73289	31	13.9483	49
Zfp965	2	175478271	175479630	0.542996	175.319	0.605961	2	13.9483	49
Gm2004	2	176149764	177010707	0.542996	118.038	2.88359	12	13.9483	49
2210418O10Rik	2	176230148	176230268	0.542996	339.85	0.201403	1	13.9483	49
Gm14296	2	176230148	176230268	0.542996	339.85	0.201403	1	13.9483	49
Stmn2	3	8541797	8560354	1.82806	343.68	1.17416	4	16.9204	42
Hey1	3	8664779	8666885	1.82806	533.73	1.5681	5	16.9204	42
Mrps28	3	8802209	8923810	1.82806	204.792	1.82581	5	16.9204	42
Tpd52	3	8930992	8964033	1.82806	569.474	2.57076	8	16.9204	42
Zbtb10	3	9251528	9281062	1.82806	421.894	4.28516	11	16.9204	42
Zfp704	3	9438751	9565360	2.49534	486.616	3.43898	9	18.0245	51
Pag1	3	9693707	9706267	2.49534	643.177	2.63703	8	18.0245	51
Fabp5	3	10012588	10016152	2.49534	1671.44	1.00891	4	18.0245	51
Gm9833	3	10088114	10092329	2.49534	2097.76	2.00642	7	18.0245	51
Pmp2	3	10180684	10183842	2.49534	1247.67	1.07406	4	18.0245	51
Fabp9	3	10193686	10197187	2.49534	1422.23	1.15493	4	18.0245	51
Fabp4	3	10204454	10206155	2.49534	1184.06	0.455005	3	18.0245	51
Fabp12	3	10245936	10252332	2.49534	1266.45	1.04423	4	18.0245	51
Impa1	3	10315122	10329033	2.00189	780.684	2.65378	8	17.891	42
Slc10a5	3	10334285	10335605	2.00189	934.52	2.06089	5	17.891	42
Zfand1	3	10340699	10348590	2.00189	844.369	1.94275	6	17.891	42
Chmp4c	3	10367005	10390001	2.00189	520.048	2.17894	6	17.891	42
Snx16	3	10419084	10438237	2.00189	793.817	2.89516	8	17.891	42
Galt	4	41758040	41758602	0.568443	117.058	0.580939	2	51.1152	165
Il11ra1	4	41763540	41769695	0.568443	303.332	3.11797	11	51.1152	165
Ccl27a	4	41769455	41771243	0.568443	269.306	1.00706	4	51.1152	165
Gm3893	4	41903627	42219879	0.568443	214.451	21.6826	73	51.1152	165
LOC100041504	4	41903627	42256227	0.568443	212.761	22.4031	76	51.1152	165
Ccl21c	4	41903627	42256227	0.568443	212.761	22.4031	76	51.1152	165
Gm21541	4	41903627	42256227	0.568443	212.761	22.4031	76	51.1152	165
Gm10591	4	41903627	42256227	0.568443	212.761	22.4031	76	51.1152	165
Gm13304	4	41903627	42256227	0.568443	212.761	22.4031	76	51.1152	165
Ccl21b	4	41903627	42256227	0.568443	212.761	22.4031	76	51.1152	165
Gm20878	4	41941517	41941667	0.568443	125.56	0.18879	1	51.1152	165
Gm21586	4	41941517	41941667	0.568443	125.56	0.18879	1	51.1152	165
Gm21953	4	41941517	41941667	0.568443	125.56	0.18879	1	51.1152	165
Fam205a3	4	41966070	42715909	0.568443	221.05	31.0948	102	51.1152	165
Fam205a4	4	41966070	42715909	0.568443	221.05	31.0948	102	51.1152	165
Fam205a2	4	41966070	42528222	0.568443	227.1	28.7654	95	51.1152	165
4933409K07Rik	4	42032956	42461310	0.568443	237.958	17.9501	62	51.1152	165
Gm7819	4	42072621	42089739	0.568443	276.81	2.8782	10	51.1152	165
LOC100861978	4	42154055	42158526	0.568443	196.844	0.895756	4	51.1152	165
Gm13306	4	42154055	42158526	0.568443	196.844	0.895756	4	51.1152	165
Ccl27b	4	42154055	42158526	0.568443	196.844	0.895756	4	51.1152	165
Gm2506	4	42157003	42158526	0.568443	189.141	0.668638	3	51.1152	165
Gm2002	4	42158071	42163639	0.568443	155.879	1.53552	7	51.1152	165
Il11ra2	4	42158071	42163639	0.568443	155.879	1.53552	7	51.1152	165
Gm13305	4	42159125	42163639	0.568443	163.303	1.19576	5	51.1152	165
4930578G10Rik	4	42715429	42851915	0.568443	263.136	13.8275	40	51.1152	165
Gm2192	4	42715429	42715909	0.568443	301.519	0.74304	2	51.1152	165
Ccl19	4	42754812	42756359	0.568443	225.502	0.636922	3	51.1152	165
Ccl21a	4	42773456	42773822	0.568443	234.417	0.498708	2	51.1152	165
Gm1987	4	42773456	42773822	0.568443	234.417	0.498708	2	51.1152	165
Fam205a1	4	42848195	42851915	0.568443	330.055	3.90699	11	51.1152	165
Olfr159	4	43770528	43771068	0.596822	333.931	0.665383	2	5.26366	15
Olfr156	4	43820340	43821420	0.596822	409.074	1.26784	4	5.26366	15
Olfr157	4	43835469	43836549	0.596822	401.711	1.15114	4	5.26366	15
Olfr155	4	43854249	43854729	0.596822	394.396	0.667437	2	5.26366	15
Gm13271	4	88754841	88755441	2.01066	639.498	0.840786	2	5.12888	16
Gm13283	4	88760959	88761199	2.01066	763.558	0.40983	1	5.12888	16
Gm13289	4	88773976	88806650	2.01066	929.385	3.87826	13	5.12888	16
Gm13290	4	88773976	88806650	2.01066	929.385	3.87826	13	5.12888	16
Gm13285	4	88773976	88806650	2.01066	929.385	3.87826	13	5.12888	16
Gm13272	4	88780063	88780183	2.01066	862.658	0.308047	1	5.12888	16
Ifnz	4	88783368	88783608	2.01066	1030.63	0.243171	1	5.12888	16
Gm13276	4	88786252	88786532	2.01066	1275.27	0.17715	1	5.12888	16
Gm13277	4	88788616	88789456	2.01066	807.612	0.547132	2	5.12888	16
Gm13278	4	88792254	88798101	2.01066	1295.41	0.708316	3	5.12888	16
Gm13279	4	88792254	88798101	2.01066	1295.41	0.708316	3	5.12888	16
Gm13275	4	88795071	88801144	2.01066	1196.99	0.704528	3	5.12888	16
Gm13288	4	88806136	88806650	2.01066	821.951	0.79404	2	5.12888	16
Pramef17	4	143991426	143994405	-0.292443	383.523	1.66499	5	83.8539	238
Pramel4	4	144064826	144068404	-0.292443	529.609	1.57647	6	83.8539	238
Gm13102	4	144107257	144107977	-0.292443	605.304	0.817986	3	83.8539	238
Oog3	4	144157849	144162650	-0.292443	323.024	2.01208	6	83.8539	238
Oog2	4	144190683	144196605	-0.292443	338.466	1.77866	5	83.8539	238
C87977	4	144207027	144213009	-0.292443	480.989	1.79536	6	83.8539	238
Pramel5	4	144271124	144274040	-0.292443	424.139	1.63206	5	83.8539	238
Gm13128	4	144330211	144333163	-0.292443	367.323	1.69444	5	83.8539	238
Gm13119	4	144361578	144363852	-0.292443	424.79	1.60688	5	83.8539	238
Pramef20	4	144372744	144377966	-0.292443	151.773	1.89362	5	83.8539	238
Pramef12	4	144392559	144406275	-0.292443	130.527	2.55734	7	83.8539	238
1700012P22Rik	4	144418373	144438665	-0.292443	106.377	1.93347	5	83.8539	238
Aadacl3	4	144455636	144463763	-0.292443	145.238	2.06238	6	83.8539	238
Aadacl4fm1	4	144519848	144529147	-0.292443	200.873	1.88145	6	83.8539	238
Aadacl4fm2	4	144554966	144565171	-0.292443	185.477	2.27445	6	83.8539	238
Aadacl4	4	144613669	144623430	-0.292443	157.087	2.23318	6	83.8539	238
Aadacl4fm4	4	144669903	144686403	-0.292443	112.114	2.41712	7	83.8539	238
AAdacl4fm3	4	144703157	144721439	-0.292443	177.849	2.22136	6	83.8539	238
Aadacl4fm5	4	144777365	144786562	-0.292443	165.447	2.20725	6	83.8539	238
Dhrs3	4	144893491	144927236	-0.292443	74.2838	2.68112	7	83.8539	238
Vps13d	4	144972697	145190603	-0.292443	124.416	27.993	83	83.8539	238
Tnfrsf1b	4	145215762	145246821	-0.292443	87.6137	3.83759	10	83.8539	238
Tnfrsf8	4	145268932	145315112	-0.292443	69.8058	3.73976	12	83.8539	238
Cdk6	5	3344362	3520837	1.25123	168.765	4.73628	11	96.2297	272
Fam133b	5	3543844	3565785	1.25123	474.696	2.31767	11	96.2297	272
1700109H08Rik	5	3575579	3584327	1.25123	463.51	1.75343	5	96.2297	272
Rbm48	5	3584177	3596572	1.25123	432.444	2.55649	9	96.2297	272
Pex1	5	3595930	3636872	1.25123	433.952	8.24098	26	96.2297	272
Gatad1	5	3641364	3646965	1.25123	331.245	1.28699	4	96.2297	272
Tmbim7	5	3657434	3679207	1.25123	496.195	2.85916	9	96.2297	272
Ankib1	5	3692705	3772732	1.25123	325.466	7.89302	22	96.2297	272
Krit1	5	3806426	3840967	1.25123	415.306	4.86206	14	96.2297	272
Lrrd1	5	3849685	3866573	1.25123	456.157	3.35326	10	96.2297	272
Mterf1a	5	3890711	3891911	1.25123	1028.79	1.27073	4	96.2297	272
Akap9	5	3948667	4079736	1.25123	339.612	17.6995	57	96.2297	272
Cyp51	5	4083093	4104339	1.25123	370.507	3.64702	10	96.2297	272
Mterf1b	5	4196309	4197389	1.25123	1119.05	1.11658	4	96.2297	272
Fzd1	5	4755642	4758042	1.25123	302.296	3.02454	8	96.2297	272
Cdk14	5	4888801	5373532	1.25123	141.282	12.5871	30	96.2297	272
1700015F17Rik	5	5450558	5479058	1.25123	346.683	2.18902	7	96.2297	272
Cldn12	5	5507651	5508491	1.25123	375.608	0.90693	3	96.2297	272
Gtpbp10	5	5539230	5559508	1.25123	433.124	2.63181	9	96.2297	272
Gm8773	5	5575273	5575753	1.25123	417.765	0.777889	2	96.2297	272
Gm8773	5	5575753	5576233	0.760024	401.939	0.72541	2	14.374	40
Cfap69	5	5581160	5664088	0.760024	307.614	7.12229	23	14.374	40
Steap2	5	5668001	5683077	0.760024	272.144	2.62698	7	14.374	40
Steap1	5	5736363	5742926	0.760024	356.382	1.99602	5	14.374	40
Crmp1	5	37286336	37291221	-0.28119	178.695	0.477655	3	107.91	288
Evc	5	37300317	37333073	-0.28119	101.361	6.10765	20	107.91	288
Evc2	5	37338516	37424721	-0.28119	92.5598	6.60471	21	107.91	288
Stk32b	5	37448601	37716819	-0.28119	61.2926	6.70394	17	107.91	288
Cytl1	5	37735477	37739312	-0.28119	93.1923	1.21394	4	107.91	288
Msx1	5	37821238	37824338	-0.28119	80.1224	1.6371	5	107.91	288
Msx1os	5	37821238	37822808	-0.28119	95.718	1.06647	3	107.91	288
Stx18	5	38039294	38136376	-0.28119	127.795	4.56534	13	107.91	288
Nsg1	5	38138651	38159060	-0.28119	98.7861	1.91907	5	107.91	288
Zbtb49	5	38200614	38216641	-0.28119	91.5286	3.12683	9	107.91	288
Lyar	5	38224615	38234177	-0.28119	131.772	2.16451	8	107.91	288
Tmem128	5	38260356	38267287	-0.28119	175.169	1.03091	4	107.91	288
Otop1	5	38277385	38302928	-0.28119	108.916	3.18566	10	107.91	288
Drd5	5	38319630	38322352	-0.28119	169.073	3.54735	9	107.91	288
Slc2a9	5	38351029	38483399	-0.28119	61.0729	6.93174	18	107.91	288
Wdr1	5	38527768	38561259	-0.28119	119.774	4.39329	14	107.91	288
Zfp518b	5	38671391	38674871	-0.28119	185.873	5.09834	13	107.91	288
Clnk	5	38706563	38862290	-0.28119	125.794	7.79921	24	107.91	288
Hs3st1	5	39614342	39615422	-0.28119	98.4654	1.50419	4	107.91	288
Rab28	5	41625725	41708001	-0.28119	72.9755	3.19684	9	107.91	288
Nkx3-2	5	41761608	41762208	-0.28119	78.0476	0.862606	2	107.91	288
Bod1l	5	41788769	41833872	-0.28119	183.502	14.5392	44	107.91	288
Ldb2	5	44476492	44799435	0.639155	141.453	5.13078	13	41.5108	108
4930431F12Rik	5	44967767	44967917	0.639155	119.92	0.24796	1	41.5108	108
D5Ertd615e	5	45154947	45169609	0.639155	237.484	0.887417	3	41.5108	108
Qdpr	5	45434534	45447651	0.639155	207.027	1.74891	6	41.5108	108
Clrn2	5	45453756	45464010	0.639155	282.169	1.33512	3	41.5108	108
Lap3	5	45495102	45512094	0.639155	238.432	3.97127	12	41.5108	108
Med28	5	45520349	45525223	0.639155	271.498	1.31122	4	41.5108	108
Fam184b	5	45530692	45639285	0.639155	134.25	7.65598	21	41.5108	108
9630001P10Rik	5	45639045	45639285	0.639155	86.85	0.388478	1	41.5108	108
Ncapg	5	45669987	45699964	0.639155	299.009	6.68875	20	41.5108	108
Lcorl	5	45698784	45795384	0.639155	234.758	7.03799	18	41.5108	108
Gm3414	5	45727487	45727637	0.639155	366.6	0.313987	1	41.5108	108
Cenpc1	5	86012231	86065395	-0.226471	168.356	5.88828	20	274.764	784
Stap1	5	86071776	86103789	-0.226471	157.942	2.86271	9	274.764	784
Uba6	5	86112598	86170634	-0.226471	167.882	9.20651	30	274.764	784
Gnrhr	5	86182117	86197863	-0.226471	122.025	2.16339	5	274.764	784
Tmprss11c	5	86231711	86282209	-0.226471	85.2009	4.54292	12	274.764	784
Tmprss11d	5	86303570	86373407	-0.226471	113.739	4.13352	12	274.764	784
Tmprss11a	5	86411721	86468943	-0.226471	117.565	3.95952	11	274.764	784
Tmprss11g	5	86487358	86518559	-0.226471	106.59	3.78441	11	274.764	784
Tmprss11f	5	86523970	86591474	-0.226471	111.763	4.38963	12	274.764	784
Tmprss11b	5	86660424	86676331	-0.226471	157.346	3.52152	10	274.764	784
Tmprss11e	5	86707232	86745842	-0.226471	113.517	3.82327	11	274.764	784
Ythdc1	5	86815588	86835779	-0.226471	179.7	4.82938	16	274.764	784
Ugt2b34	5	86891160	86906974	-0.226471	165.156	3.04126	8	274.764	784
Ugt2b1	5	86917546	86926555	-0.226471	185.729	2.92926	8	274.764	784
Ugt2b35	5	87000831	87011577	-0.226471	249.896	2.84409	8	274.764	784
Ugt2b36	5	87066149	87092581	-0.226471	216.416	3.23522	9	274.764	784
Ugt2b5	5	87125171	87140363	-0.226471	350.795	2.26362	8	274.764	784
Ugt2b37	5	87240718	87254827	-0.226471	317.922	2.45561	8	274.764	784
Ugt2a3	5	87325418	87337222	-0.226471	170.08	2.62215	7	274.764	784
Ugt2b38	5	87410166	87424228	-0.226471	328.438	2.0198	7	274.764	784
Ugt2a1	5	87460350	87486806	-0.226471	145.58	4.57591	12	274.764	784
Ugt2a2	5	87460350	87475167	-0.226471	157.838	3.0321	8	274.764	784
Sult1b1	5	87514879	87535129	-0.226471	116.772	2.04164	7	274.764	784
Sult1d1	5	87555851	87566228	-0.226471	157.029	2.13389	7	274.764	784
Sult1e1	5	87576174	87590265	-0.226471	145.155	1.82808	6	274.764	784
Csn1s1	5	87667181	87681555	-0.226471	183.376	6.88983	24	274.764	784
Csn2	5	87694438	87698112	-0.226471	149.494	1.77923	5	274.764	784
Csn1s2a	5	87775721	87787793	-0.226471	157.746	3.40903	11	274.764	784
Csn1s2b	5	87809843	87824200	-0.226471	149.395	2.46868	9	274.764	784
Prr27	5	87835617	87846371	-0.226471	143.83	2.32288	7	274.764	784
Gm7337	5	87850474	87852445	-0.226471	108.226	1.22517	5	274.764	784
Odam	5	87885646	87892756	-0.226471	144.973	2.82449	9	274.764	784
1700066N21Rik	5	87910572	87972874	-0.226471	159.82	8.23616	23	274.764	784
BC037156	5	87910572	87913103	-0.226471	196.209	0.853672	3	274.764	784
Csn3	5	87927544	87930192	-0.226471	137.773	1.17561	4	274.764	784
Cabs1	5	87979482	87980802	-0.226471	187.617	1.64675	5	274.764	784
Smr3a	5	88004664	88008148	-0.226471	112.737	0.558297	2	274.764	784
Smr2	5	88088126	88108946	-0.226471	154.826	2.20289	7	274.764	784
Gm7714	5	88277013	88282650	-0.226471	195.071	0.743037	2	274.764	784
Prol1	5	88318495	88328717	-0.226471	159.23	0.850761	3	274.764	784
Amtn	5	88376239	88385681	-0.226471	170.493	2.19611	7	274.764	784
Ambn	5	88456008	88467716	-0.226471	171.836	3.78045	11	274.764	784
Enam	5	88488651	88504690	-0.226471	220.386	6.29913	18	274.764	784
Jchain	5	88521298	88527806	-0.226471	152.604	1.06099	4	274.764	784
Utp3	5	88554592	88556129	-0.226471	119.808	1.49805	5	274.764	784
Rufy3	5	88584197	88650022	-0.226471	110.534	6.97942	22	274.764	784
Grsf1	5	88662494	88675555	-0.226471	134.025	3.05815	9	274.764	784
Mob1b	5	88743266	88756192	-0.226471	162.004	1.43449	5	274.764	784
Dck	5	88765210	88781292	-0.226471	154.704	2.08347	7	274.764	784
Slc4a4	5	88934725	89235618	-0.226471	100.89	12.4728	34	274.764	784
Gc	5	89422007	89457748	-0.226471	133.738	4.23975	13	274.764	784
Npffr2	5	89567798	89583472	-0.226471	147.232	2.25546	6	274.764	784
Adamts3	5	89677344	89882915	-0.226471	95.1648	9.7575	28	274.764	784
Cox18	5	90214966	90224055	-0.226471	110.8	2.12701	7	274.764	784
Ankrd17	5	90229220	90365728	-0.226471	151.827	15.0571	44	274.764	784
Gm9958	5	90367804	90368524	-0.226471	189.774	1.09642	3	274.764	784
Alb	5	90460883	90475348	-0.226471	162.619	4.46026	14	274.764	784
Afp	5	90490732	90508511	-0.226471	142.928	3.8639	13	274.764	784
Afm	5	90518944	90552657	-0.226471	148.774	4.44733	14	274.764	784
Albfm1	5	90561184	90579766	-0.226471	148.306	3.14339	9	274.764	784
Rassf6	5	90603819	90631599	-0.226471	148.66	3.30019	11	274.764	784
Cxcl5	5	90759380	90760542	-0.226471	83.6053	1.23278	4	274.764	784
Ppbp	5	90768542	90769421	-0.226471	143.839	1.11167	3	274.764	784
Pf4	5	90772539	90773275	-0.226471	142.741	0.979172	3	274.764	784
Cxcl3	5	90786119	90787499	-0.226471	108.362	1.08798	4	274.764	784
Cxcl15	5	90794508	90801341	-0.226471	159.422	1.23562	4	274.764	784
Cxcl1	5	90891254	90892574	-0.226471	145.933	1.19264	4	274.764	784
Cxcl2	5	90903893	90905255	-0.226471	151.128	1.24971	4	274.764	784
Mthfd2l	5	90946761	91020267	-0.226471	90.5568	4.15689	11	274.764	784
Epgn	5	91027453	91034005	-0.226471	177.909	1.71424	5	274.764	784
Ereg	5	91074691	91090193	-0.226471	105.449	2.05125	6	274.764	784
Areg	5	91139753	91146743	-0.226471	133.932	1.78789	5	274.764	784
Btc	5	91360709	91402748	-0.226471	55.9104	2.31051	7	274.764	784
Parm1	5	91517845	91623034	-0.226471	66.7458	2.95254	8	274.764	784
Hsd17b13	5	103963727	103977329	1.18408	398.403	2.21479	7	23.1554	66
Hsd17b11	5	103990461	104021753	1.18408	342.491	2.45	7	23.1554	66
Nudt9	5	104050516	104065145	1.18408	343.282	2.42028	7	23.1554	66
Gm17660	5	104071160	104076604	1.18408	401.029	1.64245	6	23.1554	66
Sparcl1	5	104079472	104097794	1.18408	319.446	4.03893	12	23.1554	66
Dspp	5	104173994	104177422	1.18408	424.935	2.86461	8	23.1554	66
Dmp1	5	104207032	104213024	1.18408	338.815	3.10494	9	23.1554	66
Ibsp	5	104302072	104310588	1.18408	534.847	1.59792	5	23.1554	66
Abcg3	5	104951458	104977833	1.12552	413.358	3.47977	11	86.0045	248
Gbp8	5	105014902	105051074	1.12552	614.807	3.24636	12	86.0045	248
Gbp9	5	105080038	105105874	1.12552	827.426	2.33672	10	86.0045	248
Gbp4	5	105118267	105137049	1.12552	849.756	2.69548	10	86.0045	248
Gbp10	5	105217276	105236161	1.12552	1020.55	2.63545	10	86.0045	248
Gbp6	5	105273073	105291047	1.12552	838.97	2.13432	9	86.0045	248
Gbp11	5	105323774	105343956	1.12552	683.107	3.13887	11	86.0045	248
Lrrc8b	5	105479741	105486118	1.12552	394.998	3.60589	9	86.0045	248
Lrrc8c	5	105579419	105608774	1.12552	394.473	4.39281	11	86.0045	248
Lrrc8d	5	105797396	105815093	1.12552	402.447	5.02577	13	86.0045	248
Zfp326	5	105878680	105915871	1.12552	399.047	4.01753	13	86.0045	248
Barhl2	5	106455441	106457445	1.12552	151.418	0.616124	2	86.0045	248
Zfp644	5	106618211	106666854	1.12552	433.919	8.10083	21	86.0045	248
Hfm1	5	106840602	106922878	1.12552	376.03	11.8718	38	86.0045	248
Cdc7	5	106964975	106983398	1.12552	446.456	4.38685	13	86.0045	248
Tgfbr3	5	107109577	107266286	1.12552	258.573	6.96762	19	86.0045	248
Brdt	5	107342044	107376372	1.12552	421.063	4.12191	13	86.0045	248
Brdt	5	107376991	107385551	1.47453	398.962	0.92551	3	54.3658	159
Ephx4	5	107405983	107429896	1.47453	531.599	2.08725	6	54.3658	159
Lpcat2b	5	107432789	107434469	1.47453	598.986	2.50143	6	54.3658	159
Btbd8	5	107445839	107491656	1.47453	474.814	3.1639	9	54.3658	159
A830010M20Rik	5	107497742	107512585	1.47453	517.296	6.50854	21	54.3658	159
1700028K03Rik	5	107539095	107551152	1.47453	536.843	2.79499	8	54.3658	159
Glmn	5	107548996	107596866	1.47453	403.559	5.92993	19	54.3658	159
Rpap2	5	107601697	107655346	1.47453	482.445	5.63121	17	54.3658	159
A930041C12Rik	5	107633006	107633156	1.47453	750.553	0.286592	1	54.3658	159
Gfi1	5	107717708	107725754	1.47453	222.495	2.39908	7	54.3658	159
Evi5	5	107748120	107875065	1.47453	519.012	8.2521	24	54.3658	159
Ube2d2b	5	107830471	107831790	1.47453	829.099	1.41923	4	54.3658	159
Rpl5	5	107901813	107908005	1.47453	539.869	1.55748	6	54.3658	159
Dipk1a	5	107909389	107924771	1.47453	492.971	2.09917	6	54.3658	159
Mtf2	5	108065858	108107033	1.47453	540.036	5.11245	16	54.3658	159
Tmed5	5	108124529	108132449	1.47453	506.209	1.32542	4	54.3658	159
Ccdc18	5	108135373	108136177	1.47453	434.185	0.732637	2	54.3658	159
Ccdc18	5	108138872	108229052	1.01583	307.47	6.52144	23	6.52144	23
Ccdc18	5	108232680	108232830	0.627477	227.9	0.324656	1	202.306	619
Dr1	5	108269578	108278711	0.627477	266.482	0.951945	3	202.306	619
Pigg	5	108312880	108348062	0.627477	274.459	5.19887	14	202.306	619
Pde6b	5	108388432	108431592	0.627477	234.123	7.69397	24	202.306	619
Atp5k	5	108433233	108434402	0.627477	320.791	0.682879	4	202.306	619
Mfsd7a	5	108441941	108448910	0.627477	156.848	3.27098	10	202.306	619
Pcgf3	5	108473761	108500439	0.627477	276.981	1.8742	8	202.306	619
Cplx1	5	108520106	108548580	0.627477	71.6789	1.12705	4	202.306	619
Gak	5	108569814	108625119	0.627477	231.99	8.2251	26	202.306	619
Tmem175	5	108639429	108646531	0.627477	260.281	3.05987	10	202.306	619
Dgkq	5	108648669	108660748	0.627477	216.571	7.42026	22	202.306	619
Idua	5	108660388	108683379	0.627477	230.717	7.0382	21	202.306	619
Slc26a1	5	108670068	108674025	0.627477	231.753	2.96036	9	202.306	619
Fgfrl1	5	108703241	108706383	0.627477	165.987	2.18775	6	202.306	619
Rnf212	5	108729378	108749481	0.627477	218.314	2.41204	7	202.306	619
Tmed11	5	108777250	108795367	0.627477	296.517	1.75301	5	202.306	619
Vmn2r8	5	108797165	108808772	0.627477	1146.88	3.03809	11	202.306	619
Vmn2r9	5	108842919	108852528	0.627477	1043.41	2.65988	10	202.306	619
Vmn2r10	5	108995488	109006455	0.627477	926.719	2.46556	9	202.306	619
Vmn2r11	5	109046968	109059470	0.627477	1086.49	3.08827	11	202.306	619
Vmn2r12	5	109085799	109097883	0.627477	1128.3	2.75326	11	202.306	619
Vmn2r13	5	109156016	109192126	0.627477	801.027	3.62075	13	202.306	619
Vmn2r14	5	109215474	109224641	0.627477	1062.82	2.47765	10	202.306	619
Vmn2r15	5	109286241	109297575	0.627477	1006	2.95204	11	202.306	619
Vmn2r16	5	109330362	109364506	0.627477	702.973	3.95764	12	202.306	619
Vmn2r17	5	109419994	109453412	0.627477	644.187	3.97175	12	202.306	619
Crlf2	5	109554837	109557625	0.627477	70.9634	1.97492	7	202.306	619
Gm15446	5	109940366	109940823	0.627477	285.03	0.298545	2	202.306	619
Zfp932	5	109996539	110007034	0.627477	496.85	0.564863	2	202.306	619
Plcxd1	5	110100135	110105397	0.627477	165.839	3.68443	12	202.306	619
Gtpbp6	5	110103973	110108192	0.627477	150.708	3.00531	9	202.306	619
Zfp605	5	110111968	110127807	0.627477	295.321	2.41876	7	202.306	619
Chfr	5	110136007	110170942	0.627477	254.109	5.42041	17	202.306	619
Gm15787	5	110168086	110170942	0.627477	354.272	0.939292	3	202.306	619
Golga3	5	110181724	110223112	0.627477	233.86	8.19872	25	202.306	619
Ankle2	5	110231319	110254529	0.627477	264.368	4.97603	15	202.306	619
Pgam5	5	110260241	110269748	0.627477	231.508	1.63044	5	202.306	619
Pxmp2	5	110274503	110286063	0.627477	174.629	1.74147	5	202.306	619
Pole	5	110289182	110337247	0.627477	270.345	15.3804	46	202.306	619
P2rx2	5	110340154	110342986	0.627477	277.331	3.83108	11	202.306	619
Lrcol1	5	110354145	110354906	0.627477	257.349	1.07641	3	202.306	619
Fbrsl1	5	110362965	110433120	0.627477	148.574	7.49401	23	202.306	619
A630023P12Rik	5	110521197	110522058	0.627477	235.493	0.72451	2	202.306	619
Galnt9	5	110544641	110620700	0.627477	99.1199	5.08476	14	202.306	619
Noc4l	5	110648892	110653400	0.627477	235.095	4.22732	14	202.306	619
Ddx51	5	110653457	110657653	0.627477	233.201	5.03411	14	202.306	619
Ep400	5	110665757	110756754	0.627477	233.245	18.8626	56	202.306	619
Mir7026	5	110665757	110666117	0.627477	197.719	0.413114	1	202.306	619
Gm15559	5	110773864	110777801	0.627477	174.559	2.0342	7	202.306	619
Pus1	5	110773864	110780338	0.627477	165.02	2.38026	8	202.306	619
Ulk1	5	110786108	110786486	0.627477	166.616	0.48271	1	202.306	619
1700123K08Rik	5	138561895	138564713	0.622169	441.499	1.90202	6	668.233	1946
Zfp68	5	138606234	138619694	0.622169	512.338	2.53991	8	668.233	1946
A430033K04Rik	5	138622847	138647956	0.622169	265.565	2.89831	9	668.233	1946
Fam20c	5	138755533	138809411	0.622169	148.13	4.72873	14	668.233	1946
Pdgfa	5	138977131	138988460	0.622169	179.58	1.67942	5	668.233	1946
Prkar1b	5	139018624	139150885	0.622169	101.567	6.23008	16	668.233	1946
Dnaaf5	5	139150645	139185697	0.622169	162.093	4.46504	13	668.233	1946
Sun1	5	139215125	139248533	0.622169	248.459	7.16123	23	668.233	1946
Get4	5	139252516	139267498	0.622169	238.47	2.36397	7	668.233	1946
Adap1	5	139272971	139307926	0.622169	180.374	3.45498	12	668.233	1946
Cox19	5	139338242	139345171	0.622169	222.14	0.522294	3	668.233	1946
Cyp2w1	5	139352608	139357058	0.622169	172.927	2.97156	9	668.233	1946
3110082I17Rik	5	139360414	139455600	0.622169	196.763	13.1023	34	668.233	1946
Mir339	5	139369654	139369804	0.622169	74.1667	0.205727	1	668.233	1946
Gpr146	5	139378926	139396431	0.622169	211.472	5.78454	15	668.233	1946
C130050O18Rik	5	139406442	139415307	0.622169	235.801	1.80584	5	668.233	1946
Gper1	5	139425884	139427804	0.622169	242.757	2.83669	7	668.233	1946
Zfand2a	5	139473455	139482788	0.622169	196.672	1.8009	6	668.233	1946
Uncx	5	139544421	139544661	0.622169	177.312	0.369327	1	668.233	1946
Micall2	5	139706781	139736208	0.622169	177.995	6.73735	19	668.233	1946
Ints1	5	139751454	139775520	0.622169	139.356	14.0943	45	668.233	1946
Mir7037	5	139767678	139767918	0.622169	166.113	0.401296	1	668.233	1946
Mafk	5	139799109	139800541	0.622169	191.436	1.08868	3	668.233	1946
Tmem184a	5	139805430	139814147	0.622169	249.833	2.53112	8	668.233	1946
Psmg3	5	139823876	139826354	0.622169	206.891	0.629078	2	668.233	1946
Elfn1	5	139971182	139974716	0.622169	176.433	3.48357	10	668.233	1946
Mad1l1	5	140009074	140315183	0.622169	77.227	10.1271	26	668.233	1946
Nudt1	5	140328318	140337798	0.622169	166.082	1.99665	7	668.233	1946
Mrm2	5	140328318	140331915	0.622169	184.114	1.14281	4	668.233	1946
Snx8	5	140341494	140360406	0.622169	172.006	2.78762	9	668.233	1946
Eif3b	5	140419592	140443416	0.622169	279.728	6.53962	19	668.233	1946
Mir7038	5	140427367	140427607	0.622169	183.733	0.376239	1	668.233	1946
Chst12	5	140523587	140525267	0.622169	186.134	2.17987	6	668.233	1946
Grifin	5	140563195	140565106	0.622169	150.043	1.34707	4	668.233	1946
Lfng	5	140607629	140614499	0.622169	243.679	2.35229	8	668.233	1946
Ttyh3	5	140623403	140636100	0.622169	133.707	3.6713	12	668.233	1946
Iqce	5	140665308	140702258	0.622169	205.585	6.64928	22	668.233	1946
Brat1	5	140705048	140718608	0.622169	197.909	5.64001	17	668.233	1946
Amz1	5	140727306	140752515	0.622169	130.004	3.17972	9	668.233	1946
Gna12	5	140760532	140785623	0.622169	181.767	2.13769	5	668.233	1946
Card11	5	140873306	140927783	0.622169	181.398	8.2777	25	668.233	1946
Sdk1	5	141582251	142212227	0.622169	126.741	22.3716	58	668.233	1946
Foxk1	5	142401848	142457284	0.622169	130.886	4.20035	12	668.233	1946
Ap5z1	5	142466204	142477530	0.622169	167.017	4.69698	14	668.233	1946
Radil	5	142485084	142544993	0.622169	211.232	10.1208	28	668.233	1946
Papolb	5	142527936	142530096	0.622169	435.169	2.95762	8	668.233	1946
Mmd2	5	142564718	142608671	0.622169	144.215	2.60614	8	668.233	1946
Wipi2	5	142638152	142666975	0.622169	262.454	3.80274	11	668.233	1946
Slc29a4	5	142705330	142721533	0.622169	161.234	3.25567	10	668.233	1946
Tnrc18	5	142725963	142790245	0.622169	144.146	7.72942	23	668.233	1946
Fbxl18	5	142872321	142895323	0.622169	153.968	4.3694	13	668.233	1946
Actb	5	142903748	142905742	0.622169	276.324	2.27017	6	668.233	1946
Fscn1	5	142960723	142972116	0.622169	191.083	2.14377	6	668.233	1946
Rnf216	5	142992626	143098471	0.622169	208.869	7.63859	21	668.233	1946
Rbak	5	143174616	143179552	0.622169	281.256	1.5615	5	668.233	1946
Spdye4b	5	143192237	143202458	0.622169	356.52	1.79513	6	668.233	1946
Spdye4a	5	143218650	143226735	0.622169	343.623	1.82697	7	668.233	1946
Zfp12	5	143236218	143245288	0.622169	259.089	1.96259	6	668.233	1946
Zfp316	5	143254696	143264672	0.622169	136.159	1.68223	6	668.233	1946
E130309D02Rik	5	143301781	143315146	0.622169	161.312	2.37906	7	668.233	1946
Zdhhc4	5	143316506	143326276	0.622169	224.627	2.25547	6	668.233	1946
Grid2ip	5	143357507	143391491	0.622169	150.821	7.56169	26	668.233	1946
Kdelr2	5	143412450	143420877	0.622169	266.431	1.09664	4	668.233	1946
Daglb	5	143466907	143503422	0.622169	228.457	4.52025	14	668.233	1946
Rac1	5	143506919	143517252	0.622169	262.642	1.9198	6	668.233	1946
Fam220a	5	143562676	143564507	0.622169	424.302	2.16892	7	668.233	1946
Cyth3	5	143684346	143707928	0.622169	287.941	3.78172	12	668.233	1946
Usp42	5	143711893	143728077	0.622169	265.706	7.89798	23	668.233	1946
D130017N08Rik	5	143764881	143765031	0.622169	282.54	0.278062	1	668.233	1946
Eif2ak1	5	143871821	143901896	0.622169	294.134	7.05923	22	668.233	1946
Ankrd61	5	143890886	143894997	0.622169	278.8	2.43409	7	668.233	1946
Aimp2	5	143902995	143909767	0.622169	191.74	1.3933	4	668.233	1946
Pms2	5	143909977	143931206	0.622169	307.72	5.97825	18	668.233	1946
Ccz1	5	143988130	144013101	0.622169	252.144	4.13931	14	668.233	1946
Ocm	5	144019908	144025735	0.622169	230.918	0.853741	4	668.233	1946
Lmtk2	5	144129294	144184789	0.622169	260.562	8.07212	23	668.233	1946
Bhlha15	5	144191063	144194453	0.622169	185.872	2.43332	6	668.233	1946
Tecpr1	5	144194093	144218745	0.622169	161.767	7.78207	25	668.233	1946
Bri3	5	144244429	144264194	0.622169	98.3251	1.59741	4	668.233	1946
Baiap2l1	5	144265903	144357875	0.622169	168.858	5.3245	16	668.233	1946
Gm15708	5	144277589	144278752	0.622169	122.333	0.415732	2	668.233	1946
Nptx2	5	144546272	144556399	0.622169	114.865	1.63167	5	668.233	1946
Tmem130	5	144737296	144761553	0.622169	187.401	2.6965	8	668.233	1946
Trrap	5	144771108	144858995	0.622169	208.659	23.4747	71	668.233	1946
Smurf1	5	144879315	144902618	0.622169	191.695	5.64132	18	668.233	1946
Mir7039	5	144896549	144896789	0.622169	107.037	0.364685	1	668.233	1946
Kpna7	5	144985621	145008054	0.622169	271.385	3.46647	10	668.233	1946
Gm4871	5	145029678	145032760	0.622169	556.4	1.90873	6	668.233	1946
1700018F24Rik	5	145042981	145045273	0.622169	575.662	1.61521	5	668.233	1946
Arpc1a	5	145091153	145107149	0.622169	254.431	2.3008	8	668.233	1946
Arpc1b	5	145121616	145127899	0.622169	261.822	2.2054	8	668.233	1946
Pdap1	5	145130255	145137006	0.622169	252.745	1.2234	5	668.233	1946
Bud31	5	145142429	145147919	0.622169	279.313	1.0289	3	668.233	1946
Ptcd1	5	145147769	145167017	0.622169	193.83	3.88572	12	668.233	1946
Cpsf4	5	145167317	145178962	0.622169	226.846	2.30406	7	668.233	1946
Atp5j2	5	145183762	145191568	0.622169	210.652	1.15214	4	668.233	1946
Zkscan14	5	145195519	145201716	0.622169	226.36	1.92165	5	668.233	1946
Zkscan5	5	145205260	145220646	0.622169	221.808	3.98277	12	668.233	1946
Zfp655	5	145233413	145244444	0.622169	197.25	2.51459	8	668.233	1946
Zscan25	5	145283347	145291163	0.622169	175.372	2.70715	8	668.233	1946
Cyp3a57	5	145345291	145390523	0.622169	423.624	3.39763	14	668.233	1946
Cyp3a16	5	145436397	145469664	0.622169	550.19	3.15528	13	668.233	1946
Cyp3a41a	5	145559078	145718030	0.622169	977.625	4.0706	16	668.233	1946
Cyp3a41b	5	145559078	145584663	0.622169	974.608	2.98489	12	668.233	1946
Cyp3a44	5	145774301	145805813	0.622169	621.197	3.16249	13	668.233	1946
Cyp3a11	5	145855023	145879800	0.622169	553.578	3.02918	12	668.233	1946
Cyp3a25	5	145977563	146009677	0.622169	557.422	3.12388	13	668.233	1946
Cyp3a59	5	146079279	146112886	0.622169	567.703	2.73739	12	668.233	1946
1700001J03Rik	5	146182482	146185323	0.622169	498.389	1.41968	5	668.233	1946
Rnf6	5	146210166	146218108	0.622169	294.979	3.13077	9	668.233	1946
Cdk8	5	146231635	146301757	0.622169	218.969	4.10056	13	668.233	1946
Wasf3	5	146435280	146470417	0.622169	152.889	3.32508	10	668.233	1946
Gm6370	5	146491335	146494008	0.622169	890.997	1.45214	6	668.233	1946
Gm3415	5	146502492	146558477	0.622169	796.133	3.20575	16	668.233	1946
4930449I24Rik	5	146502492	146504858	0.622169	1013.49	0.222189	2	668.233	1946
Gm3402	5	146514215	146558477	0.622169	779.946	2.98356	14	668.233	1946
Gm3404	5	146525773	146528381	0.622169	894.383	0.944622	4	668.233	1946
Gm3409	5	146537740	146539989	0.622169	712.301	0.492635	3	668.233	1946
Gpr12	5	146583073	146584153	0.622169	229.777	1.5578	4	668.233	1946
Usp12	5	146737638	146769036	0.622169	230.187	2.95737	9	668.233	1946
Rpl21	5	146834168	146835967	0.622169	878.293	1.23035	5	668.233	1946
Rasl11a	5	146845157	146847480	0.622169	295.598	1.69696	5	668.233	1946
Gtf3a	5	146950492	146955823	0.622169	296.309	1.92746	7	668.233	1946
Mtif3	5	146951827	146959289	0.622169	266.024	2.42047	8	668.233	1946
Lnx2	5	147018867	147042474	0.622169	171.077	3.43271	10	668.233	1946
Polr1d	5	147078481	147110966	0.622169	174.672	1.92791	5	668.233	1946
Gsx1	5	147189772	147190214	0.622169	55.8596	0.43452	2	668.233	1946
Plut	5	147270202	147270682	0.622169	71.1124	0.650366	2	668.233	1946
Pdx1	5	147270202	147274841	0.622169	97.9753	1.30668	4	668.233	1946
Cdx2	5	147301771	147306993	0.622169	104.055	1.06117	3	668.233	1946
Urad	5	147315043	147322363	0.622169	179.025	1.06219	3	668.233	1946
Flt3	5	147331117	147383564	0.622169	246.984	6.02092	20	668.233	1946
Pan3	5	147450592	147546435	0.622169	236.315	7.47144	21	668.233	1946
Flt1	5	147564192	147725761	0.622169	170.353	12.3306	35	668.233	1946
Pomp	5	147860599	147875556	0.622169	264.26	1.12036	5	668.233	1946
Slc46a3	5	147879082	147894046	0.622169	286.136	2.37317	8	668.233	1946
Mtus2	5	148076337	148313531	0.622169	147.964	11.7227	33	668.233	1946
Slc7a1	5	148332400	148352489	0.622169	176.978	3.24539	11	668.233	1946
Ubl3	5	148506070	148552025	0.622169	197.707	2.17722	6	668.233	1946
Katnal1	5	148876116	148921436	0.622169	173.177	3.67043	10	668.233	1946
8430423G03Rik	5	148950252	148951409	0.622169	276.283	0.97437	3	668.233	1946
Hmgb1	5	149048818	149050781	0.622169	493.178	1.37956	4	668.233	1946
Mm2pr	5	149156101	149156251	0.622169	585.627	0.28469	1	668.233	1946
Gm8615	5	149156101	149156251	0.622169	585.627	0.28469	1	668.233	1946
Uspl1	5	149187713	149214093	0.622169	253.482	3.83262	11	668.233	1946
Alox5ap	5	149265056	149287772	0.622169	244.759	1.26184	5	668.233	1946
Medag	5	149411935	149429968	0.622169	282.715	1.66717	5	668.233	1946
Tex26	5	149439666	149470450	0.622169	234.489	2.26054	7	668.233	1946
Gm15997	5	149529707	149532742	0.622169	208.978	0.611967	2	668.233	1946
Wdr95	5	149529707	149611793	0.622169	232.479	8.50501	27	668.233	1946
Hsph1	5	149617487	149636082	0.622169	238.19	5.45996	17	668.233	1946
B3glct	5	149696388	149759641	0.622169	259.409	4.89345	15	668.233	1946
Rxfp2	5	150018798	150081253	0.622169	226.622	6.0032	19	668.233	1946
Fry	5	150260212	150496475	0.622169	212.363	22.9284	70	668.233	1946
Gm5	5	150502128	150502278	0.622169	167.467	0.310646	1	668.233	1946
Zar1l	5	150507015	150518172	0.622169	289.752	1.78669	5	668.233	1946
Brca2	5	150523155	150569524	0.622169	340.055	15.832	46	668.233	1946
N4bp2l1	5	150572686	150576822	0.622169	210.077	1.41706	4	668.233	1946
N4bp2l2	5	150643063	150662555	0.622169	344.735	3.6345	10	668.233	1946
Pds5b	5	150716384	150807889	0.622169	283.998	10.9781	34	668.233	1946
Kl	5	150952868	150991864	0.622169	226.614	5.0198	12	668.233	1946
Stard13	5	151039592	151190129	0.622169	173.755	7.63783	20	668.233	1946
1700028E10Rik	5	151368837	151369197	0.622169	192.3	0.450046	1	668.233	1946
Vmn2r18	5	151561635	151586951	0.622169	369.561	3.93511	11	668.233	1946
Rfc3	5	151642886	151651168	0.622169	255.304	2.70371	9	668.233	1946
Samd9l	6	3372512	3377309	0.561919	373.311	7.01687	18	539.791	1391
Hepacam2	6	3457823	3487278	0.561919	263.725	2.78498	8	539.791	1391
Vps50	6	3498448	3602838	0.561919	240.969	8.92492	29	539.791	1391
Calcr	6	3687338	3753022	0.561919	201.151	4.29641	15	539.791	1391
Mir653	6	3721294	3721444	0.561919	117.667	0.0947693	1	539.791	1391
Mir489	6	3721912	3722062	0.561919	194.067	0.21152	1	539.791	1391
Tfpi2	6	3963770	3968339	0.561919	206.674	1.21817	4	539.791	1391
Gngt1	6	3994180	3996835	0.561919	183.24	0.609716	2	539.791	1391
Gng11	6	4004272	4008216	0.561919	142.847	0.57228	2	539.791	1391
Bet1	6	4077837	4086845	0.561919	186.767	1.39066	4	539.791	1391
Col1a2	6	4505783	4540708	0.561919	231.425	14.5295	49	539.791	1391
Casd1	6	4607940	4642164	0.561919	307.317	5.64294	18	539.791	1391
Sgce	6	4674516	4747057	0.561919	150.272	5.91001	17	539.791	1391
Peg10	6	4754366	4760577	0.561919	270.745	6.08343	18	539.791	1391
Ppp1r9a	6	4905424	5159771	0.561919	166.823	9.8446	26	539.791	1391
Pon1	6	5168296	5193771	0.561919	272.177	2.83979	9	539.791	1391
Pon3	6	5221522	5256248	0.561919	216.74	2.57532	8	539.791	1391
Pon2	6	5265279	5289107	0.561919	187.74	3.05419	9	539.791	1391
Asb4	6	5398192	5431072	0.561919	198.081	2.51995	7	539.791	1391
Pdk4	6	5485399	5496216	0.561919	279.532	3.30506	11	539.791	1391
Dync1i1	6	5757324	6027486	0.561919	126.134	7.96306	22	539.791	1391
1700019G24Rik	6	5966668	5972256	0.561919	183.87	0.735615	3	539.791	1391
Slc25a13	6	6042118	6217062	0.561919	131.655	9.04821	25	539.791	1391
Sem1	6	6558379	6578575	0.561919	181.656	1.39557	4	539.791	1391
Dlx6os1	6	6863724	6869592	0.561919	224.763	1.37406	4	539.791	1391
Dlx6	6	6863724	6867345	0.561919	219.347	1.03202	3	539.791	1391
Dlx6os2	6	6863724	6865173	0.561919	235.493	0.551509	2	539.791	1391
Dlx5	6	6878142	6881888	0.561919	219.458	0.829971	3	539.791	1391
Sdhaf3	6	6955992	7039074	0.561919	90.6773	1.39263	3	539.791	1391
Tac1	6	7555554	7562466	0.561919	285.151	1.90048	6	539.791	1391
Asns	6	7675298	7689555	0.561919	234.992	3.54809	10	539.791	1391
C1galt1	6	7863910	7871274	0.561919	256.708	1.60413	5	539.791	1391
Col28a1	6	7998447	8176412	0.561919	194.891	13.5773	41	539.791	1391
Mios	6	8214791	8235492	0.561919	308.341	4.69249	14	539.791	1391
Rpa3	6	8256115	8257813	0.561919	316.114	0.698892	3	539.791	1391
Umad1	6	8427040	8427190	0.561919	226.633	0.318895	1	539.791	1391
Glcci1	6	8537771	8593258	0.561919	204.126	3.1951	9	539.791	1391
Ica1	6	8630615	8758433	0.561919	199.345	5.37971	15	539.791	1391
Nxph1	6	8950189	9247884	0.561919	196.188	4.32643	9	539.791	1391
Ndufa4	6	11900472	11906123	0.561919	296.69	0.824377	3	539.791	1391
Phf14	6	11926186	12081093	0.561919	169.647	7.40401	23	539.791	1391
Gm6578	6	12099703	12109638	0.561919	387.325	1.06337	3	539.791	1391
Thsd7a	6	12317318	12748994	0.561919	157.333	13.3436	37	539.791	1391
Tmem106b	6	13071732	13084376	0.561919	300.482	2.25978	7	539.791	1391
Vwde	6	13158009	13224868	0.561919	266.119	8.9549	30	539.791	1391
Tmem168	6	13582759	13603400	0.561919	212.738	2.70133	8	539.791	1391
Bmt2	6	13628424	13663391	0.561919	158.279	2.65615	7	539.791	1391
Gpr85	6	13835771	13836971	0.561919	201.369	1.40823	4	539.791	1391
2610001J05Rik	6	13871392	13871542	0.561919	189.053	0.334325	1	539.791	1391
Ppp1r3a	6	14717591	14755273	0.561919	259.241	5.75923	15	539.791	1391
Foxp2	6	15254220	15438068	0.561919	149.779	7.56852	22	539.791	1391
Mdfic	6	15740928	15799920	0.561919	128.704	2.31944	5	539.791	1391
Tfec	6	16833900	16867668	0.561919	238.737	2.88392	8	539.791	1391
Tes	6	17065209	17104806	0.561919	246.251	2.82587	8	539.791	1391
Gm4876	6	17086088	17171738	0.561919	242.678	3.09787	8	539.791	1391
Cav2	6	17281314	17287091	0.561919	210.229	1.05107	3	539.791	1391
Cav1	6	17306373	17339462	0.561919	142.645	1.60634	4	539.791	1391
Met	6	17491178	17571837	0.561919	265.912	9.18361	26	539.791	1391
Capza2	6	17648460	17665484	0.561919	280.478	2.5335	8	539.791	1391
St7	6	17743597	17942776	0.561919	179.474	7.86728	22	539.791	1391
Wnt2	6	17989807	18030305	0.561919	125.688	2.84804	7	539.791	1391
Asz1	6	18054524	18109043	0.561919	224.296	4.94136	14	539.791	1391
Cftr	6	18170759	18320930	0.561919	233.595	10.5121	33	539.791	1391
Cttnbp2	6	18367312	18514754	0.561919	184.412	9.92415	28	539.791	1391
Lsm8	6	18848657	18853705	0.561919	303.627	1.27445	4	539.791	1391
Ankrd7	6	18866424	18879430	0.561919	234.661	1.83105	5	539.791	1391
Kcnd2	6	21216255	21727372	0.561919	148.231	5.81259	12	539.791	1391
Tspan12	6	21772602	21851101	0.561919	132.539	3.33076	9	539.791	1391
Ing3	6	21949688	21973760	0.561919	247.396	3.68298	11	539.791	1391
Cped1	6	21986754	22254697	0.561919	203.913	10.9346	28	539.791	1391
Wnt16	6	22288463	22298238	0.561919	192.631	2.08445	6	539.791	1391
Fam3c	6	22308402	22343331	0.561919	269.395	2.7088	9	539.791	1391
Ptprz1	6	22875764	23052206	0.561919	296.369	16.2389	45	539.791	1391
Aass	6	23072910	23122736	0.561919	266.258	8.00905	23	539.791	1391
Fezf1	6	23245910	23248093	0.561919	206.131	2.13203	6	539.791	1391
Cadps2	6	23263508	23839142	0.561919	163.82	21.9846	54	539.791	1391
Rnf133	6	23648878	23650117	0.561919	274.816	1.74101	4	539.791	1391
Rnf148	6	23653989	23655189	0.561919	296.194	1.61382	4	539.791	1391
Tas2r118	6	23969129	23970089	0.561919	327.638	1.57614	4	539.791	1391
Slc13a1	6	24088912	24168074	0.561919	171.059	5.0532	16	539.791	1391
Iqub	6	24446028	24505954	0.561919	191.93	5.47518	14	539.791	1391
Ndufa5	6	24518682	24527595	0.561919	267.926	1.55399	5	539.791	1391
Asb15	6	24556178	24570696	0.561919	267.824	3.8248	10	539.791	1391
Lmod2	6	24597838	24605258	0.561919	225.303	1.91946	6	539.791	1391
Wasl	6	24618236	24664648	0.561919	200.278	3.65339	12	539.791	1391
Hyal6	6	24734050	24743795	0.561919	262.197	2.49996	7	539.791	1391
Hyal4	6	24755780	24766132	0.561919	281.865	2.27302	7	539.791	1391
Spam1	6	24796047	24800854	0.561919	294.566	2.36816	6	539.791	1391
Hyal5	6	24876125	24891800	0.561919	286.502	2.95466	8	539.791	1391
Tmem229a	6	24954596	24955664	0.561919	167.59	0.62614	3	539.791	1391
Gpr37	6	25669029	25689143	0.561919	176.228	3.05629	8	539.791	1391
Pot1a	6	25744546	25798072	0.561919	230.66	5.77031	18	539.791	1391
Grm8	6	27275578	28126169	0.561919	102.581	9.84529	22	539.791	1391
Mir592	6	27936659	27936809	0.561919	235.287	0.176436	1	539.791	1391
Zfp800	6	28241566	28260807	0.561919	291.927	3.94003	11	539.791	1391
Gcc1	6	28417987	28421339	0.561919	181.738	3.51115	9	539.791	1391
Arf5	6	28424239	28426174	0.561919	168.48	1.23826	4	539.791	1391
Fscn3	6	28427966	28436099	0.561919	212.495	2.67585	8	539.791	1391
Pax4	6	28442325	28447186	0.561919	216.083	2.85483	10	539.791	1391
Snd1	6	28480512	28888326	0.561919	160.894	15.5435	41	539.791	1391
Lrrc4	6	28829980	28831780	0.561919	276.058	2.72237	7	539.791	1391
Mir129-1	6	29022600	29022750	0.561919	132.873	0.179195	1	539.791	1391
Lep	6	29068902	29071241	0.561919	181.518	1.07658	3	539.791	1391
Rbm28	6	29125306	29164668	0.561919	226.955	6.05564	19	539.791	1391
Prrt4	6	29169694	29176623	0.561919	116.849	1.73531	5	539.791	1391
Prrt4	6	29176864	29177801	0.670705	218.6	1.44612	4	461.653	1304
Impdh1	6	29202397	29207204	0.670705	216.453	3.63136	11	461.653	1304
Hilpda	6	29274645	29275245	0.670705	322.139	0.79196	2	461.653	1304
Fam71f2	6	29281220	29290542	0.670705	187.645	1.83483	5	461.653	1304
Fam71f1	6	29319142	29335937	0.670705	259.454	2.89381	8	461.653	1304
Calu	6	29356466	29374510	0.670705	301.66	2.10715	7	461.653	1304
Opn1sw	6	29377880	29380421	0.670705	189.357	1.86934	5	461.653	1304
Ccdc136	6	29397441	29426737	0.670705	179.282	4.79007	17	461.653	1304
Flnc	6	29433455	29461234	0.670705	202.825	17.629	50	461.653	1304
Atp6v1f	6	29467774	29470286	0.670705	214.202	0.609216	2	461.653	1304
Atp6v1fnb	6	29471497	29473411	0.670705	316.001	1.00574	3	461.653	1304
Kcp	6	29482232	29505838	0.670705	159.197	11.3635	37	461.653	1304
Irf5	6	29531113	29536841	0.670705	222.985	3.34376	9	461.653	1304
Tnpo3	6	29543239	29589248	0.670705	276.993	6.60185	21	461.653	1304
Tspan33	6	29694402	29717646	0.670705	188.81	2.72114	9	461.653	1304
Smo	6	29736173	29760067	0.670705	165.1	4.52293	13	461.653	1304
Ahcyl2	6	29799404	29909102	0.670705	265.933	6.18718	20	461.653	1304
Strip2	6	29917031	29956962	0.670705	234.075	6.47929	20	461.653	1304
Smkr-ps	6	29992985	29993225	0.670705	154.688	0.137735	1	461.653	1304
Nrf1	6	30089914	30151583	0.670705	175.446	5.47354	15	461.653	1304
Mirc35hg	6	30169460	30169796	0.670705	197.484	0.504002	2	461.653	1304
Mir96	6	30169460	30169610	0.670705	234.887	0.285095	1	461.653	1304
Mir183	6	30169646	30169796	0.670705	148.773	0.218907	1	461.653	1304
[truncated: 8,280 more rows]
