# Supplementary material for: A Set of Cell Lines Derived from a Genetic Murine Glioblastoma Model Recapitulates Molecular and Morphological Characteristics of Human Tumors
Source: Cancers (Basel). 2021 Jan 10;13(2):230. doi: 10.3390/cancers13020230 (PMC7827614; doi:10.3390/cancers13020230)
Supplement: Supplementary file 1 [file cancers-13-00230-s001.zip › Supplementary material/Supplementary tables/Suppl. Table 7.xlsx]

## Sheet: Sheet1
gene	chromosome	start	end	log2	depth	weight	n_bins	segment_weight	segment_probes
Gal3st2	1	93872400	93874539	0.691171	460.353	0.698469	3	3.08206	14
Gal3st2b	1	93927958	93940889	0.691171	448.692	0.966179	5	3.08206	14
Gal3st2c	1	94006870	94009415	0.691171	459.809	0.845969	4	3.08206	14
Odr4	1	150362763	150390344	0.672686	382.742	3.13348	13	3.40133	14
Tpr	1	150393462	150393702	0.672686	145.179	0.26785	1	3.40133	14
Itln1	1	171518196	171534841	1.09188	447.244	1.9699	8	6.19536	22
Cd244a	1	171559264	171581730	1.09188	306.576	2.67076	9	6.19536	22
Ifi204	1	173752683	173761910	-0.72182	297.417	1.15623	6	5.01511	23
Ifi211	1	173896560	173907668	-0.72182	256.391	1.14912	7	5.01511	23
Mir5098	2	71787108	71880133	0.48785	252.762	6.97662	28	6.97662	28
Itga6	2	71787108	71856053	0.48785	268.609	6.0505	25	6.97662	28
Pdk1	2	71875325	71880133	0.48785	269.237	0.511319	2	6.97662	28
Gm28042	2	120040111	120041624	-0.370349	123	0.992882	4	13.5504	57
Pla2g4b	2	120040111	120041624	-0.370349	123	0.992882	4	13.5504	57
Sptbn5	2	120041384	120081015	-0.370349	115.451	12.8487	54	13.5504	57
Gm14391	2	175191062	175977619	0.389165	143.179	8.36976	34	15.8183	67
Gm2026	2	175202969	176472677	0.389165	132.04	10.0792	41	15.8183	67
Gm6710	2	175202969	175203119	0.389165	357.507	0.207707	1	15.8183	67
Gm14288	2	175275111	175801019	0.389165	159.593	6.04004	26	15.8183	67
Gm14440	2	175275111	175801019	0.389165	159.593	6.04004	26	15.8183	67
Gm14430	2	175324022	176472677	0.389165	127.907	8.53013	36	15.8183	67
Gm14308	2	175324022	176472677	0.389165	127.907	8.53013	36	15.8183	67
Gm4724	2	175324022	176472677	0.389165	127.907	8.53013	36	15.8183	67
Gm14434	2	175324022	176472677	0.389165	127.907	8.53013	36	15.8183	67
OTTMUSG00000016609	2	175324022	176472677	0.389165	127.907	8.53013	36	15.8183	67
Zfp967	2	175381929	175703705	0.389165	139.208	3.94753	17	15.8183	67
Zfp966	2	175381929	175703705	0.389165	139.208	3.94753	17	15.8183	67
Zfp973	2	175478271	176680185	0.389165	123.645	7.61971	31	15.8183	67
Zfp965	2	175478271	175479630	0.389165	191.471	0.460536	2	15.8183	67
Gm2004	2	176149764	177010707	0.389165	117.878	2.52116	12	15.8183	67
2210418O10Rik	2	176230148	176230268	0.389165	397.9	0.153068	1	15.8183	67
Gm14296	2	176230148	176230268	0.389165	397.9	0.153068	1	15.8183	67
Gm14410	2	177202737	177202887	0.389165	576.693	0.198691	1	15.8183	67
Zfp970	2	177464756	177477718	0.389165	658.31	0.608663	3	15.8183	67
Gm14403	2	177498225	177507321	0.389165	660.293	0.40481	2	15.8183	67
Paqr6	3	88366862	88367012	1.1434	415.78	0.264525	1	3.14413	14
Bglap3	3	88368701	88369563	1.1434	382.051	0.85576	4	3.14413	14
Bglap2	3	88377815	88378485	1.1434	429.608	0.785563	3	3.14413	14
Bglap	3	88383580	88384442	1.1434	375.908	0.822419	4	3.14413	14
5830417I10Rik	3	88799575	88829430	0.579256	434.843	3.64538	17	9.49555	42
1500004A13Rik	3	88807885	88832546	0.579256	417.377	3.71719	17	9.49555	42
Gon4l	3	88836967	88899101	0.579256	369.463	5.62274	24	9.49555	42
Flg2	3	93202888	93220820	0.507398	421.977	1.7117	7	29.3408	112
Hrnr	3	93320524	93330509	0.507398	390.627	1.39804	5	29.3408	112
Rptn	3	93395016	93398728	0.507398	458.704	2.97906	13	29.3408	112
Tchh	3	93442277	93449100	0.507398	299.955	2.15994	9	29.3408	112
Tchhl1	3	93469447	93471918	0.507398	244.365	1.93246	8	29.3408	112
S100a11	3	93524008	93526188	0.507398	318.028	0.532824	2	29.3408	112
S100a10	3	93560908	93561148	0.507398	243.483	0.301396	1	29.3408	112
Tdpoz2	3	93651641	93652721	0.507398	823.836	1.05441	4	29.3408	112
Tdpoz1	3	93670325	93671525	0.507398	740.125	0.900671	4	29.3408	112
Tdpoz4	3	93796353	93797553	0.507398	751.576	1.0471	4	29.3408	112
Tdpoz3	3	93825967	93827047	0.507398	893.193	0.938364	4	29.3408	112
Gm9125	3	93937621	94050204	0.507398	632.019	3.20909	14	29.3408	112
Tdpoz7	3	93960262	93961342	0.507398	595.218	1.04447	4	29.3408	112
Tdpoz5	3	93960262	93961342	0.507398	595.218	1.04447	4	29.3408	112
Spopfm2	3	94175381	94176581	0.507398	810.426	0.87375	4	29.3408	112
Il11ra1	4	41766071	41769695	0.262402	343.592	1.294	6	37.0634	150
Ccl27a	4	41769455	41771243	0.262402	247.236	0.765371	4	37.0634	150
Gm3893	4	41903627	42219879	0.262402	214.51	17.2197	73	37.0634	150
LOC100041504	4	41903627	42256227	0.262402	212.207	17.7674	76	37.0634	150
Ccl21c	4	41903627	42256227	0.262402	212.207	17.7674	76	37.0634	150
Gm21541	4	41903627	42256227	0.262402	212.207	17.7674	76	37.0634	150
Gm10591	4	41903627	42256227	0.262402	212.207	17.7674	76	37.0634	150
Gm13304	4	41903627	42256227	0.262402	212.207	17.7674	76	37.0634	150
Ccl21b	4	41903627	42256227	0.262402	212.207	17.7674	76	37.0634	150
Gm20878	4	41941517	41941667	0.262402	95	0.143482	1	37.0634	150
Gm21586	4	41941517	41941667	0.262402	95	0.143482	1	37.0634	150
Gm21953	4	41941517	41941667	0.262402	95	0.143482	1	37.0634	150
Fam205a3	4	41966070	42715909	0.262402	228.648	24.4265	102	37.0634	150
Fam205a4	4	41966070	42715909	0.262402	228.648	24.4265	102	37.0634	150
Fam205a2	4	41966070	42528222	0.262402	241.06	22.4389	95	37.0634	150
4933409K07Rik	4	42032956	42461310	0.262402	223.052	14.2192	62	37.0634	150
Gm7819	4	42072621	42089739	0.262402	317.028	2.26402	10	37.0634	150
LOC100861978	4	42154055	42158526	0.262402	112.901	0.680783	4	37.0634	150
Gm13306	4	42154055	42158526	0.262402	112.901	0.680783	4	37.0634	150
Ccl27b	4	42154055	42158526	0.262402	112.901	0.680783	4	37.0634	150
Gm2506	4	42157003	42158526	0.262402	114.422	0.508171	3	37.0634	150
Gm2002	4	42158071	42163639	0.262402	85.4429	1.167	7	37.0634	150
Il11ra2	4	42158071	42163639	0.262402	85.4429	1.167	7	37.0634	150
Gm13305	4	42159125	42163639	0.262402	87.5764	0.908789	5	37.0634	150
4930578G10Rik	4	42715429	42849257	0.262402	228.945	9.2218	33	37.0634	150
Gm2192	4	42715429	42715909	0.262402	211.893	0.564716	2	37.0634	150
Ccl19	4	42754812	42756359	0.262402	253.003	0.484065	3	37.0634	150
Ccl21a	4	42773456	42773822	0.262402	229.832	0.379021	2	37.0634	150
Gm1987	4	42773456	42773822	0.262402	229.832	0.379021	2	37.0634	150
Fam205a1	4	42848195	42849257	0.262402	254.166	1.09297	4	37.0634	150
Bspry	4	62482576	62497071	0.838435	311.811	1.3734	6	3.4102	15
Hdhd3	4	62499156	62500116	0.838435	258.157	1.0577	4	3.4102	15
Alad	4	62509188	62510954	0.838435	397.804	0.979099	5	3.4102	15
Gm13271	4	88754841	88755441	2.15792	897.986	0.639004	2	3.89799	16
Gm13283	4	88760959	88761199	2.15792	1555.35	0.311474	1	3.89799	16
Gm13289	4	88773976	88806650	2.15792	1271.61	2.94751	13	3.89799	16
Gm13290	4	88773976	88806650	2.15792	1271.61	2.94751	13	3.89799	16
Gm13285	4	88773976	88806650	2.15792	1271.61	2.94751	13	3.89799	16
Gm13272	4	88780063	88780183	2.15792	2487.07	0.234118	1	3.89799	16
Ifnz	4	88783368	88783608	2.15792	2242.63	0.184812	1	3.89799	16
Gm13276	4	88786252	88786532	2.15792	1571.17	0.134636	1	3.89799	16
Gm13277	4	88788616	88789456	2.15792	798.62	0.415825	2	3.89799	16
Gm13278	4	88792254	88798101	2.15792	1645.02	0.538326	3	3.89799	16
Gm13279	4	88792254	88798101	2.15792	1645.02	0.538326	3	3.89799	16
Gm13275	4	88795071	88801144	2.15792	1022.5	0.535447	3	3.89799	16
Gm13288	4	88806136	88806650	2.15792	1130.41	0.603476	2	3.89799	16
Skint4	4	112081618	112165779	-6.05428	0.448149	3.48018	14	9.73353	29
Skint3	4	112235687	112298262	-6.05428	0.472688	2.72084	10	9.73353	29
Skint9	4	112386289	112434011	-6.05428	0.577648	1.84667	8	9.73353	29
Skint2	4	112616465	112647171	-0.221238	182.498	2.04725	8	6.88198	25
Skint10	4	112711390	112774847	-0.221238	135.206	2.98105	11	6.88198	25
Skint6	4	112804619	112811564	-0.221238	125.672	0.757575	4	6.88198	25
Skint6	4	112834970	113283663	-2.29159	38.0956	11.2828	50	13.5723	55
Skint5	4	113479637	113486760	-2.29159	31.525	0.79439	3	13.5723	55
Skint5	4	113511965	113568023	-5.51899	5.52914	2.26371	11	2.26371	11
Skint5	4	113571526	113885845	-1.79253	48.21	9.78348	42	9.78348	42
Vmn2r31	7	7383969	7399648	-0.492497	746.173	2.26358	11	35.9353	174
Vmn2r32	7	7463940	7479994	-0.492497	735.736	1.33697	7	35.9353	174
Vmn2r33	7	7550951	7563827	-0.492497	951.857	1.77366	9	35.9353	174
Vmn2r34	7	7671800	7689419	-0.492497	984.638	2.07145	10	35.9353	174
Vmn2r35	7	7786135	7819888	-0.492497	714.042	2.74043	12	35.9353	174
Vmn2r36	7	7876624	7902483	-0.492497	846.205	1.97846	10	35.9353	174
Vmn2r47	7	8010311	8822672	-0.492497	686.872	15.3358	74	35.9353	174
2810047C21Rik1	7	8089001	8090370	-0.492497	392.903	0.440093	2	35.9353	174
Vmn2r41	7	8138237	8150323	-0.492497	960.28	0.799904	4	35.9353	174
Vmn2r42	7	8184185	8200226	-0.492497	702.188	2.35871	11	35.9353	174
Vmn2r43	7	8244731	8257820	-0.492497	784.711	1.14933	6	35.9353	174
Vmn2r44	7	8367446	8383260	-0.492497	661.38	2.11739	11	35.9353	174
Vmn2r45	7	8471441	8485747	-0.492497	605.434	1.60253	8	35.9353	174
Vmn2r40	7	8907706	8931424	-0.492497	853.094	1.46233	7	35.9353	174
Vmn2r39	7	9014736	9030704	-0.492497	798.283	2.25275	11	35.9353	174
Vmn2r38	7	9074782	9097787	-0.492497	938.015	2.3362	11	35.9353	174
Vmn2r37	7	9206060	9223560	-0.492497	832.729	1.77614	9	35.9353	174
Vmn2r53	7	12600626	12606581	0.611147	641.952	1.02853	4	10.8423	41
Vmn2r54	7	12615180	12636171	0.611147	545.402	2.52956	11	10.8423	41
Vmn2r55	7	12651694	12685028	0.611147	473.551	2.75515	11	10.8423	41
Vmn2r56	7	12693969	12733142	0.611147	362.35	3.65344	13	10.8423	41
9230019H11Rik	10	3120191	3126596	0.365864	306.572	1.02755	4	1121.28	3605
B020014A21Rik	10	3124957	3126596	0.365864	302.58	0.80812	3	1121.28	3605
Ppp1r14c	10	3366786	3463516	0.365864	109.893	1.90516	5	1121.28	3605
Iyd	10	3540259	3554241	0.365864	209.27	1.28556	5	1121.28	3605
Plekhg1	10	3872998	3964467	0.365864	241.956	7.63262	27	1121.28	3605
Mthfd1l	10	3973247	4148144	0.365864	174.502	8.41874	30	1121.28	3605
Akap12	10	4266474	4357937	0.365864	245.478	6.33465	22	1121.28	3605
Zbtb2	10	4368446	4374776	0.365864	333.656	0.684732	4	1121.28	3605
Rmnd1	10	4403111	4427724	0.365864	357.695	2.87703	13	1121.28	3605
Gm5512	10	4403111	4427724	0.365864	357.695	2.87703	13	1121.28	3605
Armt1	10	4432631	4454274	0.365864	175.575	2.35961	8	1121.28	3605
Ccdc170	10	4512668	4561162	0.365864	196.869	3.25728	11	1121.28	3605
Esr1	10	4712356	5001426	0.365864	103.926	6.65629	18	1121.28	3605
Syne1	10	5030345	5542071	0.365864	206.722	40.2578	158	1121.28	3605
Myct1	10	5593816	5604744	0.365864	261.471	0.91743	3	1121.28	3605
Vip	10	5640621	5645023	0.365864	221.678	1.12284	5	1121.28	3605
Fbxo5	10	5799517	5805388	0.365864	315.515	1.77221	7	1121.28	3605
Mtrf1l	10	5813186	5823825	0.365864	213.319	1.61377	7	1121.28	3605
Rgs17	10	5832927	5918291	0.365864	103.851	2.05107	7	1121.28	3605
Oprm1	10	6758591	7037250	0.365864	142.666	12.2152	40	1121.28	3605
Ipcef1	10	6890455	7014164	0.365864	129.087	6.14118	19	1121.28	3605
Cnksr3	10	7120257	7211748	0.365864	174.87	3.75373	14	1121.28	3605
Lrp11	10	7596063	7623826	0.365864	170.314	1.72705	7	1121.28	3605
Pcmt1	10	7637853	7678801	0.365864	258.79	4.05705	17	1121.28	3605
A630066F11Rik	10	7664532	7664682	0.365864	188.773	0.176512	1	1121.28	3605
Nup43	10	7667942	7678801	0.365864	292.486	1.67297	7	1121.28	3605
Lats1	10	7691459	7713054	0.365864	299.894	3.79231	14	1121.28	3605
Katna1	10	7738692	7763008	0.365864	287.975	2.80643	10	1121.28	3605
Ginm1	10	7768440	7779391	0.365864	293.41	1.67245	7	1121.28	3605
Ppil4	10	7792894	7821256	0.365864	298.948	2.45166	11	1121.28	3605
Zc3h12d	10	7832424	7868085	0.365864	147.687	2.53777	10	1121.28	3605
Tab2	10	7909996	7924794	0.365864	395.096	2.70543	10	1121.28	3605
Ust	10	8207347	8518453	0.365864	77.9972	4.97643	12	1121.28	3605
Sash1	10	8725447	8885910	0.365864	146.31	7.85705	27	1121.28	3605
Samd5	10	9628927	9674973	0.365864	112.403	1.14973	4	1121.28	3605
Stxbp5	10	9760842	9900726	0.365864	219.573	8.45309	33	1121.28	3605
Adgb	10	10400517	10422772	0.365864	202.897	2.64259	10	1121.28	3605
Rab32	10	10546255	10558145	0.365864	163.956	0.818639	3	1121.28	3605
Grm1	10	10688951	11080547	0.365864	138.392	7.68441	22	1121.28	3605
Shprh	10	11151598	11213555	0.365864	278.29	8.50491	35	1121.28	3605
Fbxo30	10	11289473	11295437	0.365864	380.782	2.69946	9	1121.28	3605
Epm2a	10	11390777	11457457	0.365864	153.07	1.59731	4	1121.28	3605
Timm8a1	10	11609266	11610346	0.365864	367.742	1.03816	4	1121.28	3605
Utrn	10	12384101	12861666	0.365864	185.134	23.5324	85	1121.28	3605
Stx11	10	12941068	12942028	0.365864	187.397	1.07985	4	1121.28	3605
Sf3b5	10	13008601	13009201	0.365864	214.323	0.61705	2	1121.28	3605
Plagl1	10	13124944	13129699	0.365864	268.02	1.22131	5	1121.28	3605
Zc2hc1b	10	13150063	13178030	0.365864	198.402	1.95437	7	1121.28	3605
Ltv1	10	13178850	13193088	0.365864	204.839	2.50107	11	1121.28	3605
Phactr2	10	13214174	13388760	0.365864	153.656	6.35683	20	1121.28	3605
Fuca2	10	13501266	13514896	0.365864	278.79	1.6252	7	1121.28	3605
Pex3	10	13523830	13552921	0.365864	324.155	3.18001	13	1121.28	3605
Adat2	10	13552771	13562895	0.365864	304.669	1.32777	6	1121.28	3605
Aig1	10	13647626	13868807	0.365864	108.85	4.25426	11	1121.28	3605
Hivep2	10	14127648	14149743	0.365864	287.003	8.11961	28	1121.28	3605
Adgrg6	10	14407813	14544973	0.365864	275.415	7.5001	30	1121.28	3605
Vta1	10	14655651	14705464	0.365864	182.373	2.09315	8	1121.28	3605
1700016L04Rik	10	14716375	14747351	0.365864	400.034	3.47668	13	1121.28	3605
Gje1	10	14716375	14718188	0.365864	329.797	0.988668	4	1121.28	3605
Nmbr	10	14760258	14770594	0.365864	249.067	0.946016	4	1121.28	3605
Cited2	10	17723883	17724363	0.365864	171.25	0.397001	2	1121.28	3605
Txlnb	10	17799076	17843508	0.365864	214.198	3.02368	12	1121.28	3605
Heca	10	17902174	17916051	0.365864	208.535	1.67555	6	1121.28	3605
Abracl	10	18011603	18018928	0.365864	372.603	0.429827	2	1121.28	3605
Reps1	10	18089388	18124973	0.365864	264.293	4.83165	19	1121.28	3605
Ect2l	10	18128963	18175387	0.365864	214.798	4.58226	18	1121.28	3605
Ccdc28a	10	18214060	18230616	0.365864	205.372	0.990947	5	1121.28	3605
Nhsl1	10	18408292	18531979	0.365864	142.592	5.25077	17	1121.28	3605
Hebp2	10	18541112	18545803	0.365864	170.678	0.902559	4	1121.28	3605
Arfgef3	10	18589555	18743642	0.365864	186.89	11.6376	43	1121.28	3605
Gm32926	10	18743492	18785023	0.365864	254.14	2.63036	8	1121.28	3605
Gm4922	10	18783463	18785023	0.365864	335.689	1.83052	6	1121.28	3605
Perp	10	18845178	18855882	0.365864	150.749	0.767525	3	1121.28	3605
Tnfaip3	10	19002692	19011807	0.365864	231.058	3.1729	11	1121.28	3605
Olig3	10	19356796	19358655	0.365864	173.607	1.64765	6	1121.28	3605
Ifngr1	10	19597382	19609711	0.365864	300.147	1.88329	7	1121.28	3605
Il22ra2	10	19621977	19632962	0.365864	249.846	1.27048	5	1121.28	3605
Il20ra	10	19742849	19759688	0.365864	284.38	2.26475	8	1121.28	3605
Slc35d3	10	19849113	19851042	0.365864	127.686	1.00673	4	1121.28	3605
Pex7	10	19860869	19905932	0.365864	186.875	2.62201	10	1121.28	3605
Map3k5	10	19934839	20141610	0.365864	196.551	9.67745	34	1121.28	3605
Map7	10	20208471	20280090	0.365864	199.139	5.53456	21	1121.28	3605
Rpl32l	10	20208471	20208831	0.365864	625.039	0.257024	1	1121.28	3605
Bclaf1	10	20321973	20340113	0.365864	323.477	3.7786	16	1121.28	3605
Mtfr2	10	20347826	20360626	0.365864	254.437	1.47526	6	1121.28	3605
Pde7b	10	20400404	20724745	0.365864	150.493	4.94955	16	1121.28	3605
Ahi1	10	20959744	21079144	0.365864	209.431	7.70732	28	1121.28	3605
Myb	10	21126110	21160766	0.365864	217.854	4.48547	17	1121.28	3605
Hbs1l	10	21299119	21368353	0.365864	291.453	5.62377	21	1121.28	3605
4930455C13Rik	10	21336930	21342025	0.365864	282.456	0.60643	2	1121.28	3605
Aldh8a1	10	21377288	21395853	0.365864	239.592	2.2166	8	1121.28	3605
1700020N01Rik	10	21593329	21622434	0.365864	179.089	1.09297	4	1121.28	3605
Gm5420	10	21691002	21691688	0.365864	278.37	0.528762	2	1121.28	3605
Sgk1	10	21882582	21998862	0.365864	191.417	5.70636	20	1121.28	3605
4930444G20Rik	10	22066554	22068114	0.365864	710.631	1.35298	6	1121.28	3605
E030030I06Rik	10	22148472	22148832	0.365864	99.1444	0.305578	1	1121.28	3605
Raet1e	10	22174274	22182137	0.365864	499.906	0.816713	4	1121.28	3605
Raet1a	10	22174274	22372380	0.365864	329.219	4.90556	18	1121.28	3605
Raet1b	10	22174274	22372380	0.365864	329.219	4.90556	18	1121.28	3605
Raet1c	10	22174274	22372380	0.365864	329.219	4.90556	18	1121.28	3605
H60b	10	22283427	22288783	0.365864	420.587	1.58969	6	1121.28	3605
C920009B18Rik	10	22312851	22313001	0.365864	474.787	0.18244	1	1121.28	3605
Raet1d	10	22362699	22372380	0.365864	576.364	0.760787	4	1121.28	3605
Gm10825	10	22404815	22407529	0.365864	294.861	0.303142	2	1121.28	3605
Slc2a12	10	22645165	22702217	0.365864	215.009	3.47698	11	1121.28	3605
Tbpl1	10	22705764	22712100	0.365864	270.605	1.45945	7	1121.28	3605
Tcf21	10	22817690	22819917	0.365864	171.052	0.760107	3	1121.28	3605
Eya4	10	23106157	23323123	0.365864	198.463	6.27462	21	1121.28	3605
Rps12	10	23785181	23787059	0.365864	557.967	0.804707	4	1121.28	3605
Slc18b1	10	23797071	23826686	0.365864	315.722	3.23568	14	1121.28	3605
Vnn3	10	23851569	23869712	0.365864	268.318	2.21567	7	1121.28	3605
Vnn1	10	23894862	23904565	0.365864	236.751	1.97514	8	1121.28	3605
Taar1	10	23920389	23921349	0.365864	402.51	1.0943	4	1121.28	3605
Taar2	10	23938492	23941624	0.365864	382.239	1.43903	5	1121.28	3605
Taar3	10	23949532	23950492	0.365864	424.11	1.08474	4	1121.28	3605
Taar4	10	23960474	23961554	0.365864	367.309	0.976611	4	1121.28	3605
Taar5	10	23970671	23971751	0.365864	264.955	1.07722	4	1121.28	3605
Taar6	10	23984586	23985666	0.365864	396.93	1.13488	4	1121.28	3605
Taar7a	10	23992387	23993560	0.365864	893.203	0.990371	4	1121.28	3605
Taar7b	10	23999876	24001076	0.365864	930.645	0.87633	4	1121.28	3605
Taar7d	10	24027159	24028359	0.365864	895.374	0.954953	4	1121.28	3605
Taar7e	10	24037551	24038751	0.365864	916.478	1.01746	5	1121.28	3605
Taar7f	10	24049447	24050647	0.365864	835.253	0.871097	4	1121.28	3605
Taar8a	10	24076476	24077556	0.365864	820.986	0.866192	4	1121.28	3605
Taar8b	10	24091236	24092316	0.365864	825.271	0.870397	4	1121.28	3605
Taar8c	10	24100854	24101934	0.365864	847.45	0.84516	4	1121.28	3605
Taar9	10	24108470	24109550	0.365864	379.921	1.20273	4	1121.28	3605
Stx7	10	24155251	24187733	0.365864	222.516	2.68397	10	1121.28	3605
Moxd1	10	24244192	24301666	0.365864	196.005	3.74051	13	1121.28	3605
Gm15270	10	24595666	24595816	0.365864	87.7267	0.221781	1	1121.28	3605
Ccn2	10	24595666	24597642	0.365864	179.815	1.36586	5	1121.28	3605
Enpp1	10	24641770	24679313	0.365864	278.855	5.32447	23	1121.28	3605
Enpp3	10	24773866	24836113	0.365864	285.166	5.7532	25	1121.28	3605
Med23	10	24870031	24912864	0.365864	255.637	7.61803	30	1121.28	3605
Mir6905	10	24910678	24910918	0.365864	208.488	0.269368	1	1121.28	3605
Arg1	10	24915573	24927417	0.365864	230.093	1.4347	7	1121.28	3605
Akap7	10	25171029	25289677	0.365864	150.059	3.86514	13	1121.28	3605
Epb41l2	10	25441581	25507876	0.365864	247.996	5.9891	25	1121.28	3605
Tmem200a	10	25992858	26079238	0.365864	181.54	2.83367	10	1121.28	3605
Gm9767	10	26078518	26079478	0.365864	157.141	0.658487	4	1121.28	3605
Samd3	10	26230063	26272013	0.365864	236.654	2.98057	13	1121.28	3605
L3mbtl3	10	26276070	26352368	0.365864	272.221	4.83975	21	1121.28	3605
Arhgap18	10	26772549	26917109	0.365864	199.785	4.71587	17	1121.28	3605
Lama2	10	26981452	27467408	0.365864	173.471	21.7479	75	1121.28	3605
Ptprk	10	28075038	28595887	0.365864	169.07	12.0816	38	1121.28	3605
Themis	10	28668614	28863492	0.365864	157.185	4.94379	15	1121.28	3605
2310057J18Rik	10	28972538	28986321	0.365864	243.678	1.27869	6	1121.28	3605
Soga3	10	29146642	29197451	0.365864	117.83	2.93252	11	1121.28	3605
9330159F19Rik	10	29218087	29227408	0.365864	275.079	2.00591	9	1121.28	3605
Echdc1	10	29313609	29344784	0.365864	249.327	1.5593	6	1121.28	3605
Rnf146	10	29344304	29354353	0.365864	344.358	1.85852	7	1121.28	3605
Rspo3	10	29454047	29535339	0.365864	135.597	2.07202	7	1121.28	3605
Cenpw	10	30197122	30200539	0.365864	231.339	0.729218	3	1121.28	3605
Trmt11	10	30535057	30600684	0.365864	174.78	4.4345	15	1121.28	3605
Hint3	10	30608346	30618396	0.365864	199.649	0.870817	5	1121.28	3605
Ncoa7	10	30647462	30771808	0.365864	211.88	6.79161	22	1121.28	3605
Hey2	10	30833720	30842666	0.365864	223.385	1.65222	7	1121.28	3605
Hddc2	10	31313358	31326210	0.365864	297.173	1.36785	5	1121.28	3605
Tpd52l1	10	31332754	31445780	0.365864	130.159	3.0005	10	1121.28	3605
Rnf217	10	31502607	31608602	0.365864	203.42	3.19299	11	1121.28	3605
Nkain2	10	31691621	32889728	0.365864	65.4868	8.49995	17	1121.28	3605
Trdn	10	33083643	33474567	0.365864	152.284	13.4073	47	1121.28	3605
D830005E20Rik	10	33233799	33234039	0.365864	280.738	0.247786	1	1121.28	3605
Clvs2	10	33513211	33622977	0.365864	109.814	3.55809	10	1121.28	3605
Sult3a2	10	33766363	33782163	0.365864	357.674	1.54663	6	1121.28	3605
Sult3a1	10	33863986	33879260	0.365864	400.405	1.51973	6	1121.28	3605
Rsph4a	10	33905136	33914570	0.365864	242.265	2.04328	9	1121.28	3605
Zup1	10	33919260	33949505	0.365864	322.301	2.7483	10	1121.28	3605
Rwdd1	10	33996636	34019461	0.365864	219.398	1.31362	7	1121.28	3605
Trappc3l	10	34041458	34102836	0.365864	195.169	4.35723	15	1121.28	3605
Calhm4	10	34041458	34044288	0.365864	280.262	1.11488	4	1121.28	3605
Calhm5	10	34092079	34096346	0.365864	234.874	1.14299	4	1121.28	3605
Calhm6	10	34126114	34127949	0.365864	203.373	1.16632	4	1121.28	3605
Dse	10	34152194	34184138	0.365864	253.078	3.82941	13	1121.28	3605
Tspyl1	10	34282225	34284888	0.365864	288.661	2.58128	9	1121.28	3605
Tspyl4	10	34297462	34301182	0.365864	287.829	3.58758	14	1121.28	3605
Nt5dc1	10	34304793	34418466	0.365864	188.341	5.17833	22	1121.28	3605
Col10a1	10	34390577	34396091	0.365864	198.058	1.57579	8	1121.28	3605
Frk	10	34483946	34608584	0.365864	173.032	3.87498	12	1121.28	3605
Hs3st5	10	36828665	36833523	0.365864	263.452	1.40248	5	1121.28	3605
Hdac2	10	36985092	37001603	0.365864	297.854	3.26312	13	1121.28	3605
Marcks	10	37136068	37138543	0.365864	142.779	0.417956	2	1121.28	3605
Lama4	10	38965931	39110079	0.365864	250.363	10.2735	39	1121.28	3605
Fam229b	10	39118854	39120439	0.365864	260.841	0.486238	2	1121.28	3605
Tube1	10	39134004	39149657	0.365864	248.407	2.80277	11	1121.28	3605
Ccn6	10	39151129	39163675	0.365864	255.668	1.32778	5	1121.28	3605
Fyn	10	39511692	39563987	0.365864	208.86	4.18691	14	1121.28	3605
Gm16364	10	39563747	39563987	0.365864	119.938	0.281782	1	1121.28	3605
Traf3ip2	10	39625799	39654575	0.365864	218.462	2.70863	10	1121.28	3605
E130307A14Rik	10	39625799	39654575	0.365864	218.462	2.70863	10	1121.28	3605
Rev3l	10	39783116	39874273	0.365864	339.074	13.2276	49	1121.28	3605
Mfsd4b2	10	39921243	39925183	0.365864	666.815	1.06909	5	1121.28	3605
Mfsd4b3-ps	10	39947178	39950686	0.365864	535.736	1.32976	6	1121.28	3605
Mfsd4b5	10	39960379	39975301	0.365864	403.126	1.80736	8	1121.28	3605
Mfsd4b1	10	40002564	40007343	0.365864	600.986	1.31013	5	1121.28	3605
Slc16a10	10	40037167	40142048	0.365864	132.286	3.48122	10	1121.28	3605
Rpf2	10	40223679	40247023	0.365864	306.965	1.82841	10	1121.28	3605
Gtf3c6	10	40249501	40257312	0.365864	310.576	0.973034	4	1121.28	3605
Rnu3a	10	40258587	40258737	0.365864	126.327	0.16541	1	1121.28	3605
Amd1	10	40289278	40294819	0.365864	389.004	1.2036	6	1121.28	3605
Amd2	10	40289278	40294819	0.365864	389.004	1.2036	6	1121.28	3605
Cdk19	10	40349040	40479858	0.365864	160.452	5.26029	17	1121.28	3605
Slc22a16	10	40570404	40603971	0.365864	323.591	2.94225	11	1121.28	3605
Ddo	10	40631573	40648056	0.365864	260.476	1.46271	6	1121.28	3605
Mettl24	10	40729945	40810742	0.365864	123.373	1.54219	5	1121.28	3605
Cdc40	10	40833146	40883100	0.365864	255.136	3.73359	15	1121.28	3605
Wasf1	10	40920221	40937843	0.365864	241.535	2.16122	9	1121.28	3605
Gpr6	10	41070447	41071647	0.365864	139.996	1.08618	4	1121.28	3605
Fig4	10	41188489	41303078	0.365864	199.919	7.1341	25	1121.28	3605
Zbtb24	10	41451113	41465078	0.365864	223.192	2.63176	11	1121.28	3605
Mical1	10	41478004	41486942	0.365864	186.177	5.049	22	1121.28	3605
Smpd2	10	41487153	41490066	0.365864	233.914	2.64948	11	1121.28	3605
Ppil6	10	41490430	41514205	0.365864	341.43	1.82129	8	1121.28	3605
Cd164	10	41521871	41528875	0.365864	392.739	1.14377	5	1121.28	3605
Ccdc162	10	41539207	41587411	0.365864	249.911	4.22162	17	1121.28	3605
5730435O14Rik	10	41569806	41569956	0.365864	318.113	0.212197	1	1121.28	3605
Cep57l1	10	41719680	41745963	0.365864	251.776	2.39797	10	1121.28	3605
Sesn1	10	41810980	41907374	0.365864	246.704	3.32475	11	1121.28	3605
Armc2	10	41917019	42011995	0.365864	156.935	5.36459	20	1121.28	3605
Foxo3	10	42196480	42275483	0.365864	120.759	3.35787	10	1121.28	3605
Afg1l	10	42313432	42478451	0.365864	104.357	6.55598	20	1121.28	3605
Snx3	10	42502287	42534764	0.365864	124.367	1.35657	5	1121.28	3605
Nr2e1	10	42567789	42574458	0.365864	1201.25	1.04645	5	1121.28	3605
Ostm1	10	42683126	42700569	0.365864	314.794	1.13426	5	1121.28	3605
Sec63	10	42783400	42829081	0.365864	316.41	4.36878	20	1121.28	3605
Scml4	10	42912032	42957800	0.365864	117.61	3.14136	10	1121.28	3605
Sobp	10	43020984	43174082	0.365864	94.6618	4.53119	14	1121.28	3605
9030612E09Rik	10	43174685	43176365	0.365864	272.304	1.67591	6	1121.28	3605
Pdss2	10	43221730	43456521	0.365864	98.6877	6.14142	16	1121.28	3605
Bend3	10	43493580	43512107	0.365864	138.136	3.34858	12	1121.28	3605
1700021F05Rik	10	43525197	43533149	0.365864	237.013	0.857567	4	1121.28	3605
Cd24a	10	43579197	43582803	0.365864	150.162	0.524889	2	1121.28	3605
F930017D23Rik	10	43593374	43604442	0.365864	48.5117	0.749599	3	1121.28	3605
Qrsl1	10	43874473	43901684	0.365864	232.801	2.58438	11	1121.28	3605
Rtn4ip1	10	43902338	43946533	0.365864	266.815	2.36781	9	1121.28	3605
Crybg1	10	43951822	44004107	0.365864	240.923	5.2295	20	1121.28	3605
Atg5	10	44286052	44363103	0.365864	145.417	3.23238	10	1121.28	3605
Prdm1	10	44439653	44458556	0.365864	262.356	3.44067	12	1121.28	3605
Prep	10	45071999	45158558	0.365864	190.369	4.58101	16	1121.28	3605
Popdc3	10	45314736	45318018	0.365864	299.495	1.10127	4	1121.28	3605
Bves	10	45339222	45354940	0.365864	225.252	1.45539	6	1121.28	3605
Lin28b	10	45381007	45470144	0.365864	125.454	2.7157	9	1121.28	3605
Hace1	10	45588316	45711545	0.365864	215.121	8.0739	28	1121.28	3605
Grik2	10	49101069	49783261	0.365864	102.079	9.70365	25	1121.28	3605
Ascc3	10	50604746	50850646	0.365864	201.589	12.0372	45	1121.28	3605
Sim1	10	50895863	50984395	0.365864	172.775	4.53763	16	1121.28	3605
Lilr4b	10	51480625	51485985	0.365864	575.76	2.32038	10	1121.28	3605
Lilrb4a	10	51490943	51496085	0.365864	580.716	1.84666	8	1121.28	3605
Fam162b	10	51585450	51590462	0.365864	307.922	0.636272	4	1121.28	3605
Gprc6a	10	51614821	51631453	0.365864	326.714	3.12404	12	1121.28	3605
Rfx6	10	51677798	51729837	0.365864	276.926	5.58142	21	1121.28	3605
4933411G06Rik	10	51756738	51757098	0.365864	267.431	0.28164	1	1121.28	3605
Vgll2	10	52022672	52025389	0.365864	170.347	0.578665	2	1121.28	3605
Ros1	10	52045990	52195012	0.365864	221.155	12.7337	47	1121.28	3605
Dcbld1	10	52261712	52320035	0.365864	218.907	3.3521	13	1121.28	3605
Gopc	10	52339667	52381933	0.365864	234.091	3.0777	11	1121.28	3605
Nepn	10	52391613	52404367	0.365864	262.077	1.42741	6	1121.28	3605
Nus1	10	52418079	52436681	0.365864	230.233	1.75473	6	1121.28	3605
Zfa-ps	10	52542979	52545259	0.365864	725.266	1.83789	9	1121.28	3605
Slc35f1	10	52690962	53108379	0.365864	65.533	5.86028	15	1121.28	3605
Cep85l	10	53296220	53349160	0.365864	206.229	4.71371	17	1121.28	3605
Pln	10	53341892	53346012	0.365864	256.891	1.56616	7	1121.28	3605
Mcm9	10	53537290	53630166	0.365864	199.184	6.19226	22	1121.28	3605
Asf1a	10	53602284	53607890	0.365864	280.049	0.677641	3	1121.28	3605
Fam184a	10	53633583	53750915	0.365864	194.085	6.11641	23	1121.28	3605
Man1a	10	53907379	54075749	0.365864	140.361	6.57724	21	1121.28	3605
Tbc1d32	10	56017523	56228674	0.365864	210.403	12.1892	45	1121.28	3605
Msl3l2	10	56115129	56116929	0.365864	230.431	2.09565	7	1121.28	3605
Gja1	10	56387515	56390463	0.365864	278.705	2.67786	10	1121.28	3605
Hsf2	10	57495861	57512229	0.365864	299.764	2.8517	12	1121.28	3605
Serinc1	10	57517103	57527864	0.365864	299.751	1.97747	8	1121.28	3605
Pkib	10	57736262	57736412	0.365864	211.227	0.0662224	1	1121.28	3605
Fabp7	10	57784954	57788207	0.365864	372.029	1.0177	4	1121.28	3605
Smpdl3a	10	57794642	57811543	0.365864	280.53	2.24161	8	1121.28	3605
Dux	10	58231917	58232172	0.369224	4626.14	0.0682172	1	530.145	1817
Gm4981	10	58235486	58236686	0.369224	337.409	1.17258	4	530.145	1817
Gcc2	10	58255764	58304188	0.369224	281.824	5.05872	25	530.145	1817
Lims1	10	58394388	58421543	0.369224	304.571	2.50915	11	530.145	1817
Ranbp2	10	58451926	58493994	0.369224	366.356	10.5227	43	530.145	1817
Ccdc138	10	58497925	58575770	0.369224	202.176	5.16306	19	530.145	1817
Edar	10	58602842	58630148	0.369224	249.609	2.98755	11	530.145	1817
Sh3rf3	10	58813549	59136023	0.369224	89.459	7.74921	21	530.145	1817
2020-09-10	10	59141604	59221488	0.369224	152.784	3.19248	11	530.145	1817
Sowahc	10	59221981	59226438	0.369224	281.137	3.18069	12	530.145	1817
P4ha1	10	59337027	59371098	0.369224	287.833	3.45339	15	530.145	1817
Pla2g12b	10	59403755	59421642	0.369224	145.073	0.980473	4	530.145	1817
Oit3	10	59423904	59441712	0.369224	229.004	2.55793	10	530.145	1817
Mcu	10	59448728	59616409	0.369224	119.829	3.35307	11	530.145	1817
Micu1	10	59727917	59863376	0.369224	173.495	5.30835	17	530.145	1817
Dnajb12	10	59879623	59896529	0.369224	185.695	2.09351	8	530.145	1817
Ddit4	10	59950481	59951533	0.369224	93.9842	0.522936	2	530.145	1817
Anapc16	10	59988659	59996637	0.369224	257.195	0.58135	3	530.145	1817
Ascc1	10	60004782	60098270	0.369224	158.883	4.01573	12	530.145	1817
Spock2	10	60106411	60131521	0.369224	143.691	3.0623	12	530.145	1817
Mir6906	10	60126822	60127062	0.369224	188.488	0.30874	1	530.145	1817
Chst3	10	60185583	60188261	0.369224	207.261	1.72696	6	530.145	1817
Psap	10	60277671	60301770	0.369224	256.27	3.85379	16	530.145	1817
Cdh23	10	60303356	60657359	0.369224	161.767	22.9781	86	530.145	1817
Vsir	10	60346971	60368979	0.369224	149.011	2.60828	9	530.145	1817
Gm17455	10	60402896	60403616	0.369224	248.149	0.791583	3	530.145	1817
Slc29a3	10	60715802	60752793	0.369224	112.243	2.43497	9	530.145	1817
Unc5b	10	60765169	60831185	0.369224	134.508	4.84201	19	530.145	1817
Pldi	10	60928232	60928832	0.369224	250.472	0.482753	2	530.145	1817
Pcbd1	10	61089324	61093915	0.369224	231.55	0.911448	4	530.145	1817
Sgpl1	10	61100817	61146330	0.369224	215.358	3.90014	15	530.145	1817
Tbata	10	61174257	61188694	0.369224	185.465	2.45881	10	530.145	1817
Adamts14	10	61198417	61271296	0.369224	105.738	6.69121	24	530.145	1817
Prf1	10	61299913	61303844	0.369224	183.56	1.75618	6	530.145	1817
Pald1	10	61321045	61356029	0.369224	109.286	4.97461	19	530.145	1817
Nodal	10	61418276	61424679	0.369224	170.258	1.08001	5	530.145	1817
Eif4ebp2	10	61433721	61435129	0.369224	159.088	0.529907	2	530.145	1817
Lrrc20	10	61475774	61580326	0.369224	58.0411	2.64857	8	530.145	1817
Npffr1	10	61613958	61623380	0.369224	213.562	0.554359	2	530.145	1817
Ppa1	10	61651498	61673923	0.369224	282.84	2.37019	10	530.145	1817
Sar1a	10	61684833	61691462	0.369224	360.992	1.47437	6	530.145	1817
Tysnd1	10	61695562	61702261	0.369224	171.323	1.14311	5	530.145	1817
Aifm2	10	61725844	61739498	0.369224	175.86	2.33965	9	530.145	1817
Macroh2a2	10	61739258	61757928	0.369224	229.221	1.51775	7	530.145	1817
Col13a1	10	61838646	61977788	0.369224	175.007	9.16754	41	530.145	1817
Fam241b	10	62108807	62109989	0.369224	171.378	0.41518	2	530.145	1817
Neurog3	10	62133407	62134487	0.369224	178.258	1.17742	4	530.145	1817
Tspan15	10	62187966	62231126	0.369224	150.044	2.29744	10	530.145	1817
Tacr2	10	62252772	62265278	0.369224	190.483	1.54649	6	530.145	1817
Hk1	10	62269861	62358408	0.369224	156.036	6.57252	23	530.145	1817
Hkdc1	10	62383727	62422388	0.369224	187.242	4.36687	18	530.145	1817
Supv3l1	10	62429386	62449511	0.369224	223.517	3.90915	16	530.145	1817
4930507D05Rik	10	62449361	62449511	0.369224	67.4667	0.232778	1	530.145	1817
Vps26a	10	62456710	62486486	0.369224	274.161	2.01873	9	530.145	1817
Srgn	10	62494783	62507737	0.369224	202.541	0.421882	3	530.145	1817
Kif1bp	10	62558964	62578169	0.369224	253.359	2.60438	10	530.145	1817
Ddx21	10	62582297	62602230	0.369224	286.504	3.88088	17	530.145	1817
Ddx50	10	62616196	62647236	0.369224	340.526	3.69565	14	530.145	1817
Stox1	10	62659562	62668016	0.369224	288.132	1.95224	7	530.145	1817
Ccar1	10	62744701	62791016	0.369224	295.303	4.75958	22	530.145	1817
Tet1	10	62812492	62880042	0.369224	280.417	7.92726	27	530.145	1817
Slc25a16	10	62928281	62944512	0.369224	318.114	1.97428	8	530.145	1817
Dna2	10	62949123	62973344	0.369224	249.221	4.01901	17	530.145	1817
Rufy2	10	62982636	63017398	0.369224	316.976	5.12775	23	530.145	1817
Hnrnph3	10	63015585	63019507	0.369224	348.349	1.53125	8	530.145	1817
Pbld2	10	63047426	63057756	0.369224	353.022	1.55311	7	530.145	1817
Gm16143	10	63056719	63056869	0.369224	107.56	0.190386	1	530.145	1817
Pbld1	10	63065742	63076464	0.369224	408.201	1.64586	8	530.145	1817
Atoh7	10	63100374	63100614	0.369224	87.35	0.240166	1	530.145	1817
Mypn	10	63116820	63193313	0.369224	216.884	7.25212	25	530.145	1817
Herc4	10	63243999	63317503	0.369224	280.765	6.7364	25	530.145	1817
Sirt1	10	63320619	63337157	0.369224	323.386	2.17933	9	530.145	1817
Dnajc12	10	63386645	63408295	0.369224	227.013	1.12046	5	530.145	1817
Ctnna3	10	63503995	65002868	0.369224	90.2156	18.0606	42	530.145	1817
Lrrtm3	10	63930041	64089391	0.369224	179.36	2.50385	7	530.145	1817
Gm31763	10	67013667	67039598	0.369224	193.138	1.94967	7	530.145	1817
Reep3	10	67013667	67096361	0.369224	131.101	3.53165	11	530.145	1817
Jmjd1c	10	67157868	67255551	0.369224	292.484	10.9247	40	530.145	1817
Nrbf2	10	67267451	67275671	0.369224	213.921	0.984407	5	530.145	1817
Egr2	10	67538184	67541025	0.369224	202.399	1.57122	6	530.145	1817
Ado	10	67547967	67548527	0.369224	143.485	0.472995	2	530.145	1817
Zfp365	10	67888779	67909992	0.369224	195.194	1.95007	7	530.145	1817
Rtkn2	10	67987284	68041947	0.369224	221.837	3.13072	13	530.145	1817
Arid5b	10	68096445	68278789	0.369224	169.077	6.85394	22	530.145	1817
Cabcoco1	10	68431225	68541861	0.369224	123.467	2.55197	9	530.145	1817
Tmem26	10	68723874	68778887	0.369224	169.118	2.71996	9	530.145	1817
Rhobtb1	10	69248721	69289723	0.369224	199.035	3.38011	13	530.145	1817
Cdk1	10	69338456	69350173	0.369224	250.057	1.93094	7	530.145	1817
Ank3	10	69534162	70015642	0.369224	211.423	22.9426	82	530.145	1817
Ccdc6	10	70142532	70187872	0.369224	115.885	1.94058	8	530.145	1817
Mrln	10	70204630	70219675	0.369224	138.56	1.18945	4	530.145	1817
Slc16a9	10	70255973	70284083	0.369224	212.555	2.45119	9	530.145	1817
Fam13c	10	70440787	70557420	0.369224	127.727	5.55336	19	530.145	1817
Phyhipl	10	70559213	70599115	0.369224	181.116	2.1921	7	530.145	1817
Bicc1	10	70922901	71159637	0.369224	162.832	7.21296	26	530.145	1817
Tfam	10	71228508	71237017	0.369224	283.704	1.43407	6	530.145	1817
Ube2d1	10	71255760	71262289	0.369224	298.898	1.20589	5	530.145	1817
Cisd1	10	71330990	71336435	0.369224	180.002	0.445797	2	530.145	1817
Ipmk	10	71347900	71381870	0.369224	194.334	2.45002	9	530.145	1817
1700049L16Rik	10	71980062	71980749	0.369224	402.953	0.799181	3	530.145	1817
Zwint	10	72654857	72657445	0.369224	212.965	1.48551	7	530.145	1817
Pcdh15	10	73947010	74646095	0.369224	152.361	20.8284	63	530.145	1817
Rsph14	10	74957481	75032607	0.369224	161.222	4.00888	13	530.145	1817
Gnaz	10	74991358	75015219	0.369224	131.249	1.60728	5	530.145	1817
Rab36	10	75038395	75052559	0.369224	190.43	2.14128	10	530.145	1817
Bcr	10	75060966	75182343	0.369224	163.222	6.63557	26	530.145	1817
Specc1l	10	75229800	75309893	0.369224	246.752	5.19777	21	530.145	1817
Adora2a	10	75326009	75333960	0.369224	252.231	1.2256	5	530.145	1817
Upb1	10	75407016	75439968	0.369224	254.838	2.34594	10	530.145	1817
Gucd1	10	75508832	75512136	0.369224	162.15	1.23166	5	530.145	1817
Snrpd3	10	75519276	75535350	0.369224	114.817	1.26553	4	530.145	1817
Lrrc75b	10	75553556	75557403	0.369224	181.356	0.969822	4	530.145	1817
Ggt1	10	75574195	75586073	0.369224	189.739	3.08063	12	530.145	1817
Ggt5	10	75589675	75614925	0.369224	174.455	3.49437	14	530.145	1817
Susd2	10	75637267	75643967	0.369224	220.247	3.90621	15	530.145	1817
Cabin1	10	75646494	75755429	0.369224	143.323	10.7146	40	530.145	1817
Ddt	10	75771379	75773328	0.369224	182.568	0.633801	3	530.145	1817
Gstt3	10	75774790	75778203	0.369224	193.805	1.04485	4	530.145	1817
Gstt1	10	75784015	75798499	0.369224	162.915	1.01887	4	530.145	1817
Gstt4	10	75815040	75822426	0.369224	245.387	1.26077	5	530.145	1817
Gstt2	10	75831868	75834289	0.369224	262.839	1.20104	5	530.145	1817
Derl3	10	75893380	75895342	0.369224	187.475	1.62921	7	530.145	1817
Smarcb1	10	75896977	75921408	0.369224	167.178	1.98197	9	530.145	1817
Mmp11	10	75923927	75928513	0.369224	168.609	1.99349	7	530.145	1817
Chchd10	10	75935893	75937643	0.369224	146.772	0.797947	3	530.145	1817
Gm867	10	75939353	75940465	0.369224	138.212	0.556355	3	530.145	1817
Vpreb3	10	75948292	75949481	0.369224	199.267	0.608586	2	530.145	1817
Gm5134	10	75954515	76008843	0.369224	243.256	3.39642	15	530.145	1817
Zfp280b	10	76038274	76042929	0.369224	406.006	3.88485	15	530.145	1817
Slc5a4b	10	76058672	76110988	0.369224	240.982	4.05136	16	530.145	1817
Slc5a4a	10	76147477	76189279	0.369224	271.648	3.55836	15	530.145	1817
Prmt2	10	76207318	76236797	0.369224	189.442	2.67056	11	530.145	1817
Mir678	10	76207318	76207468	0.369224	215.847	0.249017	1	530.145	1817
S100b	10	76256982	76257222	0.369224	180.104	0.299061	1	530.145	1817
Dip2a	10	76264566	76313359	0.369224	201.29	7.84723	33	530.145	1817
Dip2a	10	76317859	76327796	0.283368	148.449	1.07528	4	94.0322	364
Pcnt	10	76351668	76443100	0.283368	191.193	12.8246	51	94.0322	364
1700094J05Rik	10	76388831	76401552	0.283368	212.864	2.22904	9	94.0322	364
2610028H24Rik	10	76449199	76458180	0.283368	155.206	1.62347	7	94.0322	364
Ybey	10	76463185	76468380	0.283368	236.586	1.08367	4	94.0322	364
Mcm3ap	10	76469992	76515780	0.283368	233.796	8.4381	31	94.0322	364
Lss	10	76531576	76553121	0.283368	230.891	5.14101	22	94.0322	364
4930483K19Rik	10	76546015	76553121	0.283368	233.698	1.81552	8	94.0322	364
Spatc1l	10	76562345	76570008	0.283368	219.731	1.05961	4	94.0322	364
Gm15343	10	76569295	76570008	0.283368	290.79	0.558773	2	94.0322	364
Ftcd	10	76575641	76589328	0.283368	178.55	3.33784	14	94.0322	364
Col6a2	10	76596151	76615244	0.283368	226.106	7.56228	32	94.0322	364
Col6a1	10	76709014	76725925	0.283368	210.836	8.11646	35	94.0322	364
Pcbp3	10	76762417	76825923	0.283368	153.817	4.47304	17	94.0322	364
Gm3137	10	77021747	77022227	0.283368	272.826	0.498386	2	94.0322	364
Gm10787	10	77021747	77022227	0.283368	272.826	0.498386	2	94.0322	364
Slc19a1	10	77038367	77049852	0.283368	197.397	2.12496	8	94.0322	364
Col18a1	10	77053179	77166503	0.283368	170.326	11.4332	47	94.0322	364
Gm10941	10	77258744	77259507	0.283368	121.405	0.693129	2	94.0322	364
Pofut2	10	77259132	77268609	0.283368	204.247	2.35747	9	94.0322	364
Adarb1	10	77295666	77325938	0.283368	250.22	3.15484	12	94.0322	364
Gm17769	10	77420848	77420998	0.283368	253.287	0.254857	1	94.0322	364
Fam207a	10	77488290	77515790	0.283368	167.285	1.51197	6	94.0322	364
Itgb2	10	77541906	77565268	0.283368	216.381	3.69287	15	94.0322	364
Pttg1ip	10	77581783	77597105	0.283368	269.837	1.1738	5	94.0322	364
Sumo3	10	77606867	77616292	0.283368	279.603	0.832615	4	94.0322	364
Ube2g2	10	77630652	77645008	0.283368	180.566	1.73794	6	94.0322	364
Tspear	10	77706620	77726898	0.283368	376.383	1.88065	11	94.0322	364
Gm10272	10	77706620	77707045	0.283368	494.714	0.407585	2	94.0322	364
Gm10024	10	77711395	77711875	0.283368	396.456	0.247335	2	94.0322	364
Gm10142	10	77715816	77716176	0.283368	387.142	0.129298	1	94.0322	364
Krtap12-1	10	77720579	77721299	0.283368	345.427	0.534153	3	94.0322	364
Gm10100	10	77726418	77726898	0.283368	359.57	0.317303	2	94.0322	364
Tspear	10	77770618	77862650	0.967483	238.433	3.33619	14	3.61236	15
Gm3238	10	77770618	77771098	0.967483	328.932	0.373599	2	3.61236	15
Gm2696	10	77814752	77814984	0.967483	314.056	0.306163	1	3.61236	15
Krtap10-4	10	77826356	77826476	0.967483	160.542	0.183689	1	3.61236	15
Krtap10-10	10	77836550	77837270	0.967483	383.589	0.768045	3	3.61236	15
Gm10318	10	77852959	77853559	0.967483	315.792	0.406372	2	3.61236	15
Gm3285	10	77862013	77862650	0.967483	201.74	0.310796	2	3.61236	15
Tspear	10	77864582	77886622	0.294053	175.891	2.4756	10	395.67	1551
1700009J07Rik	10	77896020	77896170	0.294053	144.753	0.199739	1	395.67	1551
Lrrc3	10	77900798	77901758	0.294053	178.968	1.13098	4	395.67	1551
Trpm2	10	77910128	77967050	0.294053	167.578	8.82264	34	395.67	1551
Cfap410	10	77978652	77985136	0.294053	157.081	1.64177	8	395.67	1551
Pfkl	10	77988162	78009700	0.294053	173.386	4.97071	22	395.67	1551
Aire	10	78030193	78043108	0.294053	137.099	3.12683	13	395.67	1551
Dnmt3l	10	78042473	78063387	0.294053	205.419	3.32948	14	395.67	1551
Icosl	10	78069439	78077957	0.294053	241.775	1.9135	7	395.67	1551
Gatd3a	10	78162533	78169781	0.294053	169.759	1.49689	7	395.67	1551
Pwp2	10	78171926	78185138	0.294053	179.831	5.43452	22	395.67	1551
Trappc10	10	78187794	78231553	0.294053	216.39	5.97655	23	395.67	1551
Agpat3	10	78273640	78288054	0.294053	177.706	2.01809	8	395.67	1551
Rrp1	10	78400897	78413005	0.294053	187.637	2.43534	13	395.67	1551
Mir6907	10	78408352	78408502	0.294053	215.827	0.108865	1	395.67	1551
Cstb	10	78425733	78427494	0.294053	199.085	0.602861	3	395.67	1551
Pdxk	10	78440766	78453560	0.294053	324.257	2.01588	10	395.67	1551
Mir6908	10	78444947	78445097	0.294053	186.613	0.0824668	1	395.67	1551
Olfr1358	10	78519538	78520498	0.294053	247.689	0.921679	4	395.67	1551
Ilvbl	10	78575043	78584278	0.294053	236.47	3.70425	14	395.67	1551
Syde1	10	78585465	78591904	0.294053	149.555	2.79078	11	395.67	1551
Olfr1357	10	78611687	78612647	0.294053	242.074	1.1128	4	395.67	1551
Casp14	10	78713298	78715454	0.294053	205.161	0.923697	5	395.67	1551
Ccdc105	10	78746992	78752988	0.294053	219.279	2.08492	8	395.67	1551
Gm30400	10	78746992	78752988	0.294053	219.279	2.08492	8	395.67	1551
Slc1a6	10	78787745	78814636	0.294053	205.421	2.56013	10	395.67	1551
Olfr1356	10	78846891	78847701	0.294053	418.886	0.761314	3	395.67	1551
Olfr1355	10	78879159	78880119	0.294053	891.173	0.805923	4	395.67	1551
Olfr1354	10	78916785	78917625	0.294053	958.556	0.633505	3	395.67	1551
Olfr8	10	78955192	78956152	0.294053	929.47	0.811388	4	395.67	1551
Olfr1353	10	78969587	78970547	0.294053	382.791	1.10998	4	395.67	1551
Olfr1352	10	78983775	78984735	0.294053	482.897	1.05987	4	395.67	1551
Olfr1351	10	79017262	79018342	0.294053	469.257	1.06471	4	395.67	1551
Olfr57	10	79034736	79035816	0.294053	522.248	0.993321	4	395.67	1551
2610008E11Rik	10	79067609	79097527	0.294053	219.288	2.20491	8	395.67	1551
Vmn2r80	10	79148802	79194951	0.294053	518.998	3.43601	13	395.67	1551
Vmn2r81	10	79247780	79293889	0.294053	524.259	3.55979	14	395.67	1551
Vmn2r82	10	79356577	79396781	0.294053	486.739	3.15663	12	395.67	1551
Vmn2r83	10	79468944	79492169	0.294053	481.411	2.92183	11	395.67	1551
Plpp2	10	79527069	79533708	0.294053	182.076	1.64545	6	395.67	1551
Mir6909	10	79530831	79531071	0.294053	231.333	0.297838	1	395.67	1551
Mier2	10	79541097	79550420	0.294053	176.333	3.16593	13	395.67	1551
Theg	10	79576466	79587102	0.294053	155.11	1.97688	8	395.67	1551
C2cd4c	10	79612034	79613354	0.294053	148.787	1.48025	5	395.67	1551
Shc2	10	79621002	79631359	0.294053	200.632	2.39378	10	395.67	1551
Odf3l2	10	79639836	79645749	0.294053	138.648	1.26489	5	395.67	1551
Madcam1	10	79664546	79668421	0.294053	145.973	1.62205	6	395.67	1551
Tpgs1	10	79669355	79675967	0.294053	122.194	1.17979	4	395.67	1551
Cdc34	10	79684770	79688073	0.294053	294.15	0.785848	4	395.67	1551
Gzmm	10	79689347	79695192	0.294053	163.345	1.45667	5	395.67	1551
Bc1	10	79708689	80365304	0.294053	169.435	114.382	456	395.67	1551
Bsg	10	79708689	79711584	0.294053	203.514	1.83002	7	395.67	1551
Hcn2	10	79724358	79735138	0.294053	174.995	2.15939	8	395.67	1551
Polrmt	10	79736167	79746567	0.294053	188.972	5.63752	22	395.67	1551
Fgf22	10	79756540	79756981	0.294053	241.458	0.508296	2	395.67	1551
Rnf126	10	79759040	79762735	0.294053	137.213	1.70749	6	395.67	1551
Fstl3	10	79778534	79781512	0.294053	150.991	0.890492	4	395.67	1551
Prss57	10	79781362	79788951	0.294053	153.105	1.53801	6	395.67	1551
Palm	10	79806574	79819600	0.294053	144.241	2.3178	9	395.67	1551
Misp	10	79825691	79830114	0.294053	210.833	2.65683	10	395.67	1551
E130317F20Rik	10	79854626	79854776	0.294053	107.553	0.229454	1	395.67	1551
Ptbp1	10	79854626	79863330	0.294053	246.11	2.80535	13	395.67	1551
Plppr3	10	79860775	79874116	0.294053	199.375	3.81775	16	395.67	1551
Mir6910	10	79862640	79862880	0.294053	277.387	0.273884	1	395.67	1551
Prtn3	10	79879618	79883016	0.294053	122.574	1.01546	4	395.67	1551
Elane	10	79886275	79888136	0.294053	237.98	1.28613	5	395.67	1551
Cfd	10	79890862	79892624	0.294053	184.78	1.36867	5	395.67	1551
Med16	10	79895226	79907676	0.294053	153.372	3.41123	15	395.67	1551
R3hdm4	10	79910998	79916912	0.294053	132.73	1.47771	7	395.67	1551
Kiss1r	10	79918614	79922017	0.294053	138.125	1.00391	4	395.67	1551
Arid3a	10	79930850	79951957	0.294053	117.282	2.82869	10	395.67	1551
Wdr18	10	79960146	79967654	0.294053	170.971	2.13173	8	395.67	1551
Grin3b	10	79970845	79976727	0.294053	163.415	2.57104	10	395.67	1551
Tmem259	10	79977395	79983975	0.294053	155.737	2.95625	11	395.67	1551
Cnn2	10	79991299	79994661	0.294053	156.286	1.42105	6	395.67	1551
Abca7	10	79997556	80015501	0.294053	187.768	10.8263	42	395.67	1551
Arhgap45	10	80016781	80031069	0.294053	203.667	5.41537	22	395.67	1551
Polr2e	10	80036474	80039670	0.294053	187.971	1.54655	6	395.67	1551
Gpx4	10	80053993	80056261	0.294053	273.612	1.06601	5	395.67	1551
Sbno2	10	80057399	80086356	0.294053	176.876	6.95377	31	395.67	1551
Stk11	10	80116581	80130120	0.294053	168.649	2.62053	10	395.67	1551
Cbarp	10	80131228	80137393	0.294053	155.499	2.86208	12	395.67	1551
Atp5d	10	80142415	80145517	0.294053	206.859	1.00007	4	395.67	1551
Midn	10	80151330	80155449	0.294053	141.551	1.3118	6	395.67	1551
Cirbp	10	80169774	80172475	0.294053	214.755	1.5474	6	395.67	1551
1600002K03Rik	10	80174116	80174876	0.294053	178.81	0.35971	2	395.67	1551
Efna2	10	80186727	80188848	0.294053	175.33	0.845075	3	395.67	1551
Pwwp3a	10	80228319	80243673	0.294053	182.203	3.80761	16	395.67	1551
Ndufs7	10	80249392	80256743	0.294053	196.501	1.4876	7	395.67	1551
Gamt	10	80258266	80259959	0.294053	187.937	1.25742	5	395.67	1551
Dazap1	10	80273936	80287742	0.294053	196.73	2.09473	10	395.67	1551
Mir6911	10	80278166	80278316	0.294053	145.2	0.239366	1	395.67	1551
Rps15	10	80292391	80294118	0.294053	298.397	0.761925	3	395.67	1551
Apc2	10	80295935	80316048	0.294053	143.682	8.29659	34	395.67	1551
2310011J03Rik	10	80319326	80320366	0.294053	91.4012	0.440704	2	395.67	1551
Pcsk4	10	80321757	80329359	0.294053	161.183	3.31867	13	395.67	1551
Reep6	10	80330218	80335172	0.294053	208.444	1.05639	5	395.67	1551
Adamtsl5	10	80341120	80345697	0.294053	154.499	2.65595	11	395.67	1551
Plk5	10	80357946	80365304	0.294053	149.966	3.21496	13	395.67	1551
Mex3d	10	80381202	80386893	0.294053	133.667	1.48211	6	395.67	1551
Mbd3	10	80393860	80395634	0.294053	162.468	1.01989	4	395.67	1551
Uqcr11	10	80404105	80404345	0.294053	64.1458	0.178864	1	395.67	1551
Tcf3	10	80410082	80427766	0.294053	152.662	3.823	17	395.67	1551
Onecut3	10	80496001	80514180	0.294053	37.2867	1.11759	3	395.67	1551
Atp8b3	10	80519864	80536840	0.294053	230.552	5.96606	26	395.67	1551
Rexo1	10	80542346	80551098	0.294053	177.244	4.44651	18	395.67	1551
Klf16	10	80568890	80569250	0.294053	127.922	0.359171	1	395.67	1551
Abhd17a	10	80583829	80586738	0.294053	119.298	0.810964	4	395.67	1551
Adat3	10	80606318	80607718	0.294053	149.463	1.34298	5	395.67	1551
Scamp4	10	80606318	80614812	0.294053	157.49	3.46697	13	395.67	1551
Mir6912	10	80609273	80609513	0.294053	115.987	0.288204	1	395.67	1551
Csnk1g2	10	80634427	80640108	0.294053	167.307	2.22046	9	395.67	1551
Btbd2	10	80643489	80648660	0.294053	164.355	1.8375	8	395.67	1551
Mknk2	10	80667033	80675908	0.294053	215.177	2.83439	13	395.67	1551
Mob3a	10	80687067	80691518	0.294053	204.969	1.02374	4	395.67	1551
Izumo4	10	80702656	80705166	0.294053	244.715	1.96593	8	395.67	1551
Ap3d1	10	80707844	80742002	0.294053	217.789	7.32927	31	395.67	1551
Dot1l	10	80764532	80795463	0.294053	199.428	9.24365	37	395.67	1551
Plekhj1	10	80796376	80798002	0.294053	267.2	0.910024	4	395.67	1551
Sf3a2	10	80801174	80804872	0.294053	202.469	2.05849	9	395.67	1551
Amh	10	80805208	80807582	0.294053	145.652	1.71717	7	395.67	1551
Jsrp1	10	80808564	80811967	0.294053	138.845	0.765295	4	395.67	1551
Oaz1	10	80828188	80829276	0.294053	255.942	0.841785	4	395.67	1551
Oaz1-ps	10	80828188	80829276	0.294053	255.942	0.841785	4	395.67	1551
Mir1982	10	80828500	80829056	0.294053	275.155	0.478542	2	395.67	1551
Lingo3	10	80834272	80836192	0.294053	162.363	1.93122	7	395.67	1551
Lsm7	10	80853702	80855242	0.294053	258.407	0.464268	3	395.67	1551
Sppl2b	10	80855273	80867700	0.294053	167.79	2.67973	12	395.67	1551
Tmprss9	10	80879729	80899378	0.294053	165.9	4.98312	19	395.67	1551
Timm13	10	80900119	80900802	0.294053	175.447	0.445089	2	395.67	1551
Lmnb2	10	80903893	80918181	0.294053	135.032	2.58409	10	395.67	1551
Gadd45b	10	80930246	80931648	0.294053	222.813	0.950399	4	395.67	1551
Gng7	10	80951653	80952930	0.294053	182.813	0.45291	2	395.67	1551
Diras1	10	81021903	81022503	0.294053	208.193	0.629439	2	395.67	1551
Slc39a3	10	81030907	81033835	0.294053	122.585	0.888798	3	395.67	1551
Sgta	10	81046132	81052224	0.294053	163.091	2.17492	10	395.67	1551
Thop1	10	81070179	81082060	0.294053	153.419	3.44417	14	395.67	1551
Creb3l3	10	81084703	81092575	0.294053	174.579	2.03188	10	395.67	1551
Map2k2	10	81108732	81123874	0.294053	205.357	2.33841	10	395.67	1551
Zbtb7a	10	81143934	81148163	0.294053	131.967	1.34899	6	395.67	1551
Pias4	10	81154258	81167757	0.294053	183.488	2.23031	9	395.67	1551
Eef2	10	81176637	81181678	0.294053	255.935	3.13115	13	395.67	1551
Snord37	10	81178921	81179289	0.294053	411.579	0.292097	1	395.67	1551
Dapk3	10	81182850	81192684	0.294053	198.85	2.17521	9	395.67	1551
Atcayos	10	81199312	81207930	0.294053	231.163	1.66517	9	395.67	1551
Nmrk2	10	81199312	81202022	0.294053	227.199	1.0729	6	395.67	1551
Atcay	10	81206645	81219243	0.294053	205.142	2.29821	10	395.67	1551
Zfr2	10	81237353	81251462	0.294053	113.866	3.746	16	395.67	1551
Matk	10	81258182	81262921	0.294053	159.653	3.00562	13	395.67	1551
Mrpl54	10	81264810	81266950	0.294053	106.481	0.747877	3	395.67	1551
Apba3	10	81268877	81273143	0.294053	162.487	2.41307	9	395.67	1551
Mir3057	10	81271626	81271866	0.294053	110.525	0.250431	1	395.67	1551
Tjp3	10	81273247	81283765	0.294053	168.57	4.31555	18	395.67	1551
Pip5k1c	10	81304638	81317826	0.294053	139.032	3.13553	15	395.67	1551
Cactin	10	81322420	81326008	0.294053	185.464	2.19199	9	395.67	1551
Tbxa2r	10	81332446	81334762	0.294053	120.729	1.14454	4	395.67	1551
Gipc3	10	81337807	81343193	0.294053	167.889	1.25285	6	395.67	1551
Hmg20b	10	81346380	81350211	0.294053	144.772	1.74719	7	395.67	1551
Mfsd12	10	81357561	81365804	0.294053	213.942	2.23384	10	395.67	1551
4930404N11Rik	10	81364573	81365804	0.294053	170.478	0.536177	3	395.67	1551
Fzr1	10	81367438	81371438	0.294053	215.335	3.12047	12	395.67	1551
Dohh	10	81385729	81388044	0.294053	151.136	1.24554	4	395.67	1551
Mir6913	10	81386360	81386510	0.294053	350.647	0.173083	1	395.67	1551
Smim24	10	81393035	81394955	0.294053	168.848	0.834325	4	395.67	1551
Nfic	10	81396564	81420831	0.294053	159.475	3.1323	12	395.67	1551
Gm16104	10	81409555	81409705	0.294053	170.887	0.0650105	1	395.67	1551
Celf5	10	81462242	81482532	0.294053	159.323	2.16005	11	395.67	1551
Ncln	10	81487484	81496290	0.294053	183.359	2.83176	12	395.67	1551
S1pr4	10	81498457	81499657	0.294053	128.692	1.09345	4	395.67	1551
Gna15	10	81502871	81524001	0.294053	185.35	1.8372	7	395.67	1551
Gna11	10	81530769	81535291	0.294053	200.968	1.62165	6	395.67	1551
Tle5	10	81561126	81565701	0.294053	176.616	1.51578	6	395.67	1551
Tle2	10	81575588	81590411	0.294053	174.759	4.56999	19	395.67	1551
Tle6	10	81590996	81600116	0.294053	214.119	2.80787	12	395.67	1551
BC025920	10	81608994	81609594	0.294053	249.326	0.272255	2	395.67	1551
Sirt6	10	81622365	81626585	0.294053	182.605	1.42228	7	395.67	1551
Ankrd24	10	81629639	81638383	0.294053	171.115	1.62589	7	395.67	1551
Ankrd24	10	81638533	81647197	0.360788	190.367	2.87969	12	1357.69	4661
Gm10778	10	81662264	81818585	0.360788	561.438	2.61794	13	1357.69	4661
Zfp781	10	81746356	81747455	0.360788	295.496	0.51795	2	1357.69	4661
Gm3055	10	81746356	81747455	0.360788	295.496	0.51795	2	1357.69	4661
Zfp873	10	82061235	82061385	0.360788	367.973	0.253842	1	1357.69	4661
AU041133	10	82150196	82150821	0.360788	438.368	0.493608	2	1357.69	4661
Zfp938	10	82226035	82241231	0.360788	129.162	1.35379	5	1357.69	4661
Gm1553	10	82488045	82492598	0.360788	321.042	0.532053	3	1357.69	4661
1190007I07Rik	10	82622670	82622820	0.360788	186.027	0.234688	1	1357.69	4661
Tdg	10	82638667	82648768	0.360788	407.891	2.0791	9	1357.69	4661
Gm9855	10	82638667	82648768	0.360788	407.891	2.0791	9	1357.69	4661
Glt8d2	10	82651312	82672128	0.360788	234.84	2.1806	10	1357.69	4661
Hcfc2	10	82700962	82741355	0.360788	284.784	3.89391	15	1357.69	4661
Nfyb	10	82750313	82761894	0.360788	252.408	1.45963	8	1357.69	4661
1700028I16Rik	10	82818980	82819130	0.360788	332.027	0.265815	1	1357.69	4661
Txnrd1	10	82866973	82896070	0.360788	294.867	4.66949	18	1357.69	4661
Eid3	10	82866973	82867933	0.360788	392.735	1.21322	4	1357.69	4661
Chst11	10	82985802	83191851	0.360788	87.9111	3.59278	9	1357.69	4661
Slc41a2	10	83233536	83316631	0.360788	161.922	4.41911	14	1357.69	4661
D10Wsu102e	10	83361999	83365932	0.360788	240.2	0.644681	3	1357.69	4661
Aldh1l2	10	83490515	83534049	0.360788	232.53	5.18827	22	1357.69	4661
Washc4	10	83546733	83594263	0.360788	330.63	7.53004	31	1357.69	4661
Appl2	10	83600853	83648613	0.360788	246.378	5.14584	20	1357.69	4661
1500009L16Rik	10	83737830	83759654	0.360788	287.086	1.5131	5	1357.69	4661
Nuak1	10	84374215	84440415	0.360788	128.842	4.24294	13	1357.69	4661
4930463O16Rik	10	84488836	84492762	0.360788	240.158	0.44984	2	1357.69	4661
Ckap4	10	84527462	84533539	0.360788	181.171	1.66696	6	1357.69	4661
Tcp11l2	10	84584946	84613783	0.360788	233.133	2.39145	9	1357.69	4661
Polr3b	10	84622411	84725834	0.360788	227.622	6.96846	27	1357.69	4661
Rfx4	10	84756401	84905150	0.360788	164.216	8.46149	28	1357.69	4661
Ric8b	10	84917692	85015190	0.360788	175.687	5.08859	16	1357.69	4661
Fhl4	10	85098048	85099128	0.360788	448.753	1.14506	4	1357.69	4661
Tmem263	10	85110774	85114730	0.360788	369.012	0.52434	2	1357.69	4661
Mterf2	10	85119546	85120866	0.360788	445.653	1.45249	5	1357.69	4661
Cry1	10	85133015	85184511	0.360788	215.937	3.60483	13	1357.69	4661
Btbd11	10	85387299	85658363	0.360788	126.316	7.3747	25	1357.69	4661
Pwp1	10	85871887	85888145	0.360788	305.64	3.12441	15	1357.69	4661
Prdm4	10	85893103	85913023	0.360788	264.732	3.13319	12	1357.69	4661
Rtcb	10	85938974	85955817	0.360788	228.846	2.58745	11	1357.69	4661
Bpifc	10	85960359	86011896	0.360788	242.413	4.32011	17	1357.69	4661
Fbxo7	10	86022221	86048154	0.360788	291.716	2.43355	10	1357.69	4661
Syn3	10	86055477	86467313	0.360788	115.095	8.32039	24	1357.69	4661
Timp3	10	86300793	86345922	0.360788	131.881	1.80356	6	1357.69	4661
1810014B01Rik	10	86689893	86690013	0.360788	411.475	0.222106	1	1357.69	4661
Hsp90b1	10	86691024	86705390	0.360788	303.75	3.91419	16	1357.69	4661
Ttc41	10	86712931	86776847	0.360788	243.42	5.77145	21	1357.69	4661
Nt5dc3	10	86804752	86834236	0.360788	266.059	3.02591	13	1357.69	4661
Stab2	10	86841539	87007888	0.360788	225.593	17.3959	72	1357.69	4661
1700113H08Rik	10	87073957	87230463	0.360788	141.199	4.40465	12	1357.69	4661
Ascl1	10	87492374	87493688	0.360788	204.785	0.846836	3	1357.69	4661
Pah	10	87521955	87583614	0.360788	251.633	3.73335	14	1357.69	4661
Igf1	10	87859290	87930746	0.360788	164.993	2.23404	8	1357.69	4661
Pmch	10	88091080	88092223	0.360788	272.439	0.792576	3	1357.69	4661
Parpbp	10	88091080	88144135	0.360788	273.848	3.97592	14	1357.69	4661
Nup37	10	88148180	88178249	0.360788	250.001	2.35255	9	1357.69	4661
Washc3	10	88201176	88245857	0.360788	193.974	2.96294	10	1357.69	4661
Dram1	10	88324672	88356976	0.360788	154.161	2.20546	8	1357.69	4661
Gnptab	10	88379356	88445860	0.360788	235.4	6.53722	24	1357.69	4661
Sycp3	10	88462411	88473033	0.360788	303.641	1.64157	8	1357.69	4661
Chpt1	10	88472883	88503821	0.360788	204.991	2.58802	10	1357.69	4661
Mybpc1	10	88519845	88605002	0.360788	240.149	7.61736	29	1357.69	4661
Spic	10	88675626	88680569	0.360788	280.027	1.49322	6	1357.69	4661
Gm4925	10	88730288	88731128	0.360788	401.173	0.805241	3	1357.69	4661
Arl1	10	88733490	88743097	0.360788	424.848	1.09933	5	1357.69	4661
Utp20	10	88746860	88826687	0.360788	250.068	15.4809	62	1357.69	4661
Slc5a8	10	88886301	88926391	0.360788	309.398	3.85138	15	1357.69	4661
Ano4	10	88952168	89149336	0.360788	187.915	9.00245	31	1357.69	4661
Gas2l3	10	89413081	89433835	0.360788	299.901	3.05455	12	1357.69	4661
Nr1h4	10	89454648	89516529	0.360788	182.487	3.58931	12	1357.69	4661
Slc17a8	10	89576305	89620908	0.360788	183.696	3.70732	13	1357.69	4661
Scyl2	10	89640431	89678485	0.360788	278.403	4.68066	19	1357.69	4661
Actr6	10	89712374	89732266	0.360788	296.613	2.30439	10	1357.69	4661
Uhrf1bp1l	10	89772547	89818112	0.360788	248.211	6.7341	25	1357.69	4661
Anks1b	10	89873617	90967112	0.360788	126.873	15.3609	42	1357.69	4661
Apaf1	10	90991402	91080074	0.360788	258.256	6.48972	24	1357.69	4661
Ikbip	10	91083090	91102548	0.360788	290.978	2.15895	8	1357.69	4661
Slc25a3	10	91116923	91123749	0.360788	261.956	1.74438	7	1357.69	4661
Tmpo	10	91149436	91166125	0.360788	289.229	3.48191	14	1357.69	4661
Mir135a-2	10	92072094	92072244	0.360788	312.84	0.266524	1	1357.69	4661
Rmst	10	92165087	92165237	0.360788	200.127	0.152817	1	1357.69	4661
Nedd1	10	92686152	92719672	0.360788	284.177	3.19681	14	1357.69	4661
Cfap54	10	92921231	93081609	0.360788	185.575	6.28149	22	1357.69	4661
Cdk17	10	93208138	93239665	0.360788	280.492	3.61351	16	1357.69	4661
Elk3	10	93249887	93310950	0.360788	142.966	2.90906	9	1357.69	4661
Lta4h	10	93453468	93484720	0.360788	270.787	3.95736	18	1357.69	4661
Hal	10	93489073	93516371	0.360788	296.875	4.77805	19	1357.69	4661
Amdhd1	10	93524367	93537371	0.360788	197.223	1.86059	8	1357.69	4661
Ccdc38	10	93545396	93584121	0.360788	268.72	3.73711	17	1357.69	4661
Snrpf	10	93583436	93588179	0.360788	376.544	0.581405	3	1357.69	4661
Ntn4	10	93644434	93745904	0.360788	140.809	4.67896	14	1357.69	4661
Gm8580	10	93665793	93665943	0.360788	537.827	0.184706	1	1357.69	4661
Gm15915	10	93682376	93682736	0.360788	180.811	0.255887	1	1357.69	4661
Usp44	10	93845651	93847271	0.360788	337.231	1.58407	6	1357.69	4661
Metap2	10	93861295	93880183	0.360788	322.357	1.89043	8	1357.69	4661
Vezt	10	93963772	94035746	0.360788	213.479	4.66405	18	1357.69	4661
Mir331	10	93963772	93963922	0.360788	201.847	0.232056	1	1357.69	4661
Fgd6	10	94043266	94141830	0.360788	223.692	8.65138	31	1357.69	4661
Nr2c1	10	94156891	94195383	0.360788	316.228	3.06684	12	1357.69	4661
Ndufa12	10	94199930	94220890	0.360788	168.908	1.22427	4	1357.69	4661
Gm4792	10	94293749	94298553	0.360788	225.208	0.835611	3	1357.69	4661
Tmcc3	10	94578400	94587058	0.360788	253.613	1.68285	6	1357.69	4661
Cep83os	10	94688522	94688672	0.360788	80.14	0.214428	1	1357.69	4661
Cep83	10	94718925	94789815	0.360788	200.328	4.27264	17	1357.69	4661
Plxnc1	10	94793177	94944192	0.360788	179.542	11.2431	39	1357.69	4661
Cradd	10	95310996	95322913	0.360788	107.053	1.19523	4	1357.69	4661
Socs2	10	95412632	95413112	0.360788	615.128	0.500449	2	1357.69	4661
Mrpl42	10	95480863	95500505	0.360788	314.948	1.12658	5	1357.69	4661
Ube2n	10	95541074	95542351	0.360788	424.651	0.949206	4	1357.69	4661
Nudt4	10	95549268	95551530	0.360788	237.736	0.573279	3	1357.69	4661
Eea1	10	95973626	96042262	0.360788	224.18	6.98489	29	1357.69	4661
Btg1	10	96618218	96618698	0.360788	392.912	0.585855	2	1357.69	4661
Dcn	10	97483339	97517677	0.360788	171.01	2.75464	9	1357.69	4661
Lum	10	97568194	97572093	0.360788	316.658	1.35043	5	1357.69	4661
Kera	10	97608744	97613011	0.360788	328.575	1.30513	5	1357.69	4661
Epyc	10	97649661	97681304	0.360788	202.556	1.982	7	1357.69	4661
Gm10754	10	97682056	97694847	0.360788	190.072	1.92247	6	1357.69	4661
Ccer1	10	97693437	97694847	0.360788	220.316	1.07942	4	1357.69	4661
Atp2b1	10	98968899	99023142	0.360788	250.59	5.36178	21	1357.69	4661
Poc1b	10	99107743	99196737	0.360788	269.133	9.00535	30	1357.69	4661
Galnt4	10	99108410	99113254	0.360788	341.972	4.44848	15	1357.69	4661
Dusp6	10	99263650	99266324	0.360788	200.752	1.4653	5	1357.69	4661
Csl	10	99757780	99759220	0.360788	468.698	1.33369	5	1357.69	4661
Kitl	10	100051505	100089304	0.360788	220.952	3.32787	11	1357.69	4661
Gm4301	10	100335656	100382588	0.360788	454.091	1.65803	6	1357.69	4661
Gm4312	10	100335656	100382588	0.360788	454.091	1.65803	6	1357.69	4661
Gm4303	10	100340815	100341415	0.360788	366.596	0.457655	2	1357.69	4661
Gm4307	10	100340815	100341415	0.360788	366.596	0.457655	2	1357.69	4661
Gm4305	10	100340815	100341415	0.360788	366.596	0.457655	2	1357.69	4661
Tmtc3	10	100446915	100478026	0.360788	325.786	3.60117	14	1357.69	4661
Cep290	10	100488266	100573782	0.360788	256.158	10.1586	49	1357.69	4661
4930430F08Rik	10	100572872	100589130	0.360788	233.176	1.9434	8	1357.69	4661
1700017N19Rik	10	100594559	100615303	0.360788	314.263	2.61246	10	1357.69	4661
Mgat4c	10	102378110	102389391	0.360788	347.369	1.87296	6	1357.69	4661
Nts	10	102482286	102490347	0.360788	186.429	0.790615	4	1357.69	4661
Rassf9	10	102512470	102546095	0.360788	225.503	2.16454	7	1357.69	4661
Alx1	10	103009167	103028612	0.360788	165.64	1.67946	5	1357.69	4661
Lrriq1	10	103063312	103234202	0.360788	242.504	8.77438	34	1357.69	4661
Slc6a15	10	103389016	103418447	0.360788	294.891	3.20233	12	1357.69	4661
Tmtc2	10	105190063	105573767	0.360788	95.6846	8.92654	24	1357.69	4661
Mettl25	10	105763319	105841312	0.360788	182.3	4.36922	16	1357.69	4661
Ccdc59	10	105841457	105847216	0.360788	229.439	0.861526	4	1357.69	4661
Ppfia2	10	106474577	106929142	0.360788	148.188	11.3189	38	1357.69	4661
4930532I03Rik	10	106557181	106557331	0.360788	230.353	0.22962	1	1357.69	4661
Acss3	10	106936107	107123614	0.360788	148.016	8.70911	27	1357.69	4661
Lin7a	10	107271810	107412131	0.360788	155.043	4.01703	11	1357.69	4661
Myf5	10	107483994	107485980	0.360788	204.272	1.0588	4	1357.69	4661
Myf6	10	107493292	107494744	0.360788	185.137	0.967423	4	1357.69	4661
Ptprq	10	107517287	107719904	0.360788	221.752	13.6583	51	1357.69	4661
Ppp1r12a	10	108198777	108277309	0.360788	214.265	6.14625	24	1357.69	4661
Pawr	10	108382674	108413800	0.360788	168.58	1.80146	6	1357.69	4661
Syt1	10	108500522	108700167	0.360788	188.136	5.09408	15	1357.69	4661
Gm5136	10	108699207	108700167	0.360788	336.219	1.06672	4	1357.69	4661
Nav3	10	109684058	110000277	0.360788	194.567	14.7036	52	1357.69	4661
E2f7	10	110746287	110784772	0.360788	227.072	4.03274	14	1357.69	4661
Csrp2	10	110931920	110939308	0.360788	167.332	1.12522	5	1357.69	4661
Zdhhc17	10	110941933	110986050	0.360788	281.694	4.74705	19	1357.69	4661
Osbpl8	10	111204728	111293277	0.360788	270.432	6.53255	25	1357.69	4661
Bbs10	10	111298694	111301090	0.360788	366.925	2.13585	8	1357.69	4661
Nap1l1	10	111481176	111496116	0.360788	320.972	2.78204	13	1357.69	4661
Krr1	10	111975450	111986690	0.360788	326.485	2.51119	10	1357.69	4661
Glipr1	10	111985484	111997063	0.360788	293.667	1.41431	5	1357.69	4661
Glipr1l1	10	112060287	112078464	0.360788	300.474	0.968432	5	1357.69	4661
Glipr1l2	10	112083367	112107041	0.360788	307.623	1.33462	6	1357.69	4661
Caps2	10	112165653	112215635	0.360788	342.383	3.59597	16	1357.69	4661
Kcnc2	10	112271694	112462147	0.360788	146.94	3.36755	10	1357.69	4661
Atxn7l3b	10	112928382	112928742	0.360788	137.792	0.24816	1	1357.69	4661
Trhde	10	114401345	114801328	0.360788	128.208	10.1013	29	1357.69	4661
Tph2	10	115079633	115184896	0.360788	149.91	4.62989	15	1357.69	4661
Tbc1d15	10	115199537	115251455	0.360788	250.478	3.62513	16	1357.69	4661
Rab21	10	115290720	115315309	0.360788	228.338	1.88719	8	1357.69	4661
Tmem19	10	115342466	115361992	0.360788	188.011	2.08599	7	1357.69	4661
Thap2	10	115372512	115384299	0.360788	256.695	1.09223	4	1357.69	4661
Zfc3h1	10	115385477	115432083	0.360788	310.777	8.96264	35	1357.69	4661
Lgr5	10	115451956	115587506	0.360788	226.241	6.82541	24	1357.69	4661
Tspan8	10	115817539	115849428	0.360788	267.917	1.87103	8	1357.69	4661
Ptprr	10	116018692	116273838	0.360788	137.378	9.24452	28	1357.69	4661
Taf7l2	10	116112454	116113668	0.360788	333.852	0.983819	4	1357.69	4661
Ptprb	10	116301561	116383923	0.360788	262.856	9.21191	32	1357.69	4661
Kcnmb4	10	116418201	116473532	0.360788	155.142	2.50903	7	1357.69	4661
Kcnmb4os1	10	116418201	116421294	0.360788	357.84	0.769486	3	1357.69	4661
Kcnmb4os2	10	116473172	116473532	0.360788	129.147	0.356092	1	1357.69	4661
Cnot2	10	116486152	116549145	0.360788	251.162	4.46373	17	1357.69	4661
Myrfl	10	116776680	116896699	0.360788	196.626	7.68452	28	1357.69	4661
Rab3ip	10	116906986	116939505	0.360788	208.608	2.62182	10	1357.69	4661
D630029K05Rik	10	116968307	116969147	0.360788	244.919	0.81622	3	1357.69	4661
Best3	10	116988585	117024870	0.360788	186.486	3.61754	13	1357.69	4661
Lrrc10	10	117045374	117046694	0.360788	193.198	1.19804	5	1357.69	4661
Cct2	10	117051170	117063766	0.360788	294.18	3.62218	15	1357.69	4661
Frs2	10	117073923	117081113	0.360788	243.867	2.04748	8	1357.69	4661
Yeats4	10	117215630	117224343	0.360788	249.881	1.47288	7	1357.69	4661
9530003J23Rik	10	117234357	117238627	0.360788	333.499	1.02608	4	1357.69	4661
Lyz2	10	117278063	117282316	0.360788	390.53	0.927386	4	1357.69	4661
Lyz1	10	117288525	117292912	0.360788	375.543	1.06368	4	1357.69	4661
Cpsf6	10	117356024	117368002	0.360788	261.689	1.63304	8	1357.69	4661
Cpm	10	117629682	117683578	0.360788	192.915	2.74734	9	1357.69	4661
Mdm2	10	117690196	117709799	0.360788	300.898	2.53163	10	1357.69	4661
Slc35e3	10	117736019	117746224	0.360788	328.816	1.28863	6	1357.69	4661
Nup107	10	117750822	117792666	0.360788	254.316	5.90728	26	1357.69	4661
Rap1b	10	117817326	117824681	0.360788	228.185	1.34172	6	1357.69	4661
Mdm1	10	118142816	118168166	0.360788	232.487	3.50496	15	1357.69	4661
Il22	10	118204962	118209546	0.360788	542.659	0.978247	5	1357.69	4661
Iltifb	10	118290098	118295015	0.360788	526.076	0.884829	4	1357.69	4661
Ifng	10	118441119	118445266	0.360788	304.169	1.02742	4	1357.69	4661
Dyrk2	10	118859535	118868343	0.360788	256.153	3.39555	13	1357.69	4661
Cand1	10	119202972	119227593	0.360788	271.819	4.81324	19	1357.69	4661
Grip1	10	119819516	120084979	0.360788	160.883	10.3288	34	1357.69	4661
Helb	10	120084829	120112912	0.360788	245.485	4.80397	18	1357.69	4661
Irak3	10	120142652	120201512	0.360788	188.876	4.21907	14	1357.69	4661
Tmbim4	10	120208803	120224842	0.360788	269.547	1.48394	7	1357.69	4661
Llph	10	120231136	120231286	0.360788	279.42	0.122997	1	1357.69	4661
Hmga2	10	120364183	120473354	0.360788	175.419	3.4093	11	1357.69	4661
Mir763	10	120448019	120448169	0.360788	251.887	0.250413	1	1357.69	4661
4921513I03Rik	10	120778447	120778807	0.360788	369.031	0.323338	1	1357.69	4661
Msrb3	10	120784032	120871131	0.360788	88.5388	2.82865	9	1357.69	4661
Lemd3	10	120925353	120978084	0.360788	232.819	3.7814	15	1357.69	4661
Wif1	10	121034295	121099937	0.360788	198.035	2.86381	11	1357.69	4661
Tbc1d30	10	121266803	121343601	0.360788	304.573	4.02392	15	1357.69	4661
Gns	10	121371082	121395146	0.360788	255.731	2.57615	12	1357.69	4661
Rassf3	10	121412889	121417197	0.360788	190.734	1.02942	4	1357.69	4661
Tbk1	10	121547071	121584298	0.360788	242.6	4.6262	19	1357.69	4661
Xpot	10	121590116	121622946	0.360788	255.153	4.33357	24	1357.69	4661
D930020B18Rik	10	121641762	121692541	0.360788	246.583	4.08029	16	1357.69	4661
BC048403	10	121739972	121751130	0.360788	239.274	1.3537	5	1357.69	4661
Srgap1	10	121785345	122047219	0.360788	151.517	8.57	28	1357.69	4661
Gm9079	10	122079441	122079921	0.360788	454.128	0.397442	2	1357.69	4661
Rxylt1	10	122081373	122096477	0.360788	248.263	1.621	6	1357.69	4661
Gm4489	10	122130497	122130617	0.360788	393.25	0.21449	1	1357.69	4661
Avpr1a	10	122448756	122452396	0.360788	206.863	1.28333	5	1357.69	4661
Ppm1h	10	122782143	122941417	0.360788	108.423	5.72474	15	1357.69	4661
Mirlet7i	10	122985633	122985783	0.360788	221.947	0.0693508	1	1357.69	4661
Mon2	10	122995630	123075966	0.360788	254.974	9.76873	39	1357.69	4661
Usp15	10	123113475	123196930	0.360788	219.5	6.67516	25	1357.69	4661
Tafa2	10	123264449	123738968	0.360788	62.9711	4.59322	11	1357.69	4661
4930503E24Rik	10	124524397	124524547	0.360788	346.56	0.246211	1	1357.69	4661
Slc16a7	10	125227969	125294823	0.360788	194.631	2.2299	7	1357.69	4661
Lrig3	10	125966605	126014977	0.360788	235.986	6.05797	21	1357.69	4661
Atp23	10	126868597	126899662	0.360788	174.517	2.00955	7	1357.69	4661
Ctdsp2	10	126991482	126998619	0.360788	297.699	1.6552	9	1357.69	4661
Mir26a-2	10	126995522	126995672	0.360788	164.88	0.237731	1	1357.69	4661
Mir546	10	126998469	126998619	0.360788	132.607	0.122747	1	1357.69	4661
Avil	10	127003326	127020565	0.360788	212.38	4.58017	19	1357.69	4661
Tsfm	10	127022482	127030668	0.360788	179.948	1.55068	6	1357.69	4661
Eef1akmt3	10	127032868	127041425	0.360788	145.69	0.997544	4	1357.69	4661
Mettl1	10	127043020	127045338	0.360788	312.16	1.29024	5	1357.69	4661
Cyp27b1	10	127048257	127052146	0.360788	180.261	2.41628	9	1357.69	4661
2020-03-09	10	127056560	127058416	0.360788	182.974	0.826781	3	1357.69	4661
Cdk4	10	127064223	127066992	0.360788	410.873	1.56781	6	1357.69	4661
Tspan31	10	127068062	127070205	0.360788	315.351	1.4743	6	1357.69	4661
Agap2	10	127079895	127091870	0.360788	201.916	5.12026	21	1357.69	4661
Os9	10	127096188	127120576	0.360788	171.189	3.48956	14	1357.69	4661
B4galnt1	10	127165992	127171843	0.360788	185.416	2.45036	10	1357.69	4661
Slc26a10	10	127171603	127180581	0.360788	217.851	3.92045	16	1357.69	4661
Arhgef25	10	127182798	127190005	0.360788	252.815	3.64686	16	1357.69	4661
Dtx3	10	127190910	127193819	0.360788	153.048	1.46804	6	1357.69	4661
F420014N23Rik	10	127199013	127201231	0.360788	272.788	1.55177	6	1357.69	4661
Pip4k2c	10	127199013	127211543	0.360788	237.836	2.48661	10	1357.69	4661
Kif5a	10	127229726	127262951	0.360788	186.24	6.55188	29	1357.69	4661
Dctn2	10	127267357	127281503	0.360788	287.36	2.50127	13	1357.69	4661
Mbd6	10	127282779	127287574	0.360788	152.391	4.50035	17	1357.69	4661
Ddit3	10	127295258	127296486	0.360788	235.902	0.766547	4	1357.69	4661
Mars	10	127296246	127311634	0.360788	242.049	4.91126	20	1357.69	4661
Arhgap9	10	127322092	127329703	0.360788	193.179	3.55004	14	1357.69	4661
Gli1	10	127329985	127338529	0.360788	183.581	2.35505	10	1357.69	4661
Inhbe	10	127350213	127351575	0.360788	146.273	1.12678	4	1357.69	4661
Inhbc	10	127357037	127370417	0.360788	140.375	1.43963	5	1357.69	4661
R3hdm2	10	127444272	127498718	0.360788	265.293	4.50824	20	1357.69	4661
Stac3	10	127502725	127508488	0.360788	244.287	2.33551	10	1357.69	4661
Ndufa4l2	10	127514919	127516530	0.360788	330.061	0.950478	4	1357.69	4661
Shmt2	10	127517731	127522363	0.360788	200.601	2.24157	12	1357.69	4661
Nxph4	10	127526053	127527013	0.360788	128.214	0.815475	4	1357.69	4661
Lrp1	10	127538899	127620742	0.360788	177.045	22.5336	89	1357.69	4661
Stat6	10	127646848	127660131	0.360788	203.905	3.99923	18	1357.69	4661
Nab2	10	127661371	127666476	0.360788	155.816	2.20158	9	1357.69	4661
Nemp1	10	127688169	127696429	0.360788	278.915	1.64037	8	1357.69	4661
Myo1a	10	127705221	127720775	0.360788	214.273	6.27165	25	1357.69	4661
Tac2	10	127728132	127729562	0.360788	393.96	0.788116	4	1357.69	4661
Zbtb39	10	127741506	127747228	0.360788	273.281	5.51694	19	1357.69	4661
Gpr182	10	127749829	127751149	0.360788	220.348	1.44553	5	1357.69	4661
Rdh1	10	127759913	127765548	0.360788	697.88	0.850043	4	1357.69	4661
Rdh9	10	127776460	127791043	0.360788	470.169	1.3321	5	1357.69	4661
Rdh16	10	127801173	127813640	0.360788	765.087	0.548351	3	1357.69	4661
Rdh18-ps	10	127824259	127843948	0.360788	348.716	1.20304	5	1357.69	4661
Rdh19	10	127850116	127860347	0.360788	688.514	0.734829	4	1357.69	4661
Rdh16f2	10	127866651	127877101	0.360788	653.023	0.818981	4	1357.69	4661
Rdh7	10	127884538	127888402	0.360788	542.646	0.735887	4	1357.69	4661
Sdr9c7	10	127898614	127909972	0.360788	243.107	1.27648	4	1357.69	4661
Hsd17b6	10	127991235	127998033	0.360788	373.394	1.01652	4	1357.69	4661
Prim1	10	128015209	128029864	0.360788	296.142	2.74749	13	1357.69	4661
Naca	10	128036434	128048559	0.360788	291.082	7.45042	28	1357.69	4661
Ptges3	10	128068637	128076135	0.360788	441.685	1.1324	6	1357.69	4661
Atp5b	10	128083269	128090128	0.360788	294.344	2.47772	9	1357.69	4661
Mir677	10	128085303	128085653	0.360788	426.729	0.360614	1	1357.69	4661
Baz2a	10	128108842	128126789	0.360788	239.896	7.26444	29	1357.69	4661
Rbms2	10	128133594	128176441	0.360788	210.537	2.36672	12	1357.69	4661
Gls2	10	128199140	128209485	0.360788	291.088	3.85492	17	1357.69	4661
Spryd4	10	128210821	128211810	0.360788	223.754	0.85763	3	1357.69	4661
Mip	10	128225820	128230530	0.360788	168.913	1.25429	5	1357.69	4661
Timeless	10	128239858	128252283	0.360788	215.287	6.26785	25	1357.69	4661
Apon	10	128254444	128255404	0.360788	309.613	1.1103	4	1357.69	4661
Apof	10	128268670	128269896	0.360788	254.671	1.39555	5	1357.69	4661
Stat2	10	128276437	128291419	0.360788	263.983	5.36337	22	1357.69	4661
Il23a	10	128296764	128298010	0.360788	180.762	0.905553	4	1357.69	4661
Pan2	10	128304171	128320808	0.360788	268.678	5.80258	24	1357.69	4661
Cnpy2	10	128323307	128327098	0.360788	253.44	1.04594	4	1357.69	4661
Cs	10	128337847	128361169	0.360788	276.784	2.87454	12	1357.69	4661
Coq10a	10	128363586	128368199	0.360788	213.16	0.930761	4	1357.69	4661
Ankrd52	10	128377519	128390775	0.360788	236.118	5.94119	24	1357.69	4661
Mir6914	10	128382851	128383237	0.360788	345.402	0.306315	1	1357.69	4661
Mir6915	10	128388853	128389003	0.360788	402.273	0.196284	1	1357.69	4661
Slc39a5	10	128395997	128400124	0.360788	135.023	2.36597	9	1357.69	4661
Nabp2	10	128401702	128409345	0.360788	389.175	1.40426	6	1357.69	4661
Rnf41	10	128428567	128438437	0.360788	254.581	1.18359	5	1357.69	4661
Smarcc2	10	128461290	128488034	0.360788	253.619	6.1552	26	1357.69	4661
Myl6	10	128490928	128493611	0.360788	391.348	1.16249	5	1357.69	4661
Myl6b	10	128494378	128497405	0.360788	263.144	1.23556	6	1357.69	4661
Esyt1	10	128510548	128525882	0.360788	239.478	7.3347	31	1357.69	4661
Mir6916	10	128511599	128512394	0.360788	223.427	0.60562	2	1357.69	4661
Zc3h10	10	128544387	128545587	0.360788	223.509	1.27958	4	1357.69	4661
Rpl41	10	128548317	128549013	0.360788	375.832	0.532912	3	1357.69	4661
Pa2g4	10	128558847	128563760	0.360788	402.455	2.11325	9	1357.69	4661
Erbb3	10	128569330	128589519	0.360788	226.823	6.99146	28	1357.69	4661
Mir6917	10	128584252	128584492	0.360788	289.408	0.201307	1	1357.69	4661
Rps26	10	128624527	128626536	0.360788	337.352	0.841211	4	1357.69	4661
Ikzf4	10	128632541	128645823	0.360788	199.687	2.7155	12	1357.69	4661
Suox	10	128670788	128672624	0.360788	268.927	1.61065	6	1357.69	4661
Rab5b	10	128679466	128686948	0.360788	306.615	1.03327	4	1357.69	4661
Cdk2	10	128699067	128704888	0.360788	215.004	1.99722	7	1357.69	4661
Pmel	10	128706231	128720070	0.360788	242.166	3.33839	13	1357.69	4661
Dgka	10	128720373	128737099	0.360788	243.928	5.21281	23	1357.69	4661
Pym1	10	128747889	128766149	0.360788	86.1244	1.45807	6	1357.69	4661
Mmp19	10	128791008	128799141	0.360788	214.768	2.64468	10	1357.69	4661
Tmem198b	10	128801041	128803304	0.360788	134.791	1.30522	5	1357.69	4661
Dnajc14	10	128806194	128819066	0.360788	241.348	2.96428	11	1357.69	4661
Ormdl2	10	128818826	128820466	0.360788	182.475	0.775883	3	1357.69	4661
Sarnp	10	128821862	128877412	0.360788	268.358	3.35332	13	1357.69	4661
Gdf11	10	128885055	128891466	0.360788	185.159	1.40672	5	1357.69	4661
Cd63	10	128911425	128912766	0.360788	404.909	1.49548	6	1357.69	4661
Rdh5	10	128913703	128918586	0.360788	151.391	1.25602	4	1357.69	4661
Bloc1s1	10	128919961	128923464	0.360788	198.301	0.679613	4	1357.69	4661
Itga7	10	128933970	128957710	0.360788	220.9	5.87633	25	1357.69	4661
Mettl7b	10	128958656	128960988	0.360788	249.262	0.868498	3	1357.69	4661
Olfr9	10	128989866	128990946	0.360788	696.608	0.962392	4	1357.69	4661
Olfr763	10	129011235	129012315	0.360788	700.384	0.990707	4	1357.69	4661
Olfr765	10	129046115	129047075	0.360788	702.885	0.940525	4	1357.69	4661
Olfr767	10	129079015	129079975	0.360788	707.549	0.893227	4	1357.69	4661
Olfr768	10	129093022	129093982	0.360788	383.085	1.08622	4	1357.69	4661
Olfr769	10	129111473	129112433	0.360788	454.842	1.11298	4	1357.69	4661
Olfr770	10	129132817	129133777	0.360788	515.874	1.04753	4	1357.69	4661
Olfr771	10	129160024	129160744	0.360788	461.869	0.891492	3	1357.69	4661
Olfr772	10	129174070	129175030	0.360788	659.745	0.97711	4	1357.69	4661
Olfr773	10	129186470	129186950	0.360788	770.51	0.404255	2	1357.69	4661
Olfr774	10	129238106	129239030	0.360788	756.751	0.664909	3	1357.69	4661
Olfr775	10	129250491	129251415	0.360788	716.037	0.603009	3	1357.69	4661
Olfr776	10	129260918	129261962	0.360788	712.548	0.523672	3	1357.69	4661
Olfr777	10	129268372	129269332	0.360788	669.728	0.988479	4	1357.69	4661
Olfr780	10	129321613	129322573	0.360788	510.309	0.89242	4	1357.69	4661
Olfr781	10	129332867	129333707	0.360788	600.795	0.741362	3	1357.69	4661
Olfr782	10	129350556	129351516	0.360788	898.375	0.88473	4	1357.69	4661
Olfr784	10	129387573	129388653	0.360788	835.323	0.86924	4	1357.69	4661
Olfr786	10	129436802	129437762	0.360788	533.481	1.0389	4	1357.69	4661
Olfr787	10	129462666	129463626	0.360788	702.568	0.871423	4	1357.69	4661
Olfr788	10	129472680	129473640	0.360788	461.907	1.15324	4	1357.69	4661
Olfr790	10	129500843	129501923	0.360788	361.355	1.0858	4	1357.69	4661
Olfr791	10	129526217	129527177	0.360788	378.01	1.1621	4	1357.69	4661
Olfr792	10	129540525	129541485	0.360788	580.617	0.897488	4	1357.69	4661
Olfr794	10	129570625	129571674	0.360788	469.881	0.881654	3	1357.69	4661
Olfr796	10	129607532	129608492	0.360788	255.207	0.855833	4	1357.69	4661
Olfr798	10	129625110	129626070	0.360788	542.343	0.961778	4	1357.69	4661
Olfr799	10	129647116	129648076	0.360788	583.455	1.00077	4	1357.69	4661
Olfr800	10	129659794	129660754	0.360788	711.51	0.991613	4	1357.69	4661
Olfr801	10	129669498	129670458	0.360788	749.091	0.899822	4	1357.69	4661
Olfr802	10	129681787	129682747	0.360788	524.874	1.13528	4	1357.69	4661
Olfr803	10	129691095	129692055	0.360788	497.601	1.0824	4	1357.69	4661
Olfr804	10	129704871	129705831	0.360788	809.567	0.685494	3	1357.69	4661
Olfr805	10	129722521	129723601	0.360788	779.322	0.830961	4	1357.69	4661
Olfr806	10	129738084	129738924	0.360788	849.697	0.63546	3	1357.69	4661
Olfr807	10	129754499	129755459	0.360788	376.952	0.865496	4	1357.69	4661
Olfr808	10	129767486	129768446	0.360788	350.057	1.16998	4	1357.69	4661
Olfr809	10	129775857	129776937	0.360788	588.668	0.965053	4	1357.69	4661
Olfr810	10	129790637	129791597	0.360788	668.986	0.942003	4	1357.69	4661
Olfr811	10	129801502	129802582	0.360788	552.726	1.06706	4	1357.69	4661
Olfr812	10	129842093	129843053	0.360788	642.206	1.03573	4	1357.69	4661
Olfr813	10	129856495	129857455	0.360788	648.647	0.93995	4	1357.69	4661
Olfr814	10	129873808	129874768	0.360788	665.693	0.892768	4	1357.69	4661
Olfr815	10	129901770	129902730	0.360788	668.84	0.89182	4	1357.69	4661
Olfr816	10	129911326	129912286	0.360788	678.855	0.942365	4	1357.69	4661
Olfr818	10	129945041	129946121	0.360788	662.578	1.04839	4	1357.69	4661
Olfr819	10	129965676	129966756	0.360788	530.093	0.819293	4	1357.69	4661
Olfr247	10	129974545	129975265	0.360788	599.061	0.600636	3	1357.69	4661
Gm10310	10	129974545	129975265	0.360788	599.061	0.600636	3	1357.69	4661
Olfr820	10	130017321	130018401	0.360788	343.172	1.22053	4	1357.69	4661
Olfr821	10	130033613	130034573	0.360788	366.397	1.11644	4	1357.69	4661
Olfr822	10	130074400	130075360	0.360788	633.671	0.985354	4	1357.69	4661
Olfr823	10	130111833	130112793	0.360788	515.861	1.03371	4	1357.69	4661
Olfr824	10	130126100	130127060	0.360788	490.726	0.475635	2	1357.69	4661
Olfr825	10	130162302	130163382	0.360788	621.191	0.955777	4	1357.69	4661
Olfr826	10	130179926	130180886	0.360788	601.413	0.974923	4	1357.69	4661
Olfr827	10	130210103	130211183	0.360788	352.685	1.10926	4	1357.69	4661
Neurod4	10	130270369	130271447	0.360788	250.65	0.858995	4	1357.69	4661
Tespa1	10	130348145	130362548	0.360788	334.926	2.2591	9	1357.69	4661
Vmn2r84	10	130385772	130394257	0.360788	1071.94	2.43563	11	1357.69	4661
Vmn2r85	10	130418235	130429628	0.360788	1064.48	2.39456	11	1357.69	4661
Vmn2r86	10	130446170	130455910	0.360788	1065.04	2.46134	11	1357.69	4661
Vmn2r87	10	130471792	130497395	0.360788	764.936	2.38168	10	1357.69	4661
Pisd-ps1	11	3131882	3132138	0.345127	2199.98	0.100444	1	596.488	2034
Sfi1	11	3131882	3187444	0.345127	1049.51	4.11344	21	596.488	2034
Eif4enif1	11	3203613	3244149	0.345127	272.075	4.64461	18	596.488	2034
Mir3470a	11	3240840	3452674	0.345127	189.295	15.5184	60	596.488	2034
Drg1	11	3250224	3264947	0.345127	281.253	1.80357	8	596.488	2034
Patz1	11	3290566	3307685	0.345127	235.048	3.31839	13	596.488	2034
Pik3ip1	11	3330878	3341744	0.345127	195.637	1.2633	5	596.488	2034
Limk2	11	3345691	3409112	0.345127	147.64	4.77623	19	596.488	2034
Rnf185	11	3417947	3452674	0.345127	213.67	2.29925	9	596.488	2034
8430429K09Rik	11	3452524	3471426	0.345127	207.371	0.955316	3	596.488	2034
Pla2g3	11	3488301	3492303	0.345127	172.8	1.96474	7	596.488	2034
Inpp5j	11	3494612	3504755	0.345127	217.713	4.54174	18	596.488	2034
Selenom	11	3516187	3517200	0.345127	208.057	1.005	4	596.488	2034
Smtn	11	3517631	3537407	0.345127	191.558	6.03843	23	596.488	2034
Tug1	11	3646553	3646913	0.345127	310.2	0.283015	1	596.488	2034
Morc2a	11	3650322	3689128	0.345127	269.216	5.94556	26	596.488	2034
Osbp2	11	3705015	3863789	0.345127	129.171	5.73464	19	596.488	2034
4921536K21Rik	11	3888113	3895142	0.345127	283.771	0.735037	3	596.488	2034
Dusp18	11	3896999	3898505	0.345127	268.691	1.19808	4	596.488	2034
Slc35e4	11	3907526	3913235	0.345127	110.363	1.14407	5	596.488	2034
Tcn2	11	3917587	3931483	0.345127	167.923	2.04608	9	596.488	2034
Pes1	11	3963957	3978957	0.345127	263.538	2.06391	10	596.488	2034
Gal3st1	11	3996865	3999095	0.345127	162.124	1.36922	5	596.488	2034
Sec14l4	11	4031781	4046397	0.345127	229.215	2.702	12	596.488	2034
Sec14l3	11	4064887	4076425	0.345127	210.785	3.01331	12	596.488	2034
Mtfp1	11	4092172	4095308	0.345127	136.963	0.827274	4	596.488	2034
Sec14l2	11	4098249	4118710	0.345127	248.554	2.72114	11	596.488	2034
Rnf215	11	4135437	4140557	0.345127	178.856	1.74315	8	596.488	2034
Ccdc157	11	4143631	4151974	0.345127	160.391	2.85891	11	596.488	2034
Sf3a1	11	4160428	4180143	0.345127	238.196	3.55472	14	596.488	2034
Tbc1d10a	11	4205715	4215166	0.345127	174.167	2.26334	9	596.488	2034
Castor1	11	4220079	4221940	0.345127	223.402	1.62242	7	596.488	2034
Osm	11	4236807	4240056	0.345127	213.655	1.27293	5	596.488	2034
Lif	11	4266517	4269368	0.345127	191.486	0.872164	4	596.488	2034
Hormad2	11	4346523	4435086	0.345127	230.952	3.38486	12	596.488	2034
Mtmr3	11	4482732	4531282	0.345127	232.907	5.3568	20	596.488	2034
Gm11961	11	4626569	4630070	0.345127	372.326	0.76099	3	596.488	2034
Ascc2	11	4640349	4683022	0.345127	226.643	3.89922	17	596.488	2034
Uqcr10	11	4702107	4704350	0.345127	257.524	0.52314	3	596.488	2034
Zmat5	11	4722327	4737515	0.345127	126.063	1.11075	5	596.488	2034
Cabp7	11	4737275	4746732	0.345127	112.655	1.32291	6	596.488	2034
Nf2	11	4768156	4848987	0.345127	177.81	4.78616	18	596.488	2034
Nipsnap1	11	4873963	4893211	0.345127	216.637	2.42899	11	596.488	2034
Mir6918	11	4891353	4891503	0.345127	188.147	0.226661	1	596.488	2034
Thoc5	11	4899767	4928765	0.345127	237.337	4.33186	19	596.488	2034
Nefh	11	4939293	4945329	0.345127	424.53	1.72934	9	596.488	2034
Ap1b1	11	5009483	5041814	0.345127	214.244	5.36499	22	596.488	2034
Gas2l1	11	5056586	5064501	0.345127	145.401	3.02911	12	596.488	2034
Rasl10a	11	5058294	5060110	0.345127	130.808	0.852514	3	596.488	2034
Ewsr1	11	5070022	5099074	0.345127	271.897	3.68413	17	596.488	2034
Rhbdd3	11	5099316	5105876	0.345127	148.344	1.76105	8	596.488	2034
Emid1	11	5106784	5144410	0.345127	128.4	3.23584	14	596.488	2034
Kremen1	11	5194916	5243975	0.345127	144.558	2.28867	8	596.488	2034
Znrf3	11	5279651	5338819	0.345127	178.362	4.26785	14	596.488	2034
Xbp1	11	5521880	5524913	0.345127	237.341	0.885399	4	596.488	2034
Ccdc117	11	5531233	5541457	0.345127	320.158	1.05499	4	596.488	2034
Ankrd36	11	5569907	5689357	0.345127	244.657	8.64286	33	596.488	2034
Mrps24	11	5704409	5707412	0.345127	217.788	0.43897	2	596.488	2034
Urgcp	11	5715653	5726901	0.345127	190.704	3.0843	13	596.488	2034
Ube2d-ps	11	5784619	5784769	0.345127	242.327	0.180147	1	596.488	2034
Dbnl	11	5788510	5800048	0.345127	171.814	3.03558	12	596.488	2034
Pgam2	11	5801635	5803720	0.345127	171.174	1.13622	4	596.488	2034
Polm	11	5828928	5837775	0.345127	164.012	2.64027	11	596.488	2034
Aebp1	11	5862094	5872457	0.345127	200.177	4.9901	20	596.488	2034
Pold2	11	5872217	5876941	0.345127	177.986	2.44589	10	596.488	2034
Myl7	11	5896639	5898821	0.345127	217.843	1.45071	6	596.488	2034
Gck	11	5901621	5949636	0.345127	152.103	3.32078	12	596.488	2034
Ykt6	11	5955861	5966085	0.345127	320.291	1.53299	7	596.488	2034
Camk2b	11	5972213	6028973	0.345127	171.507	5.83763	25	596.488	2034
Nudcd3	11	6108209	6200157	0.345127	88.9725	3.23815	11	596.488	2034
Rps15a-ps6	11	6173239	6173389	0.345127	232.82	0.24543	1	596.488	2034
Npc1l1	11	6211438	6230157	0.345127	200.103	5.59734	23	596.488	2034
Ddx56	11	6259128	6267748	0.345127	248.554	3.25622	13	596.488	2034
Tmed4	11	6273693	6274872	0.345127	253.25	0.902096	4	596.488	2034
Ogdh	11	6296967	6355733	0.345127	239.037	6.14858	25	596.488	2034
Zmiz2	11	6395562	6405102	0.345127	181.568	4.24341	18	596.488	2034
Ppia	11	6418025	6419663	0.345127	521.367	0.843062	4	596.488	2034
H2az2	11	6428310	6439473	0.345127	235.13	1.05441	4	596.488	2034
Purb	11	6468441	6475117	0.345127	301.504	0.876178	3	596.488	2034
Myo1g	11	6506633	6520857	0.345127	201.528	5.54776	22	596.488	2034
Ccm2	11	6561144	6596400	0.345127	156.449	3.16034	12	596.488	2034
Nacad	11	6597811	6605792	0.345127	192.931	4.94143	17	596.488	2034
Tbrg4	11	6616572	6624225	0.345127	166.13	2.8643	11	596.488	2034
Wap	11	6635530	6638637	0.345127	252.43	0.989946	4	596.488	2034
Gm11978	11	6658509	6660295	0.345127	172.006	0.410887	2	596.488	2034
Ramp3	11	6658509	6676789	0.345127	99.0049	1.56611	5	596.488	2034
Adcy1	11	7063784	7169743	0.345127	143.459	6.50776	24	596.488	2034
Igfbp1	11	7197904	7202070	0.345127	154.458	1.10301	5	596.488	2034
Igfbp3	11	7208294	7213591	0.345127	216.208	0.888797	4	596.488	2034
Tns3	11	8434445	8549125	0.345127	177.846	9.71885	34	596.488	2034
Hus1	11	8996800	9011143	0.345127	250.696	1.98493	8	596.488	2034
Sun3	11	9016175	9039617	0.345127	248.94	2.33169	10	596.488	2034
Gm11992	11	9049082	9068418	0.345127	290.495	1.66022	7	596.488	2034
Upp1	11	9125584	9136149	0.345127	189.956	1.8679	7	596.488	2034
Abca13	11	9216113	9683387	0.345127	232.019	28.2125	96	596.488	2034
Vwc2	11	11116019	11261563	0.345127	70.3882	2.11763	6	596.488	2034
Zpbp	11	11282559	11462392	0.345127	118.127	3.23809	11	596.488	2034
Spata48	11	11464356	11515157	0.345127	207.77	3.89205	14	596.488	2034
4930512M02Rik	11	11589223	11624736	0.345127	202.924	1.37741	5	596.488	2034
Ikzf1	11	11690269	11769590	0.345127	162.79	4.24033	16	596.488	2034
Fignl1	11	11800951	11803111	0.345127	323.191	2.42145	8	596.488	2034
Ddc	11	11815207	11880661	0.345127	204.139	3.69668	14	596.488	2034
1700042O10Rik	11	11873072	11880661	0.345127	211.992	0.895229	4	596.488	2034
Grb10	11	11933415	11977075	0.345127	268.532	4.12551	19	596.488	2034
Cobl	11	12237959	12386783	0.345127	172.586	8.93191	29	596.488	2034
Pom121l12	11	14599265	14600345	0.345127	177.542	1.05347	4	596.488	2034
Vstm2a	11	16257957	16263261	0.345127	301.586	1.11888	4	596.488	2034
Sec61g	11	16501711	16506478	0.345127	295.371	0.54621	3	596.488	2034
Egfr	11	16752435	16911913	0.345127	246.311	7.80912	30	596.488	2034
Eldr	11	16951002	16951152	0.345127	152	0.266743	1	596.488	2034
Fbxo48	11	16953347	16954364	0.345127	286.646	0.575088	2	596.488	2034
Plek	11	16974060	17008636	0.345127	224.773	2.69121	11	596.488	2034
Cnrip1	11	17052138	17078601	0.345127	154.095	1.25015	4	596.488	2034
Ppp3r1	11	17182035	17198341	0.345127	216.064	1.68989	6	596.488	2034
Pno1	11	17203876	17211529	0.345127	238.564	1.52712	7	596.488	2034
Wdr92	11	17211934	17232929	0.345127	286.163	1.9177	8	596.488	2034
C1d	11	17262604	17264037	0.345127	320.147	0.657195	3	596.488	2034
Etaa1	11	17940167	17953797	0.345127	360.346	3.02433	13	596.488	2034
Meis1	11	18881599	19018285	0.345127	156.532	5.6953	19	596.488	2034
Spred2	11	19954592	20021478	0.345127	241.576	2.4977	10	596.488	2034
Actr2	11	20064653	20094456	0.345127	213.756	2.29357	8	596.488	2034
Rab1a	11	20214608	20224865	0.345127	307.157	1.1381	5	596.488	2034
Cep68	11	20230390	20242220	0.345127	213.735	2.85553	10	596.488	2034
Slc1a4	11	20304262	20332268	0.345127	196.814	2.45356	9	596.488	2034
Sertad2	11	20647774	20649094	0.345127	258.408	1.35032	5	596.488	2034
Aftph	11	20686003	20727665	0.345127	295.171	4.7801	17	596.488	2034
Lgalsl	11	20826322	20830370	0.345127	398.655	0.998586	4	596.488	2034
Peli1	11	21136059	21148539	0.345127	292.008	1.77697	7	596.488	2034
Vps54	11	21263165	21319864	0.345127	259.214	6.25072	24	596.488	2034
Ugp2	11	21321984	21370255	0.345127	199.349	3.87445	13	596.488	2034
4932414J04Rik	11	21506815	21511239	0.345127	531.363	1.34986	5	596.488	2034
Mdh1	11	21557384	21571790	0.345127	275.068	1.85001	9	596.488	2034
Wdpcp	11	21652189	21898560	0.345127	179.051	7.10398	24	596.488	2034
Otx1	11	21996197	21999487	0.345127	126.257	0.969286	5	596.488	2034
Ehbp1	11	22006735	22285598	0.345127	183.755	9.18019	32	596.488	2034
Tmem17	11	22517148	22518699	0.345127	293.121	0.89113	3	596.488	2034
B3gnt2	11	22835933	22837133	0.345127	310.426	1.25925	4	596.488	2034
Commd1	11	22899912	22982286	0.345127	160.591	3.0721	9	596.488	2034
Zrsr1	11	22973682	22974162	0.345127	363.556	0.588244	2	596.488	2034
Cct4	11	22990696	23003203	0.345127	319.523	2.90792	13	596.488	2034
Fam161a	11	23015675	23023607	0.345127	299.554	1.9525	7	596.488	2034
Xpo1	11	23261782	23296153	0.345127	334.164	5.761	22	596.488	2034
Usp34	11	23333719	23490753	0.345127	334.938	20.2538	82	596.488	2034
Ahsa2	11	23488167	23496873	0.345127	308.169	2.81066	11	596.488	2034
1700093K21Rik	11	23516404	23518974	0.345127	332.029	0.815968	4	596.488	2034
0610010F05Rik	11	23575408	23629066	0.345127	281.328	4.65152	20	596.488	2034
Pex13	11	23649260	23656142	0.345127	309.449	1.36082	5	596.488	2034
Pus10	11	23667230	23731399	0.345127	274.53	4.75154	18	596.488	2034
Rel	11	23742231	23770743	0.345127	312.365	2.68054	11	596.488	2034
Papolg	11	23863916	23895089	0.345127	292.162	4.95604	22	596.488	2034
Bcl11a	11	24080650	24172803	0.345127	140.215	1.99489	6	596.488	2034
Gm10466	11	24721362	24723353	0.345127	281.815	1.50821	6	596.488	2034
4933427E13Rik	11	25329928	25358230	0.345127	132.702	1.95536	6	596.488	2034
5730522E02Rik	11	25619458	26209928	0.345127	83.449	5.12003	11	596.488	2034
Fancl	11	26387171	26471794	0.345127	237.565	4.4754	16	596.488	2034
Vrk2	11	26471281	26593975	0.345127	165.657	5.12994	17	596.488	2034
Ccdc85a	11	28388812	28583591	0.332064	99.5142	3.30128	10	1508.79	5357
Mir216b	11	28746184	28746334	0.332064	310.953	0.212405	1	1508.79	5357
Mir216c	11	28746184	28746334	0.332064	310.953	0.212405	1	1508.79	5357
Mir216a	11	28756991	28757141	0.332064	258.547	0.21813	1	1508.79	5357
Mir217	11	28763743	28763893	0.332064	296.107	0.0905116	1	1508.79	5357
Efemp1	11	28854423	28926356	0.332064	222.147	3.73214	12	1508.79	5357
Pnpt1	11	29130717	29161524	0.332064	326.995	5.69191	27	1508.79	5357
Ppp4r3b	11	29173255	29218592	0.332064	255.921	4.68783	18	1508.79	5357
Cfap36	11	29221843	29247131	0.332064	276.873	2.49743	11	1508.79	5357
Ccdc88a	11	29374318	29507216	0.332064	227.607	7.47158	31	1508.79	5357
Prorsd1	11	29513342	29515017	0.332064	230.699	0.752282	3	1508.79	5357
Mtif2	11	29529924	29544998	0.332064	263.112	3.08948	12	1508.79	5357
Rps27a	11	29545833	29547763	0.332064	448.217	1.14479	5	1508.79	5357
Clhc1	11	29553553	29578253	0.332064	310.298	3.00329	11	1508.79	5357
Rtn4	11	29693733	29742097	0.332064	259.411	5.55909	20	1508.79	5357
Eml6	11	29746207	30024597	0.332064	238.65	12.4344	45	1508.79	5357
4931440F15Rik	11	29823436	29824201	0.332064	482.764	0.850438	3	1508.79	5357
Sptbn1	11	30100608	30219757	0.332064	208.289	11.8197	43	1508.79	5357
4930505A04Rik	11	30426143	30471842	0.332064	153.074	2.3006	7	1508.79	5357
Acyp2	11	30506291	30649385	0.332064	109.059	1.65763	6	1508.79	5357
Psme4	11	30772089	30878565	0.332064	275.955	12.7078	49	1508.79	5357
Gpr75	11	30891080	30892760	0.332064	379.069	1.55662	6	1508.79	5357
Erlec1	11	30931751	30954113	0.332064	295.563	3.26164	14	1508.79	5357
Asb3	11	30977322	31101258	0.332064	173.807	5.56033	18	1508.79	5357
Chac2	11	30977322	30986298	0.332064	305.62	1.08142	4	1508.79	5357
Stc2	11	31360095	31369906	0.332064	192.539	1.36531	5	1508.79	5357
Bod1	11	31666714	31671966	0.332064	201.601	0.751403	3	1508.79	5357
Cpeb4	11	31872249	31931537	0.332064	222.859	4.24836	15	1508.79	5357
4930524B15Rik	11	31973537	31976855	0.332064	320.085	0.617152	3	1508.79	5357
Nsg2	11	32001695	32057657	0.332064	65.4149	2.42537	8	1508.79	5357
Il9r	11	32190588	32200263	0.332064	146.27	2.25034	9	1508.79	5357
Snrnp25	11	32205551	32208755	0.332064	231.807	1.12391	5	1508.79	5357
Rhbdf1	11	32209772	32216319	0.332064	183.602	4.51575	17	1508.79	5357
Mpg	11	32226508	32232023	0.332064	187.605	1.38141	6	1508.79	5357
Nprl3	11	32231783	32267600	0.332064	179.778	3.65215	15	1508.79	5357
Hba-x	11	32276620	32278063	0.332064	194.05	0.599887	3	1508.79	5357
Hba-a1	11	32283663	32297263	0.332064	407.603	1.50209	6	1508.79	5357
Hba-a2	11	32283663	32297263	0.332064	407.603	1.50209	6	1508.79	5357
Hbq1b	11	32286969	32287697	0.332064	422.779	0.71144	3	1508.79	5357
Hbq1a	11	32300074	32300806	0.332064	379.378	0.566853	3	1508.79	5357
Sh3pxd2b	11	32371467	32423571	0.332064	219.558	3.99808	17	1508.79	5357
Ubtd2	11	32499162	32516527	0.332064	156.026	1.31624	4	1508.79	5357
Efcab9	11	32522762	32524495	0.332064	217.142	0.955888	4	1508.79	5357
Stk10	11	32533360	32622611	0.332064	137.015	5.53301	21	1508.79	5357
Fbxw11	11	32680160	32742658	0.332064	261.483	3.78721	14	1508.79	5357
Smim23	11	32820471	32824530	0.332064	215.377	0.862736	4	1508.79	5357
Fgf18	11	33117717	33147316	0.332064	134.208	1.57106	6	1508.79	5357
Npm1	11	33152742	33161646	0.332064	389.163	2.03529	11	1508.79	5357
Tlx3	11	33201263	33203224	0.332064	129.536	0.5917	3	1508.79	5357
Ranbp17	11	33213359	33504874	0.332064	174.928	9.01508	33	1508.79	5357
Gabrp	11	33552510	33573403	0.332064	214.964	2.37818	9	1508.79	5357
Kcnip1	11	33630483	33992851	0.332064	143.872	5.08074	15	1508.79	5357
Kcnmb1	11	33964646	33970408	0.332064	234.965	0.761666	3	1508.79	5357
4930469K13Rik	11	33992701	34090745	0.332064	241.797	5.65558	21	1508.79	5357
Lcp2	11	34047301	34090745	0.332064	274.466	4.77698	19	1508.79	5357
Foxi1	11	34205490	34208044	0.332064	235.66	1.22185	4	1508.79	5357
Dock2	11	34227608	34783861	0.332064	162.7	20.7404	73	1508.79	5357
Insyn2b	11	34362589	34419931	0.332064	164.349	3.47835	11	1508.79	5357
Spdl1	11	34809647	34830921	0.332064	252.613	2.5959	11	1508.79	5357
Slit3	11	35171517	35708203	0.332064	124.639	12.6135	42	1508.79	5357
Mir218-2	11	35616834	35616984	0.332064	69.0733	0.212433	1	1508.79	5357
Pank3	11	35769842	35785492	0.332064	302.438	1.86087	8	1508.79	5357
Mir103-1	11	35782390	35782540	0.332064	266.413	0.160272	1	1508.79	5357
Fbll1	11	35797441	35798161	0.332064	219.443	0.826412	3	1508.79	5357
Rars	11	35808445	35834518	0.332064	249.212	3.87793	15	1508.79	5357
Wwc1	11	35839120	35980149	0.332064	140.442	6.775	26	1508.79	5357
Tenm2	11	36007994	36944172	0.332064	126.833	19.3129	52	1508.79	5357
Mat2b	11	40679988	40694872	0.332064	259.019	2.12727	9	1508.79	5357
Hmmr	11	40702757	40733395	0.332064	268.793	4.07686	19	1508.79	5357
Nudcd2	11	40733939	40739259	0.332064	246.448	1.05428	4	1508.79	5357
Ccng1	11	40750842	40754117	0.332064	265.894	1.1218	5	1508.79	5357
Gabrg2	11	41912272	42000306	0.332064	203.263	3.71439	12	1508.79	5357
Gabra1	11	42133453	42179685	0.332064	216.111	2.89063	10	1508.79	5357
Gabra6	11	42307216	42320808	0.332064	243.15	1.75592	9	1508.79	5357
Gabrb2	11	42421297	42626896	0.332064	130.303	4.50875	13	1508.79	5357
Atp10b	11	43151571	43259954	0.332064	204.17	7.58345	27	1508.79	5357
Mir146	11	43374370	43374520	0.332064	137.447	0.111151	1	1508.79	5357
Pttg1	11	43420277	43425685	0.332064	251.991	1.135	5	1508.79	5357
Slu7	11	43437324	43446220	0.332064	252.383	3.26165	15	1508.79	5357
C1qtnf2	11	43485886	43491389	0.332064	190.367	0.881203	4	1508.79	5357
Ccnjl	11	43556540	43585742	0.332064	114.832	1.72345	6	1508.79	5357
Fabp6	11	43596047	43601537	0.332064	214.939	0.912336	4	1508.79	5357
Pwwp2a	11	43682409	43720286	0.332064	316.311	3.55702	14	1508.79	5357
Ttc1	11	43730419	43745428	0.332064	263.416	1.64117	7	1508.79	5357
Adra1b	11	43775826	43836093	0.332064	113.308	1.79539	7	1508.79	5357
Il12b	11	44404019	44413289	0.332064	209.106	1.66796	7	1508.79	5357
Ublcp1	11	44455510	44467010	0.332064	271.524	1.96009	9	1508.79	5357
Rnf145	11	44524930	44564341	0.332064	189.013	3.23042	12	1508.79	5357
Ebf1	11	44620371	45004791	0.332064	108.402	8.13873	23	1508.79	5357
Clint1	11	45882138	45909293	0.332064	243.055	3.09242	11	1508.79	5357
Lsm11	11	45933577	45937547	0.332064	221.389	1.08671	4	1508.79	5357
Thg1l	11	45948126	45955489	0.332064	166.281	1.81402	7	1508.79	5357
Sox30	11	45980788	46017404	0.332064	183.333	2.82893	9	1508.79	5357
Adam19	11	46056071	46143907	0.332064	189.046	6.60189	25	1508.79	5357
Nipal4	11	46150099	46166314	0.332064	208.469	1.77525	7	1508.79	5357
Cyfip2	11	46196352	46291690	0.332064	194.385	10.1514	39	1508.79	5357
Fndc9	11	46237640	46239906	0.332064	293.88	1.93794	7	1508.79	5357
Itk	11	46327401	46389460	0.332064	213.887	4.64516	18	1508.79	5357
Gm12167	11	46342348	46344893	0.332064	310.218	0.349859	2	1508.79	5357
Fam71b	11	46404753	46407885	0.332064	268.419	1.68616	7	1508.79	5357
Med7	11	46440539	46441139	0.332064	278.267	0.589638	2	1508.79	5357
Havcr2	11	46454938	46479485	0.332064	324.451	1.75667	8	1508.79	5357
Gm12169	11	46526190	46538038	0.332064	333.727	1.37561	6	1508.79	5357
Gm12171	11	46548346	46556071	0.332064	380.199	0.651638	4	1508.79	5357
BC053393	11	46574514	46587987	0.332064	301.173	1.21031	5	1508.79	5357
Dppa1	11	46608824	46625651	0.332064	366.875	0.985613	5	1508.79	5357
Gm4926	11	46644915	46645065	0.332064	213.273	0.150407	1	1508.79	5357
Timd2	11	46670837	46689564	0.332064	278.672	1.74591	8	1508.79	5357
Havcr1	11	46751110	46778621	0.332064	299.437	1.64105	8	1508.79	5357
Timd4	11	46810749	46843220	0.332064	233.937	2.4566	9	1508.79	5357
Sgcd	11	46979228	47195140	0.332064	149.932	3.50176	10	1508.79	5357
Rack1	11	48800427	48805659	0.332064	301.83	2.01975	8	1508.79	5357
Snord96a	11	48802018	48802168	0.332064	282.967	0.261768	1	1508.79	5357
Snord95	11	48803115	48803265	0.332064	368.34	0.243443	1	1508.79	5357
Trim41	11	48807184	48816061	0.332064	163.108	1.42315	7	1508.79	5357
Trim7	11	48825997	48850032	0.332064	176.864	2.74791	11	1508.79	5357
Irgm1	11	48865790	48868634	0.332064	378.288	1.50758	5	1508.79	5357
Gm5431	11	48888333	48894762	0.332064	825.717	1.76286	7	1508.79	5357
Gm12185	11	48907104	48916369	0.332064	779.136	1.99273	8	1508.79	5357
Psme2b	11	48945352	48946072	0.332064	515.555	0.740633	3	1508.79	5357
9930111J21Rik1	11	48947164	48967969	0.332064	671.537	2.91127	11	1508.79	5357
9930111J21Rik2	11	48966529	48967969	0.332064	778.244	1.23493	5	1508.79	5357
Tgtp1	11	48986600	48987920	0.332064	587.038	1.37304	5	1508.79	5357
Tgtp2	11	49058947	49059547	0.332064	697.777	0.450839	2	1508.79	5357
Ifi47	11	49095349	49097029	0.332064	334.241	1.67507	6	1508.79	5357
Olfr1396	11	49112769	49113729	0.332064	321.86	1.18336	4	1508.79	5357
Olfr56	11	49134237	49135437	0.332064	294.096	0.884707	4	1508.79	5357
Olfr1395	11	49148254	49149214	0.332064	223.28	1.00113	4	1508.79	5357
Olfr1394	11	49160004	49160964	0.332064	255.741	1.0636	4	1508.79	5357
Btnl9	11	49168998	49183077	0.332064	213.182	3.24646	12	1508.79	5357
Zfp62	11	49213551	49215498	0.332064	333.738	0.702922	3	1508.79	5357
Mgat1	11	49260642	49263042	0.332064	257.176	2.61499	9	1508.79	5357
Olfr1393	11	49280136	49281096	0.332064	1015.93	0.747928	4	1508.79	5357
Olfr1392	11	49293277	49294357	0.332064	975.45	0.697941	4	1508.79	5357
Olfr10	11	49317534	49318494	0.332064	995.032	0.812021	4	1508.79	5357
Olfr1391	11	49327399	49328239	0.332064	616.7	0.657781	3	1508.79	5357
Olfr1390	11	49340520	49341480	0.332064	601.356	0.993872	4	1508.79	5357
Olfr1389	11	49430447	49431527	0.332064	460.497	0.950212	4	1508.79	5357
Olfr1388	11	49443839	49444799	0.332064	670.704	0.926673	4	1508.79	5357
Olfr1387	11	49459667	49460627	0.332064	552.245	0.891012	4	1508.79	5357
Olfr1386	11	49470136	49471096	0.332064	1043.18	0.737711	4	1508.79	5357
Olfr1385	11	49494518	49495478	0.332064	1021.62	0.550527	3	1508.79	5357
Olfr1384	11	49513604	49514684	0.332064	647.818	1.02965	4	1508.79	5357
Olfr1383	11	49523711	49524671	0.332064	652.776	1.03622	4	1508.79	5357
Olfr1382	11	49535173	49536133	0.332064	1065.42	0.8083	4	1508.79	5357
Olfr1381	11	49551735	49552695	0.332064	1139.5	0.594504	3	1508.79	5357
Olfr1380	11	49563909	49564869	0.332064	1060.45	0.582851	3	1508.79	5357
Flt4	11	49624602	49651103	0.332064	182.62	7.08557	30	1508.79	5357
Scgb3a1	11	49663597	49665038	0.332064	234.541	0.898192	4	1508.79	5357
Cnot6	11	49673845	49702655	0.332064	268.109	3.28064	13	1508.79	5357
Gfpt2	11	49794149	49835811	0.332064	221.198	4.85896	19	1508.79	5357
Mapk9	11	49854200	49883334	0.332064	262.372	3.22444	12	1508.79	5357
Rasgef1c	11	49902564	49979566	0.332064	178.888	3.90048	15	1508.79	5357
Rnf130	11	50052752	50104610	0.332064	215.159	3.40221	11	1508.79	5357
Mir340	11	50069708	50069858	0.332064	422.24	0.242489	1	1508.79	5357
Tbc1d9b	11	50135789	50171411	0.332064	184.586	5.55197	21	1508.79	5357
Mrnip	11	50176765	50200076	0.332064	173.101	2.1969	8	1508.79	5357
Sqstm1	11	50200747	50210774	0.332064	181.78	1.93261	8	1508.79	5357
Mgat4b	11	50225600	50234676	0.332064	208.304	3.02003	14	1508.79	5357
Mir6919	11	50232253	50232403	0.332064	256.02	0.23105	1	1508.79	5357
Ltc4s	11	50236495	50238465	0.332064	175.602	1.21587	5	1508.79	5357
Maml1	11	50257797	50266662	0.332064	216.606	2.33514	8	1508.79	5357
Canx	11	50296217	50311809	0.332064	304.34	3.64361	14	1508.79	5357
Mir804	11	50357788	50357938	0.332064	230.28	0.254854	1	1508.79	5357
Hnrnph1	11	50378288	50385955	0.332064	421.147	2.65978	11	1508.79	5357
Rufy1	11	50389765	50421835	0.332064	222.274	3.75768	16	1508.79	5357
Adamts2	11	50603193	50804038	0.332064	116.552	7.23453	25	1508.79	5357
Zfp354c	11	50814525	50826501	0.332064	267.636	1.15405	5	1508.79	5357
Zfp879	11	50833653	50840601	0.332064	222.06	1.04886	4	1508.79	5357
Grm6	11	50851083	50864678	0.332064	166.914	3.41707	13	1508.79	5357
Zfp454	11	50873853	50886444	0.332064	257.83	1.3255	5	1508.79	5357
Zfp2	11	50900134	50901219	0.332064	236.697	0.51765	2	1508.79	5357
Zfp354b	11	50923488	50930976	0.332064	294.383	0.938407	4	1508.79	5357
Prop1	11	50950894	50953409	0.332064	99.2817	0.569066	3	1508.79	5357
Olfr1378	11	50969012	50969972	0.332064	589.39	0.486285	4	1508.79	5357
Olfr1377	11	50984683	50985643	0.332064	558.673	0.652923	4	1508.79	5357
Olfr51	11	51006954	51007914	0.332064	604.699	0.715932	4	1508.79	5357
Olfr54	11	51026993	51027953	0.332064	500.676	1.00997	4	1508.79	5357
Olfr1375	11	51048098	51049058	0.332064	546.931	1.05076	4	1508.79	5357
Zfp354a	11	51059935	51069551	0.332064	330.256	1.0457	4	1508.79	5357
9230009I02Rik	11	51091270	51091870	0.332064	413.21	0.629442	2	1508.79	5357
BC049762	11	51253741	51254593	0.332064	140.735	0.429756	2	1508.79	5357
Clk4	11	51267130	51281466	0.332064	381.496	3.41013	14	1508.79	5357
Col23a1	11	51316838	51579653	0.332064	156.623	7.64733	29	1508.79	5357
Phykpl	11	51585452	51602877	0.332064	238.453	3.79798	15	1508.79	5357
Hnrnpab	11	51600504	51605664	0.332064	271.636	2.0487	9	1508.79	5357
Nhp2	11	51619776	51623273	0.332064	211.617	0.717639	3	1508.79	5357
Rmnd5b	11	51624023	51629664	0.332064	194.513	2.08122	9	1508.79	5357
N4bp3	11	51643583	51651217	0.332064	145.855	1.80789	7	1508.79	5357
D930048N14Rik	11	51650977	51654985	0.332064	238.324	0.840985	4	1508.79	5357
0610009B22Rik	11	51685628	51686108	0.332064	494.286	0.476437	2	1508.79	5357
Sec24a	11	51695093	51743835	0.332064	251.275	4.98665	22	1508.79	5357
Sar1b	11	51777441	51791504	0.332064	313.875	1.44861	6	1508.79	5357
Jade2	11	51816855	51849081	0.332064	172.76	3.98084	15	1508.79	5357
Cdkn2aipnl	11	51967657	51975964	0.332064	199.066	1.06628	4	1508.79	5357
Ube2b	11	51986625	52000373	0.332064	226.897	1.29576	6	1508.79	5357
Cdkl3	11	52004889	52052502	0.332064	243.456	4.08647	16	1508.79	5357
Ppp2ca	11	52113103	52121997	0.332064	272.959	1.54169	6	1508.79	5357
Olfr1373	11	52144579	52145539	0.332064	1095.31	0.758578	4	1508.79	5357
Olfr1371	11	52213038	52213998	0.332064	1067.01	0.627066	3	1508.79	5357
Skp1a	11	52238194	52246061	0.332064	222.357	0.80156	4	1508.79	5357
Tcf7	11	52253831	52282804	0.332064	121.543	2.70632	11	1508.79	5357
Vdac1	11	52374224	52388566	0.332064	284.709	1.52408	7	1508.79	5357
9530068E07Rik	11	52396414	52407129	0.332064	202.998	0.905874	4	1508.79	5357
Fstl4	11	52773786	53186951	0.332064	111.072	7.86601	23	1508.79	5357
Hspa4	11	53260028	53300172	0.332064	284.342	4.58321	20	1508.79	5357
Zcchc10	11	53324630	53332362	0.332064	270.315	0.508318	4	1508.79	5357
Aff4	11	53368604	53415570	0.332064	287.825	5.34746	23	1508.79	5357
Mir6920	11	53409223	53409373	0.332064	255.493	0.2529	1	1508.79	5357
Leap2	11	53422340	53423133	0.332064	334.24	0.764556	3	1508.79	5357
Uqcrq	11	53429012	53430731	0.332064	238.693	0.601511	3	1508.79	5357
Gdf9	11	53433363	53437559	0.332064	268.148	1.68127	6	1508.79	5357
Shroom1	11	53463243	53467108	0.332064	209.521	2.91951	11	1508.79	5357
Sowaha	11	53478222	53478762	0.332064	175.41	0.60862	2	1508.79	5357
2020-09-08	11	53530625	53548494	0.332064	202.394	3.41868	15	1508.79	5357
Kif3a	11	53567437	53601094	0.332064	268.023	4.32584	20	1508.79	5357
Il4	11	53612517	53618659	0.332064	245.698	1.10393	5	1508.79	5357
Il13	11	53632021	53634683	0.332064	188.975	0.989088	4	1508.79	5357
Rad50	11	53650441	53707110	0.332064	234.971	6.19602	26	1508.79	5357
Il5	11	53720756	53724024	0.332064	321.547	0.652974	3	1508.79	5357
Irf1	11	53771241	53777460	0.332064	252.416	2.20971	9	1508.79	5357
Gm12216	11	53809693	53850085	0.332064	137.821	1.47206	5	1508.79	5357
Slc22a5	11	53865761	53891582	0.332064	306.722	2.2613	10	1508.79	5357
Slc22a21	11	53951214	53979900	0.332064	320.575	2.38263	10	1508.79	5357
Slc22a4	11	53983556	54028019	0.332064	194.096	2.95268	11	1508.79	5357
Pdlim4	11	54055016	54063829	0.332064	147.475	1.66332	6	1508.79	5357
P4ha2	11	54110179	54131284	0.332064	256.979	3.23366	14	1508.79	5357
Csf2	11	54247550	54249654	0.332064	301.003	1.09478	4	1508.79	5357
Il3	11	54265360	54267287	0.332064	273.632	1.31258	5	1508.79	5357
Acsl6	11	54304248	54361247	0.332064	190.964	5.33343	21	1508.79	5357
Meikin	11	54370609	54426722	0.332064	348.473	4.46861	19	1508.79	5357
Fnip1	11	54465322	54515596	0.332064	320.444	4.508	19	1508.79	5357
Rapgef6	11	54522993	54696151	0.332064	250.432	9.46476	35	1508.79	5357
Cdc42se2	11	54720217	54740323	0.332064	124.416	1.12617	4	1508.79	5357
Lyrm7	11	54841076	54860663	0.332064	267.007	0.994949	5	1508.79	5357
Hint1	11	54869809	54870390	0.332064	415.442	0.489932	2	1508.79	5357
Gpx3	11	54902855	54909666	0.332064	163.344	1.26756	5	1508.79	5357
Tnip1	11	54910785	54940897	0.332064	139.68	4.48569	18	1508.79	5357
Anxa6	11	54979400	55021604	0.332064	195.529	5.51808	25	1508.79	5357
Ccdc69	11	55050426	55078095	0.332064	135.876	2.16364	8	1508.79	5357
Gm2a	11	55098113	55109574	0.332064	135.387	0.946328	4	1508.79	5357
Slc36a3	11	55124846	55151342	0.332064	200.774	2.87104	11	1508.79	5357
Slc36a2	11	55159298	55185004	0.332064	206.071	2.54897	10	1508.79	5357
Slc36a1	11	55213883	55232681	0.332064	245.717	2.30982	10	1508.79	5357
Fat2	11	55251931	55312296	0.332064	260.311	15.0527	54	1508.79	5357
Sparc	11	55395508	55410015	0.332064	182.261	2.30694	9	1508.79	5357
Atox1	11	55450442	55461149	0.332064	226.886	0.742421	3	1508.79	5357
G3bp1	11	55482740	55498671	0.332064	307.123	2.10991	11	1508.79	5357
Gm12238	11	55482740	55482890	0.332064	335.953	0.262042	1	1508.79	5357
Glra1	11	55514777	55607764	0.332064	152.941	3.27001	11	1508.79	5357
Nmur2	11	56026930	56040891	0.332064	215.397	1.44796	6	1508.79	5357
Gria1	11	57011983	57327663	0.332064	154.819	7.24889	22	1508.79	5357
Fam114a2	11	57483958	57514293	0.332064	187.882	3.18803	13	1508.79	5357
Mfap3	11	57527971	57529556	0.332064	302.225	0.546246	2	1508.79	5357
4933424L21Rik	11	57645608	57645758	0.332064	135.72	0.238795	1	1508.79	5357
Galnt10	11	57645608	57784768	0.332064	106.999	4.9374	15	1508.79	5357
Sap30l	11	57805984	57810125	0.332064	210.999	0.762556	3	1508.79	5357
Hand1	11	57829561	57831959	0.332064	153.402	0.990373	4	1508.79	5357
Larp1	11	58040330	58062049	0.332064	261.597	6.14518	24	1508.79	5357
Cnot8	11	58109587	58115379	0.332064	255.034	1.33353	5	1508.79	5357
Gemin5	11	58121579	58167908	0.332064	224.267	7.71136	30	1508.79	5357
Mrpl22	11	58171608	58179502	0.332064	313.265	1.26936	6	1508.79	5357
Gm12250	11	58187722	58189980	0.332064	276.388	1.9265	7	1508.79	5357
Igtp	11	58201607	58207319	0.332064	415.129	1.3585	6	1508.79	5357
Irgm2	11	58216933	58222532	0.332064	372.178	2.48047	10	1508.79	5357
Zfp692	11	58307042	58314528	0.332064	200.386	2.75392	12	1508.79	5357
Zfp672	11	58316029	58329781	0.332064	221.649	2.38062	9	1508.79	5357
Sh3bp5l	11	58337677	58346402	0.332064	166.553	1.53052	6	1508.79	5357
Lypd8	11	58382269	58390408	0.332064	242.057	1.39703	5	1508.79	5357
1810065E05Rik	11	58421643	58423879	0.332064	313.27	0.912221	4	1508.79	5357
Gm12253	11	58434455	58440065	0.332064	299.534	0.669048	4	1508.79	5357
Lypd9	11	58446183	58452492	0.332064	286.75	0.695583	3	1508.79	5357
Olfr30	11	58454992	58455952	0.332064	250.398	1.16107	4	1508.79	5357
Olfr332	11	58489695	58490775	0.332064	277.036	1.08063	4	1508.79	5357
Olfr331	11	58501535	58502615	0.332064	715.897	0.862083	4	1508.79	5357
Olfr330	11	58529029	58529989	0.332064	1237.58	0.739527	4	1508.79	5357
Olfr329	11	58542320	58543535	0.332064	922.775	1.1164	5	1508.79	5357
Olfr328	11	58551290	58552250	0.332064	989.625	0.876869	4	1508.79	5357
Olfr224	11	58566457	58567417	0.332064	795.552	0.928764	4	1508.79	5357
Olfr325	11	58580795	58581875	0.332064	892.513	0.87093	4	1508.79	5357
Olfr324	11	58597351	58598431	0.332064	257.634	1.0458	4	1508.79	5357
2210407C18Rik	11	58608299	58612901	0.332064	263.875	1.0502	5	1508.79	5357
Olfr323	11	58625017	58626097	0.332064	232.974	1.12811	4	1508.79	5357
Trim58	11	58640435	58651677	0.332064	209.024	1.92509	8	1508.79	5357
Olfr322	11	58665511	58666591	0.332064	418.527	1.06924	4	1508.79	5357
Olfr320	11	58683854	58684814	0.332064	428.424	0.936999	4	1508.79	5357
Olfr319	11	58701682	58702642	0.332064	652.007	0.871496	4	1508.79	5357
Olfr318	11	58720105	58721065	0.332064	798.795	0.911874	4	1508.79	5357
Olfr317	11	58732130	58733210	0.332064	275.868	1.13503	4	1508.79	5357
Olfr316	11	58757646	58758606	0.332064	706.513	0.913141	4	1508.79	5357
Olfr315	11	58778186	58779146	0.332064	247.527	1.04838	4	1508.79	5357
Olfr314	11	58786187	58787147	0.332064	287.148	1.06335	4	1508.79	5357
Fam183b	11	58792853	58801949	0.332064	260.231	0.950881	4	1508.79	5357
Olfr313	11	58816964	58818044	0.332064	505.54	0.576269	4	1508.79	5357
Olfr312	11	58831138	58832098	0.332064	970.392	0.886745	4	1508.79	5357
Olfr311	11	58841098	58842058	0.332064	449.571	0.496641	4	1508.79	5357
Gm12258	11	58847117	58862006	0.332064	310.453	3.45738	15	1508.79	5357
2810021J22Rik	11	58868866	58880779	0.332064	352.009	1.61576	7	1508.79	5357
Zfp39	11	58889374	58904175	0.332064	274.664	1.65465	8	1508.79	5357
Btnl10	11	58918821	58926958	0.332064	209.989	2.01731	7	1508.79	5357
Rnf187	11	58933304	58938485	0.332064	120.495	0.660655	4	1508.79	5357
H2bu2	11	58948935	58949235	0.332064	592.487	0.159983	1	1508.79	5357
H2bu1-ps	11	58954039	58954519	0.332064	381.09	0.506333	2	1508.79	5357
H2aw	11	58954691	58955411	0.332064	343.578	0.720658	3	1508.79	5357
Trim17	11	58965062	58971601	0.332064	169.702	1.56449	6	1508.79	5357
Trim11	11	58978201	58990759	0.332064	176.456	1.86484	8	1508.79	5357
Obscn	11	58994299	59136423	0.332064	216.76	34.0105	134	1508.79	5357
Iba57	11	59158221	59163700	0.332064	125.854	1.55025	7	1508.79	5357
Gjc2	11	59176278	59177671	0.332064	139.523	1.05292	4	1508.79	5357
Guk1	11	59184078	59187774	0.332064	154.008	1.57323	8	1508.79	5357
Mrpl55	11	59204153	59205847	0.332064	188.113	0.681946	3	1508.79	5357
2310033P09Rik	11	59208370	59210404	0.332064	215.199	1.32876	5	1508.79	5357
Arf1	11	59212493	59213532	0.332064	250.895	1.02934	4	1508.79	5357
Wnt3a	11	59249568	59290671	0.332064	85.9018	2.32146	7	1508.79	5357
Wnt9a	11	59327511	59331433	0.332064	130.755	1.23817	4	1508.79	5357
Prss38	11	59372862	59375681	0.332064	199.145	1.41162	5	1508.79	5357
Snap47	11	59407132	59438525	0.332064	177.625	2.59118	9	1508.79	5357
Jmjd4	11	59450197	59455635	0.332064	213.23	1.84272	6	1508.79	5357
Zfp867	11	59463018	59472413	0.332064	242.727	1.04546	5	1508.79	5357
Zkscan17	11	59487020	59506932	0.332064	171.424	3.34337	13	1508.79	5357
4933439C10Rik	11	59505819	59506932	0.332064	160.694	0.831411	3	1508.79	5357
Nlrp3	11	59543070	59566272	0.332064	251.663	3.81029	15	1508.79	5357
Olfr222	11	59570719	59571799	0.332064	214.766	1.03276	4	1508.79	5357
Olfr223	11	59589066	59590146	0.332064	226.37	1.11151	4	1508.79	5357
Olfr225	11	59612945	59614025	0.332064	262.493	0.816758	4	1508.79	5357
Mprip	11	59662766	59772227	0.332064	199.432	10.1629	40	1508.79	5357
1700007J10Rik	11	59727506	59737622	0.332064	221.536	1.00676	5	1508.79	5357
Pld6	11	59784920	59787425	0.332064	138.751	0.603773	2	1508.79	5357
Flcn	11	59792589	59804824	0.332064	177.586	2.88428	11	1508.79	5357
Gm16062	11	59817990	59818140	0.332064	317.08	0.253989	1	1508.79	5357
Cops3	11	59817990	59839756	0.332064	310.191	2.66267	12	1508.79	5357
Nt5m	11	59852750	59875995	0.332064	113.68	1.03008	4	1508.79	5357
Med9	11	59960546	59960786	0.332064	96.6333	0.284014	1	1508.79	5357
Rasd1	11	59963787	59964841	0.332064	178.123	0.889945	3	1508.79	5357
Pemt	11	59970750	60046446	0.332064	117.206	2.85745	9	1508.79	5357
Rai1	11	60112244	60198097	0.332064	147.362	7.95012	28	1508.79	5357
4930412M03Rik	11	60112244	60112844	0.332064	340.823	0.650961	2	1508.79	5357
Srebf1	11	60199915	60220557	0.332064	132.486	5.00457	20	1508.79	5357
Mir6921	11	60200390	60200854	0.332064	119.352	0.351406	2	1508.79	5357
Mir6922	11	60202119	60202269	0.332064	203.847	0.254647	1	1508.79	5357
Tom1l2	11	60230046	60352841	0.332064	179.958	4.60261	19	1508.79	5357
Drc3	11	60358615	60394240	0.332064	230.973	2.96878	12	1508.79	5357
Atpaf2	11	60403773	60409667	0.332064	273.796	1.33513	6	1508.79	5357
Gid4	11	60424712	60442069	0.332064	295.385	1.17734	5	1508.79	5357
Drg2	11	60456510	60468166	0.332064	287.157	2.118	10	1508.79	5357
Myo15	11	60476395	60527433	0.332064	183.935	17.9529	74	1508.79	5357
Alkbh5	11	60538641	60554445	0.332064	192.641	1.39707	5	1508.79	5357
Llgl1	11	60702741	60713228	0.332064	192.672	5.06964	20	1508.79	5357
Flii	11	60714259	60727217	0.332064	210.298	7.24838	29	1508.79	5357
Mief2	11	60730241	60731982	0.332064	142.82	1.79509	6	1508.79	5357
Top3a	11	60740463	60777033	0.332064	211.011	5.70623	23	1508.79	5357
Smcr8	11	60778003	60784219	0.332064	288.89	3.21484	11	1508.79	5357
Shmt1	11	60789109	60807043	0.332064	173.532	2.73578	11	1508.79	5357
Dhrs7b	11	60830630	60857939	0.332064	185.814	2.15227	8	1508.79	5357
Tmem11	11	60864789	60865389	0.332064	171.316	0.598041	2	1508.79	5357
Natd1	11	60905942	60907060	0.332064	121.041	0.576081	2	1508.79	5357
Map2k3os	11	60921345	60931926	0.332064	171.567	0.55377	2	1508.79	5357
Map2k3	11	60932156	60951864	0.332064	224.649	2.62607	12	1508.79	5357
Kcnj12	11	61066644	61071173	0.332064	247.649	2.37216	8	1508.79	5357
Tnfrsf13b	11	61140801	61147648	0.332064	225.265	1.40834	6	1508.79	5357
Usp22	11	61154431	61174799	0.332064	180.835	3.12078	13	1508.79	5357
Aldh3a1	11	61212191	61218280	0.332064	214.724	2.40587	9	1508.79	5357
Aldh3a2	11	61224487	61267049	0.332064	219.494	3.97002	14	1508.79	5357
Slc47a2	11	61302140	61342548	0.332064	230.29	4.06068	17	1508.79	5357
Slc47a1	11	61344294	61373464	0.332064	253.501	3.31361	16	1508.79	5357
Rnf112	11	61449401	61453881	0.332064	220.482	3.59592	15	1508.79	5357
Mfap4	11	61485391	61488056	0.332064	164.381	1.43289	5	1508.79	5357
Mapk7	11	61489072	61493105	0.332064	207.695	2.15225	9	1508.79	5357
B9d1	11	61506287	61512842	0.332064	265.193	1.52369	6	1508.79	5357
Epn2	11	61519381	61546599	0.332064	198.974	2.54651	11	1508.79	5357
Grap	11	61653294	61671884	0.332064	137.151	1.15705	5	1508.79	5357
Slc5a10	11	61672967	61719956	0.332064	160.827	5.90585	24	1508.79	5357
Fam83g	11	61684493	61709702	0.332064	160.557	3.52569	13	1508.79	5357
Prpsap2	11	61730102	61756373	0.332064	295.647	1.79569	8	1508.79	5357
Ulk2	11	61777719	61853371	0.332064	239.938	5.77123	25	1508.79	5357
Akap10	11	61872957	61922864	0.332064	284.445	3.54249	15	1508.79	5357
Specc1	11	62029228	62219388	0.332064	163.479	6.55811	22	1508.79	5357
Adora2b	11	62249088	62265752	0.332064	160.06	1.64762	5	1508.79	5357
Zswim7	11	62267409	62281353	0.332064	234.092	1.14322	5	1508.79	5357
Ttc19	11	62283561	62314195	0.332064	267.759	2.09231	9	1508.79	5357
Ncor1	11	62317815	62438450	0.332064	234.112	12.6266	49	1508.79	5357
Pigl	11	62458456	62513012	0.332064	121.661	2.09302	8	1508.79	5357
Cenpv	11	62525104	62536390	0.332064	189.514	0.859151	4	1508.79	5357
Ubb	11	62552102	62553095	0.332064	844.121	0.441099	3	1508.79	5357
Trpv2	11	62578380	62600212	0.332064	196.089	3.03644	14	1508.79	5357
2410006H16Rik	11	62603056	62604865	0.332064	257.407	0.993353	4	1508.79	5357
Snord49b	11	62603056	62603206	0.332064	252.613	0.236653	1	1508.79	5357
Snord49a	11	62603430	62603580	0.332064	184.28	0.245257	1	1508.79	5357
Snord65	11	62604495	62604645	0.332064	298.433	0.253114	1	1508.79	5357
Lrrc75a	11	62605679	62620617	0.332064	112.473	1.63677	5	1508.79	5357
Mmgt2	11	62664791	62665271	0.332064	359.695	0.576999	2	1508.79	5357
Zfp287	11	62712093	62728636	0.332064	260.719	2.30377	9	1508.79	5357
Zfp286	11	62780666	62789016	0.332064	299.465	1.299	6	1508.79	5357
Trim16	11	62820451	62842066	0.332064	204.41	2.09619	8	1508.79	5357
Fbxw10	11	62847237	62877439	0.332064	259.974	4.58019	17	1508.79	5357
Tvp23b	11	62879498	62894194	0.332064	242.037	1.43149	7	1508.79	5357
Cdrt4	11	62951246	62993026	0.332064	129.118	1.26683	4	1508.79	5357
Cdrt4os1	11	62992546	62993026	0.332064	208.872	0.58828	2	1508.79	5357
Tekt3	11	63069995	63087283	0.332064	259.651	1.51517	6	1508.79	5357
Pmp22	11	63133114	63158452	0.332064	155.369	1.55366	5	1508.79	5357
Hs3st3b1	11	63889555	63921686	0.332064	129.973	1.1519	3	1508.79	5357
Cox10	11	63964084	64073722	0.332064	91.3245	4.26426	11	1508.79	5357
9630013K17Rik	11	63964084	63964564	0.332064	120.5	0.57744	2	1508.79	5357
F930015N05Rik	11	64436503	64436733	0.332064	188.917	0.237751	1	1508.79	5357
Hs3st3a1	11	64436503	64436733	0.332064	188.917	0.237751	1	1508.79	5357
Elac2	11	64979100	65001908	0.332064	258.26	5.75068	23	1508.79	5357
Arhgap44	11	65003259	65162671	0.332064	150.034	7.04414	28	1508.79	5357
Myocd	11	65178429	65269730	0.332064	193.045	5.89391	21	1508.79	5357
Map2k4	11	65690656	65775808	0.332064	155.528	5.0323	16	1508.79	5357
Mir744	11	65734741	65734891	0.332064	73.9667	0.229357	1	1508.79	5357
Zkscan6	11	65814417	65828363	0.332064	240.282	1.7145	7	1508.79	5357
Dnah9	11	65831551	66168501	0.332064	174.668	23.3662	84	1508.79	5357
Gm12296	11	66168021	66225023	0.332064	115.33	2.04371	7	1508.79	5357
Shisa6	11	66217566	66525618	0.332064	85.2908	3.54818	9	1508.79	5357
Gm12298	11	66905789	66946876	0.332064	210.238	4.81665	16	1508.79	5357
Pirt	11	66925821	66928732	0.332064	289.351	3.00854	10	1508.79	5357
Tmem220	11	67025134	67034295	0.332064	252.771	1.73611	7	1508.79	5357
Adprm	11	67038112	67042131	0.332064	279.573	1.24112	5	1508.79	5357
Sco1	11	67052684	67064092	0.332064	234.206	1.43497	6	1508.79	5357
Myh3	11	67079979	67102212	0.332064	307.198	8.33727	36	1508.79	5357
Mir6923	11	67099580	67100057	0.332064	155.436	0.337745	2	1508.79	5357
Myh2	11	67173096	67197431	0.332064	428.794	9.38007	38	1508.79	5357
Myh1	11	67201775	67224512	0.332064	400.485	9.49826	37	1508.79	5357
Myhas	11	67224272	67224512	0.332064	425.904	0.224214	1	1508.79	5357
Myh4	11	67240604	67260383	0.332064	360.497	9.81219	39	1508.79	5357
Myh8	11	67278840	67308527	0.332064	390.321	9.42176	37	1508.79	5357
Myh13	11	67327083	67371554	0.332064	253.952	9.77905	40	1508.79	5357
Gas7	11	67533019	67683453	0.332064	116.009	5.81675	20	1508.79	5357
Rcvrn	11	67695366	67703054	0.332064	193.623	0.93529	4	1508.79	5357
Glp2r	11	67709465	67764862	0.332064	175.127	3.43875	13	1508.79	5357
Gsg1l2	11	67780249	67780937	0.332064	248.139	0.414621	2	1508.79	5357
Dhrs7c	11	67798581	67815968	0.332064	158.451	2.13477	7	1508.79	5357
Usp43	11	67855471	67921749	0.332064	164.269	4.68647	19	1508.79	5357
Cfap52	11	67925059	67965615	0.332064	194.615	3.64461	15	1508.79	5357
Stx8	11	67966418	68203798	0.332064	117.886	3.93149	13	1508.79	5357
Ntn1	11	68212989	68385880	0.332064	89.1272	4.55853	12	1508.79	5357
Pik3r5	11	68473768	68496298	0.332064	178.449	4.8608	20	1508.79	5357
Pik3r6	11	68520190	68552086	0.332064	165.644	4.38994	19	1508.79	5357
Mfsd6l	11	68556263	68558183	0.332064	238.715	1.96098	7	1508.79	5357
Ccdc42	11	68587165	68597747	0.332064	191.359	1.64669	7	1508.79	5357
Myh10	11	68692428	68815118	0.332064	191.478	11.9367	47	1508.79	5357
Ndel1	11	68822527	68845428	0.332064	235.739	2.00193	8	1508.79	5357
Rnf222	11	68892551	68895071	0.332064	226.404	2.63666	9	1508.79	5357
Rpl26	11	68902324	68904593	0.332064	545.489	0.722264	3	1508.79	5357
Gm15772	11	68902324	68904593	0.332064	545.489	0.722264	3	1508.79	5357
Odf4	11	68921945	68927003	0.332064	158.476	1.18849	5	1508.79	5357
Arhgef15	11	68944632	68955080	0.332064	197.114	3.38018	14	1508.79	5357
Slc25a35	11	68968609	68972155	0.332064	233.744	1.3631	6	1508.79	5357
Rangrf	11	68972560	68973739	0.332064	419.112	0.992579	4	1508.79	5357
Pfas	11	68987937	69003885	0.332064	178.59	6.04992	25	1508.79	5357
Mir3062	11	68990350	68990864	0.332064	157.164	0.486647	2	1508.79	5357
Ctc1	11	69016058	69036531	0.332064	271.072	5.73383	23	1508.79	5357
Aurkb	11	69045893	69051099	0.332064	233.64	1.82008	7	1508.79	5357
Borcs6	11	69060077	69060377	0.332064	105.217	0.0973041	1	1508.79	5357
Tmem107	11	69070899	69072839	0.332064	271.64	0.973806	5	1508.79	5357
Snord118	11	69073470	69073620	0.332064	310.12	0.163442	1	1508.79	5357
Vamp2	11	69089014	69090060	0.332064	184.165	0.461527	2	1508.79	5357
Per1	11	69100598	69109417	0.332064	179.625	5.83238	23	1508.79	5357
Hes7	11	69120403	69122245	0.332064	111.262	0.475354	2	1508.79	5357
Aloxe3	11	69126355	69148768	0.332064	183.204	3.62539	15	1508.79	5357
Alox12b	11	69157199	69169422	0.332064	190.896	3.54488	14	1508.79	5357
Alox8	11	69185058	69197855	0.332064	211.103	3.36965	14	1508.79	5357
Gucy2e	11	69222990	69236699	0.332064	160.383	4.77126	19	1508.79	5357
Cntrob	11	69299809	69323005	0.332064	151.578	4.55094	19	1508.79	5357
Trappc1	11	69324116	69325771	0.332064	273.971	0.906888	4	1508.79	5357
Kcnab3	11	69326621	69332163	0.332064	282.669	2.84307	11	1508.79	5357
Rnf227	11	69340853	69342706	0.332064	238.517	0.503404	3	1508.79	5357
Chd3	11	69344293	69364807	0.332064	205.182	8.70497	35	1508.79	5357
Cyb5d1	11	69393598	69395332	0.332064	413.478	0.917432	4	1508.79	5357
Naa38	11	69395841	69396635	0.332064	234.968	0.676226	3	1508.79	5357
Tmem88	11	69396485	69398239	0.332064	187.24	0.630689	3	1508.79	5357
Kdm6b	11	69399904	69408213	0.332064	206.839	5.34048	22	1508.79	5357
Dnah2	11	69420949	69544578	0.332064	187.984	21.4116	84	1508.79	5357
Efnb3	11	69555823	69559871	0.332064	165.934	1.18562	5	1508.79	5357
Wrap53	11	69561718	69579100	0.332064	215.092	2.77704	11	1508.79	5357
Trp53	11	69586841	69590768	-8.79041	0.595369	2.03058	8	2.03058	8
Trp53	11	69591190	69591449	0.319069	451.819	0.18685	1	208.429	838
Atp1b2	11	69601209	69605375	0.319069	263.73	1.80809	8	208.429	838
Shbg	11	69615011	69617864	0.319069	155.037	1.80134	7	208.429	838
Sat2	11	69622208	69623693	0.319069	336.643	1.49532	6	208.429	838
Fxr2	11	69639325	69652710	0.319069	292.747	3.81835	16	208.429	838
Sox15	11	69655335	69656656	0.319069	172.511	0.899532	3	208.429	838
Mpdu1	11	69657384	69662579	0.319069	192.709	1.03985	4	208.429	838
Cd68	11	69664316	69666100	0.319069	292.236	1.69902	7	208.429	838
Eif4a1	11	69667418	69672349	0.319069	398.633	2.12186	9	208.429	838
Senp3	11	69673490	69680229	0.319069	425.587	2.28574	9	208.429	838
Tnfsf13	11	69683198	69685263	0.319069	283.889	1.43794	6	208.429	838
Tnfsfm13	11	69683198	69695794	0.319069	233.545	2.91049	12	208.429	838
Tnfsf12	11	69686784	69695794	0.319069	184.384	1.47255	6	208.429	838
Polr2a	11	69734659	69758236	0.319069	249.095	7.73271	29	208.429	838
Slc35g3	11	69760103	69761709	0.319069	206.42	1.23738	5	208.429	838
Zbtb4	11	69775813	69781889	0.319069	126.385	1.70061	6	208.429	838
Chrnb1	11	69784570	69795909	0.319069	203.518	2.66438	10	208.429	838
Fgf11	11	69798146	69799780	0.319069	142.989	0.730909	4	208.429	838
Tmem102	11	69803583	69805263	0.319069	215.03	1.54629	6	208.429	838
G630025P09Rik	11	69803583	69805263	0.319069	215.03	1.54629	6	208.429	838
Spem2	11	69816562	69818447	0.319069	261.623	1.90443	7	208.429	838
Spem1	11	69820968	69822147	0.319069	245.345	1.38526	5	208.429	838
Nlgn2	11	69825402	69834285	0.319069	160.974	2.8003	11	208.429	838
Tmem256	11	69838844	69839556	0.319069	366.88	0.592377	3	208.429	838
Plscr3	11	69846981	69852309	0.319069	238.504	2.58393	10	208.429	838
Tnk1	11	69851567	69857112	0.319069	193.347	3.32008	13	208.429	838
Kctd11	11	69879498	69881143	0.319069	204.691	1.39185	6	208.429	838
Acap1	11	69881584	69895371	0.319069	233.051	5.16882	22	208.429	838
Mir6924	11	69881915	69882065	0.319069	181.94	0.232074	1	208.429	838
2810408A11Rik	11	69897542	69900766	0.319069	220.911	2.07377	9	208.429	838
Neurl4	11	69902989	69913348	0.319069	244.142	7.58577	29	208.429	838
Gps2	11	69914295	69916520	0.319069	311.348	1.76087	8	208.429	838
Eif5a	11	69917379	69919352	0.319069	339.311	0.656436	4	208.429	838
Ybx2	11	69936155	69941295	0.319069	260.555	1.73944	9	208.429	838
Slc2a4	11	69943349	69948024	0.319069	205.969	2.66195	11	208.429	838
Cldn7	11	69966904	69967755	0.319069	237.277	0.696437	3	208.429	838
Elp5	11	69968392	69980287	0.319069	262.566	1.93897	8	208.429	838
Ctdnep1	11	69984196	69990066	0.319069	345.368	1.37063	6	208.429	838
Gabarap	11	69992313	69994550	0.319069	307.751	0.651878	3	208.429	838
Phf23	11	69995945	69999464	0.319069	259.042	1.67481	7	208.429	838
Dvl2	11	70000808	70009607	0.319069	211.01	3.36014	14	208.429	838
Acadvl	11	70010245	70015352	0.319069	285.461	3.88853	16	208.429	838
Mir324	11	70012040	70012297	0.319069	285.23	0.27623	1	208.429	838
Dlg4	11	70017133	70044701	0.319069	216.184	4.54625	21	208.429	838
Asgr1	11	70054842	70057684	0.319069	219.646	1.58509	7	208.429	838
Asgr2	11	70093010	70105922	0.319069	251.812	1.68723	8	208.429	838
Mgl2	11	70134118	70137136	0.319069	437.285	1.71671	7	208.429	838
Clec10a	11	70167883	70170615	0.319069	444.555	1.72801	8	208.429	838
Slc16a11	11	70214905	70216370	0.319069	106.466	0.595861	3	208.429	838
Slc16a13	11	70217697	70221072	0.319069	158.427	1.85133	7	208.429	838
Bcl6b	11	70225964	70229189	0.319069	201.165	2.20764	8	208.429	838
Mir497b	11	70234709	70234859	0.319069	65.16	0.113667	1	208.429	838
Mir497	11	70234709	70234859	0.319069	65.16	0.113667	1	208.429	838
Mir195a	11	70235044	70235194	0.319069	81.5333	0.16899	1	208.429	838
0610010K14Rik	11	70235657	70237608	0.319069	181.463	0.801865	4	208.429	838
Rnasek	11	70238278	70239035	0.319069	227.528	0.411336	2	208.429	838
Alox12	11	70242353	70255324	0.319069	182.801	3.34133	13	208.429	838
Alox12e	11	70315839	70322508	0.319069	212.297	3.5881	13	208.429	838
Alox15	11	70344511	70352057	0.319069	225.348	3.12232	13	208.429	838
Pelp1	11	70392885	70410067	0.319069	194.872	4.63271	19	208.429	838
Arrb2	11	70432681	70440269	0.319069	279.041	2.721	13	208.429	838
Mir7115	11	70438264	70438414	0.319069	271.593	0.248335	1	208.429	838
Med11	11	70451930	70453289	0.319069	205.152	0.549298	3	208.429	838
Cxcl16	11	70455333	70459501	0.319069	204.87	1.35482	6	208.429	838
Zmynd15	11	70459351	70466119	0.319069	190.394	2.77276	13	208.429	838
Tm4sf5	11	70505296	70510908	0.319069	235.588	0.933465	4	208.429	838
Vmo1	11	70513535	70514625	0.319069	208.51	0.868911	3	208.429	838
Gltpd2	11	70519167	70520538	0.319069	144.469	0.99064	4	208.429	838
Psmb6	11	70525827	70527627	0.319069	273.026	0.937957	4	208.429	838
Pld2	11	70540809	70557570	0.319069	238.462	5.75123	24	208.429	838
Mink1	11	70597109	70613343	0.319069	214.265	7.49827	30	208.429	838
Chrne	11	70614929	70619211	0.319069	228.471	3.48102	14	208.429	838
4930544D05Rik	11	70615880	70616837	0.319069	183.741	1.05268	4	208.429	838
Gp1ba	11	70639400	70641920	0.319069	326.167	2.14303	8	208.429	838
Slc25a11	11	70644722	70646874	0.319069	267.908	1.71797	8	208.429	838
Rnf167	11	70647819	70651247	0.319069	319.582	1.78946	8	208.429	838
Pfn1	11	70652081	70654533	0.319069	169.565	0.685101	3	208.429	838
Eno3	11	70657825	70662456	0.319069	236.4	2.73586	11	208.429	838
Spag7	11	70664074	70669298	0.319069	230.663	1.58408	7	208.429	838
Camta2	11	70669748	70686421	0.319069	209.024	5.52722	23	208.429	838
Inca1	11	70688556	70695944	0.319069	209.489	1.59255	6	208.429	838
Kif1c	11	70702761	70728413	0.319069	247.254	5.07453	23	208.429	838
Mir6925	11	70705841	70706149	0.319069	479.11	0.402749	2	208.429	838
Zfp3	11	70771206	70772963	0.319069	280.429	0.652057	2	208.429	838
Scimp	11	70791416	70800785	0.319069	199.153	0.829722	4	208.429	838
Rabep1	11	70874689	70940491	0.319069	282.042	4.46158	18	208.429	838
Nup88	11	70943199	70969979	0.319069	286.442	4.08565	17	208.429	838
Rpain	11	70970456	70977731	0.319069	230.77	1.79236	7	208.429	838
C1qbp	11	70978048	70982364	0.319069	238.296	1.18869	5	208.429	838
Dhx33	11	70987092	71004329	0.319069	207.294	2.76312	12	208.429	838
Derl2	11	71010282	71019249	0.319069	213.033	1.45736	7	208.429	838
Mis12	11	71025104	71027410	0.319069	242.247	1.01983	5	208.429	838
6330403K07Rik	11	71033008	71033488	0.319069	153.964	0.540109	2	208.429	838
Nlrp1a	11	71092201	71142410	0.319069	441.854	5.30907	21	208.429	838
Nlrp1b	11	71155965	71182866	0.319069	301.909	4.01416	17	208.429	838
Nlrp1b	11	71201102	71228511	-3.20245	37.6847	2.26359	8	4.05314	16
Nlrp1c-ps	11	71247924	71280655	-3.20245	52.3619	1.62056	7	4.05314	16
Nlrp1c-ps	11	71280655	71280935	0.338441	114.004	0.22858	1	1243	4548
9230020A06Rik	11	71547847	71572522	0.338441	104.896	1.23485	4	1243	4548
Wscd1	11	71759816	71789024	0.338441	147.021	2.8224	11	1243	4548
Aipl1	11	72029330	72037469	0.338441	163.136	1.47376	6	1243	4548
Pimreg	11	72043012	72046415	0.338441	189.783	1.07625	4	1243	4548
Pitpnm3	11	72051026	72120193	0.338441	114.252	6.03448	21	1243	4548
4933427D14Rik	11	72155258	72202517	0.338441	245.591	4.82596	19	1243	4548
Txndc17	11	72207575	72209508	0.338441	258.49	0.68454	3	1243	4548
Med31	11	72211860	72215875	0.338441	180.178	1.42548	6	1243	4548
4930563E22Rik	11	72215275	72215875	0.338441	172.441	0.614254	2	1243	4548
Slc13a5	11	72243449	72266573	0.338441	206.016	3.01827	12	1243	4548
Xaf1	11	72301602	72312033	0.338441	218.473	1.32008	6	1243	4548
Fbxo39	11	72316795	72319266	0.338441	237.307	1.73402	6	1243	4548
Tekt1	11	72344734	72359892	0.338441	182.564	1.76033	7	1243	4548
Smtnl2	11	72391229	72403309	0.338441	164.94	1.6264	6	1243	4548
Ggt6	11	72435589	72437213	0.338441	180.488	0.895944	4	1243	4548
Mybbp1a	11	72441358	72451534	0.338441	255.661	5.73593	26	1243	4548
Spns2	11	72453518	72489625	0.338441	108.039	3.38585	14	1243	4548
Spns3	11	72498342	72550222	0.338441	134.186	3.45157	13	1243	4548
Ube2g1	11	72663061	72679471	0.338441	324.746	0.960263	4	1243	4548
Ankfy1	11	72712132	72767698	0.338441	247.08	5.8069	24	1243	4548
Cyb5d2	11	72778724	72795816	0.338441	194.344	1.19913	4	1243	4548
Zzef1	11	72817882	72924736	0.338441	240.051	13.7522	54	1243	4548
Atp2a3	11	72970513	72991787	0.338441	191.403	5.431	22	1243	4548
P2rx1	11	73008054	73014152	0.338441	216.184	2.51181	11	1243	4548
Camkk1	11	73025516	73038522	0.338441	201.419	3.32625	15	1243	4548
Ncbp3	11	73047870	73079237	0.338441	245.227	3.47865	14	1243	4548
Itgae	11	73090545	73147154	0.338441	235.18	9.14795	39	1243	4548
Haspin	11	73135944	73138077	0.338441	337.897	2.11983	8	1243	4548
P2rx5	11	73160544	73171858	0.338441	260.411	3.10681	13	1243	4548
Emc6	11	73176320	73176560	0.338441	139.742	0.250346	1	1243	4548
Tax1bp3	11	73177232	73180828	0.338441	252.387	0.690901	3	1243	4548
Ctns	11	73184863	73196727	0.338441	284.688	1.89026	8	1243	4548
Shpk	11	73199478	73223226	0.338441	187.589	2.14822	8	1243	4548
Trpv1	11	73238219	73260540	0.338441	195.868	3.73474	14	1243	4548
Trpv3	11	73269600	73297210	0.338441	246.526	3.93547	16	1243	4548
Aspa	11	73305413	73324490	0.338441	350.565	1.40902	6	1243	4548
Spata22	11	73331082	73345834	0.338441	371.397	2.11612	8	1243	4548
Olfr20	11	73353682	73354706	0.338441	1008.9	0.950844	4	1243	4548
Olfr376	11	73374746	73375706	0.338441	939.709	0.947792	4	1243	4548
Olfr1	11	73395067	73396027	0.338441	658.102	0.980917	4	1243	4548
Olfr75-ps1	11	73406117	73406267	0.338441	1102.58	0.209388	1	1243	4548
Olfr378	11	73425028	73425988	0.338441	713.993	0.863179	4	1243	4548
Olfr380	11	73453261	73454221	0.338441	795.426	0.900022	4	1243	4548
Olfr381	11	73485873	73486833	0.338441	873.097	0.843144	4	1243	4548
Olfr382	11	73516247	73517207	0.338441	751.184	0.82854	4	1243	4548
Olfr385	11	73588786	73589746	0.338441	765.162	0.91308	4	1243	4548
Olfr384	11	73602570	73603530	0.338441	790.309	0.860773	4	1243	4548
Zfp735	11	73688873	73711639	0.338441	305.095	2.08801	8	1243	4548
Olfr389	11	73776375	73777335	0.338441	617.513	1.01956	4	1243	4548
Olfr390	11	73786913	73787873	0.338441	765.861	0.79974	4	1243	4548
Olfr391	11	73798813	73799773	0.338441	801.387	0.989218	4	1243	4548
Olfr392	11	73814130	73815090	0.338441	576.489	1.03012	4	1243	4548
Olfr393	11	73847174	73848150	0.338441	647.8	0.710974	3	1243	4548
Olfr394	11	73887423	73888263	0.338441	662.707	0.817899	3	1243	4548
Olfr395	11	73906540	73907500	0.338441	669.891	1.03186	4	1243	4548
Olfr23	11	73940237	73941197	0.338441	698.141	0.873319	4	1243	4548
Olfr397	11	73964586	73965546	0.338441	513.37	0.855515	4	1243	4548
Olfr398	11	73983615	73984575	0.338441	211.293	0.832344	4	1243	4548
Olfr139	11	74044317	74045277	0.338441	257.336	1.03467	4	1243	4548
Olfr399	11	74053808	74054768	0.338441	322.588	1.12148	4	1243	4548
Zfp616	11	74070239	74082966	0.338441	400.663	1.01589	4	1243	4548
Olfr401	11	74121283	74122243	0.338441	538.271	1.03391	4	1243	4548
Olfr402	11	74155100	74156180	0.338441	569.517	1.10247	4	1243	4548
Olfr403	11	74195494	74196454	0.338441	622.866	1.01724	4	1243	4548
Olfr43	11	74206262	74207222	0.338441	626.887	0.993669	4	1243	4548
Olfr406	11	74269335	74270415	0.338441	578.081	1.08965	4	1243	4548
Olfr59	11	74288592	74289672	0.338441	559.842	1.01954	4	1243	4548
Olfr410	11	74334274	74335234	0.338441	619.699	1.07189	4	1243	4548
Olfr411	11	74346480	74347569	0.338441	368.92	1.16025	4	1243	4548
Olfr412	11	74364659	74365619	0.338441	325.972	1.06841	4	1243	4548
Rap1gap2	11	74388262	74567286	0.338441	186.21	6.27211	25	1243	4548
Ccdc92b	11	74629914	74638845	0.338441	213.392	1.68116	6	1243	4548
Cluh	11	74656403	74669631	0.338441	206.85	6.28644	24	1243	4548
Pafah1b1	11	74677614	74699385	0.338441	312.395	2.12942	10	1243	4548
Mettl16	11	74773464	74817817	0.338441	254.415	3.763	13	1243	4548
Mnt	11	74836621	74843377	0.338441	172.608	1.52074	6	1243	4548
Sgsm2	11	74850760	74896912	0.338441	143.901	6.21126	24	1243	4548
Mir6926	11	74867932	74868316	0.338441	280.737	0.321845	1	1243	4548
Tsr1	11	74899170	74909219	0.338441	319.65	4.45127	16	1243	4548
Srr	11	74903795	74913164	0.338441	313.463	3.95245	15	1243	4548
Snord91a	11	74905413	74905563	0.338441	386.02	0.236043	1	1243	4548
Smg6	11	74928969	75163004	0.338441	166.567	9.32833	31	1243	4548
Hic1	11	75165362	75167578	0.338441	111.894	1.55527	6	1243	4548
Mir132	11	75173656	75173824	0.338441	106.714	0.271152	1	1243	4548
Ovca2	11	75177839	75178822	0.338441	115.006	0.82817	3	1243	4548
Dph1	11	75177839	75190488	0.338441	178.241	3.63455	14	1243	4548
Rtn4rl1	11	75194197	75266018	0.338441	132.453	2.12301	7	1243	4548
Rpa1	11	75301263	75348301	0.338441	217.486	4.45754	19	1243	4548
Smyd4	11	75349626	75404961	0.338441	231.035	4.21678	14	1243	4548
Serpinf1	11	75410082	75418008	0.338441	177.903	1.83763	7	1243	4548
Serpinf2	11	75432368	75438482	0.338441	181.897	2.64218	10	1243	4548
Wdr81	11	75441748	75451345	0.338441	167.002	3.19709	13	1243	4548
Mir22hg	11	75463719	75463869	0.338441	78.8133	0.167173	1	1243	4548
Mir22	11	75463719	75463869	0.338441	78.8133	0.167173	1	1243	4548
Tlcd2	11	75468170	75469664	0.338441	222.701	1.05848	4	1243	4548
Prpf8	11	75487050	75509331	0.338441	268.61	10.9744	41	1243	4548
Rilp	11	75510139	75512890	0.338441	154.837	1.4827	7	1243	4548
Scarf1	11	75513543	75525463	0.338441	163.269	2.49515	11	1243	4548
Slc43a2	11	75532587	75572514	0.338441	149.85	3.38367	13	1243	4548
Pitpna	11	75592113	75625546	0.338441	283.551	2.32463	10	1243	4548
Inpp5k	11	75631057	75647740	0.338441	279.63	2.79742	12	1243	4548
Myo1c	11	75650636	75672682	0.338441	237.861	7.18497	30	1243	4548
Crk	11	75679363	75703428	0.338441	149.944	1.8623	6	1243	4548
Ywhae	11	75751859	75764705	0.338441	261.596	1.09462	5	1243	4548
Doc2b	11	75771879	75786191	0.338441	223.011	1.59399	7	1243	4548
[truncated: 2,035 more rows]
