# Supplementary material for: A Set of Cell Lines Derived from a Genetic Murine Glioblastoma Model Recapitulates Molecular and Morphological Characteristics of Human Tumors
Source: Cancers (Basel). 2021 Jan 10;13(2):230. doi: 10.3390/cancers13020230 (PMC7827614; doi:10.3390/cancers13020230)
Supplement: Supplementary file 1 [file cancers-13-00230-s001.zip › Supplementary material/Supplementary tables/Suppl. Table 10.xlsx]

## Sheet: Sheet1
ENTREZID	SYMBOL	TXCHROM	logFC	AveExpr	t	P.Value	adj.P.Val	B
29810	29810	Bag3	chr7	-11.8888	0.0385588	-14.1168	2.11444e-06	9.38674e-05	4.25246
14580	14580	Gfap	chr11	-11.7003	6.40379	-28.776	1.56488e-08	2.64204e-05	9.83425
107747	107747	Aldh1l1	chr6	-11.5919	5.21209	-28.3415	1.7394e-08	2.64204e-05	9.33246
320939	320939	5930403L14Rik	NA	-11.5087	-0.0987036	-10.6558	1.40081e-05	0.000212779	3.1558
14799	14799	Gria1	chr11	-11.2206	1.4564	-14.2387	1.99451e-06	9.17126e-05	4.99366
80888	80888	Hspb8	chr5	-11.1215	0.172068	-9.07008	4.04448e-05	0.000395058	2.5237
17136	17136	Mag	chr7	-10.7619	-0.373812	-10.5238	1.52168e-05	0.000222203	3.13923
17263	17263	Meg3	chr12	-10.5088	0.0315724	-8.46376	6.33309e-05	0.000527272	2.19552
574402	574402	Gpr17	chr18	-10.2416	4.21447	-24.3142	5.03919e-08	2.73432e-05	8.55446
76113	76113	Lpo	chr11	-9.93107	-0.513411	-10.0488	2.0655e-05	0.000261987	3.00083
78465	78465	Ccdc190	chr1	-9.84713	0.702261	-14.5985	1.68317e-06	8.8581e-05	5.04063
319616	319616	Fzd10os	chr5	-9.82633	-1.73781	-14.8941	1.46846e-06	8.36177e-05	4.2291
75533	75533	Nme5	chr18	-9.72673	-1.53905	-13.4392	2.95168e-06	0.000106101	3.90407
75745	75745	Rian	chr12	-9.61582	-0.739704	-8.52424	6.04877e-05	0.000512979	2.17589
320981	320981	Enpp6	chr8	-9.59236	1.08809	-12.8079	4.0862e-06	0.000118326	4.61883
18616	18616	Peg3	chr7	-9.464	1.1759	-11.5412	8.22747e-06	0.000159208	4.12018
100504156	100504156	Fam181a	chr12	-9.42246	-0.109862	-13.9227	2.3229e-06	9.75e-05	4.60081
93897	93897	Fzd10	chr5	-9.40689	-1.43235	-11.7533	7.28312e-06	0.000150944	3.4787
19659	19659	Rbp1	chr9	-9.36339	4.62493	-14.9286	1.44547e-06	8.36177e-05	6.09179
93715	93715	Pcdhga7	chr18	-9.35564	0.477638	-18.4601	3.37706e-07	5.53424e-05	5.96573
433374	433374	Gm20743	chr1	-9.33669	-2.50966	-18.3055	3.57813e-07	5.53424e-05	4.74525
16493	16493	Kcna5	chr6	-8.97478	-1.91382	-9.04536	4.117e-05	0.000399671	2.30546
56188	56188	Fxyd1	chr7	-8.89121	-0.545675	-9.87742	2.31351e-05	0.000280543	3.01845
15937	15937	Ier3	chr17	-8.883	0.706529	-12.7814	4.14358e-06	0.000118817	4.59313
52389	52389	Adgra1	chr7	-8.88218	0.482501	-8.536	5.99517e-05	0.000509927	2.39105
277468	277468	Slc39a12	chr2	-8.87037	-1.6354	-8.94144	4.43845e-05	0.000418972	2.30577
19736	19736	Rgs4	chr1	-8.76621	1.71559	-12.7215	4.27706e-06	0.000119522	4.81575
243616	243616	Slc6a11	chr6	-8.69769	4.32727	-12.2255	5.59064e-06	0.000135456	4.79807
100042178	100042178	Prdm16os	NA	-8.60628	-2.8728	-10.0848	2.01736e-05	0.000258175	2.76306
11829	11829	Aqp4	chr18	-8.5227	4.95478	-18.508	3.31741e-07	5.53424e-05	7.49136
243914	243914	Lgi4	chr7	-8.50947	0.278858	-17.2778	5.32112e-07	6.11468e-05	5.81787
14955	14955	H19	chr7	-8.49309	4.06153	-9.56996	2.84803e-05	0.000321289	3.16238
70503	70503	Ddo	chr10	-8.49072	-0.482468	-13.766	2.50823e-06	0.000101184	4.59413
100502864	100502864	Gm15756	NA	-8.47726	-1.4873	-12.3817	5.1329e-06	0.000129988	3.78348
73040	73040	2900052N01Rik	chr9	-8.47007	-2.94308	-16.1047	8.61363e-07	7.13018e-05	4.38702
27226	27226	Pla2g7	chr17	-8.46709	4.20565	-11.976	6.42148e-06	0.000142771	4.6612
93714	93714	Pcdhga6	chr18	-8.4404	0.681064	-11.8958	6.71742e-06	0.00014646	4.26083
232345	232345	A2m	chr6	-8.41238	4.0891	-6.12892	0.000476455	0.00207243	0.178406
30805	30805	Slc22a4	chr11	-8.40037	1.781	-17.9027	4.16937e-07	5.53424e-05	6.6085
208151	208151	Tmem132b	chr5	-8.38317	1.13913	-9.74451	2.52923e-05	0.000296361	3.23892
666532	666532	Zfp991	chr4	-8.35946	-0.430243	-8.28715	7.2538e-05	0.000576349	2.15787
319278	319278	Shfl	chr9	-8.32909	-0.937869	-10.3246	1.72701e-05	0.000237841	3.19763
66784	66784	Fam187a	chr11	-8.32676	-1.96486	-10.2676	1.7915e-05	0.000241066	2.90287
19293	19293	Pvalb	chr15	-8.26104	-1.75782	-12.5205	4.76182e-06	0.000125754	3.7626
19259	19259	Ptpn5	chr7	-8.24856	1.36964	-20.8364	1.46599e-07	4.10878e-05	7.10873
56370	56370	Tagln3	chr16	-8.2336	3.05968	-9.86632	2.33071e-05	0.00028145	3.39071
100503120	100503120	A930006K02Rik	chr16	-8.18707	-3.08498	-15.3956	1.17161e-06	7.77065e-05	4.24885
70005	70005	Znf41-ps	chr4	-8.17781	-0.368338	-7.70692	0.000115316	0.000775181	1.76819
104885	104885	Tmem179	chr12	-8.17211	-0.316735	-8.21717	7.65977e-05	0.000599027	2.12977
239650	239650	Ccdc184	chr15	-8.14983	-1.1407	-10.3169	1.73561e-05	0.000237841	3.16026
269643	269643	Ppp2r2c	chr5	-8.13196	1.40962	-17.948	4.09762e-07	5.53424e-05	6.53314
70530	70530	Lrfn2	chr17	-8.1233	-0.626519	-8.20304	7.7448e-05	0.000602693	2.08777
20148	20148	Dhrs3	chr4	-8.11688	0.451464	-10.0893	2.01142e-05	0.000257952	3.36947
20194	20194	S100a10	chr3	-8.10249	2.9225	-5.63854	0.000782523	0.00298424	-0.223527
13057	13057	Cyba	chr8	-8.08863	-2.59948	-8.79818	4.92924e-05	0.000449163	2.1601
223604	223604	Kcnk9	chr15	-8.06765	-2.60476	-4.98335	0.00159281	0.00508666	-0.681576
101700	101700	Trim68	chr7	-8.06581	-0.441251	-8.84305	4.76919e-05	0.00043872	2.52272
19275	19275	Ptprn	chr1	-8.05006	3.67209	-33.2777	5.69221e-09	2.47284e-05	10.0973
100503000	100503000	Zfp993	NA	-7.99169	-1.37321	-10.8929	1.21018e-05	0.000199168	3.36204
11606	11606	Agt	chr8	-7.99084	3.66531	-14.4408	1.81223e-06	8.97398e-05	5.86204
73504	73504	1700071M16Rik	chr17	-7.98679	-1.79929	-7.05698	0.000200716	0.00112583	1.14859
70673	70673	Prdm16	chr4	-7.96991	-1.57759	-6.33536	0.000389944	0.00180599	0.608864
232333	232333	Slc6a1	chr6	-7.95418	4.9685	-14.7051	1.6019e-06	8.71673e-05	6.03285
16494	16494	Kcna6	chr6	-7.94608	3.46671	-14.733	1.58135e-06	8.71673e-05	5.97628
14706	14706	Gng4	chr13	-7.91915	0.257567	-7.59728	0.000126276	0.000825546	1.72602
73667	73667	2410004P03Rik	chr12	-7.89209	-1.55178	-8.43732	6.46212e-05	0.000533309	2.10699
14912	14912	Nkx6-2	chr7	-7.87557	-1.42649	-7.65898	0.000119971	0.00079875	1.63129
15504	15504	Dnajb3	chr1	-7.87127	-3.24352	-14.8195	1.51953e-06	8.46312e-05	4.12247
18682	18682	Phkg1	chr5	-7.84894	0.888	-16.4077	7.58218e-07	6.9345e-05	5.98082
100861972	100861972	NA	NA	-7.83052	-2.7339	-12.7866	4.13219e-06	0.000118686	3.67151
216616	216616	Efemp1	chr11	-7.77458	0.711599	-10.0775	2.02692e-05	0.000258603	3.41796
330830	330830	Drc7	chr8	-7.77044	-0.683002	-8.68296	5.36877e-05	0.000473908	2.41107
93713	93713	Pcdhga5	chr18	-7.76962	0.33083	-10.1637	1.91607e-05	0.000249966	3.41389
18823	18823	Plp1	chrX	-7.7478	4.73322	-25.8868	3.26296e-08	2.64204e-05	9.42429
104816	104816	Aspg	chr12	-7.7292	-0.967004	-8.54264	5.96514e-05	0.000509017	2.28284
66184	66184	Rps4l	chr6	-7.67884	-2.56089	-8.71265	5.25141e-05	0.000466056	2.11186
433791	433791	Zfp992	chr4	-7.66374	-0.572476	-7.12465	0.000189111	0.00108134	1.32374
380653	380653	NA	NA	-7.64624	-2.57942	-11.1516	1.03494e-05	0.000181841	3.16803
12654	12654	Chil1	chr1	-7.63431	-0.469363	-12.4273	5.00745e-06	0.00012872	4.28343
20716	20716	Serpina3n	chr12	-7.6048	5.64411	-13.0384	3.6224e-06	0.00011301	5.20424
75465	75465	Dynlrb2	chr8	-7.60046	-2.60309	-11.6648	7.66132e-06	0.000154803	3.33955
13506	13506	Dsc2	chr18	-7.59378	-1.84287	-9.20513	3.67287e-05	0.000373018	2.50896
52850	52850	Sgsm1	chr5	-7.57141	0.202156	-9.92302	2.24438e-05	0.000275623	3.27904
213469	213469	Lgi3	chr14	-7.56911	3.09211	-26.0099	3.15737e-08	2.64204e-05	8.95973
21835	21835	Thrsp	chr7	-7.56605	2.77515	-30.6306	1.01355e-08	2.64204e-05	9.43487
22634	22634	Plagl1	chr10	-7.55693	-0.27574	-12.8827	3.92868e-06	0.000117099	4.52049
100503437	100503437	Gm19691	NA	-7.55281	-1.4364	-10.8423	1.24828e-05	0.000201799	3.3787
21933	21933	Tnfrsf10b	chr14	-7.55149	1.26635	-12.3639	5.18286e-06	0.000129988	4.67356
93703	93703	Pcdhgb6	chr18	-7.5433	1.15263	-15.1673	1.29734e-06	8.20941e-05	5.74074
58188	58188	Vstm2b	chr7	-7.53793	-2.88143	-11.5859	8.01765e-06	0.000157483	3.303
74103	74103	Nebl	chr2	-7.53708	2.67652	-19.9859	1.95442e-07	4.4173e-05	7.57067
320736	320736	Vstm4	chr14	-7.47905	0.381126	-9.00773	4.23024e-05	0.000407581	2.74798
74563	74563	Rasgef1c	chr11	-7.45665	-0.0412846	-12.2408	5.54379e-06	0.000134757	4.3502
12426	12426	Cckbr	chr7	-7.45066	-2.21887	-7.89683	9.8778e-05	0.000705493	1.70483
16426	16426	Itih3	chr14	-7.43726	-0.486103	-7.236	0.000171625	0.00101469	1.41943
233806	233806	Tmem159	chr7	-7.42556	-1.63813	-8.03826	8.81965e-05	0.000659179	1.88621
382867	382867	Zfp488	chr14	-7.41206	1.93216	-24.4078	4.90678e-08	2.73432e-05	8.1842
233744	233744	Spon1	chr7	-7.41064	4.1515	-19.9815	1.95737e-07	4.4173e-05	7.92274
73390	73390	Msl3l2	chr10	-7.40773	-1.45367	-8.85767	4.71834e-05	0.000436584	2.41603
228432	228432	Ano3	chr2	-7.38245	0.0123861	-12.2251	5.59197e-06	0.000135456	4.37229
108052	108052	Slc14a1	chr18	-7.38088	1.67625	-12.0365	6.20757e-06	0.000141316	4.59047
17433	17433	Mobp	chr9	-7.379	-2.21431	-9.35036	3.31577e-05	0.000349412	2.51488
75429	75429	Fam183b	chr11	-7.36276	-2.96502	-9.61516	2.76131e-05	0.000316513	2.53966
56296	56296	Dmrtb1	chr4	-7.30021	0.771967	-17.3338	5.20443e-07	6.06962e-05	6.26356
68666	68666	Svop	chr5	-7.29559	1.75762	-19.5502	2.27507e-07	4.8212e-05	7.20257
16538	16538	Kcns1	chr2	-7.29352	-1.71937	-11.2206	9.93205e-06	0.000176959	3.47659
240725	240725	Sulf1	chr1	-7.28316	5.00033	-27.5421	2.12193e-08	2.64204e-05	9.86022
225341	225341	Lims2	chr18	-7.27684	1.33264	-23.4314	6.51073e-08	2.97729e-05	7.74405
268534	268534	Sntg2	chr12	-7.25804	0.418764	-9.72068	2.57028e-05	0.000299756	3.20327
104362	104362	Meig1	chr2	-7.25014	-1.97811	-13.7037	2.58654e-06	0.000101681	4.17425
212933	212933	Pm20d1	chr1	-7.24876	-1.72536	-6.82945	0.000246029	0.00129986	1.02189
18417	18417	Cldn11	chr3	-7.2133	2.88331	-12.5535	4.67797e-06	0.000124452	4.95093
12722	12722	Clca3a1	chr3	-7.13144	-0.184875	-6.33063	0.000391717	0.00181082	0.64886
13823	13823	Epb41l3	chr17	-7.12646	0.259055	-10.6859	1.37485e-05	0.000210885	3.72724
231148	231148	Ablim2	chr5	-7.11827	1.15426	-15.2032	1.27658e-06	8.20941e-05	5.79734
16854	16854	Lgals3	chr14	-7.11128	0.529618	-7.32688	0.000158697	0.000960863	1.52007
13618	13618	Ednrb	chr14	-7.10993	7.37921	-8.74725	5.11831e-05	0.000458458	2.25397
73284	73284	Ddit4l	chr3	-7.08731	2.19826	-13.5499	2.79211e-06	0.000104548	5.36723
53415	53415	Htatip2	chr7	-7.07374	-0.256473	-5.194	0.00125952	0.00426391	-0.494523
73649	73649	Cybrd1	chr2	-7.07066	4.04792	-15.6437	1.05048e-06	7.37771e-05	6.4232
270150	270150	Ccdc153	chr9	-7.06163	-3.12103	-10.2301	1.83539e-05	0.000244207	2.79229
241159	241159	Neu4	chr1	-7.05687	-0.15113	-15.6384	1.05293e-06	7.37771e-05	5.49705
84112	84112	Sucnr1	chr3	-7.04941	-2.23494	-9.46402	3.06364e-05	0.000333147	2.59921
380702	380702	Shisa6	chr11	-7.03435	1.61211	-7.36832	0.000153168	0.000939946	1.52612
67860	67860	S100a16	chr3	-7.01819	4.45996	-15.7478	1.00396e-06	7.3269e-05	6.48368
100503147	100503147	Gm13293	chr2	-7.00039	-0.831562	-10.3875	1.65895e-05	0.000232293	3.37103
78309	78309	Cul9	chr17	-6.98147	3.29205	-34.3146	4.59688e-09	2.47284e-05	10.2903
93710	93710	Pcdhga2	chr18	-6.94911	0.748408	-14.4559	1.79947e-06	8.97398e-05	5.45646
13850	13850	Ephx2	chr14	-6.93729	1.30894	-5.75889	0.000690929	0.00272115	0.00249172
11784	11784	Apba2	chr7	-6.92964	5.08185	-38.1389	2.20096e-09	2.47284e-05	11.4656
381270	381270	2020-03-04	chr1	-6.90884	0.302662	-14.874	1.482e-06	8.36177e-05	5.4614
233271	233271	Luzp2	chr7	-6.87024	1.96239	-5.23083	0.00120962	0.00413363	-0.644309
18212	18212	Ntrk2	chr13	-6.8663	7.71882	-7.77787	0.000108797	0.000751116	1.38735
13610	13610	S1pr3	chr13	-6.82842	3.65577	-12.4095	5.05597e-06	0.000129477	4.89731
70441	70441	Mir124-2hg	chr3	-6.82479	-2.47821	-10.3343	1.71639e-05	0.000237088	2.94653
626870	626870	Gm11992	chr11	-6.76712	0.160298	-15.7712	9.93828e-07	7.3269e-05	5.69699
14115	14115	Fbln2	chr6	-6.76203	5.4026	-19.1586	2.61538e-07	5.21338e-05	7.80139
380654	380654	Cfap54	chr10	-6.75991	0.814659	-17.0044	5.9362e-07	6.21197e-05	6.29254
338521	338521	Fa2h	chr8	-6.75545	0.992688	-10.9682	1.1559e-05	0.000194427	3.98541
93695	93695	Gpnmb	chr6	-6.74276	1.71207	-11.417	8.84531e-06	0.000166528	4.30146
56448	56448	Cyp2d22	chr15	-6.74013	0.435951	-12.8158	4.06912e-06	0.000118326	4.77664
233424	233424	Tmc3	chr7	-6.72505	3.09075	-17.8798	4.2063e-07	5.53424e-05	7.16172
105975	105975	AU022754	chr15	-6.71708	-0.324711	-5.70154	0.000732997	0.00284188	0.0395204
56739	56739	Rec8	chr14	-6.71418	-0.405046	-8.86929	4.67834e-05	0.000434495	2.61264
20511	20511	Slc1a2	chr2	-6.71251	6.97218	-9.01382	4.21168e-05	0.000406365	2.477
381260	381260	Gm973	chr1	-6.71197	0.93203	-18.6158	3.18754e-07	5.49934e-05	6.75376
211187	211187	Lrtm2	chr6	-6.70833	-0.558569	-11.7823	7.16359e-06	0.000150018	4.09897
14400	14400	Gabrb1	chr5	-6.70661	0.070361	-14.3164	1.92212e-06	9.02771e-05	5.23061
93702	93702	Pcdhgb5	chr18	-6.70389	0.53106	-9.49401	3.00078e-05	0.000329571	3.09338
233040	233040	Fbxo27	chr7	-6.6844	-2.78751	-10.589	1.4606e-05	0.0002172	2.98756
21857	21857	Timp1	chrX	-6.67427	2.18515	-13.0813	3.54291e-06	0.000111937	5.17858
67866	67866	Wfdc1	chr8	-6.65794	-2.23056	-8.87692	4.65228e-05	0.000432777	2.31923
22625	22625	Map3k19	chr1	-6.6467	-0.521404	-8.95907	4.38197e-05	0.000417416	2.66134
67902	67902	Sumf2	chr5	-6.63864	2.24935	-26.153	3.03936e-08	2.64204e-05	8.79184
60505	60505	Il21	chr3	-6.62084	-2.75311	-5.69967	0.000734409	0.00284545	0.0143554
74189	74189	Phactr3	chr2	-6.61559	1.23922	-15.795	9.83628e-07	7.3269e-05	6.08765
77288	77288	9430021M05Rik	chr2	-6.61146	-3.86533	-8.43706	6.46342e-05	0.000533309	1.91293
15234	15234	Hgf	chr5	-6.60129	-0.769833	-8.04601	8.76545e-05	0.000656539	2.02826
76505	76505	1500009C09Rik	chr15	-6.59242	2.24607	-15.1697	1.29591e-06	8.20941e-05	6.07498
21745	21745	Tep1	chr14	-6.58484	-0.374868	-8.18345	7.86451e-05	0.000608466	2.15832
16490	16490	Kcna2	chr3	-6.5836	4.00357	-19.8694	2.0348e-07	4.47578e-05	7.92649
57340	57340	Jph3	chr8	-6.57352	1.44114	-14.9183	1.4523e-06	8.36177e-05	5.83674
100041655	100041655	Gm10863	chr15	-6.56735	-2.9555	-9.25962	3.53402e-05	0.000365105	2.38259
213002	213002	Ifitm6	chr7	-6.53186	-2.88388	-7.64604	0.000121263	0.000805021	1.50053
93723	93723	Pcdhga11	chr18	-6.52251	1.80407	-23.8489	5.76125e-08	2.78092e-05	8.22697
634104	634104	Olfr287	chr15	-6.51467	-3.00549	-5.96734	0.000559283	0.00233173	0.240024
16485	16485	Kcna1	chr6	-6.49503	-0.505292	-8.22783	7.59631e-05	0.000595788	2.18033
208583	208583	Nek11	chr9	-6.48963	-0.927348	-9.73658	2.5428e-05	0.000297477	3.06617
723904	723904	Mir219a-2	chr2	-6.47881	-2.35976	-10.835	1.25388e-05	0.000201799	3.22293
381738	381738	Drc1	chr5	-6.46975	0.298127	-10.322	1.72995e-05	0.000237841	3.57147
74685	74685	Lrrc74b	chr16	-6.46172	-0.61268	-11.2306	9.87352e-06	0.000176568	3.87194
19281	19281	Ptprt	chr2	-6.46133	1.24957	-9.14143	3.8431e-05	0.000382922	2.89915
319767	319767	Atp10b	chr11	-6.46025	-0.994094	-6.3678	0.000378021	0.00176532	0.682276
19229	19229	Ptk2b	chr14	-6.44245	0.58511	-17.0378	5.85686e-07	6.21197e-05	6.26219
270893	270893	Tmem132e	chr11	-6.44181	-0.812193	-5.96604	0.000560012	0.00233365	0.307494
69430	69430	1700048O20Rik	chr9	-6.43758	-1.11019	-9.5173	2.95297e-05	0.000327368	2.90901
19711	19711	Resp18	chr1	-6.4326	-2.85209	-6.60892	0.000301205	0.0015036	0.776406
12406	12406	Serpinh1	chr7	-6.42819	4.58134	-25.5977	3.5274e-08	2.64204e-05	9.47567
14623	14623	Gjb6	chr14	-6.42803	-2.93658	-7.47731	0.000139636	0.000883309	1.38862
252864	252864	Dusp15	chr2	-6.4275	1.81403	-12.3012	5.36317e-06	0.000131819	4.77425
57775	57775	Usp29	chr7	-6.40117	-2.868	-7.06069	0.00020006	0.00112361	1.11192
20665	20665	Sox10	chr15	-6.40008	4.02474	-7.31949	0.000159705	0.000964542	1.27251
94094	94094	Trim34a	chr7	-6.39553	-1.60177	-6.22232	0.000434901	0.00195127	0.539013
22337	22337	Vdr	chr15	-6.38866	1.24461	-6.24216	0.000426607	0.00192494	0.486032
66425	66425	Pcp4l1	chr1	-6.38559	2.11469	-13.7123	2.57564e-06	0.000101681	5.47051
93701	93701	Pcdhgb4	chr18	-6.38182	0.61732	-11.2977	9.48858e-06	0.000172472	4.13641
69327	69327	1700007K13Rik	chr2	-6.38099	-0.0703502	-12.2135	5.62774e-06	0.000135824	4.44165
22776	22776	Zim1	chr7	-6.38093	-2.2231	-6.7752	0.000258464	0.00134611	0.966526
381836	381836	Sbk2	chr7	-6.36321	-3.21744	-7.20796	0.00017585	0.00103026	1.17934
20508	20508	Slc18a3	chr14	-6.34209	-3.22826	-7.74488	0.000111775	0.000762587	1.52769
17180	17180	Matn1	chr4	-6.33666	-2.90037	-6.86402	0.000238456	0.00127145	0.967968
553095	553095	Gm17750	chr13	-6.31314	-1.77326	-11.1006	1.06711e-05	0.000184878	3.52664
76681	76681	Trim12a	chr7	-6.29993	-1.77748	-6.7132	0.000273548	0.00140176	0.952974
219170	219170	Fam216b	chr14	-6.29066	-2.98112	-7.8137	0.000105663	0.000738058	1.60215
20255	20255	Scg3	chr9	-6.2843	5.81188	-35.4796	3.64281e-09	2.47284e-05	11.4383
170711	170711	Otud7a	chr7	-6.27679	0.120299	-4.75627	0.00206584	0.00621289	-1.05001
71660	71660	Rarres2	chr6	-6.27336	-1.25136	-10.7046	1.359e-05	0.000209356	3.49425
12494	12494	Cd38	chr5	-6.26906	2.17176	-17.7714	4.38558e-07	5.56699e-05	6.98917
100499530	100499530	Mir1906-2	NA	-6.26571	-4.04477	-8.0814	8.52283e-05	0.000643638	1.6996
67971	67971	Tppp3	chr8	-6.26189	2.74725	-12.0815	6.05407e-06	0.00013934	4.71599
319807	319807	Nwd2	chr5	-6.25207	0.157889	-11.0668	1.08899e-05	0.000187732	3.96103
171469	171469	Gpr37l1	chr1	-6.24255	5.59157	-8.12809	8.21422e-05	0.00062825	1.84603
93711	93711	Pcdhga3	chr18	-6.23394	1.72954	-12.3529	5.21412e-06	0.000130237	4.80098
12350	12350	Car3	chr3	-6.23187	-2.79133	-9.21578	3.64526e-05	0.000371666	2.41807
234214	234214	Sorbs2	chr8	-6.23057	4.34173	-14.3453	1.89586e-06	9.02771e-05	5.86858
14102	14102	Fas	chr19	-6.22054	2.20604	-14.7202	1.59074e-06	8.71673e-05	5.91682
100503859	100503859	1110015O18Rik	chr3	-6.21755	-1.95714	-6.27884	0.000411735	0.00187739	0.575031
17196	17196	Mbp	chr18	-6.21235	4.68549	-15.9961	9.02138e-07	7.28629e-05	6.60179
270097	270097	Vat1l	chr8	-6.20154	0.922279	-8.99587	4.26669e-05	0.000410306	2.79419
667772	667772	Myh15	chr16	-6.19564	-0.570006	-8.06529	8.63231e-05	0.000649648	2.07084
22422	22422	Wnt7b	chr15	-6.16982	5.60501	-6.16113	0.000461642	0.00202626	-0.0458642
12373	12373	Casq2	chr3	-6.15518	-1.758	-7.22523	0.000173233	0.00101923	1.3606
67330	67330	1700047M11Rik	chr1	-6.148	-3.57519	-10.4008	1.64501e-05	0.000230713	2.8183
16002	16002	Igf2	chr7	-6.12806	-0.259916	-5.19093	0.00126378	0.00427333	-0.520412
223726	223726	Mpped1	chr15	-6.12739	-2.69726	-7.57725	0.000128402	0.000834597	1.5001
18802	18802	Plcd4	chr1	-6.12221	4.71811	-13.6979	2.59401e-06	0.000101681	5.54981
74482	74482	Ifitm7	chr16	-6.11807	-1.87346	-12.105	5.9756e-06	0.000139098	3.9029
320916	320916	Wscd2	chr5	-6.10325	-3.0955	-6.76503	0.000260873	0.00135682	0.882397
69239	69239	Pdzph1	chr17	-6.09943	-2.31042	-5.85456	0.000626637	0.00254596	0.184743
11601	11601	Angpt2	chr8	-6.0854	2.96972	-14.4356	1.81675e-06	8.97398e-05	5.87761
11418	11418	Asic2	chr11	-6.07675	-3.61175	-9.16879	3.76893e-05	0.000379008	2.28456
224997	224997	Dlgap1	chr17	-6.07652	2.70676	-12.6955	4.33643e-06	0.000120182	5.04042
12332	12332	Capg	chr6	-6.07044	0.141067	-8.63066	5.58278e-05	0.000486343	2.51194
12268	12268	C4b	chr17	-6.04281	5.17934	-7.25635	0.00016863	0.00100313	1.08506
192164	192164	Pcdha12	chr18	-6.02911	-1.00733	-10.3076	1.74596e-05	0.000237958	3.38556
227326	227326	Gpr55	chr1	-6.02409	-1.45807	-5.74816	0.00069859	0.00274158	0.0991634
244954	244954	Prss35	chr9	-6.0181	1.78621	-15.7276	1.0128e-06	7.3269e-05	6.24754
76263	76263	Gstk1	chr6	-6.00767	0.67956	-4.35386	0.00333551	0.00903731	-1.60387
12051	12051	Bcl3	chr7	-5.98984	1.36225	-7.77685	0.000108888	0.000751238	1.86279
320802	320802	Ifitm10	chr7	-5.98139	0.423246	-8.39216	6.68945e-05	0.000547282	2.35392
269629	269629	Lhfpl3	chr5	-5.9732	4.44807	-10.8714	1.22616e-05	0.000200254	3.95296
16949	16949	Loxl1	chr9	-5.96787	-0.15491	-13.4567	2.92578e-06	0.000106101	4.95083
233919	233919	Gpr26	chr7	-5.96441	-3.42817	-6.0402	0.000520087	0.00220643	0.287773
100502928	100502928	9430032J07Rik	NA	-5.96069	-3.66949	-6.22134	0.000435314	0.00195262	0.432893
93699	93699	Pcdhgb1	chr18	-5.95342	0.948866	-14.077	2.15536e-06	9.42793e-05	5.45959
212517	212517	Cfap44	chr16	-5.94539	0.517362	-11.0032	1.13165e-05	0.000192547	3.99383
574403	574403	Insyn2b	chr11	-5.93215	-2.15246	-7.3544	0.000155	0.000948392	1.42497
83454	83454	Nxf2	chrX	-5.92541	-2.82992	-5.2408	0.00119648	0.00410085	-0.415911
64706	64706	Scube1	chr15	-5.91597	-0.923615	-8.31353	7.10713e-05	0.000568865	2.22578
269902	269902	Vmn2r57	chr7	-5.89912	-1.81257	-5.93279	0.000579013	0.00239606	0.273396
235379	235379	Gldn	chr9	-5.89864	-1.93455	-4.50858	0.00276657	0.00780052	-1.21495
81877	81877	Tnxb	chr17	-5.89472	1.28726	-8.85248	4.73631e-05	0.000437252	2.69586
77996	77996	Cutal	chr2	-5.89373	-1.6114	-9.36239	3.28801e-05	0.000347603	2.77773
243274	243274	Tmem132d	chr5	-5.88656	-3.12519	-6.25839	0.000419954	0.0019015	0.489773
93704	93704	Pcdhgb7	chr18	-5.87975	1.43026	-16.5952	7.01449e-07	6.80564e-05	6.46912
22092	22092	Rsph1	chr17	-5.87608	-0.863472	-10.5121	1.53295e-05	0.000223386	3.52732
320159	320159	Togaram2	chr17	-5.86924	0.246115	-13.5653	2.7707e-06	0.000104548	5.10914
406218	406218	Panx2	chr15	-5.86438	-1.20992	-5.63788	0.000783062	0.00298424	-0.0135794
100504356	100504356	Gm20190	NA	-5.8617	-4.24408	-9.9404	2.21865e-05	0.000274006	2.58324
18217	18217	Ntsr2	chr12	-5.85416	3.75691	-8.43739	6.46177e-05	0.000533309	2.23686
64385	64385	Cyp4f14	chr17	-5.85181	2.61399	-24.8583	4.32259e-08	2.68263e-05	8.88316
18260	18260	Ocln	chr13	-5.84839	-1.64383	-6.33935	0.000388454	0.00180124	0.647454
57740	57740	Stk32c	chr7	-5.82959	1.82953	-15.8334	9.67448e-07	7.3269e-05	6.31262
20680	20680	Sox7	chr14	-5.82797	-1.84184	-8.76406	5.05501e-05	0.000455135	2.39991
16913	16913	Psmb8	chr17	-5.81816	-0.427112	-10.4793	1.56505e-05	0.000225366	3.59071
208258	208258	Ankrd33	chr15	-5.81672	-2.81365	-7.05533	0.000201009	0.00112653	1.13295
13628	13628	Eef1a2	chr2	-5.81522	0.200416	-7.83293	0.000104024	0.00073035	1.92904
68955	68955	Srrm4	chr5	-5.81251	-2.14678	-6.47975	0.000339913	0.00163123	0.747532
19769	19769	Rit1	chr3	-5.81225	3.05429	-24.6787	4.54535e-08	2.71161e-05	9.00066
72446	72446	Prr5l	chr2	-5.79242	3.87062	-13.4023	3.00717e-06	0.000106101	5.41053
18377	18377	Omg	chr11	-5.78909	3.2438	-6.47902	0.000340147	0.00163123	0.504267
319903	319903	9630013A20Rik	chr14	-5.77017	-0.691801	-7.52414	0.000134241	0.000859102	1.66371
245050	245050	Gask1a	chr9	-5.76372	-1.0799	-7.78169	0.000108458	0.000749372	1.83988
18783	18783	Pla2g4a	chr1	-5.76365	0.499889	-5.18267	0.00127532	0.00429649	-0.601547
54156	54156	Egfl6	chrX	-5.74155	-1.88668	-6.49429	0.000335288	0.0016183	0.774006
242748	242748	Disp3	chr4	-5.73632	2.30984	-17.6769	4.54919e-07	5.56699e-05	7.03846
12289	12289	Cacna1d	chr14	-5.73478	0.468061	-7.5967	0.000126337	0.000825616	1.73841
13082	13082	Cyp26a1	chr19	-5.72211	-1.94533	-8.78087	4.9926e-05	0.000453036	2.39329
19267	19267	Ptpre	chr7	-5.71973	2.74492	-22.8771	7.68448e-08	3.17936e-05	8.53327
69387	69387	Dnajb13	chr7	-5.71725	-1.36692	-10.7816	1.29575e-05	0.000205066	3.5563
69952	69952	Tunar	chr12	-5.71059	-3.79286	-9.46632	3.05875e-05	0.000333147	2.40338
22029	22029	Traf1	chr2	-5.70827	0.5113	-16.219	8.2067e-07	7.10202e-05	6.10133
226438	226438	Igfn1	chr1	-5.69633	-2.12251	-6.24876	0.000423887	0.00191571	0.551328
108069	108069	Grm3	chr5	-5.67998	3.00209	-13.479	2.89323e-06	0.000105898	5.44226
64085	64085	Clstn2	chr9	-5.67762	-0.0251192	-5.35409	0.00105795	0.00374192	-0.372482
68591	68591	Mocos	chr18	-5.67311	-0.790716	-5.76785	0.00068461	0.00270133	0.107248
14407	14407	Gabrg3	chr7	-5.65946	-1.78807	-8.94892	4.4144e-05	0.000418251	2.52979
17153	17153	Mal	chr2	-5.65802	-0.145645	-14.9756	1.41481e-06	8.36177e-05	5.50603
195531	195531	Zfp982	chr4	-5.65171	-2.52552	-6.06541	0.000507252	0.00216733	0.372203
11668	11668	Aldh1a1	chr19	-5.65066	-0.737157	-5.86913	0.000617443	0.00252098	0.205246
633285	633285	Rbm46	chr3	-5.63349	-2.48444	-5.15562	0.00131396	0.00439343	-0.496233
229357	229357	Gpr149	chr3	-5.6312	0.545271	-6.03194	0.000524373	0.00222028	0.30514
20197	20197	S100a3	chr3	-5.62793	-2.11741	-10.9188	1.19117e-05	0.000198076	3.42719
217069	217069	Trim25	chr11	-5.62696	1.31057	-3.95189	0.00551362	0.0134892	-2.22942
14778	14778	Gpx3	chr11	-5.61838	2.87617	-16.2139	8.2245e-07	7.10202e-05	6.61335
16678	16678	Krt1	chr15	-5.61748	-3.34517	-6.01951	0.000530898	0.00224026	0.280676
75578	75578	Fggy	chr4	-5.61628	1.23582	-5.40578	0.00100076	0.00358929	-0.42652
20394	20394	Scg5	chr2	-5.60218	1.57415	-12.5588	4.66474e-06	0.000124452	4.91541
75718	75718	Vwa5b1	chr4	-5.59926	-2.96439	-4.65899	0.00231448	0.0067811	-1.02291
238384	238384	Slc24a4	chr12	-5.59868	-1.29836	-7.97669	9.26372e-05	0.000679509	1.96869
100039239	100039239	Gm2115	chr7	-5.59859	2.91553	-7.97702	9.26127e-05	0.000679509	1.91524
11803	11803	Aplp1	chr7	-5.56913	5.17614	-10.5659	1.48188e-05	0.000218969	3.69366
53897	53897	Gal3st1	chr11	-5.56683	1.33552	-17.056	5.81432e-07	6.21197e-05	6.62171
16985	16985	Lsp1	chr7	-5.55402	-0.241938	-12.1649	5.78046e-06	0.000137223	4.45255
16774	16774	Lama3	chr18	-5.55202	-0.923899	-6.17312	0.00045626	0.00201025	0.502477
259277	259277	Klk8	chr7	-5.54886	-3.29951	-5.37898	0.00102997	0.00366908	-0.292085
100041373	100041373	NA	NA	-5.54031	-4.40626	-8.94134	4.43878e-05	0.000418972	2.11606
64899	64899	Lpin3	chr2	-5.5397	0.477418	-12.9449	3.80301e-06	0.000116	4.93515
56471	56471	Stmn4	chr14	-5.53629	2.27289	-11.3549	9.17341e-06	0.000170387	4.30873
76441	76441	Daam2	chr17	-5.52161	4.58007	-15.2278	1.26258e-06	8.18653e-05	6.27153
67254	67254	Bmerb1	chr16	-5.52155	4.00732	-18.8686	2.90498e-07	5.42795e-05	7.65909
229694	229694	AI504432	chr3	-5.51853	0.693962	-6.9771	0.000215459	0.00117996	1.19589
21689	21689	Tekt1	chr11	-5.50957	-0.939359	-7.62462	0.000123437	0.000814341	1.7367
235106	235106	Ntm	chr9	-5.50262	3.65311	-7.13759	0.00018698	0.00107162	1.0904
11815	11815	Apod	chr16	-5.497	-1.93406	-8.44171	6.44047e-05	0.000533187	2.2082
77998	77998	Grifin	chr5	-5.49521	-3.01147	-7.14955	0.000185034	0.00106609	1.19263
100040724	100040724	Mirg	chr12	-5.48981	-3.65848	-6.77883	0.000257609	0.00134348	0.855658
11810	11810	Apobec1	chr6	-5.4891	2.88982	-4.6962	0.00221566	0.00655121	-1.50021
67305	67305	Gpx7	chr4	-5.48775	0.933754	-4.04991	0.00486673	0.0122174	-2.05407
100504141	100504141	Gm20083	NA	-5.46891	-2.26095	-7.45568	0.000142211	0.00089342	1.49855
21957	21957	Tnnt3	chr7	-5.46421	-3.67146	-6.71307	0.000273581	0.00140176	0.806844
100504714	100504714	Gm16793	chr8	-5.45478	-2.10805	-7.71681	0.000114382	0.0007723	1.70012
215627	215627	Zbtb8b	chr4	-5.44647	-1.34696	-4.58048	0.00253934	0.00728996	-1.16707
665119	665119	Sec14l5	chr16	-5.44366	-1.3217	-10.471	1.57326e-05	0.000225997	3.44678
433281	433281	Gm5524	chr1	-5.44327	-3.13004	-8.98607	4.29704e-05	0.000412084	2.27749
20753	20753	Sprr1a	chr3	-5.43421	-3.92124	-5.13994	0.00133696	0.00445491	-0.536118
229706	229706	Slc6a17	chr3	-5.4279	2.42755	-9.62115	2.75004e-05	0.000315637	3.20293
84682	84682	Cox4i2	chr2	-5.42738	-3.03476	-5.27657	0.00115068	0.00398394	-0.382244
100861925	100861925	NA	NA	-5.42262	-0.899479	-9.52466	2.93805e-05	0.000326853	3.01182
100303647	100303647	AF357359	NA	-5.42251	-3.94257	-5.55108	0.0008576	0.00318566	-0.149938
622552	622552	Gm20751	chr13	-5.41411	-0.570811	-10.1673	1.91166e-05	0.000249824	3.421
100124470	100124470	Mir92b	chr3	-5.40557	-4.47625	-7.7609	0.000110317	0.000757563	1.47232
20198	20198	S100a4	chr3	-5.40378	1.35356	-6.25886	0.000419763	0.0019015	0.459166
384198	384198	Fam47e	chr5	-5.40102	-3.70187	-6.9236	0.000226012	0.00122388	0.957148
19737	19737	Rgs5	chr1	-5.39993	-2.0588	-5.4619	0.000942519	0.00342711	-0.183996
23832	23832	Xcr1	chr9	-5.39088	-3.43849	-7.60206	0.000125774	0.000823658	1.44268
11816	11816	Apoe	chr7	-5.38078	10.1407	-8.19881	7.77048e-05	0.000603592	1.67597
330324	330324	6430584L05Rik	chr6	-5.37655	-2.54703	-6.09117	0.000494503	0.00212803	0.396584
21960	21960	Tnr	chr1	-5.37447	4.96382	-24.2092	5.19265e-08	2.73432e-05	9.28142
19419	19419	Rasgrp1	chr2	-5.36963	1.6154	-17.2491	5.38211e-07	6.11468e-05	6.77473
140483	140483	Hnmt	chr2	-5.36783	-1.38658	-4.97037	0.00161635	0.00514043	-0.721539
15223	15223	Foxj1	chr11	-5.36773	4.0717	-14.4272	1.82396e-06	8.97398e-05	5.90675
14432	14432	Gap43	chr16	-5.35939	4.85356	-15.6018	1.06992e-06	7.40717e-05	6.43517
271278	271278	BC024139	chr15	-5.35842	-2.48201	-5.7793	0.000676619	0.00267888	0.117966
71839	71839	Osgin1	chr8	-5.34764	-1.60712	-7.73953	0.000112266	0.000763984	1.77665
319236	319236	Trim12c	chr7	-5.34097	0.693143	-5.58888	0.000824212	0.0030994	-0.184383
100503496	100503496	Gm45916	chr11	-5.33869	-4.50729	-9.24983	3.55852e-05	0.000366982	2.24722
20510	20510	Slc1a1	chr19	-5.33747	3.97724	-15.7667	9.95763e-07	7.3269e-05	6.5005
20266	20266	Scn1b	chr7	-5.33315	3.43887	-12.3876	5.11666e-06	0.000129988	4.87932
15446	15446	Hpgd	chr8	-5.32104	-1.24245	-7.76849	0.000109634	0.0007545	1.83039
72927	72927	Hepacam	chr9	-5.31847	6.486	-6.80524	0.000251492	0.0013199	0.489667
230972	230972	Arhgef16	chr4	-5.31827	-4.52054	-9.42311	3.1518e-05	0.000338709	2.32299
214704	214704	Iqub	chr6	-5.31294	-0.299528	-10.997	1.13587e-05	0.000192547	3.90786
241175	241175	Cntnap5b	chr1	-5.31235	-2.77697	-4.21651	0.00394965	0.0103394	-1.53373
71137	71137	Rfx4	chr10	-5.30651	5.12744	-10.8866	1.21481e-05	0.00019959	3.90124
12349	12349	Car2	chr3	-5.30541	4.13238	-22.9776	7.45477e-08	3.15955e-05	8.87692
20389	20389	Sftpc	chr14	-5.30525	-4.52484	-9.57362	2.8409e-05	0.000321289	2.38789
270084	270084	Lpcat2	chr8	-5.28675	-1.32231	-7.51537	0.000135232	0.000863687	1.6372
208659	208659	Fam20a	chr11	-5.27786	1.20901	-10.6669	1.39117e-05	0.00021221	3.88249
71233	71233	Enkur	chr2	-5.27085	-0.717345	-12.0303	6.2294e-06	0.000141316	4.30661
386463	386463	Cdsn	chr17	-5.26725	1.053	-9.78095	2.4679e-05	0.000291733	3.33006
13349	13349	Ackr1	chr1	-5.26708	-0.628132	-4.04655	0.00488748	0.0122607	-1.8957
226115	226115	Opalin	chr19	-5.26683	-0.695147	-9.1879	3.71805e-05	0.000375413	2.83793
71363	71363	Krtap7-1	chr16	-5.25503	-3.63079	-6.08342	0.000498299	0.00213906	0.320551
17751	17751	Mt3	chr8	-5.24318	6.15923	-27.8316	1.97326e-08	2.64204e-05	10.2526
18828	18828	Plscr2	chr9	-5.2183	-0.501436	-11.8888	6.74401e-06	0.000146509	4.2973
100502861	100502861	Ccdc13	chr9	-5.21711	0.876079	-16.3652	7.71795e-07	6.94895e-05	6.31113
67516	67516	Kctd4	chr14	-5.2131	0.237885	-7.18848	0.000178854	0.00104259	1.3979
109901	109901	Cela1	chr15	-5.21018	0.958777	-7.79044	0.000107686	0.000745639	1.87952
333883	333883	Cd59b	chr2	-5.20381	-3.54682	-5.76995	0.000683138	0.0026967	0.0588963
14469	14469	Gbp2	chr3	-5.20158	4.36677	-16.4422	7.47378e-07	6.90808e-05	6.78829
71870	71870	Cfap45	chr1	-5.20021	-1.78376	-4.80038	0.00196296	0.00597379	-0.897554
100862094	100862094	NA	NA	-5.19461	-2.89565	-4.83941	0.00187664	0.00576155	-0.828429
622473	622473	Ripply1	chrX	-5.19248	-3.80623	-7.39998	0.000149091	0.000920991	1.27253
11549	11549	Adra1a	chr14	-5.18525	-0.27926	-13.6137	2.70476e-06	0.000103071	5.05526
245527	245527	Eda2r	chrX	-5.1843	4.11374	-14.3159	1.92256e-06	9.02771e-05	5.85334
242425	242425	Gabbr2	chr4	-5.179	1.93926	-7.22643	0.000173055	0.00101891	1.32347
71682	71682	Wdr27	chr17	-5.17851	-1.04121	-6.62857	0.000295761	0.0014841	0.919231
69623	69623	Zfp33b	NA	-5.17834	-1.81419	-2.52455	0.0395317	0.0674249	-3.86287
76820	76820	Fam49a	chr12	-5.17689	5.10929	-29.2297	1.4036e-08	2.64204e-05	10.4053
53972	53972	Ngef	chr1	-5.17264	0.828823	-5.80026	0.000662264	0.00264009	0.0231253
109264	109264	Me3	chr7	-5.16393	1.75679	-6.20806	0.000440976	0.00196685	0.363347
70363	70363	Fam135b	chr15	-5.1627	-0.433972	-8.35279	6.89499e-05	0.000559357	2.30659
73076	73076	3100003L05Rik	chr7	-5.16179	-4.07294	-7.65706	0.000120161	0.000799404	1.42261
434218	434218	Trim34b	chr7	-5.1579	-3.10562	-4.61605	0.0024346	0.00703927	-1.07001
74393	74393	Map10	chr8	-5.15534	0.0561776	-3.08833	0.0175981	0.0345015	-3.28797
623230	623230	Tmem200b	chr4	-5.15453	-3.55342	-7.95273	9.44331e-05	0.000687702	1.64996
666105	666105	Gm7932	chr6	-5.15283	-2.19131	-5.06114	0.00145949	0.00475202	-0.597704
414081	414081	5330413P13Rik	chr2	-5.14853	-2.37758	-5.81727	0.000650866	0.0026078	0.157672
225187	225187	Ankrd29	chr18	-5.14401	1.29078	-18.2081	3.7119e-07	5.53424e-05	6.99766
170638	170638	Hpcal4	chr4	-5.14322	-2.12843	-11.1369	1.04409e-05	0.000182186	3.56842
71141	71141	4933407L21Rik	chr1	-5.14242	-0.0388155	-7.38737	0.000150699	0.000928043	1.56952
50525	50525	Spag6l	chr16	-5.14194	-3.68101	-5.8372	0.00063779	0.00257322	0.110176
260297	260297	Prrt1	chr17	-5.1413	1.10133	-18.1996	3.72382e-07	5.53424e-05	6.93174
52815	52815	Ldhd	chr8	-5.12634	1.43844	-15.4267	1.15562e-06	7.75339e-05	6.13866
545140	545140	Olfr288	chr15	-5.11711	-3.51912	-4.35692	0.00332308	0.00901302	-1.3554
70652	70652	Tmem144	chr3	-5.11621	-0.982504	-9.54834	2.89058e-05	0.000323807	3.03017
66930	66930	Fank1	chr7	-5.10907	-1.15817	-7.91017	9.77212e-05	0.000700858	1.94537
94109	94109	Csmd1	chr8	-5.10753	1.48267	-10.4653	1.57896e-05	0.000226258	3.77181
330052	330052	A930003O13Rik	chr5	-5.10556	1.01838	-9.56973	2.84847e-05	0.000321289	3.19196
11812	11812	Apoc1	chr7	-5.09791	-2.1602	-10.0327	2.08743e-05	0.000263614	3.06544
723848	723848	Mir34a	chr4	-5.09501	-4.62501	-7.0318	0.000205237	0.00114168	0.993845
76646	76646	Wdr38	chr2	-5.07436	-2.42465	-9.00738	4.23132e-05	0.000407581	2.48125
100043332	100043332	Ankrd66	chr17	-5.07013	-3.19235	-6.28286	0.000410142	0.0018727	0.521781
74002	74002	Psd2	chr18	-5.06577	3.19526	-22.0257	9.98995e-08	3.61977e-05	8.5042
210762	210762	Ppp1r36	chr12	-5.06213	-3.10754	-5.89038	0.000604306	0.00248192	0.19424
13874	13874	Ereg	chr5	-5.06166	-4.11636	-7.01469	0.000208374	0.00115242	1.00164
232016	232016	Itprid1	chr6	-5.06146	-3.22656	-4.69532	0.00221794	0.00655685	-0.983039
93700	93700	Pcdhgb2	chr18	-5.05985	1.74734	-9.94662	2.20951e-05	0.000273467	3.44218
211027	211027	Trav3-4	NA	-5.05363	-3.72611	-5.82727	0.000644269	0.00259154	0.100065
319991	319991	Kif6	chr17	-5.0517	-0.461636	-10.7062	1.35764e-05	0.000209332	3.74665
103978	103978	Gpc5	chr14	-5.04978	-0.258367	-6.96848	0.000217119	0.00118756	1.21432
58187	58187	Cldn10	chr14	-5.04598	1.09022	-14.3246	1.91457e-06	9.02771e-05	5.65231
27276	27276	Plekhb1	chr7	-5.04461	7.08148	-14.5701	1.70563e-06	8.8581e-05	5.87974
209378	209378	Itih5	chr2	-5.04355	2.72477	-6.793	0.000254307	0.00133145	0.834381
20660	20660	Sorl1	chr9	-5.0425	3.85627	-13.3907	3.02478e-06	0.000106101	5.39992
432450	432450	Nkain2	chr10	-5.03976	4.21571	-21.0429	1.36949e-07	4.05035e-05	8.37246
112422	112422	Zfp979	chr4	-5.03835	-2.64522	-4.88038	0.00179053	0.00556204	-0.786817
11931	11931	Atp1b1	chr1	-5.03803	5.58271	-16.8993	6.19413e-07	6.36896e-05	6.9759
16517	16517	Kcnj16	chr11	-5.03354	4.14476	-14.3855	1.86021e-06	8.97398e-05	5.88555
16491	16491	Kcna3	chr3	-5.02627	-0.251355	-7.93731	9.56094e-05	0.000692541	2.00737
12023	12023	Barx2	chr9	-5.02481	-1.43007	-8.77274	5.02265e-05	0.000454321	2.50501
94216	94216	Col4a6	chrX	-5.0237	6.46291	-25.6326	3.49427e-08	2.64204e-05	9.77488
11441	11441	Chrna7	chr7	-5.02332	-1.40547	-4.2759	0.00367004	0.00975291	-1.54494
214604	214604	NA	NA	-5.0151	-3.64345	-5.61355	0.000803202	0.00304411	-0.0835374
53420	53420	Syt5	chr7	-5.01215	-0.819395	-10.6506	1.40539e-05	0.00021325	3.66225
100302688	100302688	Gm17455	chr10	-5.01122	-4.14376	-7.08825	0.000195257	0.00110521	1.04985
23934	23934	Ly6h	chr15	-5.01044	1.45712	-7.50815	0.000136056	0.000866657	1.60731
57780	57780	Fxyd7	chr7	-4.99512	-3.14118	-5.63095	0.000788741	0.0030024	-0.0420566
320452	320452	P4ha3	chr7	-4.99254	1.84453	-14.0297	2.20527e-06	9.49534e-05	5.64382
399599	399599	Ccdc87	chr19	-4.99061	-1.67446	-9.91948	2.24966e-05	0.000275881	3.1252
170790	170790	Mlc1	chr15	-4.98471	7.79457	-11.9282	6.59625e-06	0.000144544	4.39667
93716	93716	Pcdhga8	chr18	-4.98351	0.385465	-10.6057	1.44541e-05	0.000216712	3.79817
230678	230678	Tmem125	chr4	-4.98229	-4.15273	-6.22291	0.000434652	0.00195066	0.412776
23792	23792	Adam23	chr1	-4.98196	1.89928	-12.4849	4.85391e-06	0.000126731	4.91772
78754	78754	Galnt15	chr14	-4.97808	0.416159	-10.9203	1.19008e-05	0.000198076	3.97619
667370	667370	Ifit3b	chr19	-4.96679	1.4561	-12.6663	4.40421e-06	0.000120994	4.97709
106648	106648	Cyp4f15	chr17	-4.96336	-1.66406	-8.63594	5.56075e-05	0.000484998	2.3941
72555	72555	Shisa9	chr16	-4.96295	2.56137	-9.56115	2.86529e-05	0.00032185	3.14513
70882	70882	Armc3	chr2	-4.96269	-0.395253	-9.37667	3.25538e-05	0.000345563	2.9984
226421	226421	Rab7b	chr1	-4.96169	2.85361	-8.94284	4.43394e-05	0.000418972	2.67349
26900	26900	Ddx3y	chrY	-4.95963	-4.75964	-1.05312	0.327261	0.401186	-5.48342
21939	21939	Cd40	chr2	-4.9592	-3.16001	-5.94379	0.000572648	0.00237719	0.240098
225609	225609	Gm9949	chr18	-4.94961	-3.42958	-6.69338	0.000278576	0.00142056	0.826478
57754	57754	Cend1	chr7	-4.94695	0.837508	-11.8788	6.78219e-06	0.000146732	4.52666
100503868	100503868	Gm19935	chr8	-4.94374	-4.17762	-7.2215	0.000173795	0.00102068	1.13638
226518	226518	Nmnat2	chr1	-4.9374	3.77519	-23.592	6.20992e-08	2.91648e-05	9.00239
381925	381925	Plpp4	chr7	-4.93521	2.26916	-19.3747	2.42096e-07	5.01197e-05	7.61211
70853	70853	Vwa3b	chr1	-4.93513	-0.447528	-10.5479	1.49877e-05	0.000220901	3.67079
94332	94332	Cadm3	chr1	-4.93485	3.04046	-6.74054	0.000266777	0.00137763	0.740386
58223	58223	Mmp19	chr10	-4.93439	1.83119	-19.5969	2.23798e-07	4.80117e-05	7.55756
99542	99542	AI115009	chr3	-4.92038	-4.71999	-8.29195	7.22689e-05	0.000575271	1.74446
75769	75769	Plppr5	chr3	-4.91677	2.68573	-16.3895	7.63999e-07	6.94895e-05	6.69069
14618	14618	Gjb1	chrX	-4.91121	-2.72969	-9.25771	3.53878e-05	0.00036538	2.55797
68918	68918	1190005I06Rik	chr8	-4.91106	1.59249	-11.6246	7.84054e-06	0.000156964	4.44945
18557	18557	Cdk18	chr1	-4.90954	0.661613	-4.69912	0.0022081	0.00653333	-1.22576
72716	72716	2810047C21Rik1	chr7	-4.909	-2.97815	-6.79447	0.000253966	0.00133087	0.951476
382543	382543	Ankfn1	chr11	-4.89903	-3.49088	-4.84997	0.00185401	0.0057082	-0.820322
20592	20592	Kdm5d	chrY	-4.89561	-3.85583	-1.00024	0.350494	0.424368	-5.56987
118452	118452	Baalc	chr15	-4.89043	-0.362855	-9.08965	3.98808e-05	0.000391848	2.819
237806	237806	Dnah9	chr11	-4.88658	-0.666344	-6.65195	0.000289429	0.00146328	0.938256
11551	11551	Adra2a	chr19	-4.88553	0.654373	-14.4229	1.82758e-06	8.97398e-05	5.61674
242608	242608	Podn	chr4	-4.88357	0.318601	-8.90363	4.56238e-05	0.000427814	2.7272
20408	20408	Sh3gl3	chr7	-4.87858	2.53787	-9.51428	2.95912e-05	0.000327368	3.11106
71860	71860	Cfap52	chr11	-4.87776	-1.90876	-4.79704	0.00197053	0.00599263	-0.900521
18578	18578	Pde4b	chr4	-4.87713	4.99303	-14.6067	1.67678e-06	8.8581e-05	5.97389
12405	12405	Cbln2	chr18	-4.871	0.895143	-10.2847	1.77193e-05	0.000239618	3.64576
16819	16819	Lcn2	chr2	-4.87087	-3.55575	-3.88859	0.00598097	0.0143969	-1.90333
74761	74761	Mxra8	chr4	-4.86451	4.26306	-7.20947	0.000175619	0.00102925	1.06718
100505397	100505397	Gm20385	NA	-4.8631	-4.78613	-1.77635	0.118908	0.170949	-4.64607
70357	70357	Kcnip1	chr11	-4.85987	0.823728	-7.74239	0.000112004	0.00076325	1.83937
20411	20411	Sorbs1	chr19	-4.85811	6.7061	-25.8062	3.33436e-08	2.64204e-05	9.83473
22095	22095	Tshr	chr12	-4.85206	0.073141	-13.7548	2.52205e-06	0.000101184	5.2263
12294	12294	Cacna2d3	chr14	-4.84652	1.85518	-7.57258	0.000128905	0.000835354	1.62713
100861759	100861759	NA	NA	-4.84302	-2.93269	-4.2121	0.0039713	0.0103789	-1.53767
21824	21824	Thbd	chr2	-4.84178	-2.94633	-2.78043	0.0272689	0.0494885	-3.39173
320127	320127	Dgki	chr6	-4.82956	1.74027	-13.4088	2.99723e-06	0.000106101	5.35818
93708	93708	Pcdhgc5	chr18	-4.82115	2.85662	-19.0732	2.69708e-07	5.26597e-05	7.63214
78558	78558	Htra3	chr5	-4.81973	2.93889	-12.4809	4.86456e-06	0.000126734	4.93456
237730	237730	Fbll1	chr11	-4.81908	-0.298962	-7.87239	0.000100749	0.000716037	1.95738
18143	18143	Npas2	chr1	-4.81815	0.744503	-7.95614	9.41747e-05	0.000686729	2.01621
546546	546546	Serpina3h	chr12	-4.81688	-3.34637	-4.40888	0.00311962	0.00856121	-1.29948
93712	93712	Pcdhga4	chr18	-4.81151	1.8958	-4.45132	0.00296361	0.00823979	-1.69551
432839	432839	Gprin2	chr14	-4.81135	-1.89515	-6.93307	0.000224102	0.00121656	1.15608
18440	18440	P2rx6	chr16	-4.81051	1.62076	-17.9583	4.0816e-07	5.53424e-05	7.04964
216439	216439	Agap2	chr10	-4.79975	3.77642	-20.3245	1.74055e-07	4.31351e-05	8.12854
546144	546144	Wdr72	chr9	-4.79349	-3.24635	-3.388	0.0116231	0.0245922	-2.55092
245537	245537	Nlgn3	chrX	-4.79332	4.71576	-19.7991	2.0851e-07	4.52911e-05	8.02867
73293	73293	Ccdc103	chr11	-4.78904	1.08279	-10.9839	1.14497e-05	0.000193731	4.06682
12319	12319	Car8	chr4	-4.78299	3.46165	-5.57423	0.000836977	0.00313341	-0.543075
14254	14254	Flt1	chr5	-4.77992	0.211731	-6.0903	0.000494927	0.00212902	0.364226
320265	320265	Tafa1	chr6	-4.77978	-0.312221	-13.135	3.44616e-06	0.000110334	4.89755
107375	107375	Slc25a45	chr19	-4.77892	1.03963	-9.27374	3.49902e-05	0.000362999	2.99286
320277	320277	Spef2	chr15	-4.77724	-1.32714	-5.92799	0.000581816	0.00240356	0.26898
109731	109731	Maob	chrX	-4.77656	0.318873	-8.62348	5.61293e-05	0.000486777	2.52862
226527	226527	Cryzl2	chr1	-4.77179	0.497513	-6.09625	0.000492029	0.00211948	0.349046
56745	56745	C1qtnf1	chr11	-4.76568	2.59351	-7.66174	0.000119697	0.000797232	1.63794
434008	434008	Tmem178b	chr6	-4.76454	1.39003	-5.60317	0.000811967	0.0030693	-0.265779
79235	79235	Lrat	chr3	-4.76414	-3.74249	-5.75513	0.000693605	0.00272873	0.0397408
239591	239591	Ttll8	chr15	-4.75591	0.833479	-11.4598	8.62644e-06	0.000164366	4.31359
16668	16668	Krt18	chr15	-4.75123	-4.27594	-6.58245	0.000308716	0.00152924	0.681556
75563	75563	Dnali1	chr4	-4.74242	0.284618	-14.276	1.95931e-06	9.07919e-05	5.48401
243967	243967	Ntn5	chr7	-4.7349	-0.807718	-9.77873	2.47158e-05	0.000291771	3.20335
76886	76886	Fam81a	chr9	-4.73433	0.177623	-10.941	1.17518e-05	0.000196925	3.9679
12759	12759	Clu	chr14	-4.73395	7.03906	-21.5166	1.17425e-07	3.84093e-05	8.63353
13488	13488	Drd1	chr13	-4.73294	-3.34927	-4.15632	0.00425707	0.010973	-1.59122
332175	332175	Zdhhc23	chr16	-4.72542	-0.941854	-12.898	3.89726e-06	0.00011676	4.64799
270109	270109	Pcnx2	chr8	-4.72491	-2.63658	-4.33726	0.00340383	0.00918025	-1.40344
228858	228858	Gdap1l1	chr2	-4.72281	2.49935	-14.9372	1.43979e-06	8.36177e-05	6.1004
11775	11775	Ap3b2	chr7	-4.72013	3.02974	-14.742	1.57474e-06	8.71471e-05	6.04134
70435	70435	Inf2	chr12	-4.71844	5.30108	-10.6772	1.38234e-05	0.000211638	3.7309
235281	235281	Scn3b	chr9	-4.7095	2.05022	-7.25278	0.000169151	0.00100396	1.32058
622645	622645	Tmem200c	chr17	-4.70411	-1.86132	-4.54093	0.00266167	0.00757235	-1.20097
320027	320027	Fstl4	chr11	-4.70262	-1.04258	-5.55882	0.00085064	0.0031659	-0.11287
677289	677289	Prr33	chr7	-4.69982	-3.55907	-6.55508	0.000316702	0.00155466	0.71438
19041	19041	Ppl	chr16	-4.69915	-0.182992	-5.68843	0.000743008	0.00287044	-0.0242561
107831	107831	Adgrb1	chr15	-4.69457	4.42279	-7.62153	0.000123755	0.000815813	1.42595
72753	72753	2810442N19Rik	chr1	-4.67888	-2.8574	-5.31308	0.00110593	0.00387375	-0.337678
329274	329274	Fam163a	chr1	-4.67863	-1.64639	-3.51577	0.0097759	0.0213767	-2.51062
76453	76453	Prss23	chr7	-4.67534	4.78995	-6.95431	0.000219885	0.00119854	0.769838
21826	21826	Thbs2	chr17	-4.67125	3.77268	-9.78144	2.46709e-05	0.000291733	3.21609
241919	241919	Slc7a14	chr3	-4.66511	-0.0340783	-13.2284	3.28496e-06	0.000108697	5.01246
268709	268709	Fam107a	chr14	-4.64493	-3.58271	-6.36563	0.000378805	0.00176711	0.564771
27062	27062	Cadps	chr14	-4.64485	3.79461	-12.3359	5.26265e-06	0.000131016	4.83214
17960	17960	Nat1	chr8	-4.64138	-4.07976	-5.66681	0.000759852	0.00292051	-0.0551143
338370	338370	Nalcn	chr14	-4.63944	2.47671	-9.4911	3.00682e-05	0.000329571	3.09517
12738	12738	Cldn2	chrX	-4.6345	-3.44103	-5.89944	0.000598805	0.00246283	0.188118
213603	213603	Slc44a3	chr3	-4.63126	-1.42028	-5.55057	0.000858063	0.0031867	-0.108489
67580	67580	Lrrc18	chr14	-4.63098	-4.08867	-5.81583	0.000651822	0.00261044	0.0738907
234779	234779	Plcg2	chr8	-4.61887	1.834	-5.87107	0.000616231	0.0025184	-0.0308289
26908	26908	Eif2s3y	chrY	-4.6174	-4.40598	-0.917023	0.389618	0.464069	-5.61554
243374	243374	Gimap8	chr6	-4.61466	-1.21875	-6.54191	0.00032063	0.00156814	0.842199
232146	232146	Eva1a	chr6	-4.60803	-0.31176	-9.96293	2.18578e-05	0.000271495	3.37417
100502920	100502920	Gm16998	chr10	-4.59906	-2.89045	-5.48222	0.000922379	0.00336727	-0.170597
22153	22153	Tubb4a	chr17	-4.59557	5.57973	-4.81776	0.00192399	0.00588024	-1.70017
13483	13483	Dpp6	chr5	-4.59006	2.20241	-9.68039	2.64139e-05	0.000305793	3.242
13116	13116	Cyp46a1	chr12	-4.5891	4.11876	-18.2502	3.65333e-07	5.53424e-05	7.47762
109198	109198	6030407O03Rik	chr1	-4.58665	-2.05443	-6.64046	0.000292521	0.0014738	0.907314
12290	12290	Cacna1e	chr1	-4.583	-1.77309	-4.04416	0.00490226	0.0122924	-1.81733
667823	667823	Trim5	chr7	-4.57158	-2.76352	-4.79784	0.00196872	0.00598922	-0.876884
12939	12939	Pcdha7	chr18	-4.5713	-1.465	-6.54647	0.000319264	0.00156364	0.844698
11484	11484	Aspa	chr11	-4.57003	-3.87035	-4.4477	0.00297658	0.00825766	-1.25361
17391	17391	Mmp24	chr2	-4.56978	1.60497	-12.5432	4.70396e-06	0.000124605	4.93818
18121	18121	Nog	chr11	-4.56593	-1.60052	-6.44638	0.000350801	0.00166599	0.753812
110902	110902	Chrna2	chr14	-4.55826	-4.37725	-5.598	0.000816375	0.00307793	-0.122757
117591	117591	Slc2a9	chr5	-4.55491	0.79099	-8.7272	5.19496e-05	0.000462463	2.60476
12661	12661	Chl1	chr6	-4.55466	5.47066	-13.5541	2.78629e-06	0.000104548	5.42152
23900	23900	Hcst	chr7	-4.55454	-4.12944	-6.15571	0.000464099	0.00203234	0.353766
74284	74284	1700086L19Rik	chr12	-4.54927	-1.93475	-7.40401	0.00014858	0.000920129	1.52541
627626	627626	Ptchd4	chr17	-4.54923	-2.55619	-4.39403	0.00317632	0.00868446	-1.34114
78771	78771	Mctp1	chr13	-4.54514	1.52215	-10.217	1.85105e-05	0.000245303	3.61763
231760	231760	Rimbp2	chr5	-4.54316	-0.550087	-5.56091	0.000848771	0.00316097	-0.139909
236069	236069	Gm13238	chr4	-4.53938	-3.86736	-5.81705	0.000651013	0.0026078	0.0892782
170952	170952	Prima1	chr12	-4.53701	-2.96037	-5.52278	0.000883585	0.00325781	-0.132365
106861	106861	Abhd3	chr18	-4.53564	3.3253	-12.0323	6.22222e-06	0.000141316	4.67586
212285	212285	Arap2	chr5	-4.53535	5.70524	-16.1794	8.3453e-07	7.10202e-05	6.66579
100041241	100041241	Gm3227	NA	-4.5288	-3.5904	-6.6282	0.000295862	0.00148418	0.768655
100861910	100861910	NA	NA	-4.52656	-4.91638	-7.64133	0.000121738	0.000806828	1.35155
66166	66166	S100a14	chr3	-4.51996	-2.61925	-7.4936	0.000137732	0.000875091	1.52353
320092	320092	E030003E18Rik	chr19	-4.51936	-4.40162	-4.13639	0.00436456	0.0111902	-1.60224
69707	69707	Iqcg	chr16	-4.51081	1.52067	-12.0327	6.22092e-06	0.000141316	4.67028
320947	320947	B930082K07Rik	NA	-4.50188	-2.58453	-6.25824	0.000420013	0.0019015	0.554081
16185	16185	Il2rb	chr15	-4.49895	-2.67912	-4.40468	0.00313554	0.00859947	-1.32441
22421	22421	Wnt7a	chr6	-4.49825	4.02096	-15.8038	9.79908e-07	7.3269e-05	6.52263
56710	56710	Brinp1	chr4	-4.49744	2.30976	-11.547	8.20027e-06	0.000159208	4.41881
271786	271786	Galnt13	chr2	-4.48728	-0.608073	-9.89584	2.28531e-05	0.000278631	3.30628
217143	217143	Gpr179	chr11	-4.4869	2.03148	-10.3247	1.72701e-05	0.000237841	3.67799
226970	226970	Arhgef4	chr1	-4.48536	5.3176	-27.3849	2.208e-08	2.64204e-05	10.1087
227696	227696	Phyhd1	chr2	-4.48286	4.19994	-13.2225	3.29486e-06	0.000108697	5.29735
330721	330721	Nek5	chr8	-4.48225	-1.03069	-7.06705	0.00019894	0.00111911	1.2996
103967	103967	Dnm3	chr1	-4.47944	3.01342	-10.9956	1.13687e-05	0.000192547	4.06856
27220	27220	Cartpt	chr13	-4.4786	-2.98019	-6.58423	0.000308204	0.00152714	0.802885
331529	331529	Gm5128	chrX	-4.47047	-3.06718	-5.26869	0.0011606	0.00400869	-0.38371
192136	192136	Sugct	chr13	-4.46948	0.959462	-12.0894	6.02757e-06	0.000139098	4.66119
208154	208154	Btla	chr16	-4.46338	-2.98296	-5.57057	0.000840202	0.0031405	-0.08683
78806	78806	Stpg1	chr4	-4.45975	-0.465364	-10.1686	1.91001e-05	0.000249824	3.48055
18011	18011	Neurl1a	chr19	-4.45881	0.865413	-10.6731	1.38587e-05	0.000211992	3.8827
52840	52840	Dbndd2	chr2	-4.45663	5.3042	-13.3744	3.04986e-06	0.000106101	5.33087
207839	207839	Galnt6	chr15	-4.45563	-1.49198	-4.42512	0.00305887	0.0084291	-1.36696
75104	75104	Mmd2	chr5	-4.45309	7.66506	-7.44875	0.000143047	0.000897187	1.00327
18295	18295	Ogn	chr13	-4.44756	-1.29324	-5.29576	0.0011269	0.00392429	-0.383148
69540	69540	Klk10	chr7	-4.42191	-4.19431	-5.29427	0.00112873	0.00392909	-0.397639
244049	244049	Mctp2	chr7	-4.41935	-2.71034	-3.4861	0.0101747	0.0220457	-2.46828
105349	105349	Akr1c18	chr13	-4.41165	-3.68751	-4.22222	0.00392177	0.0102928	-1.5088
14842	14842	Gsx1	chr5	-4.40936	1.85236	-8.14222	8.12329e-05	0.000623216	2.10129
18952	18952	2020-09-04	chr11	-4.40816	1.80833	-13.3559	3.07862e-06	0.000106356	5.35225
216198	216198	Tcp11l2	chr10	-4.40317	4.69995	-6.46925	0.000343298	0.0016415	0.275071
71904	71904	Paqr7	chr4	-4.40036	4.62443	-11.749	7.30098e-06	0.000151035	4.44513
17760	17760	Map6	chr7	-4.39984	3.56056	-22.9858	7.43642e-08	3.15955e-05	8.85449
73877	73877	4930432J09Rik	chr14	-4.39111	-3.52512	-5.00564	0.00155329	0.00498274	-0.658641
20500	20500	Slc13a2	chr11	-4.39092	-4.20795	-4.89708	0.00175669	0.00547551	-0.784228
18414	18414	Osmr	chr15	-4.3861	4.17217	-12.721	4.27824e-06	0.000119522	5.02666
230959	230959	Ajap1	chr4	-4.38367	-4.99507	-5.01291	0.00154062	0.0049494	-0.679139
211482	211482	Efhb	chr17	-4.37658	-1.10826	-7.55149	0.000131197	0.000844279	1.69069
74387	74387	4932438H23Rik	chr16	-4.37488	-0.759556	-11.0178	1.12171e-05	0.000191661	3.89541
18573	18573	Pde1a	chr2	-4.37404	-1.68698	-3.88155	0.00603557	0.0145042	-2.03705
232785	232785	Zfp783	chr6	-4.3708	-0.148531	-10.9802	1.14756e-05	0.000193832	3.96525
93722	93722	Pcdhga10	chr18	-4.37024	1.25736	-12.3282	5.28474e-06	0.00013119	4.80893
19144	19144	Klk6	chr7	-4.36979	-3.75368	-4.02638	0.00501406	0.0125096	-1.73636
76484	76484	Kndc1	chr7	-4.36922	0.25192	-11.2401	9.81804e-06	0.000176378	4.15305
118454	118454	Gjc2	chr11	-4.36344	-1.62858	-7.25438	0.000168917	0.00100351	1.4333
433367	433367	Gm5532	chr1	-4.36254	-4.46976	-5.98948	0.000547035	0.00229183	0.206733
69542	69542	2300002M23Rik	chr17	-4.34794	-4.47013	-5.47734	0.000927172	0.00337935	-0.234411
12840	12840	Col9a2	chr4	-4.34013	0.829093	-10.0022	2.12985e-05	0.000267223	3.4738
17390	17390	Mmp2	chr8	-4.33439	0.643391	-10.0376	2.08068e-05	0.000262953	3.49039
22754	22754	Zfp92	chrX	-4.33282	-4.47941	-5.84003	0.000635955	0.0025688	0.0818125
78257	78257	Lrrc9	chr12	-4.33205	0.388745	-7.74424	0.000111833	0.000762689	1.85078
13170	13170	Dbp	chr7	-4.32832	4.17982	-15.3984	1.17019e-06	7.77065e-05	6.3467
71840	71840	Tekt4	chr17	-4.32225	-2.78969	-7.70073	0.000115905	0.000778542	1.65369
93961	93961	B3galt5	chr16	-4.32071	1.0622	-11.206	1.00191e-05	0.000177655	4.20127
58807	58807	Slco1c1	chr6	-4.32047	-1.59285	-3.65381	0.00813026	0.0184101	-2.34416
383103	383103	Tvp23a	chr16	-4.3167	3.24847	-17.1747	5.54413e-07	6.17566e-05	7.04535
105653	105653	Phyhip	chr14	-4.31507	0.406077	-14.0571	2.17617e-06	9.42793e-05	5.46297
100502931	100502931	Gm15821	NA	-4.31501	-5.01737	-6.99822	0.000211446	0.00116422	0.933294
12942	12942	Pcdha11	chr18	-4.31445	-2.02828	-5.70052	0.000733764	0.00284358	0.0522396
21802	21802	Tgfa	chr6	-4.31396	3.80002	-8.0262	8.90469e-05	0.000663252	1.83049
11944	11944	Atp4a	chr7	-4.31009	-0.530272	-5.58555	0.000827095	0.00310621	-0.117304
14811	14811	Grin2a	chr16	-4.3075	-3.01266	-4.37794	0.00323906	0.00882489	-1.34576
27273	27273	Pdk4	chr6	-4.30549	2.60953	-7.01415	0.000208474	0.00115261	1.0323
77767	77767	Ermn	chr2	-4.3026	-2.63493	-4.70464	0.0021939	0.00650556	-0.984396
12496	12496	Entpd2	chr2	-4.29827	2.98224	-9.02574	4.1756e-05	0.000404006	2.707
93717	93717	Pcdhga9	chr18	-4.29764	0.222021	-13.1427	3.43263e-06	0.000110334	5.05257
382089	382089	Ripply2	chr9	-4.29614	-4.25191	-4.86812	0.00181582	0.0056178	-0.814239
26968	26968	Islr	chr9	-4.29415	0.697345	-7.04666	0.000202554	0.00113249	1.23425
15959	15959	Ifit3	chr19	-4.28561	2.03255	-11.6176	7.87228e-06	0.000157098	4.45998
434756	434756	Akap14	chrX	-4.28474	-1.65948	-7.40848	0.000148017	0.000919258	1.55477
217344	217344	Rhbdf2	chr11	-4.28199	-0.692933	-6.63259	0.000294661	0.00148115	0.91837
212190	212190	Ubxn10	chr4	-4.28059	-3.32041	-6.01159	0.000535099	0.00225307	0.298457
11758	11758	Prdx6	chr1	-4.27961	8.77449	-20.3598	1.71981e-07	4.31351e-05	8.24437
77127	77127	A930001A20Rik	chr3	-4.2787	-3.37402	-4.66856	0.0022886	0.00671774	-1.01222
381677	381677	Vgf	chr5	-4.27519	1.07387	-8.38357	6.73368e-05	0.000549635	2.33554
319482	319482	9530053A07Rik	chr7	-4.27112	1.7779	-10.2429	1.82029e-05	0.000243505	3.62994
93724	93724	Pcdhga12	chr18	-4.26779	1.91556	-11.48	8.52557e-06	0.00016352	4.38108
14401	14401	Gabrb2	chr11	-4.26497	-2.21748	-4.22288	0.00391856	0.0102875	-1.56923
16656	16656	Hivep3	chr4	-4.26445	1.90376	-14.623	1.66413e-06	8.84329e-05	5.93067
15207	15207	Hes3	chr4	-4.26439	-2.33224	-7.45622	0.000142146	0.000893334	1.53634
100038561	100038561	B230104I21Rik	NA	-4.26289	-5.05202	-6.45235	0.000348825	0.00165933	0.545248
218772	218772	Rarb	chr14	-4.26179	3.44978	-15.9057	9.37793e-07	7.3269e-05	6.5577
26410	26410	Map3k8	chr18	-4.26025	1.13217	-9.27766	3.48938e-05	0.000362242	2.99345
80794	80794	Cblc	chr7	-4.25501	-2.61924	-4.34236	0.00338265	0.00913386	-1.40293
104069	104069	Sncb	chr13	-4.25274	0.450178	-6.84898	0.000241718	0.00128294	1.06917
16912	16912	Psmb9	chr17	-4.25076	-0.702031	-5.45644	0.000948016	0.00344134	-0.247546
100504262	100504262	A730020E08Rik	chr6	-4.24745	-3.16425	-4.91123	0.00172857	0.00540824	-0.752024
330010	330010	Ttll10	chr4	-4.2472	-3.42991	-4.99477	0.00157242	0.00503296	-0.66676
60504	60504	Il21r	chr7	-4.24367	-3.94397	-4.38563	0.0032089	0.00875234	-1.32226
11550	11550	Adra1d	chr2	-4.23846	-0.161713	-11.9468	6.52745e-06	0.000143579	4.45485
243277	243277	Adgrd1	chr5	-4.2378	-2.91498	-1.85221	0.106403	0.155375	-4.70584
209387	209387	Trim30d	chr7	-4.23451	-1.7298	-3.68185	0.00783422	0.0178773	-2.29913
230576	230576	Ttc22	chr4	-4.23092	-3.64457	-5.20748	0.00124099	0.00421926	-0.4584
54324	54324	Arhgef5	chr6	-4.22799	-3.67709	-3.53267	0.00955633	0.0210017	-2.3473
68794	68794	Flnc	chr6	-4.22713	4.18662	-8.11662	8.28883e-05	0.000632221	1.86674
22290	22290	Uty	chrY	-4.22415	-5.1293	-0.978609	0.36036	0.434377	-5.52648
94282	94282	Sfxn5	chr6	-4.2174	7.11412	-10.4506	1.59378e-05	0.000227598	3.44003
80797	80797	Clca3a2	chr3	-4.21254	-3.21406	-2.90619	0.0227726	0.0426991	-3.21402
333182	333182	Cox6b2	chr7	-4.21191	3.83302	-6.58908	0.000306813	0.00152205	0.480029
23936	23936	Lynx1	chr15	-4.21027	4.51232	-6.36099	0.000380491	0.00177212	0.167375
11636	11636	Ak1	chr2	-4.20486	4.82501	-26.5351	2.74825e-08	2.64204e-05	9.88015
93709	93709	Pcdhga1	chr18	-4.20104	1.97577	-11.6801	7.59428e-06	0.000154429	4.49517
70060	70060	Spata3	chr1	-4.19731	-1.08675	-5.58672	0.000826076	0.00310372	-0.0868362
381524	381524	AI427809	chr4	-4.1933	-2.59518	-4.35423	0.003334	0.0090368	-1.39118
53310	53310	Dlg3	chrX	-4.19117	2.95151	-21.2602	1.27566e-07	3.95843e-05	8.31763
74519	74519	Cyp2j9	chr4	-4.1879	3.06319	-8.18987	7.82508e-05	0.000606226	2.03243
17919	17919	Myo5b	chr18	-4.18747	0.110756	-12.9003	3.89254e-06	0.00011676	4.93566
20410	20410	Sorbs3	chr14	-4.18658	2.87256	-6.64519	0.000291242	0.00146863	0.641022
73032	73032	Ttc9b	chr7	-4.1855	0.644023	-12.7352	4.24603e-06	0.000119218	4.94817
244608	244608	Ccdc113	chr8	-4.18489	-2.21285	-7.98248	9.22088e-05	0.000678084	1.92575
100862066	100862066	Cfap99	chr5	-4.18058	-3.81309	-5.39559	0.00101174	0.00361862	-0.284546
20717	20717	Serpina3m	chr12	-4.17908	-4.08438	-1.73116	0.127015	0.180616	-4.72843
353211	353211	Prune2	chr19	-4.17665	2.1565	-14.4647	1.79202e-06	8.97398e-05	5.88463
667736	667736	NA	NA	-4.17439	-4.05915	-4.159	0.00424284	0.0109453	-1.57779
53791	53791	Tlr5	chr1	-4.17114	0.902935	-9.47079	3.04932e-05	0.000332631	3.12768
107993	107993	Bfsp2	chr9	-4.17113	1.47375	-4.63609	0.00237769	0.00691847	-1.43596
330908	330908	Opcml	chr9	-4.17041	2.80409	-5.12814	0.00135455	0.00449459	-1.01398
16510	16510	Kcnh1	chr1	-4.16959	-2.31097	-6.23141	0.000431078	0.00193963	0.54836
320377	320377	9330175E14Rik	chr8	-4.16627	-3.80783	-5.57322	0.000837859	0.00313511	-0.119929
320354	320354	Grin1os	chr2	-4.15954	-4.06738	-4.29016	0.00360619	0.00960969	-1.42877
19752	19752	Rnase1	chr14	-4.15908	-1.01585	-5.47135	0.000933089	0.0033978	-0.213111
12876	12876	Cpe	chr8	-4.15899	9.2295	-30.6531	1.00838e-08	2.64204e-05	10.9882
59033	59033	Slc4a8	chr15	-4.15678	3.47528	-10.0848	2.01726e-05	0.000258175	3.43684
16770	16770	Lalba	chr15	-4.15643	-3.67826	-5.37145	0.00103834	0.00369305	-0.300536
192199	192199	Rspo1	chr4	-4.15401	-3.77389	-5.72306	0.000716883	0.00279487	0.0160273
105387	105387	Akr1c14	chr13	-4.1539	-3.26771	-3.86686	0.00615119	0.014703	-1.94937
111975	111975	Igf2os	chr7	-4.15294	-4.15948	-5.16158	0.00130534	0.00437134	-0.521647
212892	212892	Rsph4a	chr10	-4.15281	-1.57968	-7.28888	0.000163963	0.000982298	1.46675
73893	73893	Tmem202	chr9	-4.15066	-1.64642	-7.59627	0.000126382	0.000825616	1.70081
50781	50781	Dkk3	chr7	-4.14329	5.70984	-15.4439	1.14686e-06	7.75339e-05	6.32952
76261	76261	0610040J01Rik	chr5	-4.14222	-0.657691	-7.852	0.000102426	0.000724089	1.93868
13030	13030	Ctsb	chr14	-4.13799	8.95763	-18.2874	3.60262e-07	5.53424e-05	7.4815
75434	75434	1700001C02Rik	chr5	-4.13585	-4.57852	-5.01897	0.00153017	0.00492311	-0.668827
320214	320214	Maats1	chr16	-4.13075	-1.51315	-7.31916	0.00015975	0.000964542	1.49481
50934	50934	Slc7a8	chr14	-4.11992	1.65479	-17.0167	5.90701e-07	6.21197e-05	6.80581
74008	74008	Arsg	chr11	-4.1146	2.2457	-10.9034	1.20244e-05	0.000198776	4.03381
18400	18400	Slc22a18	chr7	-4.11139	-2.84546	-4.64342	0.00235726	0.00687629	-1.0486
140723	140723	Cacng5	chr11	-4.10957	5.42156	-14.4081	1.84038e-06	8.97398e-05	5.84674
72930	72930	Ppp2r2b	chr18	-4.10913	5.15362	-8.39884	6.65523e-05	0.000545252	2.01548
207742	207742	Rnf43	chr11	-4.10436	-0.715043	-6.51015	0.000330323	0.00160159	0.804763
386753	386753	Dbpht2	chr12	-4.10177	-1.32595	-9.30326	3.42708e-05	0.000357833	2.88206
270091	270091	Lrrc36	chr8	-4.09852	-1.66025	-7.3471	0.000155971	0.000952835	1.50986
626834	626834	Klk13	chr7	-4.09708	-4.60145	-5.53034	0.00087656	0.00323534	-0.192514
50908	50908	C1s1	chr6	-4.09571	0.975703	-6.41333	0.000361971	0.00170877	0.60669
208171	208171	Tmprss7	chr16	-4.09047	-0.0910613	-9.23947	3.58467e-05	0.000368803	2.94909
18191	18191	Nrxn3	chr12	-4.08252	2.27766	-7.31011	0.000160997	0.000969049	1.32896
17888	17888	Myh6	chr14	-4.07863	-0.0472973	-5.55961	0.000849935	0.00316395	-0.187428
19065	19065	Npy4r	chr14	-4.07716	-4.37169	-3.81724	0.00656018	0.0155055	-1.975
242939	242939	Cpz	chr5	-4.07525	-4.36558	-5.03575	0.0015016	0.00485458	-0.650047
238161	238161	Akap6	chr12	-4.07298	4.03319	-25.3092	3.81593e-08	2.64204e-05	9.50386
636104	636104	Cfap47	chrX	-4.06917	-3.765	-3.58808	0.008873	0.0197497	-2.27483
13601	13601	Ecm1	chr3	-4.0691	4.2028	-12.097	6.00211e-06	0.000139098	4.66721
20203	20203	S100b	chr10	-4.06798	2.55738	-7.229	0.000172669	0.0010178	1.23167
319508	319508	Syt15	chr14	-4.06715	-3.36124	-4.84087	0.00187348	0.00575491	-0.826854
100286843	100286843	Gm16325	chr3	-4.05883	-1.92279	-6.1015	0.00048949	0.002112	0.436791
240322	240322	Adamts19	chr18	-4.05634	0.678577	-5.21395	0.0012322	0.00419843	-0.64596
12159	12159	Bmp4	chr14	-4.05112	0.525515	-5.09611	0.00140365	0.00462304	-0.766001
14609	14609	Gja1	chr10	-4.05068	7.3561	-8.07936	8.5366e-05	0.000644118	1.5748
242037	242037	Ankub1	chr3	-4.04725	-3.13896	-4.24282	0.00382301	0.0100808	-1.50174
320587	320587	Tmem88b	chr4	-4.04552	2.07885	-15.2315	1.26047e-06	8.18653e-05	6.20556
74318	74318	Hopx	chr5	-4.04465	3.08815	-10.0944	2.00461e-05	0.000257649	3.46755
117148	117148	Necab2	chr8	-4.04018	3.7225	-10.4125	1.63281e-05	0.000229744	3.64013
67272	67272	Cmtm5	chr14	-4.03918	3.10765	-7.75645	0.00011072	0.000759164	1.65046
20657	20657	Sod3	chr5	-4.0347	1.41369	-7.34277	0.00015655	0.000953847	1.44417
619308	619308	F830208F22Rik	chr18	-4.03362	-4.63063	-6.11291	0.000484017	0.00209386	0.296555
327959	327959	Xaf1	chr11	-4.03186	1.62532	-7.03745	0.000204212	0.00113764	1.14113
633979	633979	Ak9	chr10	-4.02809	-2.31627	-6.06995	0.000504976	0.00216132	0.401767
100502684	100502684	Gm20621	NA	-4.0277	-1.70563	-8.80774	4.89465e-05	0.000447184	2.53208
269855	269855	Ssc5d	chr7	-4.02655	4.53824	-24.0259	5.47346e-08	2.74487e-05	9.26107
14810	14810	Grin1	chr2	-4.02651	0.663699	-12.6649	4.40752e-06	0.000120994	4.92426
77739	77739	Adamtsl1	chr4	-4.02581	2.77625	-11.5951	7.97505e-06	0.000157483	4.43431
96935	96935	Susd4	chr1	-4.02512	2.96507	-15.646	1.04944e-06	7.37771e-05	6.43588
12509	12509	Cd59a	chr2	-4.02423	0.161367	-6.05438	0.000512822	0.00218468	0.31601
56532	56532	Ripk3	chr14	-4.01543	-2.42268	-7.99052	9.1618e-05	0.00067431	1.9114
54403	54403	Slc4a4	chr5	-4.00556	6.82839	-20.9289	1.42183e-07	4.05035e-05	8.44276
13190	13190	Dct	chr14	-4.0029	-4.25638	-4.31961	0.00347816	0.0093342	-1.39582
100038419	100038419	E330027M22Rik	NA	-4.00219	-3.27321	-4.23634	0.00385378	0.010145	-1.50445
18830	18830	Pltp	chr2	-3.99845	2.89743	-9.75666	2.5086e-05	0.000295338	3.24225
13824	13824	Epb41l4a	chr18	-3.99799	2.9522	-20.0621	1.90379e-07	4.4173e-05	7.98806
207393	207393	Elfn2	chr15	-3.99766	2.8854	-15.1326	1.31775e-06	8.23634e-05	6.21602
100504568	100504568	Gm17634	chr1	-3.99716	-3.84948	-5.44387	0.000960808	0.00347905	-0.240372
378776	378776	Pcsk2os1	chr2	-3.99551	-3.39819	-4.75284	0.00207408	0.00623455	-0.92107
100038590	100038590	Gm10535	NA	-3.99436	-4.13434	-5.99908	0.000541819	0.00227475	0.231431
12554	12554	Cdh13	chr8	-3.9937	5.98282	-9.48254	3.02464e-05	0.000330769	2.79675
72832	72832	Crtac1	chr19	-3.99327	0.0429647	-7.73622	0.000112571	0.000763984	1.84939
118449	118449	Synpo2	chr3	-3.98964	2.34847	-11.2388	9.82531e-06	0.000176378	4.23472
12994	12994	Csn3	chr5	-3.98051	-4.15425	-4.08932	0.00463046	0.0117328	-1.65753
16428	16428	Itk	chr11	-3.97794	-1.6318	-5.01609	0.00153513	0.0049345	-0.680234
21355	21355	Tap2	chr17	-3.97349	2.60104	-7.73677	0.000112522	0.000763984	1.67692
26946	26946	Trpc7	chr13	-3.96701	-3.50139	-3.68369	0.00781523	0.0178409	-2.16875
232409	232409	Clec2e	chr6	-3.96384	-3.06968	-3.88272	0.00602643	0.0144883	-1.94296
14263	14263	Fmo5	chr3	-3.96121	1.72265	-17.7158	4.48108e-07	5.56699e-05	7.06009
12322	12322	Camk2a	chr18	-3.96018	0.195301	-5.32046	0.00109712	0.00385299	-0.477057
19894	19894	Rph3a	chr5	-3.95982	-1.88118	-5.16843	0.0012955	0.00435013	-0.502706
24004	24004	Rai2	chrX	-3.9584	2.3524	-17.8978	4.1772e-07	5.53424e-05	7.22654
12705	12705	Cited1	chrX	-3.95547	2.10252	-12.1013	5.98792e-06	0.000139098	4.72977
15451	15451	Hpn	chr7	-3.95513	-1.98965	-6.13449	0.000473859	0.00206424	0.467515
71816	71816	Rnf180	chr13	-3.95348	3.69669	-13.933	2.31117e-06	9.74787e-05	5.66688
69319	69319	1700001K23Rik	chr19	-3.94936	-2.45776	-8.10501	8.36517e-05	0.000635877	1.98548
14130	14130	Fcgr2b	chr1	-3.94794	-3.92689	-3.49704	0.0100257	0.0217934	-2.38339
21859	21859	Timp3	chr10	-3.94274	6.07676	-12.9005	3.89215e-06	0.00011676	5.01416
11517	11517	Adcyap1r1	chr6	-3.93626	7.64351	-7.05843	0.000200459	0.00112482	0.617695
319192	319192	H2ac19	NA	-3.92619	2.52084	-13.899	2.34983e-06	9.81563e-05	5.6486
19051	19051	Ppp1r17	chr6	-3.92233	-4.69078	-5.42158	0.000983958	0.00354522	-0.294093
17986	17986	Ndp	chrX	-3.92207	3.87238	-15.8895	9.44354e-07	7.3269e-05	6.55945
547253	547253	Parp14	chr16	-3.91978	1.03136	-10.5873	1.46209e-05	0.0002172	3.84492
11307	11307	Abcg1	chr17	-3.91863	1.02848	-4.80417	0.00195439	0.00595291	-1.17788
238331	238331	Zdhhc22	chr12	-3.91745	-3.79998	-4.70269	0.00219891	0.00651278	-0.97645
628900	628900	Serpina3i	chr12	-3.91695	-2.60127	-5.60252	0.000812518	0.00307071	-0.0449029
100504740	100504740	Gm20383	chr6	-3.91171	-4.69662	-5.98477	0.000549615	0.00230026	0.188976
320091	320091	Ano4	chr10	-3.91123	-0.832265	-6.20414	0.000442661	0.00197032	0.516494
18857	18857	Pmp2	chr3	-3.91045	-3.38317	-4.92028	0.00171086	0.00535957	-0.742933
54519	54519	Apbb1ip	chr2	-3.9101	0.131586	-10.9251	1.18665e-05	0.000197893	3.98555
22145	22145	Tuba4a	chr1	-3.90762	1.75149	-15.1465	1.30952e-06	8.21502e-05	6.1419
257635	257635	Sdsl	chr5	-3.90624	0.470254	-14.076	2.15644e-06	9.42793e-05	5.50933
12450	12450	Ccng1	chr11	-3.90392	7.18307	-25.044	4.10514e-08	2.64204e-05	9.66552
14173	14173	Fgf2	chr3	-3.90223	-0.37528	-8.81208	4.87902e-05	0.00044646	2.65083
72160	72160	Tmem163	chr1	-3.90171	1.04175	-9.91215	2.26064e-05	0.000276836	3.42129
66412	66412	Arrdc4	chr7	-3.89638	4.72975	-12.831	4.03675e-06	0.000118014	5.0515
17064	17064	Cd93	chr2	-3.89531	0.350234	-9.4698	3.05141e-05	0.00033265	3.121
17035	17035	Lxn	chr3	-3.88905	6.38621	-28.3398	1.74013e-08	2.64204e-05	10.4411
319646	319646	D630013N20Rik	chr10	-3.88857	-4.46464	-5.10129	0.00139557	0.00460429	-0.589211
319940	319940	Sorbs2os	chr8	-3.882	-2.48036	-8.05062	8.73339e-05	0.000655052	1.948
225908	225908	Myrf	chr19	-3.87791	4.90904	-15.9869	9.05702e-07	7.28629e-05	6.59239
12830	12830	Col4a5	chrX	-3.87698	7.76874	-21.437	1.2047e-07	3.84093e-05	8.60627
208982	208982	Hmgcll1	chr9	-3.86862	2.18497	-8.48729	6.22072e-05	0.000521706	2.34054
100043232	100043232	3110099E03Rik	chr2	-3.86365	-1.52684	-5.17544	0.00128552	0.00432506	-0.510069
723950	723950	Mir124a-2	chr3	-3.85913	-3.97985	-5.22231	0.00122095	0.004165	-0.453897
107065	107065	Lrrtm2	chr18	-3.8583	3.59577	-6.13412	0.000474029	0.00206446	0.0169176
16164	16164	Il13ra1	chrX	-3.85578	1.93248	-6.39121	0.000369673	0.0017357	0.475054
207911	207911	Mchr1	chr15	-3.8535	-0.362709	-9.84338	2.36671e-05	0.000284022	3.31973
21354	21354	Tap1	chr17	-3.85269	3.13741	-5.76109	0.000689375	0.00271639	-0.341773
217480	217480	Dgkb	chr12	-3.85142	3.58781	-11.975	6.42497e-06	0.000142771	4.62229
75311	75311	4930550C14Rik	chr9	-3.84841	-1.53994	-6.30066	0.000403162	0.00184848	0.622586
654818	654818	Smco3	chr6	-3.84752	-1.47743	-8.10119	8.39042e-05	0.000636961	2.08654
101613	101613	Nlrp6	chr7	-3.84418	-2.2208	-7.1249	0.000189071	0.00108134	1.30641
11818	11818	Apoh	chr11	-3.84353	-1.36045	-9.64356	2.70836e-05	0.00031209	3.08902
29811	29811	Ndrg2	chr14	-3.83832	7.7713	-7.09181	0.000194646	0.00110247	0.644663
19039	19039	Lgals3bp	chr11	-3.83117	1.95214	-10.9116	1.19645e-05	0.000198602	4.04379
12609	12609	Cebpd	chr16	-3.83045	4.42195	-10.7966	1.28386e-05	0.000203554	3.84182
210622	210622	Pamr1	chr2	-3.83013	1.65818	-7.23788	0.000171346	0.00101344	1.31808
18791	18791	Plat	chr8	-3.83	7.2713	-14.9446	1.43497e-06	8.36177e-05	6.03413
21684	21684	Tectb	chr19	-3.82897	-4.14972	-3.88383	0.00601777	0.0144695	-1.89983
57816	57816	Tesc	chr5	-3.82746	1.60357	-17.9893	4.03346e-07	5.53424e-05	7.12842
627214	627214	Insyn2a	chr7	-3.82682	0.570594	-10.1459	1.93845e-05	0.00025213	3.56149
68270	68270	Dnaaf1	chr8	-3.82625	-3.41996	-4.34229	0.00338295	0.00913386	-1.37845
18611	18611	Pea15a	chr1	-3.82601	8.96506	-14.8738	1.48215e-06	8.36177e-05	5.98484
67747	67747	Ribc2	chr15	-3.82477	-2.47057	-8.21116	7.69584e-05	0.000600776	2.05714
80893	80893	Tmprss5	chr9	-3.82166	-0.100712	-7.37482	0.000152321	0.00093662	1.55312
76376	76376	Slc24a2	chr4	-3.82152	1.39501	-11.3054	9.44538e-06	0.000172466	4.27593
27360	27360	Add3	chr19	-3.81409	7.7491	-25.0527	4.09532e-08	2.64204e-05	9.67342
215113	215113	Slc43a2	chr11	-3.80922	4.35039	-12.4468	4.95497e-06	0.00012832	4.85572
14397	14397	Gabra4	chr5	-3.80921	1.70032	-8.2361	7.54747e-05	0.000592913	2.17522
17183	17183	Matn4	chr2	-3.8075	-0.104468	-5.41071	0.000995475	0.00357478	-0.354703
69049	69049	Nat8f5	chr6	-3.80594	-1.34023	-4.22853	0.00389123	0.0102327	-1.63886
29820	29820	Tnfrsf19	chr14	-3.80337	5.40495	-26.3944	2.85162e-08	2.64204e-05	9.93001
74711	74711	Ttll9	chr2	-3.80325	-1.0942	-8.50933	6.11748e-05	0.000516711	2.40284
384061	384061	Fndc5	chr4	-3.80242	2.28256	-9.8096	2.42087e-05	0.000289019	3.31411
630499	630499	H2-K2	chr17	-3.80208	-1.86603	-8.10152	8.38826e-05	0.000636961	2.05621
52585	52585	Dhrs1	chr14	-3.8017	7.16403	-25.1352	4.00291e-08	2.64204e-05	9.69038
66066	66066	Gng11	chr6	-3.79475	0.738809	-11.5856	8.01884e-06	0.000157483	4.39792
30794	30794	Pdlim4	chr11	-3.78115	4.81041	-10.6644	1.3934e-05	0.00021221	3.7239
17922	17922	Myo7b	chr18	-3.77749	-2.57703	-3.79009	0.00679637	0.015966	-2.09666
330660	330660	Btbd16	chr7	-3.77296	-4.52054	-4.49495	0.00281211	0.00790201	-1.2063
319556	319556	A330041J22Rik	chr9	-3.77246	-2.26914	-6.78151	0.000256982	0.00134142	1.02669
14661	14661	Glud1	chr14	-3.77228	8.34524	-17.2007	5.48701e-07	6.15147e-05	7.03945
381112	381112	Arhgef33	chr17	-3.76864	-0.373024	-4.6944	0.00222033	0.00656279	-1.15671
70843	70843	Krt28	chr11	-3.76815	-2.73791	-3.92725	0.00569062	0.0138244	-1.9098
381835	381835	Sbk3	chr7	-3.76703	-0.887183	-5.78117	0.000675322	0.00267436	0.0967593
53324	53324	Nptx2	chr5	-3.76593	0.947879	-7.40447	0.000148522	0.000920095	1.5251
98303	98303	D630023F18Rik	chr1	-3.76434	-3.17677	-4.24699	0.00380331	0.0100443	-1.49781
72609	72609	2700070H01Rik	chr14	-3.76136	-2.69674	-7.73837	0.000112374	0.000763984	1.71178
14969	14969	H2-Eb1	chr17	-3.75781	-3.24094	-6.97597	0.000215674	0.0011804	1.09858
224079	224079	Atp13a4	chr16	-3.74907	-1.3436	-5.2614	0.00116986	0.00403028	-0.42988
108096	108096	Slco1a5	chr6	-3.74893	-3.12333	-3.33157	0.0125556	0.0262014	-2.65481
53896	53896	Slc7a10	chr7	-3.74864	0.0642733	-4.13708	0.0043608	0.0111832	-1.91156
625018	625018	C4a	chr17	-3.74808	2.64808	-13.3693	3.05775e-06	0.000106101	5.39448
26365	26365	Ceacam1	chr7	-3.74684	-2.76904	-4.3219	0.00346842	0.00931397	-1.42717
210044	210044	Adcy2	chr13	-3.74644	0.855948	-2.42808	0.0455335	0.0758979	-4.45699
100526461	100526461	Mir1249	chr15	-3.74634	-0.662604	-10.4165	1.62865e-05	0.000229744	3.62229
27660	27660	1700088E04Rik	chr15	-3.74286	0.860867	-12.9103	3.8723e-06	0.00011676	5.07157
320292	320292	Rasgef1b	chr5	-3.73864	3.0869	-14.343	1.89798e-06	9.02771e-05	5.86693
69384	69384	Tmem89	chr9	-3.73741	-4.24433	-4.03432	0.00496381	0.012411	-1.72072
109222	109222	Rarres1	chr3	-3.73718	-0.161894	-8.89877	4.57858e-05	0.000428444	2.72064
319586	319586	Celf5	chr10	-3.73353	3.08301	-16.8606	6.2921e-07	6.43164e-05	6.93017
242773	242773	Slc45a1	chr4	-3.73349	0.360052	-8.78884	4.96331e-05	0.000451085	2.65078
71319	71319	4933439K11Rik	chr1	-3.73331	-3.48631	-7.04878	0.000202176	0.0011311	1.12113
18606	18606	Enpp2	chr15	-3.72869	5.81547	-4.48232	0.00285509	0.00799434	-2.19761
74249	74249	Lrrc2	chr9	-3.7282	-1.82428	-4.70094	0.00220342	0.00652219	-1.0324
74186	74186	Ccdc3	chr2	-3.72657	2.02567	-3.72422	0.0074087	0.0171244	-2.75681
71691	71691	Pnmal1	chr7	-3.72596	0.296005	-7.80356	0.00010654	0.000742492	1.89672
229949	229949	Ak5	chr3	-3.72394	3.31748	-13.6046	2.71696e-06	0.000103282	5.50878
72693	72693	Zcchc12	chrX	-3.72237	2.4601	-9.63039	2.73277e-05	0.000314069	3.17663
338365	338365	Slc41a2	chr10	-3.72149	3.73586	-13.1993	3.3342e-06	0.000109318	5.29088
56078	56078	Car5b	chrX	-3.71978	3.51156	-14.6013	1.68098e-06	8.8581e-05	5.98754
329278	329278	Tnn	chr1	-3.71927	-0.393935	-5.97936	0.000552594	0.00230939	0.269608
338417	338417	Scgb1c1	chr7	-3.71311	-3.7415	-3.57575	0.00902042	0.0200138	-2.2931
100502811	100502811	NA	NA	-3.70854	-4.28117	-4.87027	0.00181137	0.00560736	-0.81096
320910	320910	Itgb8	chr12	-3.70716	6.03291	-7.22061	0.000173929	0.00102073	0.860446
66959	66959	Dusp26	chr8	-3.70402	1.99297	-6.33893	0.000388609	0.00180124	0.410347
622665	622665	Ccdc17	chr4	-3.70109	0.119118	-10.8092	1.27388e-05	0.000202899	3.92488
16173	16173	Il18	chr9	-3.69832	2.37555	-7.03769	0.000204169	0.00113764	1.05913
26414	26414	Mapk10	chr5	-3.69659	3.87155	-13.3665	3.06209e-06	0.000106101	5.37308
207686	207686	Cfap69	chr5	-3.69655	2.03578	-7.19227	0.000178266	0.0010402	1.23835
100532730	100532730	C230037L18Rik	chr15	-3.69237	1.80365	-13.3055	3.15841e-06	0.000107404	5.34008
214305	214305	Hhipl1	chr12	-3.69203	0.977912	-9.45592	3.08087e-05	0.000334184	3.11608
67528	67528	Nudt7	chr8	-3.69042	2.23927	-7.72958	0.000113187	0.000767104	1.69843
100038347	100038347	Fam174b	chr7	-3.68503	4.0187	-7.60269	0.000125709	0.000823658	1.4102
100040294	100040294	Gm2694	chr8	-3.68411	-2.37377	-6.11317	0.000483896	0.00209386	0.442802
75590	75590	Dusp9	chrX	-3.68409	-1.99939	-4.13003	0.00439946	0.0112476	-1.70709
637776	637776	Zfp977	chr7	-3.68309	-2.02501	-7.51336	0.000135461	0.00086445	1.62014
13371	13371	Dio2	chr12	-3.68188	3.68133	-9.46474	3.06211e-05	0.000333147	2.96425
105501	105501	Abhd4	chr14	-3.68012	8.08374	-14.0525	2.18106e-06	9.42793e-05	5.5696
69310	69310	Pacrg	chr17	-3.66497	1.52886	-10.8861	1.2152e-05	0.00019959	4.03198
73989	73989	4930452G13Rik	chr14	-3.66391	-2.87834	-5.84738	0.000631223	0.00255503	0.183265
15214	15214	Hey2	chr10	-3.66275	1.48631	-6.21691	0.000437192	0.00195753	0.344876
170677	170677	Cdhr1	chr14	-3.6514	-1.85189	-4.44366	0.00299111	0.0082825	-1.33717
19288	19288	Ptx3	chr3	-3.64996	0.718634	-6.73313	0.000268593	0.00138344	0.929886
268860	268860	Abat	chr16	-3.64898	6.6937	-7.97732	9.25904e-05	0.000679509	1.50601
14732	14732	Gpam	chr19	-3.64344	7.22202	-20.9409	1.41621e-07	4.05035e-05	8.44428
78748	78748	Rassf10	chr7	-3.64211	0.952908	-7.49649	0.000137398	0.000873923	1.6052
241556	241556	Tspan18	chr2	-3.64195	3.17849	-6.88577	0.000233826	0.00125175	0.819037
235345	235345	4833427G06Rik	chr9	-3.6378	-3.29719	-6.51256	0.000329577	0.00159885	0.735272
67483	67483	1700028P14Rik	chr19	-3.63489	-4.4367	-4.12201	0.00444396	0.0113479	-1.61825
11556	11556	Adrb3	chr8	-3.63333	-2.49202	-7.08642	0.000195571	0.00110554	1.25975
381199	381199	Tmem151a	chr19	-3.63066	0.0589908	-7.73749	0.000112454	0.000763984	1.84819
17178	17178	Fxyd3	chr7	-3.6282	-4.59183	-4.34799	0.00335948	0.00909027	-1.36593
72792	72792	2810459M11Rik	chr1	-3.62573	6.25631	-4.40137	0.00314816	0.00863	-2.34895
17523	17523	Mpo	chr11	-3.62363	-3.49976	-3.44489	0.010758	0.0230482	-2.4792
319314	319314	A930001C03Rik	chr19	-3.62262	-1.18033	-8.42901	6.5033e-05	0.000536091	2.34451
18600	18600	Padi2	chr4	-3.61933	2.78234	-13.1111	3.48879e-06	0.000110629	5.2639
276952	276952	Rasl10b	chr11	-3.61858	4.13941	-15.829	9.69268e-07	7.3269e-05	6.53343
74890	74890	Morn3	chr5	-3.61804	-1.65765	-5.86402	0.000620653	0.0025323	0.206327
69640	69640	Fam83g	chr11	-3.61561	-2.68486	-3.33297	0.0125316	0.0261671	-2.69129
16404	16404	Itga7	chr10	-3.61413	6.13111	-21.5892	1.14722e-07	3.84093e-05	8.65518
13848	13848	Ephb6	chr6	-3.61191	3.02482	-3.04211	0.0187806	0.0364109	-3.89202
74052	74052	Ttc21a	chr9	-3.60924	0.0417002	-9.32034	3.38624e-05	0.000355488	3.01484
12263	12263	C2	chr17	-3.60791	-0.700355	-7.94762	9.48214e-05	0.000689707	2.01508
11689	11689	Alox5	chr6	-3.60697	-1.38819	-7.94323	9.51559e-05	0.000690984	1.98528
17242	17242	Mdk	chr2	-3.60627	1.78345	-6.7441	0.00026591	0.00137521	0.83571
27762	27762	Vwa7	chr17	-3.60556	0.541714	-10.7111	1.35346e-05	0.000209059	3.90212
12984	12984	Csf2rb2	chr15	-3.60474	-3.33271	-4.07543	0.00471228	0.0118967	-1.69763
74152	74152	Stra6l	chr4	-3.60225	-4.14067	-3.40294	0.0113889	0.0241676	-2.49652
69578	69578	2310016G11Rik	chr7	-3.60187	-2.79978	-6.35178	0.000383856	0.00178445	0.638794
279499	279499	Kctd19	chr8	-3.59392	-2.12116	-5.25792	0.00117431	0.00404077	-0.402077
54710	54710	Hs3st3b1	chr11	-3.58317	3.88685	-12.0445	6.18011e-06	0.000140934	4.64278
229900	229900	Gbp7	chr3	-3.58278	3.73545	-8.32264	7.05727e-05	0.00056724	2.05762
11539	11539	Adora1	chr1	-3.57936	5.6341	-13.8825	2.36884e-06	9.86666e-05	5.5592
100043072	100043072	A230070E04Rik	NA	-3.57888	-1.85993	-8.49174	6.19971e-05	0.000520949	2.32646
100503050	100503050	Rapgef3os2	NA	-3.57425	-0.448587	-8.85103	4.74138e-05	0.000437252	2.67885
69388	69388	1700018G05Rik	chrX	-3.56929	-4.86125	-3.85956	0.0062096	0.0148179	-1.92082
20897	20897	Stra6	chr9	-3.56587	-3.57271	-3.73635	0.00729165	0.0168943	-2.1038
17441	17441	Mog	chr17	-3.56499	-1.20696	-8.52828	6.03029e-05	0.000511912	2.41231
70153	70153	2210016F16Rik	chr13	-3.56055	1.86823	-4.67541	0.00227029	0.00667414	-1.46625
76438	76438	Rftn1	chr17	-3.55954	-0.0433173	-3.33915	0.0124259	0.0259837	-2.99325
394435	394435	Ugt1a6b	chr1	-3.55654	-0.704591	-7.20458	0.000176368	0.00103258	1.41716
69894	69894	Fam241b	chr10	-3.55561	1.7852	-10.8421	1.24841e-05	0.000201799	4.00293
140571	140571	Plxnb3	chrX	-3.55271	5.43475	-9.86424	2.33394e-05	0.000281645	3.10981
50779	50779	Rgs6	chr12	-3.5487	-1.7604	-6.64007	0.000292626	0.0014739	0.927051
74004	74004	Jakmip3	chr7	-3.5442	-1.0276	-8.00836	9.03223e-05	0.00066928	2.05147
12521	12521	Cd82	chr2	-3.54034	2.20012	-6.06218	0.000508879	0.00217321	0.0942412
12877	12877	Cpeb1	chr7	-3.53898	3.31835	-6.31107	0.000399146	0.00183686	0.220044
56808	56808	Cacna2d2	chr9	-3.53866	1.99719	-10.3181	1.7343e-05	0.000237841	3.6654
12943	12943	Pcdha10	chr18	-3.53797	-0.626178	-8.89506	4.591e-05	0.000428913	2.70074
100862070	100862070	NA	NA	-3.53736	-1.39849	-7.17071	0.000181646	0.00105215	1.38422
242151	242151	Kcna10	chr3	-3.53569	-4.13372	-4.23103	0.0038792	0.0102088	-1.49573
68396	68396	Nat8	chr6	-3.53311	-0.823634	-5.66115	0.000764327	0.00293259	-0.0348601
69329	69329	Cfap206	chr4	-3.52946	-1.55382	-6.36523	0.00037895	0.00176732	0.681815
60597	60597	Mapk8ip2	chr15	-3.52843	3.34918	-15.7858	9.87566e-07	7.3269e-05	6.51098
14402	14402	Gabrb3	chr7	-3.52586	5.712	-11.0484	1.10118e-05	0.000189223	3.90149
272031	272031	Plppr1	chr4	-3.52415	3.5379	-14.15	2.08098e-06	9.34398e-05	5.7729
233529	233529	Kctd14	chr7	-3.51574	-1.87726	-6.59737	0.000304456	0.00151461	0.887347
70887	70887	Dmrtc1a	chrX	-3.5111	-1.77389	-6.42252	0.000358826	0.00169568	0.733737
56631	56631	Trim17	chr11	-3.50911	-1.2999	-7.4604	0.000141644	0.00089168	1.62126
237891	237891	Gas2l2	chr11	-3.5079	-3.59817	-3.40169	0.0114083	0.0242025	-2.53075
11932	11932	Atp1b2	chr11	-3.50756	9.55679	-5.91929	0.000586933	0.00242087	-0.58109
19713	19713	Ret	chr6	-3.50724	-0.418338	-8.56465	5.86684e-05	0.000503522	2.47945
229759	229759	Olfm3	chr3	-3.50633	-1.77194	-4.39542	0.00317097	0.00867475	-1.40395
29859	29859	Sult4a1	chr15	-3.50431	1.05689	-3.3589	0.0120944	0.0254283	-3.13224
270162	270162	Elmod1	chr9	-3.50371	-2.53783	-4.96022	0.00163502	0.00518937	-0.710589
13386	13386	Dlk1	chr12	-3.50259	0.150101	-1.89307	0.100202	0.147799	-5.12905
381544	381544	Armh1	chr4	-3.50093	0.863582	-5.57024	0.000840492	0.00314091	-0.283973
13411	13411	Dnah11	chr12	-3.49862	-0.655964	-3.75175	0.00714579	0.0166228	-2.34551
105005	105005	Lratd1	chr12	-3.49761	4.41314	-14.9201	1.45111e-06	8.36177e-05	6.11962
234857	234857	Spire2	chr8	-3.49716	0.414534	-10.1877	1.88644e-05	0.000248338	3.58512
94249	94249	Slc24a3	chr2	-3.4958	3.98462	-8.20886	7.70965e-05	0.000601574	1.9354
11878	11878	Arx	chrX	-3.49437	2.59161	-9.22083	3.63224e-05	0.000371176	2.86457
381339	381339	Tmem182	chr1	-3.49305	-4.24887	-3.32279	0.0127079	0.026443	-2.59523
14745	14745	Lpar1	chr4	-3.49227	3.42303	-7.56599	0.000129616	0.000838232	1.43025
18549	18549	Pcsk2	chr2	-3.49004	-1.41969	-5.81422	0.000652892	0.00261232	0.148986
78774	78774	Cfap61	chr2	-3.48916	-2.77468	-6.45428	0.000348191	0.00165677	0.72802
170758	170758	Rac3	chr11	-3.48827	3.18189	-14.3808	1.86431e-06	8.97398e-05	5.88522
245038	245038	Dclk3	chr9	-3.48785	-2.08194	-5.86378	0.000620801	0.00253231	0.210925
216871	216871	Gltpd2	chr11	-3.48647	-4.65469	-4.33368	0.00341875	0.00921192	-1.38202
170736	170736	Parvb	chr15	-3.48038	5.3239	-8.00376	9.06541e-05	0.000670339	1.62938
100502673	100502673	Gm19316	NA	-3.47957	2.59422	-17.0577	5.81018e-07	6.21197e-05	6.97415
215384	215384	Fcgbp	chr7	-3.4769	-2.15268	-3.67975	0.00785601	0.0179152	-2.28174
17920	17920	Myo6	chr9	-3.47628	7.73888	-11.1473	1.03761e-05	0.000181942	3.87524
70375	70375	Ica1l	chr1	-3.47586	-0.11409	-10.6056	1.44551e-05	0.000216712	3.79723
320825	320825	Samd5	chr10	-3.47284	1.42195	-8.82464	4.83413e-05	0.000443754	2.6455
436062	436062	Fam92b	chr8	-3.46929	-4.32493	-3.08817	0.017602	0.0345015	-2.89688
94284	94284	Ugt1a6a	chr1	-3.46274	2.3566	-13.4996	2.86345e-06	0.00010542	5.45603
74552	74552	Nipal3	chr4	-3.45917	5.40997	-12.9386	3.81549e-06	0.000116	5.06119
320709	320709	Tmem117	chr15	-3.45799	2.32994	-12.4083	5.0594e-06	0.000129477	4.8966
23829	23829	C1ql1	chr11	-3.45465	3.69146	-10.3734	1.674e-05	0.000233272	3.60281
76615	76615	Got1l1	chr8	-3.45395	-3.11014	-3.21819	0.0146811	0.0297069	-2.81264
80906	80906	Kcnip2	chr19	-3.45268	-1.40975	-7.32332	0.000159182	0.00096254	1.50828
239157	239157	Pnma2	chr14	-3.44911	0.983538	-13.4696	2.9069e-06	0.000105898	5.35316
23805	23805	Apc2	chr10	-3.44355	5.54126	-11.8014	7.08626e-06	0.00014898	4.38809
13175	13175	Dclk1	chr3	-3.43508	7.37078	-11.3528	9.1847e-06	0.000170387	4.01561
78896	78896	Ecrg4	chr1	-3.43061	1.73034	-4.96957	0.00161781	0.00514412	-1.09374
70911	70911	Phyhipl	chr10	-3.43005	5.74269	-14.4352	1.81704e-06	8.97398e-05	5.83074
76668	76668	Mdh1b	chr1	-3.42814	-1.68508	-6.04323	0.000518529	0.00220305	0.380065
14803	14803	Grid1	chr14	-3.42354	3.42903	-5.30422	0.0011166	0.00390133	-0.918858
72691	72691	Calhm2	chr19	-3.42131	-1.38785	-2.42674	0.0456228	0.0759957	-4.13261
330385	330385	9530026P05Rik	chr6	-3.41859	-3.2953	-3.79485	0.00675427	0.0158907	-2.04661
101694	101694	Mir9-3hg	chr7	-3.41734	3.98243	-5.16898	0.00129471	0.00434917	-1.14214
53623	53623	Gria3	chrX	-3.41684	4.09357	-12.8484	3.99996e-06	0.000117397	5.08324
271813	271813	Agbl2	chr2	-3.4168	-0.0485448	-9.17268	3.75849e-05	0.000378397	2.91458
16523	16523	Kcnj8	chr6	-3.41368	-2.23149	-5.4697	0.00093473	0.00340306	-0.179704
15077	15077	H3c14	chr3	-3.41297	1.14211	-12.6146	4.52744e-06	0.000122744	4.96625
13609	13609	S1pr1	chr3	-3.4102	6.24383	-15.8944	9.42366e-07	7.3269e-05	6.50246
380785	380785	Begain	chr12	-3.40946	0.790592	-3.71797	0.00746991	0.0172269	-2.58964
319665	319665	A430010J10Rik	NA	-3.40764	-4.52866	-4.00066	0.00518072	0.0128461	-1.75751
70638	70638	Fam189a1	chr7	-3.40755	2.02158	-7.40715	0.000148184	0.00091997	1.42502
114873	114873	Dscaml1	chr9	-3.40741	3.82356	-13.8195	2.4431e-06	9.96565e-05	5.60263
16578	16578	Kif9	chr9	-3.40684	1.34876	-14.4339	1.81818e-06	8.97398e-05	5.81643
20262	20262	Stmn3	chr2	-3.40662	3.55613	-8.04823	8.74998e-05	0.000655947	1.83763
105833	105833	Ccdc65	chr15	-3.40333	-0.319207	-9.36525	3.28145e-05	0.000347506	3.03039
18761	18761	Prkcq	chr2	-3.40087	4.41743	-4.70934	0.00218188	0.00648252	-1.76216
208898	208898	Unc13c	chr9	-3.39985	-2.76718	-2.7186	0.0298129	0.053238	-3.54077
56363	56363	Tmeff2	chr1	-3.39737	4.92424	-8.3482	6.91941e-05	0.000561076	1.96292
381933	381933	Spef1l	chr7	-3.39523	-1.94976	-7.47541	0.000139861	0.000884378	1.60271
66259	66259	Camk2n1	chr4	-3.39337	4.35142	-14.9949	1.40249e-06	8.36177e-05	6.15485
675713	675713	Gm17758	NA	-3.39129	-3.40647	-3.89469	0.00593412	0.0143	-1.91667
30878	30878	Apln	chrX	-3.38991	1.8201	-8.28004	7.29389e-05	0.000577694	2.19196
217830	217830	Dglucy	chr12	-3.38882	3.60008	-7.10293	0.000192753	0.00109603	0.975747
100039307	100039307	NA	NA	-3.38824	-0.598728	-4.83103	0.00189481	0.00580644	-0.978639
239857	239857	Cadm2	chr16	-3.38791	4.75072	-5.79732	0.000664261	0.00264502	-0.503654
403185	403185	Cfap97d2	chr8	-3.38567	-1.39946	-6.75589	0.000263057	0.00136493	1.03232
233571	233571	P2ry6	chr7	-3.38314	-1.37317	-5.24174	0.00119526	0.00409745	-0.453822
225583	225583	Minar2	chr18	-3.38194	-0.277473	-9.23574	3.59412e-05	0.000369151	2.94852
14190	14190	Fgl2	chr5	-3.38028	0.906843	-13.4416	2.94807e-06	0.000106101	5.33277
100504717	100504717	Gm12709	chr4	-3.37913	-2.9849	-5.59349	0.000820239	0.00308914	-0.0577857
230971	230971	Megf6	chr4	-3.37748	3.05274	-6.20755	0.000441192	0.00196685	0.140301
73094	73094	Sgip1	chr4	-3.37688	3.48965	-9.32959	3.36436e-05	0.000353752	2.8721
14680	14680	Gnal	chr18	-3.37461	2.80875	-14.3984	1.84888e-06	8.97398e-05	5.89082
494504	494504	Apcdd1	chr18	-3.37132	4.0921	-13.9129	2.33398e-06	9.77289e-05	5.64045
20723	20723	Serpinb9	chr13	-3.3707	-1.41614	-5.67929	0.000750079	0.00289069	0.0107589
433700	433700	Spag8	chr4	-3.36928	0.735562	-9.57659	2.83511e-05	0.00032095	3.19912
11434	11434	Acr	chr15	-3.36915	-3.35105	-3.83572	0.0064045	0.0152078	-1.99272
229595	229595	Adamtsl4	chr3	-3.36549	3.21047	-8.31259	7.11228e-05	0.000569015	2.095
12258	12258	Serping1	chr2	-3.36516	0.558931	-6.59008	0.000306527	0.00152205	0.797132
387204	387204	Mir208a	chr14	-3.36405	-4.21844	-3.50499	0.00991885	0.0215963	-2.3649
104692	104692	Gm12108	chr11	-3.36291	-2.41317	-5.16958	0.00129387	0.00434716	-0.488964
320158	320158	Zmat4	chr8	-3.35894	-2.18848	-2.76613	0.0278364	0.0503187	-3.54
19668	19668	Rbpjl	chr2	-3.35621	-3.71088	-3.83942	0.00637382	0.0151453	-1.97096
17295	17295	Met	chr6	-3.35447	2.62325	-7.64273	0.000121597	0.000806482	1.57538
241489	241489	Pde11a	chr2	-3.35193	-1.87059	-3.80139	0.00669694	0.0157708	-2.15045
666040	666040	Gm7903	NA	-3.35107	-2.23659	-5.74814	0.000698608	0.00274158	0.0988669
16526	16526	Kcnk2	chr1	-3.35006	4.90071	-6.60093	0.00030345	0.00151177	0.339972
20568	20568	Slpi	chr2	-3.34769	-4.45336	-4.52793	0.00270327	0.00766309	-1.16967
83565	83565	Pramel3	chrX	-3.34561	-4.33635	-2.89381	0.0231784	0.0433553	-3.15529
140498	140498	Rxfp2	chr5	-3.34483	-4.05125	-2.76308	0.027959	0.0504825	-3.35293
328577	328577	7530416G11Rik	chr15	-3.34398	-4.43733	-3.82187	0.00652073	0.0154311	-1.96952
28250	28250	Slco1a4	chr6	-3.34336	-3.57071	-2.30387	0.0546619	0.0884894	-4.03126
13731	13731	Emp2	chr16	-3.34237	5.69852	-4.49073	0.0028264	0.00793539	-2.20189
57440	57440	Ehd3	chr17	-3.33646	4.06832	-16.162	8.40684e-07	7.10202e-05	6.67542
100041433	100041433	Zfp981	chr4	-3.33572	-3.87651	-2.59214	0.0358188	0.0621057	-3.60312
330230	330230	Zfp853	chr5	-3.33174	2.31116	-14.8668	1.4869e-06	8.36177e-05	6.084
16000	16000	Igf1	chr10	-3.33081	-2.52962	-4.78269	0.00200352	0.00606958	-0.908522
227327	227327	B3gnt7	chr1	-3.33062	-1.76981	-5.1327	0.00134773	0.00448133	-0.553011
574405	574405	DXBay18	chrX	-3.32643	-3.4383	-3.32911	0.0125981	0.026273	-2.64004
71856	71856	Wfdc3	chr2	-3.32264	-1.6518	-5.80246	0.000660779	0.00263659	0.143173
380660	380660	Acss3	chr10	-3.32134	-0.474489	-3.2386	0.0142718	0.0290603	-3.08384
20359	20359	Sema6b	chr17	-3.32126	3.25087	-17.0753	5.76925e-07	6.21197e-05	7.0265
54393	54393	Gabbr1	chr17	-3.31242	7.5179	-20.0209	1.93094e-07	4.4173e-05	8.12601
14417	14417	Gad2	chr2	-3.30917	0.28355	-4.56281	0.0025932	0.00741395	-1.41045
27219	27219	Sgk2	chr2	-3.30896	-2.66702	-4.36212	0.00330208	0.00896567	-1.38788
243911	243911	Kirrel2	chr7	-3.30861	-4.35485	-2.86754	0.0240648	0.0447436	-3.18963
18198	18198	Musk	chr4	-3.30781	-2.66839	-4.32018	0.00347573	0.00932927	-1.43871
12971	12971	Crym	chr7	-3.30548	-2.34159	-4.17639	0.00415171	0.0107598	-1.63438
241324	241324	Crb2	chr2	-3.30301	0.258043	-7.44919	0.000142994	0.000897187	1.59781
19201	19201	Pstpip2	chr18	-3.30114	1.75116	-6.84725	0.000242095	0.00128416	0.930662
18095	18095	Nkx3-1	chr14	-3.30019	-4.25267	-4.13003	0.00439948	0.0112476	-1.61054
11717	11717	Ampd3	chr7	-3.29952	3.35474	-7.96022	9.38675e-05	0.000685434	1.78076
20361	20361	Sema7a	chr9	-3.29923	2.08026	-11.6024	7.94154e-06	0.000157483	4.44961
240753	240753	Plekha6	chr1	-3.29785	3.01648	-15.6714	1.03787e-06	7.37771e-05	6.45639
18189	18189	Nrxn1	chr17	-3.29716	7.01342	-7.66451	0.000119423	0.00079632	1.19757
56504	56504	Srpk3	chrX	-3.29706	2.18388	-7.2887	0.000163989	0.000982298	1.30059
328479	328479	Gm5089	chr14	-3.29632	-0.114579	-8.78285	4.9853e-05	0.00045261	2.6436
102294	102294	Cyp4v3	chr8	-3.29534	2.52811	-8.71303	5.24992e-05	0.000466056	2.47823
229445	229445	Ctso	chr3	-3.29349	5.20978	-8.47661	6.27146e-05	0.000524735	2.03673
100040822	100040822	Gm1604a	NA	-3.29037	-4.35833	-3.0334	0.0190125	0.0367498	-2.9688
110078	110078	Pygb	chr2	-3.28842	7.94354	-22.217	9.41004e-08	3.55475e-05	8.85376
20128	20128	Trim30a	chr7	-3.28821	-1.7152	-3.79163	0.00678269	0.0159403	-2.18002
18784	18784	Pla2g5	chr4	-3.28713	-4.11928	-3.86884	0.00613549	0.0146774	-1.92081
72258	72258	Kcnk10	chr12	-3.284	0.638476	-8.1892	7.82915e-05	0.000606271	2.18928
16572	16572	Kif5a	chr10	-3.28015	3.79472	-11.3942	8.96436e-06	0.000167957	4.25116
210094	210094	Iglon5	chr7	-3.28002	4.35908	-4.36471	0.00329166	0.00893878	-2.21581
239652	239652	Zfp641	chr15	-3.27876	2.66159	-5.28396	0.00114146	0.00396228	-0.848579
235505	235505	Cd109	chr9	-3.27632	6.88803	-8.55576	5.9063e-05	0.000505834	1.98162
20273	20273	Scn8a	chr15	-3.27513	3.72119	-14.4628	1.7936e-06	8.97398e-05	5.9181
14132	14132	Fcgrt	chr7	-3.27496	3.47318	-10.743	1.32698e-05	0.000207551	3.85854
15139	15139	Hc	chr2	-3.27388	-1.57169	-4.20253	0.0040188	0.0104805	-1.66502
102644	102644	Oaf	chr9	-3.27345	1.81335	-5.70822	0.000727949	0.00282599	-0.254204
72168	72168	Aifm3	chr16	-3.26905	1.41417	-12.7409	4.23331e-06	0.000119218	5.04913
20983	20983	Syt4	chr18	-3.26677	0.416123	-8.62518	5.60579e-05	0.000486777	2.52954
100503040	100503040	Gm19522	chr16	-3.26659	-1.95539	-6.05924	0.000510362	0.00217794	0.397538
667728	667728	Hist1h2al	chr13	-3.26522	0.54487	-11.2311	9.87035e-06	0.000176568	4.2033
17762	17762	Mapt	chr11	-3.26046	6.48305	-5.02681	0.00151675	0.0048908	-1.58253
446101	446101	Xrra1	chr7	-3.25502	0.0941896	-8.11619	8.2916e-05	0.000632221	2.14711
67776	67776	Vwa5a	chr9	-3.25451	6.16195	-17.5439	4.79131e-07	5.77221e-05	7.20771
407788	407788	BC051142	chr17	-3.25128	-2.18885	-2.67752	0.0316392	0.0558848	-3.67037
20616	20616	Snap91	chr9	-3.24841	3.88168	-17.5305	4.81654e-07	5.77221e-05	7.22191
239759	239759	Liph	chr16	-3.24807	2.13494	-8.30274	7.1667e-05	0.000572052	2.18262
71738	71738	Mamdc2	chr19	-3.24763	3.78517	-10.8271	1.25998e-05	0.000201799	3.8913
14281	14281	Fos	chr12	-3.24471	6.56918	-18.9294	2.84135e-07	5.36676e-05	7.73869
272465	272465	Tmem255b	chr8	-3.24434	1.15412	-3.81484	0.00658065	0.0155433	-2.50773
13417	13417	Dnah8	chr17	-3.24313	-1.74268	-2.88125	0.0235978	0.0440213	-3.43708
19217	19217	Ptger2	chr14	-3.23986	-4.09805	-3.33432	0.0125084	0.0261248	-2.58911
19279	19279	Ptprr	chr10	-3.23347	-0.624773	-5.81086	0.000655139	0.00261769	0.102962
15476	15476	Hs3st1	chr5	-3.23051	-1.58531	-3.45357	0.0106322	0.0228209	-2.64876
633395	633395	Gm10548	chr18	-3.2298	-0.651372	-5.32316	0.00109391	0.00384563	-0.416115
269633	269633	Wdr86	chr5	-3.22445	-3.60429	-3.84353	0.00633992	0.015071	-1.97179
320869	320869	Spata33	chr8	-3.2234	-0.719534	-9.892	2.29115e-05	0.000278784	3.33176
17436	17436	Me1	chr9	-3.22234	5.97165	-10.2653	1.79414e-05	0.000241066	3.34172
70918	70918	Nsun7	chr5	-3.22065	1.10126	-10.9684	1.15577e-05	0.000194427	4.07783
20513	20513	Slc1a6	chr10	-3.21874	-0.512351	-5.53614	0.000871206	0.00322016	-0.197225
216835	216835	Usp43	chr11	-3.21549	-2.65063	-2.93299	0.0219195	0.0413977	-3.25528
433100	433100	AA388235	NA	-3.21285	2.04698	-11.8696	6.8177e-06	0.000146986	4.60168
192167	192167	Nlgn1	chr3	-3.21275	4.32594	-13.3902	3.02559e-06	0.000106101	5.35959
12716	12716	Ckmt1	chr2	-3.21258	-0.292856	-8.01948	8.95247e-05	0.000665101	2.07549
268958	268958	Capn11	chr17	-3.2105	0.875625	-1.90964	0.0977907	0.144856	-5.2314
66058	66058	Tmem176a	chr6	-3.20802	7.44472	-14.5445	1.7262e-06	8.8581e-05	5.82382
76071	76071	Jakmip1	chr5	-3.20616	-1.52097	-3.31287	0.0128822	0.0267245	-2.84883
231691	231691	Sds	chr5	-3.2053	-0.484121	-7.22695	0.000172976	0.00101891	1.43151
16524	16524	Kcnj9	chr1	-3.20276	-0.898387	-9.09015	3.98665e-05	0.000391848	2.81769
100503414	100503414	NA	NA	-3.20199	-0.879194	-8.03889	8.81521e-05	0.00065913	2.08288
333050	333050	Ksr2	chr5	-3.19977	-0.606053	-6.08232	0.000498843	0.00214034	0.376464
20607	20607	Sstr3	chr15	-3.1976	-4.5294	-4.23078	0.00388039	0.0102089	-1.49522
72315	72315	Ccdc74a	chr16	-3.19645	2.4161	-12.8291	4.04088e-06	0.000118014	5.11904
319352	319352	Pianp	chr6	-3.19481	1.51633	-12.6058	4.54885e-06	0.000122932	4.98686
20269	20269	Scn3a	chr2	-3.19422	1.07938	-7.82219	0.000104936	0.000735274	1.8639
15360	15360	Hmgcs2	chr3	-3.18779	-1.132	-7.55795	0.00013049	0.000841977	1.70516
110084	110084	Dnah1	chr14	-3.18589	0.526103	-8.37379	6.78445e-05	0.000552712	2.33588
217430	217430	Pqlc3	chr12	-3.18377	3.16968	-8.19689	7.78219e-05	0.000603592	1.99571
22239	22239	Ugt8a	chr3	-3.18362	3.95755	-10.6187	1.4337e-05	0.000215514	3.74216
100043571	100043571	Gm4524	NA	-3.17972	3.01319	-8.60466	5.69276e-05	0.000491733	2.34732
107003	107003	A330093E20Rik	chr18	-3.17843	-1.93355	-5.26474	0.00116561	0.00402119	-0.404101
12075	12075	Bfsp1	chr2	-3.17606	-1.71082	-4.58111	0.00253743	0.00728889	-1.19095
14064	14064	F2rl2	chr13	-3.17299	-3.01855	-2.57392	0.036783	0.0635239	-3.72009
212518	212518	Sprn	chr7	-3.17265	-3.00027	-4.31418	0.00350138	0.00938364	-1.43072
619313	619313	I730030J21Rik	chr15	-3.17055	-2.45456	-6.34425	0.000386633	0.00179495	0.651285
668212	668212	Efr3b	chr12	-3.16968	5.19132	-15.0172	1.38838e-06	8.36177e-05	6.13297
71911	71911	Bdh1	chr16	-3.16773	4.58716	-10.6962	1.36612e-05	0.000209894	3.74358
170761	170761	Pdzd3	chr9	-3.16677	-0.555382	-6.1758	0.000455066	0.00200856	0.466972
442829	442829	Ccin	chr4	-3.16641	-3.57202	-3.31145	0.0129074	0.0267651	-2.65571
242800	242800	Ttc34	chr4	-3.16482	-1.26352	-5.71894	0.000719941	0.00280314	0.0424335
105827	105827	Amigo2	chr15	-3.16481	0.687933	-5.51818	0.000887889	0.00326882	-0.332393
211468	211468	Kcnh8	chr17	-3.16272	-1.66607	-4.72294	0.00214752	0.00640204	-1.02729
26897	26897	Acot1	chr12	-3.15825	6.42513	-14.674	1.62509e-06	8.75244e-05	5.9143
20200	20200	S100a6	chr3	-3.1574	3.53579	-5.39183	0.00101584	0.00362915	-0.837012
18546	18546	Pcp4	chr16	-3.15713	-1.70213	-5.66366	0.000762344	0.00292692	0.00377933
20195	20195	S100a11	chr3	-3.15555	4.48235	-2.88455	0.0234867	0.0438376	-4.34199
241263	241263	Gpr158	chr2	-3.15514	-1.90142	-4.31086	0.00351569	0.00941616	-1.5048
68553	68553	Col6a4	chr9	-3.15203	-1.79487	-4.27524	0.00367302	0.00975932	-1.55753
667597	667597	BC023105	NA	-3.14772	-4.32134	-4.15132	0.00428376	0.0110253	-1.58572
56546	56546	Sec1	chr7	-3.14263	-2.96353	-6.42229	0.000358906	0.00169568	0.694657
329973	329973	C630004L07Rik	NA	-3.13719	-1.38851	-5.12977	0.00135211	0.00448989	-0.580119
215772	215772	Adgb	chr10	-3.13602	-0.926643	-3.78447	0.00684635	0.0160595	-2.2765
77609	77609	Ccdc151	chr9	-3.13575	1.18507	-10.541	1.50526e-05	0.000220955	3.82117
16190	16190	Il4ra	chr7	-3.13419	2.06929	-10.8326	1.2557e-05	0.000201799	3.98773
12153	12153	Bmp1	chr14	-3.13023	7.52223	-21.9919	1.00966e-07	3.61977e-05	8.78333
66214	66214	Rgcc	chr14	-3.12992	2.38101	-7.31526	0.000160286	0.000966445	1.3008
68957	68957	Paqr6	chr3	-3.12937	-0.879527	-5.50542	0.000899964	0.00330348	-0.205077
58207	58207	Slc43a3	chr2	-3.12627	-0.730098	-3.70064	0.00764235	0.017541	-2.41255
93875	93875	Pcdhb4	chr18	-3.12447	0.823747	-12.1676	5.77186e-06	0.000137206	4.7228
14184	14184	Fgfr3	chr5	-3.12447	6.40155	-6.58104	0.000309119	0.00153036	0.171965
100038433	100038433	9130213A22Rik	NA	-3.12362	-0.367735	-10.3622	1.68602e-05	0.000233822	3.64375
14663	14663	Glycam1	chr15	-3.12307	-4.5638	-3.94346	0.00557349	0.0135931	-1.82418
68943	68943	Pink1	chr4	-3.12062	6.9294	-6.52063	0.000327089	0.001593	0.0809233
330485	330485	Tmem145	chr7	-3.11853	1.87571	-13.9966	2.24088e-06	9.5468e-05	5.67595
192216	192216	Tmem47	chrX	-3.11809	7.07588	-11.9663	6.45639e-06	0.000143235	4.40264
12799	12799	Cnp	chr11	-3.11409	7.98127	-7.589	0.000127151	0.00082908	1.10123
22419	22419	Wnt5b	chr6	-3.11231	3.78308	-21.4089	1.21569e-07	3.84093e-05	8.51004
67880	67880	Dcxr	chr11	-3.1108	4.34113	-12.8236	4.05241e-06	0.000118152	5.05177
76982	76982	Vxn	chr1	-3.11018	5.82773	-8.50929	6.11767e-05	0.000516711	2.00191
70083	70083	Metrn	chr17	-3.10857	8.01519	-19.0265	2.74306e-07	5.29623e-05	7.76125
210530	210530	P3h2	chr16	-3.10789	3.9042	-9.08046	4.01444e-05	0.000393451	2.6392
320696	320696	Ccdc158	chr5	-3.10494	-2.13129	-2.48491	0.0418925	0.0708	-3.95638
214240	214240	Disp2	chr2	-3.10469	3.45324	-13.8001	2.46649e-06	0.000100375	5.60013
71138	71138	Tmem217	chr17	-3.10425	-1.73174	-8.18348	7.86435e-05	0.000608466	2.14197
22117	22117	Tst	chr15	-3.10404	4.99607	-18.0154	3.9934e-07	5.53424e-05	7.4142
213262	213262	Fstl5	chr3	-3.10237	0.312986	-6.61056	0.000300746	0.00150174	0.830265
434778	434778	Ccdc160	chrX	-3.10133	-1.59055	-7.91782	9.71205e-05	0.000698825	1.96183
110082	110082	Dnah5	chr15	-3.09907	-0.439683	-3.53003	0.00959028	0.0210577	-2.69131
320878	320878	Mical2	chr7	-3.09902	2.95512	-7.55711	0.000130582	0.000841977	1.45953
109344	109344	E130215H24Rik	chr2	-3.0972	-1.08262	-5.11349	0.00137676	0.00455089	-0.619227
83558	83558	Tex11	chrX	-3.09669	-3.09035	-2.9658	0.020921	0.0398186	-3.1666
68440	68440	Dusp23	chr1	-3.09622	1.51667	-8.62458	5.60831e-05	0.000486777	2.48064
100861952	100861952	NA	NA	-3.09586	-3.28108	-4.76703	0.00204019	0.00615386	-0.907856
381413	381413	Gpr176	chr2	-3.095	-0.787133	-7.98063	9.23454e-05	0.000678233	2.04146
75564	75564	Rsph9	chr17	-3.09475	1.84345	-6.85071	0.00024134	0.00128237	0.919934
100038516	100038516	Gm10640	chr7	-3.09284	-3.82747	-4.87103	0.00180979	0.00560684	-0.797214
226180	226180	Ina	chr19	-3.0881	2.5199	-11.9803	6.40597e-06	0.000142771	4.65599
434797	434797	Gm5640	chrX	-3.08756	-3.67609	-2.81537	0.025933	0.0475607	-3.31855
217012	217012	Unc45b	chr11	-3.08718	-3.61399	-3.27099	0.0136469	0.0280244	-2.70737
434232	434232	Iqck	chr7	-3.08676	1.01738	-9.04292	4.12425e-05	0.000400151	2.81982
353234	353234	Pcdha2	chr18	-3.08566	-1.49851	-4.49059	0.00282688	0.00793539	-1.31925
407812	407812	Zfp941	chr7	-3.08545	0.11767	-7.90619	9.80351e-05	0.000702208	1.97904
100043213	100043213	5330434G04Rik	chrX	-3.08441	0.0175863	-9.53282	2.9216e-05	0.000326276	3.15884
100042054	100042054	Gm3194	NA	-3.08097	-3.52023	-2.87008	0.0239774	0.0446002	-3.25774
93882	93882	Pcdhb11	chr18	-3.08015	1.96367	-11.115	1.0579e-05	0.000184135	4.16343
11303	11303	Abca1	chr4	-3.07908	7.95236	-4.72795	0.00213503	0.00637574	-2.01701
27280	27280	Phlda3	chr1	-3.07863	5.90504	-17.2282	5.4271e-07	6.12382e-05	7.0827
631797	631797	Fer1l6	chr15	-3.07821	-3.67474	-4.01228	0.00510471	0.0126884	-1.76422
11864	11864	Arnt2	chr7	-3.07648	6.79254	-10.6138	1.43806e-05	0.000215983	3.53605
224912	224912	Crb3	chr17	-3.074	-2.27247	-3.11612	0.0169257	0.0334336	-3.04085
63828	63828	Fn3k	chr11	-3.07179	0.858277	-4.53667	0.00267521	0.00760339	-1.52134
65079	65079	Rtn4r	chr16	-3.07118	0.592777	-7.29668	0.000162867	0.000977594	1.44226
21346	21346	Tagln2	chr1	-3.07074	5.99281	-20.2199	1.80364e-07	4.31351e-05	8.20538
258783	258783	Olfr920	chr9	-3.06974	-2.12269	-5.22899	0.00121205	0.00414112	-0.436652
73915	73915	4833419F23Rik	chr18	-3.06867	-2.79872	-3.53961	0.00946775	0.0208439	-2.41279
66270	66270	Retreg1	chr15	-3.06653	3.97478	-20.9928	1.39222e-07	4.05035e-05	8.40284
268935	268935	Scube3	chr17	-3.06601	0.240609	-5.80264	0.000660656	0.00263659	0.0207367
13819	13819	Epas1	chr17	-3.0638	4.59273	-7.90566	9.80773e-05	0.000702221	1.59928
277353	277353	Tcfl5	chr2	-3.06308	-1.9632	-4.83712	0.00188157	0.00577364	-0.876056
69479	69479	1700029J07Rik	chr8	-3.06287	1.82433	-6.44547	0.000351104	0.00166652	0.521399
100041194	100041194	Ahnak2	NA	-3.06114	0.67214	-7.02429	0.000206608	0.00114557	1.19177
93884	93884	Pcdhb13	chr18	-3.05831	0.511884	-10.1196	1.97199e-05	0.000254964	3.54983
110637	110637	Grik4	chr9	-3.05479	3.20509	-4.39398	0.00317652	0.00868446	-2.03796
319164	319164	H2ac6	chr13	-3.0539	-1.14425	-7.83303	0.000104016	0.00073035	1.91931
13162	13162	Slc6a3	chr13	-3.05004	-2.2218	-4.77755	0.00201548	0.006096	-0.931578
20349	20349	Sema3e	chr5	-3.04732	0.95801	-7.73666	0.000112531	0.000763984	1.79882
67426	67426	Coq8a	chr1	-3.0473	3.13203	-3.89569	0.00592642	0.0142834	-2.69537
12891	12891	Cpne6	chr14	-3.0446	-2.6784	-5.24838	0.00118661	0.00407263	-0.402714
74521	74521	Ppp4r4	chr12	-3.04309	1.18834	-6.57545	0.000310736	0.0015353	0.717154
14395	14395	Gabra2	chr5	-3.04069	2.38019	-15.344	1.19877e-06	7.89056e-05	6.29431
14066	14066	F3	chr3	-3.04067	5.8061	-12.9947	3.70557e-06	0.000114372	5.05758
18424	18424	Otx2	chr14	-3.04021	-2.43322	-3.18917	0.0152851	0.0307631	-2.92452
241118	241118	Asic4	chr1	-3.03746	0.663247	-3.59222	0.00882421	0.0196663	-2.75634
319783	319783	A730056A06Rik	chr7	-3.03484	1.36711	-5.45016	0.000954385	0.00346156	-0.493234
18104	18104	Nqo1	chr8	-3.03217	2.72329	-5.08493	0.00142124	0.00466331	-1.09792
212996	212996	Galnt17	chr5	-3.02997	2.83702	-7.99563	9.12444e-05	0.000672415	1.85569
17161	17161	Maoa	chrX	-3.02724	6.09292	-25.3181	3.80664e-08	2.64204e-05	9.72565
75951	75951	4930578M01Rik	chr15	-3.02475	-0.157129	-7.91564	9.72914e-05	0.000699187	1.99231
209186	209186	Acnat2	chr4	-3.02431	-0.943988	-9.14729	3.82707e-05	0.000382797	2.85549
100504350	100504350	Gm14169	chr2	-3.02227	-2.12001	-5.56651	0.000843788	0.00315087	-0.0847383
100503797	100503797	Gm11738	NA	-3.02195	-2.14351	-4.95488	0.00164494	0.00520752	-0.735371
14862	14862	Gstm1	chr3	-3.0206	8.17878	-18.0245	3.9796e-07	5.53424e-05	7.37312
15267	15267	H2ac18	chr3	-3.01938	0.187176	-8.33364	6.99754e-05	0.000564776	2.31227
100702	100702	Gbp6	chr5	-3.01874	2.66591	-6.35033	0.000384391	0.0017855	0.322437
18111	18111	Nnat	chr2	-3.01735	8.25414	-9.93935	2.22018e-05	0.000274006	3.02934
14067	14067	F5	chr1	-3.01618	-0.913832	-5.60694	0.000808765	0.00306252	-0.0964172
15160	15160	Serpind1	chr16	-3.01452	-1.78411	-6.42806	0.000356947	0.00168964	0.739275
212124	212124	Cfap46	chr7	-3.0144	-2.3895	-5.30043	0.00112121	0.00391307	-0.353648
100503767	100503767	Gm17473	NA	-3.01356	-3.99106	-3.32267	0.0127099	0.026444	-2.61394
235527	235527	Plscr4	chr9	-3.01247	3.45889	-11.6455	7.74656e-06	0.000155443	4.4204
14594	14594	Ggta1	chr2	-3.01151	4.9462	-7.72857	0.000113281	0.000767387	1.39956
237831	237831	Slc13a5	chr11	-3.01076	1.78986	-5.56097	0.000848721	0.00316097	-0.42462
319504	319504	Nrcam	chr12	-3.01025	7.31425	-8.41713	6.56264e-05	0.000539398	1.84355
171171	171171	Ntng2	chr2	-3.00745	3.09671	-8.02038	8.94606e-05	0.000665101	1.84854
52855	52855	Lair1	chr7	-3.00715	-1.67531	-3.66585	0.00800171	0.0181879	-2.35577
73748	73748	Gadl1	chr9	-3.00703	-4.64666	-2.60706	0.0350489	0.0610265	-3.52365
210027	210027	Slc35f3	chr8	-3.00521	0.611665	-6.42898	0.000356632	0.00168861	0.628144
72042	72042	Cotl1	chr8	-3.00333	6.94911	-23.9912	5.5286e-08	2.74487e-05	9.38
70113	70113	Odf3b	chr15	-3.00256	-2.36731	-3.55447	0.00928094	0.0204768	-2.43464
100505025	100505025	4930429H19Rik	chr7	-3.0023	-1.02193	-3.72328	0.00741793	0.0171343	-2.35246
19699	19699	Reln	chr5	-3.00202	3.42149	-13.0099	3.67643e-06	0.000114081	5.19347
207683	207683	Igsf11	chr16	-3.00037	5.9685	-5.25772	0.00117457	0.00404077	-1.27319
103712	103712	6330403K07Rik	chr11	-2.9996	2.93108	-7.5434	0.000132089	0.000848545	1.44515
70284	70284	2310040G07Rik	NA	-2.99954	-2.87381	-4.72087	0.00215272	0.00641204	-0.968191
22062	22062	Trp73	chr4	-2.99704	-2.96758	-2.71328	0.030043	0.0535608	-3.5319
241727	241727	Snph	chr2	-2.99561	3.28771	-12.7537	4.20476e-06	0.000119142	5.06036
241656	241656	Pak7	chr2	-2.9953	0.940835	-9.14855	3.82363e-05	0.000382774	2.89759
242700	242700	Ifnlr1	chr4	-2.99379	-0.551012	-2.39111	0.0480745	0.0793871	-4.3193
242253	242253	Wdr63	chr3	-2.99142	-3.63028	-3.02162	0.0193315	0.0372627	-3.04136
80285	80285	Parp9	chr16	-2.98996	2.48905	-10.6688	1.38956e-05	0.00021221	3.86524
216019	216019	Hkdc1	chr10	-2.98737	-1.78233	-3.31455	0.0128524	0.0266766	-2.82574
320360	320360	Ric3	chr7	-2.98587	4.51921	-11.8179	7.02038e-06	0.000148954	4.45542
331461	331461	Il1rapl1	chrX	-2.98407	-1.04625	-5.87635	0.000612949	0.00250912	0.190953
100039138	100039138	Gm2061	chr1	-2.98318	-1.035	-5.29667	0.00112579	0.00392276	-0.421936
434130	434130	Ccdc8	chr7	-2.98283	-1.89592	-4.21818	0.00394146	0.0103231	-1.6212
209966	209966	Pgbd5	chr8	-2.98098	1.76957	-9.37886	3.25041e-05	0.000345563	3.02726
68566	68566	Caly	chr7	-2.98054	-1.82623	-7.13902	0.000186746	0.0010714	1.34953
50782	50782	Rgs11	chr17	-2.97764	-0.463678	-5.38116	0.00102755	0.00366273	-0.375458
59095	59095	Fxyd6	chr9	-2.97758	4.83586	-2.57777	0.0365768	0.0632369	-4.85914
432582	432582	Ccdc92b	chr11	-2.97634	1.12395	-6.73719	0.000267596	0.00138024	0.880864
57776	57776	Ttyh1	chr7	-2.97443	8.47693	-4.73809	0.00210996	0.00631741	-2.00641
16525	16525	Kcnk1	chr8	-2.97429	1.80908	-2.81827	0.0258251	0.0474203	-4.06205
269116	269116	Nfasc	chr1	-2.97378	6.47666	-4.25019	0.00378831	0.0100109	-2.59836
269959	269959	Adamtsl3	chr7	-2.97299	2.50021	-3.87962	0.0060506	0.0145283	-2.63571
77318	77318	Ankrd55	chr13	-2.97185	-3.27395	-2.72662	0.0294694	0.0527439	-3.48254
14724	14724	Gp1bb	chr16	-2.97114	0.0388654	-10.0917	2.00819e-05	0.000257919	3.51503
329851	329851	Gm12530	chr4	-2.9707	-2.1965	-4.70659	0.0021889	0.0064931	-1.01315
20521	20521	Slc22a12	chr19	-2.96772	-0.893155	-8.41185	6.58925e-05	0.00054062	2.35826
68922	68922	Dnaic1	chr4	-2.96662	0.591194	-9.21098	3.65768e-05	0.000372128	2.94842
100502891	100502891	NA	NA	-2.96599	-3.14242	-5.33375	0.00108145	0.00380874	-0.314827
217698	217698	Acot5	chr12	-2.96388	0.363984	-8.49896	6.16579e-05	0.000518622	2.43442
20284	20284	Scrg1	chr8	-2.9637	5.32526	-8.94954	4.41238e-05	0.000418251	2.39693
16453	16453	Jak3	chr8	-2.96339	2.65835	-11.6349	7.7941e-06	0.000156215	4.45138
268723	268723	A830039N20Rik	NA	-2.9632	-0.532011	-5.84932	0.000629982	0.00255378	0.131657
232813	232813	Shisa7	chr7	-2.96303	3.16934	-8.27338	7.3317e-05	0.000579895	2.05588
16467	16467	Atcay	chr10	-2.95991	4.66867	-11.4489	8.6816e-06	0.000165055	4.21649
280645	280645	B3gat2	chr1	-2.95956	3.42335	-5.37627	0.00103297	0.00367749	-0.844623
70564	70564	Prxl2a	chr14	-2.95829	4.54737	-5.27909	0.00114752	0.00397696	-1.10309
384009	384009	Glipr2	chr4	-2.95356	4.9955	-3.63998	0.00828076	0.0187046	-3.30967
19337	19337	Rab33a	chrX	-2.95288	2.45231	-8.30312	7.16458e-05	0.000572052	2.14835
67888	67888	Tmem100	chr11	-2.95287	2.43876	-5.04644	0.0014837	0.00480834	-1.10937
20852	20852	Stat6	chr10	-2.95262	1.16314	-9.05683	4.08317e-05	0.000397437	2.82297
75732	75732	Iqcd	chr5	-2.952	1.21093	-10.9983	1.13502e-05	0.000192547	4.09812
71263	71263	Mro	chr18	-2.95143	3.52383	-8.8966	4.58584e-05	0.000428892	2.52657
72269	72269	Cda	chr4	-2.94959	-0.914284	-3.39616	0.0114946	0.0243676	-2.81826
72267	72267	Lrrc8e	chr8	-2.94924	-1.40248	-5.45092	0.000953613	0.00345948	-0.233043
229898	229898	Gbp5	chr3	-2.94653	0.00761622	-5.17898	0.00128051	0.00431147	-0.649796
53412	53412	Ppp1r3c	chr19	-2.94552	6.64064	-9.65766	2.6825e-05	0.000309315	2.85375
17829	17829	Muc1	chr3	-2.94503	2.00237	-14.8839	1.47531e-06	8.36177e-05	6.07788
100503337	100503337	Gm9895	chr19	-2.94483	-4.12908	-4.1634	0.00421958	0.0109041	-1.57417
432999	432999	A930007A09Rik	chr16	-2.94309	2.36047	-11.2701	9.64439e-06	0.000174392	4.24512
69287	69287	Odf3	chr7	-2.94296	-1.97816	-3.13923	0.0163871	0.0325352	-3.04676
14585	14585	Gfra1	chr19	-2.94292	4.95161	-9.67694	2.64758e-05	0.000306305	2.98884
67927	67927	1700096J18Rik	chr11	-2.94247	-3.99557	-3.67842	0.00786976	0.0179418	-2.16004
19771	19771	Rlbp1	chr7	-2.94067	3.03923	-4.0206	0.00505097	0.0125854	-2.51441
69631	69631	Plet1os	chr9	-2.93945	-4.13216	-3.65335	0.00813525	0.0184191	-2.18595
16069	16069	Jchain	chr5	-2.9386	-2.22386	-5.52477	0.000881727	0.00325372	-0.125418
19122	19122	Prnp	chr2	-2.93847	7.83185	-12.0916	6.02002e-06	0.000139098	4.46275
225845	225845	Plaat3	chr19	-2.93726	4.54259	-13.6257	2.68863e-06	0.000102682	5.46809
271424	271424	Ip6k3	chr17	-2.93606	1.21883	-4.07906	0.00469074	0.0118527	-2.17256
100141474	100141474	4933428G20Rik	chr11	-2.93602	-0.515059	-9.66224	2.67415e-05	0.000308968	3.21596
75495	75495	Morn5	chr2	-2.93592	-0.246327	-6.69116	0.000279146	0.00142158	0.940951
269019	269019	Stk32a	chr18	-2.93572	3.66324	-3.90211	0.00587764	0.0141954	-2.7627
240327	240327	Gm4951	chr18	-2.933	-3.29191	-4.33787	0.00340126	0.00917525	-1.39325
94176	94176	Dock2	chr11	-2.93229	-3.06812	-2.48081	0.0421453	0.0711719	-3.85137
100038688	100038688	Gm10724	NA	-2.93029	-4.43234	-3.26018	0.0138521	0.0283786	-2.67058
432939	432939	Gm5468	chr15	-2.9301	-0.505095	-6.84744	0.000242055	0.00128416	1.09567
207678	207678	NA	NA	-2.92792	-4.9532	-2.19217	0.0644549	0.101784	-4.06341
17933	17933	Myt1l	chr12	-2.92708	0.246202	-6.05052	0.000514793	0.00219039	0.275501
170752	170752	Bco2	chr9	-2.92663	0.392245	-7.55536	0.000130773	0.000842894	1.67679
22059	22059	Trp53	chr11	-2.92506	5.00475	-9.36127	3.29059e-05	0.000347603	2.74687
238333	238333	Samd15	chr12	-2.92284	-2.4936	-5.84982	0.000629658	0.00255378	0.197102
12745	12745	Clgn	chr8	-2.92154	-0.0305656	-2.79021	0.026888	0.0489043	-3.81428
18781	18781	Pla2g2c	chr4	-2.92029	-4.45077	-3.69585	0.00769081	0.0176287	-2.12278
434795	434795	Gm5639	NA	-2.91815	-3.54015	-2.44566	0.0443734	0.0743421	-3.84803
16977	16977	Lrrc23	chr6	-2.91577	-0.147178	-7.8142	0.000105621	0.000738058	1.91033
16592	16592	Fabp5	chr3	-2.91424	6.74048	-10.2972	1.75767e-05	0.000238152	3.31439
77590	77590	Chst15	chr7	-2.91323	0.432286	-3.45793	0.0105696	0.0227116	-2.91868
319642	319642	Rab9b	chrX	-2.9094	-0.152724	-8.00185	9.07929e-05	0.000670841	2.05998
239017	239017	Ogdhl	chr14	-2.90816	6.20498	-16.7005	6.71733e-07	6.63222e-05	6.85014
106763	106763	Ttbk1	chr17	-2.90629	3.89411	-12.805	4.09243e-06	0.000118326	5.06147
330483	330483	Ceacam16	chr7	-2.90609	-3.13381	-3.98854	0.00526136	0.012996	-1.82047
20715	20715	Serpina3g	chr12	-2.9051	-4.63966	-1.51569	0.173356	0.234922	-4.96117
102626	102626	Mapkapk3	chr9	-2.90313	4.03709	-11.7765	7.18745e-06	0.000150296	4.46176
68895	68895	Rasl11a	chr5	-2.90175	3.97458	-9.82884	2.38985e-05	0.000286009	3.18473
100042314	100042314	Gm10639	chr9	-2.90167	-3.55574	-2.84474	0.0248632	0.0459527	-3.29225
268890	268890	Lsamp	chr16	-2.90152	4.39465	-5.68114	0.000748637	0.00288641	-0.615725
75568	75568	Capsl	chr15	-2.90087	-2.69503	-2.54029	0.038633	0.0661796	-3.81161
76686	76686	Clip3	chr7	-2.89805	8.43217	-7.259	0.000168245	0.00100192	0.787542
68567	68567	Cgref1	chr5	-2.8969	3.37661	-10.7342	1.33423e-05	0.000208122	3.85244
319613	319613	Sybu	chr15	-2.89657	4.60434	-9.12029	3.90155e-05	0.000385902	2.59799
100039795	100039795	Ildr2	chr1	-2.89637	5.0238	-6.5958	0.000304901	0.00151595	0.298754
69480	69480	Ttc9	chr12	-2.89576	3.9226	-13.3931	3.02116e-06	0.000106101	5.37511
320513	320513	NA	NA	-2.8938	0.738755	-6.31596	0.000397274	0.00183066	0.499854
213402	213402	Armc2	chr10	-2.89375	1.85893	-11.8004	7.09022e-06	0.00014898	4.56332
20193	20193	S100a1	chr3	-2.89247	4.85628	-9.45803	3.07636e-05	0.000333903	2.83199
26448	26448	Mok	chr12	-2.8922	1.7631	-7.83383	0.000103948	0.00073035	1.81486
70967	70967	Eva1c	chr16	-2.88997	3.01502	-15.1221	1.32402e-06	8.23634e-05	6.22209
100008567	100008567	Gm14964	NA	-2.88928	-2.22799	-5.50061	0.000904557	0.00331614	-0.15038
20301	20301	Ccl27a	chr4	-2.8889	1.49452	-3.60255	0.00870345	0.0194571	-2.87617
108015	108015	Chrnb4	chr9	-2.88847	-3.48557	-2.79805	0.0265865	0.0484778	-3.36273
74770	74770	Hhatl	chr9	-2.88727	-1.61016	-5.56534	0.000844832	0.00315171	-0.103137
14864	14864	Gstm3	chr3	-2.88701	2.09607	-9.38322	3.24053e-05	0.000345516	3.00961
241568	241568	Lrrc4c	chr2	-2.8843	3.83806	-3.76005	0.00706855	0.0164851	-2.98748
192950	192950	Nacad	chr11	-2.88075	3.69801	-14.7084	1.59942e-06	8.71673e-05	6.03227
67557	67557	Larp6	chr9	-2.87957	1.16501	-7.70822	0.000115192	0.000774651	1.75519
116939	116939	Pnpla3	chr15	-2.87938	0.548248	-7.42047	0.000146517	0.000913539	1.55111
16414	16414	Itgb2	chr10	-2.87915	-1.60889	-5.07459	0.00143772	0.00470141	-0.633098
11565	11565	Adssl1	chr12	-2.87691	0.812964	-6.24848	0.000424001	0.00191572	0.423799
53627	53627	Porcn	chrX	-2.8758	3.92856	-18.6188	3.18405e-07	5.49934e-05	7.62587
14282	14282	Fosb	chr7	-2.87422	1.59271	-3.93318	0.00564746	0.0137349	-2.4284
75729	75729	Fam227a	chr15	-2.87391	2.14298	-7.18615	0.000179218	0.00104318	1.20101
18991	18991	Pou3f1	chr4	-2.8716	1.04221	-7.32071	0.000159539	0.000964282	1.426
107753	107753	Lgals2	chr15	-2.87117	-0.3599	-6.89423	0.000232053	0.00124726	1.13133
11535	11535	Adm	chr7	-2.87069	1.31731	-6.21239	0.000439119	0.00196282	0.336143
93734	93734	Mpv17l	chr16	-2.87053	2.88161	-12.8476	4.00168e-06	0.000117397	5.12191
12797	12797	Cnn1	chr9	-2.86911	-3.61048	-2.87258	0.0238919	0.0444555	-3.24516
19416	19416	Rasd1	chr11	-2.86805	-1.15628	-6.95079	0.000220578	0.00120156	1.20166
12628	12628	Cfh	chr1	-2.86507	-3.99473	-1.96817	0.0897147	0.134743	-4.45454
67916	67916	Plpp3	chr4	-2.86329	8.86201	-5.82919	0.000643009	0.00258827	-0.694791
385668	385668	Lca5l	chr16	-2.86207	-0.964888	-6.64842	0.000290374	0.00146596	0.929607
279029	279029	Stkld1	chr2	-2.86189	-0.494159	-7.4618	0.000141477	0.000891389	1.62831
76432	76432	2310001H17Rik	chr6	-2.86097	0.0470358	-5.7585	0.00069121	0.00272115	-0.0103148
20745	20745	Spock1	chr13	-2.86024	-3.10592	-2.52604	0.0394461	0.0673137	-3.78438
107376	107376	E330013P04Rik	chr19	-2.8585	-0.187078	-7.75064	0.000111249	0.000760792	1.85973
30938	30938	Fgd3	chr13	-2.85715	2.47353	-10.4052	1.64041e-05	0.000230417	3.69301
18654	18654	Pgf	chr12	-2.85713	3.1398	-9.92019	2.24859e-05	0.000275881	3.31777
18242	18242	Oat	chr7	-2.85641	7.8031	-13.1534	3.41375e-06	0.000110334	5.07954
108030	108030	Lin7a	chr10	-2.85516	2.44438	-10.9986	1.13484e-05	0.000192547	4.07453
244923	244923	Klhl31	chr9	-2.855	-3.10862	-6.11828	0.000481468	0.00208744	0.426762
244864	244864	Layn	chr9	-2.85395	2.67482	-8.77673	5.00789e-05	0.000453949	2.5063
227485	227485	Cdh19	chr1	-2.85135	4.11495	-4.85082	0.00185221	0.00570413	-1.57063
109672	109672	Cyb5a	chr18	-2.84898	4.74077	-21.9573	1.02071e-07	3.61977e-05	8.74302
210162	210162	Zkscan2	chr7	-2.84893	3.22313	-14.3892	1.8569e-06	8.97398e-05	5.88837
18166	18166	Npy1r	chr8	-2.84504	-1.98869	-6.63038	0.000295266	0.0014829	0.917174
69678	69678	Atcayos	chr10	-2.84199	-4.2367	-3.66173	0.00804541	0.0182594	-2.17229
320237	320237	Smim10l2a	chrX	-2.84164	-0.565561	-6.68046	0.000281909	0.00143196	0.94531
15894	15894	Icam1	chr9	-2.84049	0.945894	-5.54941	0.000859111	0.00318855	-0.338157
225872	225872	Npas4	chr19	-2.84017	-2.18311	-3.82622	0.00648403	0.0153631	-2.09827
16369	16369	Irs3	chr5	-2.83943	-4.0752	-2.83988	0.0250369	0.0462295	-3.25262
231238	231238	Sel1l3	chr5	-2.83885	4.33477	-16.1089	8.59837e-07	7.13018e-05	6.6482
100862074	100862074	NA	NA	-2.83799	2.20481	-8.49567	6.18124e-05	0.000519648	2.32422
433904	433904	Ociad2	chr5	-2.83779	3.21944	-8.28563	7.26234e-05	0.000576508	2.05813
381290	381290	Atp2b4	chr1	-2.83716	5.04204	-16.3088	7.90251e-07	7.00622e-05	6.71646
237360	237360	Adamts14	chr10	-2.83681	3.4341	-5.59088	0.000822481	0.00309475	-0.605636
77383	77383	C030029H02Rik	chr7	-2.83222	-4.4449	-3.51088	0.00984052	0.0214857	-2.35154
621998	621998	Gm6277	chr18	-2.83114	-1.72268	-6.2512	0.000422885	0.00191217	0.576116
634731	634731	Susd1	chr4	-2.82971	1.82399	-8.47081	6.29918e-05	0.000526254	2.33513
246728	246728	Oas2	chr5	-2.82927	-3.8065	-2.62277	0.0342568	0.0598714	-3.57606
108653	108653	Rimklb	chr6	-2.82836	5.63404	-6.98803	0.000213371	0.00117074	0.627303
11540	11540	Adora2a	chr10	-2.82772	1.73883	-11.2528	9.74401e-06	0.000175463	4.2484
545391	545391	Catspere2	chr1	-2.82662	-2.38767	-4.73757	0.00211125	0.00631775	-0.970801
170571	170571	Cntnap4	chr8	-2.82434	0.674173	-4.24521	0.00381173	0.0100556	-1.88433
380787	380787	Lbhd2	chr12	-2.82408	-2.61756	-4.79308	0.00197959	0.00601597	-0.897293
17984	17984	Ndn	chr7	-2.82266	4.68124	-5.64833	0.00077459	0.00296228	-0.688589
16531	16531	Kcnma1	chr14	-2.82011	1.76477	-7.18316	0.000179685	0.00104498	1.23394
382913	382913	Neil2	chr14	-2.81772	-1.31134	-5.7921	0.000667811	0.00265252	0.115813
171281	171281	Acot3	chr12	-2.81764	0.263706	-8.96892	4.35077e-05	0.000415741	2.77952
260299	260299	Cadm4	chr7	-2.81282	8.22001	-6.65842	0.000287703	0.00145544	0.191869
74717	74717	Spata17	chr1	-2.8112	-0.911576	-7.04012	0.000203731	0.00113688	1.2763
14761	14761	Gpr27	chr6	-2.80878	0.294788	-5.55494	0.00085412	0.00317545	-0.259396
552913	552913	Gm14634	chrX	-2.80485	-0.988312	-6.86764	0.000237679	0.00126847	1.12662
241112	241112	Catip	chr1	-2.80335	0.696261	-7.87004	0.00010094	0.000717102	1.92264
17179	17179	Matk	chr10	-2.80321	3.02464	-9.93336	2.22902e-05	0.000274284	3.33458
12348	12348	Car11	chr7	-2.80307	4.2912	-16.7044	6.70648e-07	6.63222e-05	6.899
12683	12683	Cidea	chr18	-2.80257	-1.98905	-5.66662	0.000760002	0.00292051	0.0126861
100126227	100126227	Gm13031	chr4	-2.80193	-2.75057	-5.13097	0.00135032	0.00448652	-0.525209
383563	383563	Gpr25	chr1	-2.80149	-0.464871	-7.577	0.000128429	0.000834597	1.72279
239647	239647	Pced1b	chr15	-2.80118	0.301302	-3.45526	0.0106079	0.0227853	-2.90853
94190	94190	Ophn1	chrX	-2.79935	4.46105	-15.7252	1.01385e-06	7.3269e-05	6.47773
240817	240817	Teddm2	chr1	-2.79752	-4.15582	-3.01049	0.019638	0.0377322	-3.01807
635169	635169	CK137956	chr4	-2.79334	-0.821112	-2.47575	0.0424588	0.0716317	-4.15857
20196	20196	S100a13	chr3	-2.79327	4.00982	-11.8886	6.74497e-06	0.000146509	4.52873
240916	240916	Vsig8	chr1	-2.79004	-2.09766	-5.20816	0.00124006	0.00421785	-0.462382
213391	213391	Rassf4	chr6	-2.78759	1.79894	-7.3382	0.000157164	0.000955682	1.37187
433171	433171	Gm10549	chr18	-2.78653	-2.99996	-5.41822	0.000987504	0.00355203	-0.228561
100043450	100043450	AA387883	chr19	-2.78419	-2.23724	-5.81103	0.000655025	0.00261769	0.159657
320111	320111	Prr18	chr17	-2.78313	4.88911	-10.2807	1.77645e-05	0.000240042	3.42097
74407	74407	Ttc25	chr11	-2.78311	1.58694	-12.2235	5.59691e-06	0.000135456	4.79269
76429	76429	Lhpp	chr7	-2.78288	4.38777	-11.2603	9.70061e-06	0.000175044	4.11571
98952	98952	Fam102a	chr2	-2.78188	5.63697	-12.9211	3.85043e-06	0.000116566	5.01908
11488	11488	Adam11	chr11	-2.78141	5.30906	-16.5244	7.22293e-07	6.80564e-05	6.80033
67939	67939	Prorsd1	chr11	-2.77739	0.829177	-8.63551	5.56253e-05	0.000484998	2.52216
57875	57875	Angptl4	chr17	-2.77676	0.356582	-4.65518	0.00232486	0.00680118	-1.31581
243931	243931	Tshz3	chr7	-2.77546	1.59962	-3.14729	0.0162037	0.0322459	-3.55041
64540	64540	Tspan4	chr7	-2.77544	5.17323	-15.6525	1.04647e-06	7.37771e-05	6.42053
100503044	100503044	A730020M07Rik	chr3	-2.77438	-2.48196	-5.08858	0.00141547	0.00465139	-0.577465
230752	230752	Eva1b	chr4	-2.77045	0.321674	-5.79111	0.000668488	0.00265455	-0.00487669
100504308	100504308	Gm15473	NA	-2.76974	-4.34973	-2.64422	0.0332055	0.0582716	-3.49461
353235	353235	Pcdha8	chr18	-2.76869	-0.116377	-1.91118	0.0975688	0.144602	-5.08989
72804	72804	9130017K11Rik	NA	-2.76851	-3.81292	-2.82609	0.0255369	0.046998	-3.29509
72925	72925	2020-03-01	chr8	-2.76823	1.11469	-6.98633	0.000213694	0.00117214	1.11124
74147	74147	Ehhadh	chr16	-2.76269	0.542014	-3.31743	0.0128016	0.0266034	-3.13744
16145	16145	Igtp	chr11	-2.76212	1.31442	-9.41369	3.17251e-05	0.000340511	3.07125
79362	79362	Bhlhe41	chr6	-2.76204	2.95367	-12.1719	5.75822e-06	0.000137069	4.74873
209200	209200	Dtx3l	chr16	-2.76008	2.42978	-14.4847	1.77526e-06	8.97398e-05	5.92489
97114	97114	H3c15	chr3	-2.75956	0.250746	-9.33009	3.36318e-05	0.000353752	3.03093
17932	17932	Myt1	chr2	-2.75855	5.38725	-5.16815	0.00129591	0.00435065	-1.33861
56175	56175	Bace2	chr16	-2.7572	1.07752	-7.46047	0.000141636	0.00089168	1.54596
12925	12925	Crip1	chr12	-2.75625	-1.18185	-5.8172	0.000650912	0.0026078	0.13505
57266	57266	Cxcl14	chr13	-2.75557	1.33822	-3.03381	0.0190017	0.036737	-3.67624
100047183	100047183	NA	NA	-2.75524	-0.549709	-7.04203	0.000203387	0.00113605	1.26952
21420	21420	Tfap2c	chr2	-2.75458	-3.63085	-2.6529	0.0327896	0.0576239	-3.55169
13033	13033	Ctsd	chr7	-2.75403	9.01317	-10.4408	1.60369e-05	0.00022814	3.39014
94180	94180	Acsbg1	chr9	-2.7507	7.36387	-14.5599	1.71375e-06	8.8581e-05	5.82728
64383	64383	Sirt2	chr7	-2.75035	7.34466	-9.8902	2.29389e-05	0.000278784	2.99956
100503803	100503803	Gm17434	NA	-2.74782	-1.59438	-4.65815	0.00231676	0.00678664	-1.11336
791346	791346	Gm10118	NA	-2.74743	-3.00879	-4.11505	0.00448296	0.011429	-1.67385
18481	18481	Pak3	chrX	-2.74525	4.34067	-11.0034	1.13149e-05	0.000192547	3.95434
14783	14783	Grb10	chr11	-2.74473	0.978792	-1.59582	0.15454	0.213265	-5.69517
70717	70717	Medag	chr5	-2.74221	-2.33694	-3.45533	0.0106068	0.0227853	-2.57736
66237	66237	Atp6v1g2	chr17	-2.7378	2.8906	-13.2805	3.19877e-06	0.000108353	5.34705
58869	58869	Pex5l	chr3	-2.73552	3.17104	-5.66387	0.000762175	0.00292692	-0.48937
77352	77352	Axdnd1	chr1	-2.73537	-0.597722	-8.86332	4.69883e-05	0.000435708	2.6902
98741	98741	Kcnb2	chr1	-2.73529	-3.07444	-2.38498	0.0485099	0.079992	-3.98833
381155	381155	9630014M24Rik	NA	-2.73485	-1.05284	-8.28658	7.25701e-05	0.000576349	2.26366
104943	104943	Fam110c	chr12	-2.73432	-2.65262	-2.6354	0.0336339	0.0589348	-3.68298
24053	24053	Sgcg	chr14	-2.73391	-1.45881	-5.27915	0.00114745	0.00397696	-0.418566
116731	116731	Pcdha1	chr18	-2.73375	-3.77657	-2.48863	0.0416652	0.0704914	-3.76639
71398	71398	5430427O19Rik	chrX	-2.73339	-4.12193	-3.28827	0.0133256	0.0274554	-2.65357
23945	23945	Mgll	chr6	-2.73218	5.26745	-2.48879	0.0416551	0.0704884	-5.04531
68947	68947	Chst8	chr7	-2.73184	-2.66555	-2.33808	0.0519754	0.0847099	-4.1061
240444	240444	Kcng2	chr18	-2.73075	-2.37313	-5.64889	0.000774141	0.00296175	0.000928083
76184	76184	Abca6	chr11	-2.73001	0.0117105	-6.03319	0.000523724	0.00221807	0.275225
100861855	100861855	Gm16170	NA	-2.72888	-0.154412	-7.45981	0.000141716	0.00089168	1.61696
20971	20971	Sdc4	chr2	-2.72826	6.57054	-7.7215	0.000113941	0.000770112	1.25316
58222	58222	Rab37	chr11	-2.72688	-2.48521	-4.13051	0.00439686	0.0112442	-1.68888
66353	66353	Riiad1	chr3	-2.72655	0.437779	-10.8242	1.26221e-05	0.000201799	3.9749
100041649	100041649	Mpc1-ps	NA	-2.726	3.97818	-16.0151	8.94851e-07	7.26627e-05	6.61238
59010	59010	Sqor	chr2	-2.72579	3.42836	-12.9837	3.72677e-06	0.000114763	5.1764
60440	60440	Iigp1	chr18	-2.7257	-2.19632	-3.09362	0.017468	0.034283	-3.09233
93674	93674	Nat8f3	chr6	-2.72566	-1.74241	-3.98693	0.00527218	0.013019	-1.93309
11541	11541	Adora2b	chr11	-2.72552	-0.831073	-5.68078	0.000748914	0.00288684	-0.0277558
107589	107589	Mylk	chr16	-2.72118	-0.479887	-9.15633	3.8025e-05	0.000381468	2.89431
193034	193034	Trpv1	chr11	-2.71838	-3.10593	-3.46813	0.0104248	0.0224691	-2.49137
27047	27047	Omd	chr13	-2.71831	-3.48869	-3.75387	0.00712596	0.0165811	-2.09488
19417	19417	Rasgrf1	chr9	-2.71481	-1.71949	-5.08058	0.00142815	0.00468155	-0.622076
100502829	100502829	Gm9899	chr5	-2.71426	-3.70029	-2.81281	0.0260285	0.0477007	-3.32208
432460	432460	Tmem229b-ps	NA	-2.71381	-0.80286	-7.22263	0.000173625	0.00102066	1.43123
26941	26941	Slc9a3r1	chr11	-2.71212	5.85374	-11.8749	6.79744e-06	0.000146732	4.39088
330723	330723	Htra4	chr8	-2.7117	-2.09855	-4.81895	0.00192135	0.00587597	-0.894579
67791	67791	6530411M01Rik	chr17	-2.71122	0.184583	-6.72592	0.000270374	0.00139044	0.943278
71306	71306	Mfap3l	chr8	-2.71108	5.48315	-10.7185	1.34734e-05	0.000209059	3.67139
229534	229534	Pbxip1	chr3	-2.70951	8.57016	-20.2062	1.81209e-07	4.31351e-05	8.18778
380924	380924	Olfm4	chr14	-2.70873	-4.53353	-2.32858	0.0527077	0.0857747	-3.91118
60531	60531	Npvf	chr6	-2.70686	-1.58037	-5.52161	0.000884677	0.00325997	-0.152274
12570	12570	Cdk5r2	chr1	-2.70589	-0.348024	-5.73137	0.000710773	0.00277615	-0.0102385
233038	233038	Nccrp1	chr7	-2.70278	-3.06623	-4.19947	0.00403411	0.0105114	-1.56853
242341	242341	Atp6v0d2	chr4	-2.70052	-4.04966	-2.30499	0.0545718	0.0883696	-3.99116
70832	70832	4921504A21Rik	chr5	-2.70042	-0.736361	-4.30269	0.00355108	0.00949633	-1.63189
93879	93879	Pcdhb8	chr18	-2.69799	1.20578	-9.96757	2.17907e-05	0.000271245	3.45295
381538	381538	Mroh7	chr4	-2.69639	0.597213	-5.17573	0.00128512	0.00432506	-0.725921
100503791	100503791	Gm16201	NA	-2.69273	-1.30189	-3.02217	0.0193165	0.0372379	-3.3057
11941	11941	Atp2b2	chr6	-2.69194	-0.0655812	-6.08969	0.000495224	0.00212902	0.337401
80859	80859	Nfkbiz	chr16	-2.69175	4.69845	-7.25601	0.00016868	0.00100313	0.977819
71998	71998	Slc25a35	chr11	-2.69079	1.34638	-9.42908	3.13875e-05	0.000338227	3.08026
53886	53886	Cdkl2	chr5	-2.68863	-0.479038	-7.07456	0.000197626	0.00111426	1.29523
216233	216233	Socs2	chr10	-2.68822	2.31549	-12.1021	5.98506e-06	0.000139098	4.72708
71755	71755	Dhdh	chr7	-2.68469	1.72482	-6.47978	0.000339904	0.00163123	0.556825
56794	56794	Hacl1	chr14	-2.68359	4.22753	-11.1703	1.02346e-05	0.000180739	4.068
269683	269683	E130006D01Rik	chr5	-2.67961	-4.32725	-3.06885	0.0180865	0.035299	-2.92929
71846	71846	Syce2	chr8	-2.67927	0.75589	-6.61974	0.000298192	0.00149199	0.795652
19273	19273	Ptpru	chr4	-2.67779	2.96656	-11.975	6.42481e-06	0.000142771	4.63454
94185	94185	Tnfrsf21	chr17	-2.67704	8.07966	-18.721	3.06628e-07	5.49934e-05	7.64395
14264	14264	Fmod	chr1	-2.67665	-3.09687	-4.45108	0.00296446	0.00824082	-1.27035
94217	94217	Lrp1b	chr2	-2.67441	2.2465	-4.36498	0.00329059	0.00893864	-1.95161
210274	210274	Shank2	chr7	-2.67437	1.97043	-4.07681	0.00470407	0.0118795	-2.29736
381338	381338	Lonrf2	chr1	-2.67394	4.20688	-8.42715	6.51251e-05	0.000536595	2.07019
74032	74032	Sdr42e1	chr8	-2.67232	2.0955	-10.6659	1.39205e-05	0.00021221	3.87841
338350	338350	Acad12	chr5	-2.67043	3.01593	-9.93248	2.23032e-05	0.000274284	3.333
18705	18705	Pik3c2g	chr6	-2.66988	-2.83236	-2.78294	0.0271706	0.0493409	-3.4581
26950	26950	Vsnl1	chr12	-2.66971	-2.31016	-2.02896	0.0820205	0.124772	-4.58988
100503181	100503181	NA	NA	-2.66926	-3.34736	-4.00602	0.0051455	0.0127788	-1.78974
214301	214301	Crygn	chr5	-2.66625	-3.16457	-4.10672	0.00453012	0.0115222	-1.67621
241688	241688	Dzank1	chr2	-2.66616	2.61277	-7.57423	0.000128726	0.000835003	1.50053
55951	55951	Mpc1	chr17	-2.66512	5.04933	-16.9756	6.00571e-07	6.21197e-05	6.99622
11981	11981	Atp9a	chr2	-2.6651	5.354	-3.70373	0.00761131	0.0174903	-3.27417
14667	14667	Gm2a	chr11	-2.66307	6.99394	-9.69808	2.6099e-05	0.000302954	2.8644
503550	503550	Klri1	chr6	-2.66179	-4.74184	-2.0235	0.0826839	0.125649	-4.30488
108116	108116	Slco3a1	chr7	-2.66076	2.3129	-6.63666	0.000293552	0.00147643	0.646311
14865	14865	Gstm4	chr3	-2.66041	1.59476	-7.12074	0.000189762	0.00108363	1.19048
100504381	100504381	Gm17276	NA	-2.65933	-3.53127	-4.3104	0.00351765	0.00941707	-1.4187
12983	12983	Csf2rb	chr15	-2.65844	-3.73193	-2.81137	0.0260822	0.04778	-3.32522
320225	320225	Catsperg1	chr7	-2.6559	-0.917151	-3.2532	0.0139864	0.0285931	-3.02808
66060	66060	Cystm1	chr18	-2.65513	3.54103	-15.0912	1.34259e-06	8.23634e-05	6.20968
15571	15571	Elavl3	chr9	-2.65239	4.84466	-14.5859	1.69313e-06	8.8581e-05	5.93062
170770	170770	Bbc3	chr7	-2.65199	4.447	-16.6117	6.96713e-07	6.80564e-05	6.85794
320871	320871	B230206H07Rik	chr7	-2.65113	-3.59841	-2.8246	0.0255915	0.0470835	-3.31914
263764	263764	Creg2	chr1	-2.65047	2.58001	-12.8564	3.98331e-06	0.000117397	5.13127
12702	12702	Socs3	chr11	-2.64497	5.49646	-10.5432	1.50321e-05	0.000220955	3.54966
18628	18628	Per3	chr4	-2.6445	5.14735	-9.90772	2.26731e-05	0.000277389	3.12898
268567	268567	Tmem229b	chr12	-2.64298	4.96159	-8.86859	4.68076e-05	0.000434495	2.35383
17202	17202	Mc4r	chr18	-2.64086	-3.08179	-2.43396	0.0451417	0.075372	-3.91991
100499519	100499519	Mir3470b	chr16	-2.63855	-4.36959	-3.72256	0.00742496	0.017146	-2.09333
71837	71837	1700003E16Rik	chr6	-2.63819	1.30794	-7.51688	0.000135061	0.000863171	1.5736
100502834	100502834	Gm15972	chr18	-2.63797	-1.45856	-6.54219	0.000320545	0.00156814	0.841204
224132	224132	Slc49a4	chr16	-2.63723	5.63395	-11.852	6.8859e-06	0.000147205	4.38784
66995	66995	Zcchc18	chrX	-2.63519	4.29539	-13.4407	2.94938e-06	0.000106101	5.37809
207777	207777	Tspoap1	chr11	-2.63455	4.76652	-14.2271	2.00557e-06	9.17126e-05	5.75671
100861876	100861876	NA	NA	-2.63447	0.155574	-9.60248	2.78534e-05	0.000318159	3.21199
268977	268977	Ltbp1	chr17	-2.63404	4.22246	-15.729	1.01218e-06	7.3269e-05	6.48374
19128	19128	Pros1	chr16	-2.63389	6.65657	-8.09472	8.43345e-05	0.000638726	1.58058
22329	22329	Vcam1	chr3	-2.6329	5.87761	-17.2881	5.2994e-07	6.11468e-05	7.10232
72605	72605	Car10	chr11	-2.63276	-3.34637	-1.85488	0.105987	0.154911	-4.68956
20972	20972	Syngr1	chr15	-2.63275	4.16638	-11.1659	1.02613e-05	0.000180917	4.06836
67586	67586	Ubxn11	chr4	-2.6322	1.72828	-13.0778	3.54944e-06	0.000111939	5.23667
73647	73647	Capn9	chr8	-2.63204	-2.74111	-4.95835	0.0016385	0.00519417	-0.711891
20724	20724	Serpinb5	chr1	-2.63191	-1.13775	-3.5879	0.00887517	0.019752	-2.53311
216892	216892	Spns2	chr11	-2.63007	3.02456	-12.2097	5.63957e-06	0.00013587	4.76577
329910	329910	Acot11	chr4	-2.62982	3.47129	-9.71937	2.57254e-05	0.000299819	3.14259
432945	432945	Gm16294	chr15	-2.62897	-3.47274	-2.16812	0.0667842	0.104862	-4.24354
212647	212647	Aldh4a1	chr4	-2.62843	5.62479	-13.8443	2.41351e-06	9.93923e-05	5.51586
209012	209012	Ulk4	chr9	-2.6282	2.58651	-13.3645	3.06512e-06	0.000106101	5.39248
24052	24052	Sgcd	chr11	-2.62731	-3.73824	-2.61721	0.0345352	0.0602833	-3.59342
237858	237858	Trarg1	chr11	-2.62727	-2.07955	-3.17306	0.0156316	0.0313552	-2.99641
231821	231821	Adap1	chr5	-2.62656	0.753504	-7.39698	0.000149472	0.000922366	1.5115
382562	382562	Pfn4	chr12	-2.625	1.85971	-10.2974	1.75753e-05	0.000238152	3.64969
13048	13048	Cux2	chr5	-2.62463	3.38038	-4.55897	0.00260508	0.00744425	-1.85804
69349	69349	1700008O03Rik	chr7	-2.62223	-0.421489	-7.33361	0.000157783	0.000957334	1.51701
20229	20229	Sat1	chrX	-2.61914	5.00943	-11.2567	9.72163e-06	0.000175241	4.05835
66514	66514	Asrgl1	chr19	-2.61833	7.30775	-6.55445	0.000316891	0.00155466	0.0922773
246228	246228	Vwa1	chr4	-2.61747	3.68383	-7.66466	0.000119408	0.00079632	1.46539
74424	74424	Tmc5	chr7	-2.61708	-3.43583	-2.19351	0.0643273	0.101601	-4.21665
13167	13167	Dbi	chr1	-2.61603	9.31412	-7.69935	0.000116037	0.000779126	1.20659
319924	319924	Apba1	chr19	-2.61512	3.41092	-9.30329	3.42703e-05	0.000357833	2.84071
21816	21816	Tgm1	chr14	-2.60826	-1.27994	-4.14711	0.00430639	0.0110715	-1.77642
24087	24087	Tll2	chr19	-2.60768	-1.03719	-3.40488	0.0113588	0.024118	-2.8019
50708	50708	H1f2	chr13	-2.60752	4.7855	-18.2408	3.66635e-07	5.53424e-05	7.49992
16803	16803	Lbp	chr2	-2.60628	-2.44719	-2.89708	0.0230705	0.0431813	-3.34087
330953	330953	Hcn4	chr9	-2.60618	-1.71581	-3.05007	0.018571	0.0360608	-3.21571
80287	80287	Apobec3	chr15	-2.60591	3.3183	-3.12985	0.0166034	0.032887	-3.83944
241525	241525	Ypel4	chr2	-2.60452	3.29853	-13.6653	2.63625e-06	0.000102075	5.53333
68625	68625	Cfap57	chr4	-2.6043	-2.6171	-4.447	0.0029791	0.00825766	-1.29853
723895	723895	Mir31	chr4	-2.60413	-4.14849	-2.54617	0.0383025	0.0657018	-3.64836
12182	12182	Bst1	chr5	-2.60175	-4.11083	-2.53709	0.0388142	0.0664442	-3.66796
74166	74166	Tmem38a	chr8	-2.60167	5.88016	-23.2928	6.78384e-08	3.02263e-05	9.17201
22202	22202	Uba1y	chrY	-2.60125	-5.91376	-1.11512	0.301598	0.374589	-5.32565
226265	226265	Eno4	chr19	-2.59943	-0.613556	-6.65471	0.000288691	0.00146001	0.920452
15199	15199	Hebp1	chr6	-2.5994	3.73893	-9.58241	2.82383e-05	0.000320298	3.01877
12140	12140	Fabp7	chr10	-2.59859	9.22514	-4.05824	0.00481567	0.0121138	-2.9025
140781	140781	Myh7	chr14	-2.59741	-2.91208	-2.83443	0.0252332	0.0465326	-3.37806
12223	12223	Btc	chr5	-2.597	-0.322722	-7.33685	0.000157346	0.00095586	1.51655
56508	56508	Rapgef4	chr2	-2.59686	2.82307	-6.76375	0.000261176	0.0013576	0.710597
100504710	100504710	Nat8f6	chr6	-2.59565	-3.37344	-2.44655	0.0443157	0.0742741	-3.87051
66116	66116	Nat8f1	chr6	-2.59271	3.85936	-7.97422	9.28207e-05	0.000680521	1.71959
216725	216725	Adamts2	chr11	-2.59235	-0.308467	-2.18453	0.0651856	0.102779	-4.67519
16527	16527	Kcnk3	chr5	-2.59167	-0.266083	-6.00033	0.000541143	0.00227301	0.261615
75599	75599	Pcdh1	chr18	-2.58981	4.13705	-15.6791	1.03438e-06	7.37771e-05	6.46325
218194	218194	Phactr1	chr13	-2.58864	3.21656	-10.9782	1.14891e-05	0.000193832	4.01607
228778	228778	6820408C15Rik	chr2	-2.58718	-1.83093	-5.44869	0.000955882	0.00346555	-0.218708
243813	243813	Leng9	chr7	-2.58674	1.25363	-8.71878	5.22755e-05	0.00046465	2.56235
76422	76422	Mroh3	chr1	-2.58563	0.644725	-6.48854	0.00033711	0.0016227	0.675766
668224	668224	Gm9054	NA	-2.58553	-3.27946	-4.17588	0.00415439	0.0107635	-1.58769
11690	11690	Alox5ap	chr5	-2.57973	-2.72999	-3.51051	0.00984543	0.0214857	-2.46906
217887	217887	Clba1	chr12	-2.579	3.10902	-11.6528	7.7145e-06	0.000155242	4.43779
54562	54562	Lrrc6	chr15	-2.57863	-3.09482	-3.1083	0.017112	0.0337175	-2.97918
16816	16816	Lcat	chr8	-2.57814	2.99297	-8.84907	4.7482e-05	0.000437252	2.52991
319562	319562	9630028B13Rik	chr1	-2.57689	-0.90004	-3.80038	0.00670575	0.0157873	-2.27584
667373	667373	Ifit1bl1	chr19	-2.57671	-3.04177	-2.24808	0.0593491	0.094772	-4.18921
242669	242669	Azin2	chr4	-2.57469	4.87343	-10.3686	1.67908e-05	0.000233543	3.47641
11421	11421	Ace	chr11	-2.57437	-0.687805	-5.69262	0.000739785	0.00286244	-0.0285843
93689	93689	Lmod1	chr1	-2.57334	1.069	-6.50899	0.000330686	0.00160234	0.653979
14763	14763	Gpr37	chr6	-2.56983	3.58676	-3.1117	0.0170307	0.0335953	-3.90101
53857	53857	Tuba8	chr6	-2.56312	-1.56782	-4.39293	0.00318058	0.00869213	-1.44196
100503650	100503650	Sap30bpos	NA	-2.56306	-0.538153	-5.67608	0.000752575	0.00289902	-0.0555304
76156	76156	Fam131b	chr6	-2.56298	3.14378	-5.63968	0.000781598	0.0029824	-0.520085
12323	12323	Camk2b	chr11	-2.56065	6.36687	-10.6284	1.42503e-05	0.00021491	3.55072
545136	545136	Fam186b	chr15	-2.55697	-1.90363	-5.7734	0.000680726	0.00269208	0.116268
381522	381522	Ccdc180	chr4	-2.55646	-2.88482	-3.14844	0.0161776	0.0322037	-2.94352
104027	104027	Synpo	chr18	-2.55547	4.88701	-6.08827	0.000495917	0.00213043	-0.239366
21808	21808	Tgfb2	chr1	-2.55424	5.70393	-13.996	2.24152e-06	9.5468e-05	5.58828
12839	12839	Col9a1	chr1	-2.55421	2.75646	-7.09474	0.000194145	0.00110111	1.0401
217684	217684	Susd6	chr12	-2.55358	7.19719	-18.1293	3.82422e-07	5.53424e-05	7.41733
18196	18196	Nsg1	chr5	-2.55263	5.52885	-3.33635	0.0124736	0.026074	-3.82608
16536	16536	Kcnq2	chr2	-2.55084	-0.822793	-3.64315	0.00824607	0.018636	-2.50159
67111	67111	Naaa	chr5	-2.5504	3.11927	-8.1296	8.20443e-05	0.000628055	1.92889
23948	23948	Mmp17	chr5	-2.55006	3.43516	-8.88745	4.6166e-05	0.000430379	2.51811
230735	230735	Epha10	chr4	-2.55004	-0.940954	-5.48933	0.000915446	0.00334547	-0.226779
723823	723823	Mir219a-1	chr17	-2.54582	-3.12511	-4.34868	0.00335667	0.00908408	-1.38943
320019	320019	Ptgs2os	chr1	-2.5441	-4.03676	-3.54257	0.00943023	0.0207666	-2.33219
70315	70315	Hdac8	chrX	-2.54407	4.42925	-18.5817	3.22802e-07	5.49934e-05	7.62573
27204	27204	Syn3	chr10	-2.54343	3.06208	-10.8746	1.22381e-05	0.000200247	3.95898
14860	14860	Gsta4	chr9	-2.54297	4.2481	-12.2051	5.65374e-06	0.00013587	4.69479
504193	504193	Npcd	chr15	-2.54231	-2.91916	-2.13626	0.0700026	0.109176	-4.35993
15460	15460	Hr	chr14	-2.54178	3.0285	-10.2168	1.85119e-05	0.000245303	3.52647
100272221	100272221	Gm17801	NA	-2.53821	-3.27884	-4.31163	0.00351236	0.0094087	-1.42654
18419	18419	Otog	chr7	-2.53723	-3.06646	-2.09454	0.0744508	0.115029	-4.40202
442798	442798	9630041A04Rik	NA	-2.5367	-4.33126	-3.8771	0.0060703	0.0145655	-1.90804
64177	64177	Trpv6	chr6	-2.53588	-3.20185	-3.15435	0.0160448	0.0320261	-2.90694
20254	20254	Scg2	chr1	-2.53563	0.0353559	-7.74919	0.000111381	0.000761155	1.85002
71699	71699	Slc41a3	chr6	-2.53496	3.30502	-14.3955	1.8514e-06	8.97398e-05	5.88975
16353	16353	Ipw	chr7	-2.53442	-1.04813	-6.92442	0.000225846	0.00122374	1.17671
234267	234267	Gpm6a	chr8	-2.53411	8.00657	-8.67363	5.40627e-05	0.000475605	2.04242
229521	229521	Syt11	chr3	-2.53358	9.40802	-14.2344	1.99861e-06	9.17126e-05	5.66279
53603	53603	Tslp	chr18	-2.52836	-2.79	-4.60877	0.00245564	0.00709535	-1.10179
331474	331474	Rtl5	chrX	-2.52833	3.67708	-15.7495	1.0032e-06	7.3269e-05	6.49978
230726	230726	Rhbdl2	chr4	-2.52371	0.785503	-4.69768	0.00221183	0.00654211	-1.33057
75770	75770	Brsk2	chr7	-2.52363	4.20511	-12.0913	6.02115e-06	0.000139098	4.62973
17314	17314	Mgmt	chr7	-2.52054	2.55321	-10.4457	1.59867e-05	0.00022808	3.71129
434341	434341	Nlrc5	chr8	-2.52051	1.10269	-5.88417	0.000608115	0.00249462	0.00201237
100043682	100043682	Gm10584	chr7	-2.52032	-3.96283	-2.68649	0.0312309	0.0553097	-3.4775
77125	77125	Il33	chr19	-2.51909	2.08454	-8.9006	4.57247e-05	0.000428333	2.64608
170484	170484	Nphs2	chr1	-2.51884	-3.66851	-2.37989	0.0488744	0.080471	-3.93137
192897	192897	Itgb4	chr11	-2.51772	2.32953	-7.74909	0.00011139	0.000761155	1.68113
70772	70772	Ggnbp1	chr17	-2.51708	2.21552	-6.78706	0.000255685	0.00133625	0.803678
18766	18766	Pkdrej	chr15	-2.51638	-1.50242	-3.85463	0.00624934	0.0148882	-2.13729
100503924	100503924	Fcor	chr8	-2.51532	-0.635874	-6.12696	0.000477374	0.00207591	0.414006
22779	22779	Ikzf2	chr1	-2.51508	3.90896	-7.04685	0.000202522	0.00113249	0.860697
266632	266632	Irak4	chr15	-2.5092	3.35952	-13.5204	2.83362e-06	0.000105292	5.45756
18040	18040	Nefm	chr14	-2.50861	0.825786	-4.68882	0.00223489	0.00659797	-1.34697
105278	105278	Cdk20	chr13	-2.50836	2.48066	-10.7267	1.34051e-05	0.000208727	3.89823
58994	58994	Smpd3	chr8	-2.50547	3.43065	-11.7183	7.43016e-06	0.000152257	4.45817
244810	244810	AW551984	chr9	-2.50466	-0.22551	-1.27242	0.243841	0.313311	-5.91417
330166	330166	Miat	chr5	-2.50461	6.23206	-7.95739	9.4081e-05	0.000686622	1.47781
16477	16477	Junb	chr8	-2.50432	5.56762	-9.8554	2.34776e-05	0.000282585	3.0508
74296	74296	1700093J21Rik	NA	-2.50324	-4.5423	-2.3368	0.0520734	0.0848298	-3.89947
317677	317677	C1s2	chr6	-2.50108	0.241236	-7.46889	0.000140632	0.000887353	1.60433
228942	228942	Cbln4	chr2	-2.49835	-3.98453	-2.18484	0.0651561	0.102742	-4.16704
11553	11553	Adra2c	chr5	-2.49793	-1.15797	-2.72418	0.0295734	0.0528994	-3.76123
75744	75744	Svip	chr7	-2.4973	4.10343	-8.87996	4.64196e-05	0.000432253	2.44463
100503802	100503802	Gm10419	NA	-2.49729	0.662801	-8.00688	9.04287e-05	0.00066928	2.03179
18145	18145	Npc1	chr18	-2.49705	7.11333	-13.6274	2.68626e-06	0.000102682	5.34417
330998	330998	Ankrd34c	chr9	-2.49557	-0.540776	-1.32607	0.22643	0.294159	-5.80145
626578	626578	Gbp10	chr5	-2.49436	2.26999	-6.37051	0.000377042	0.00176267	0.378594
55932	55932	Gbp3	chr3	-2.49373	3.48482	-11.7696	7.21571e-06	0.000150525	4.48506
100732	100732	Mapre3	chr5	-2.49263	5.0544	-13.8442	2.41374e-06	9.93923e-05	5.54309
108960	108960	Irak2	chr6	-2.49198	1.89577	-5.43094	0.000974168	0.00351497	-0.596901
170442	170442	Bbox1	chr2	-2.49139	-3.44206	-3.01202	0.0195955	0.037663	-3.07926
246049	246049	Slc36a2	chr11	-2.49059	-3.07546	-4.54775	0.00264012	0.00753075	-1.16075
68738	68738	Acss1	chr2	-2.48935	5.95505	-10.1962	1.87613e-05	0.000247629	3.27036
242384	242384	Lingo2	chr4	-2.48847	-0.153091	-6.52358	0.000326186	0.00158949	0.770549
26757	26757	Dpysl4	chr7	-2.48752	5.66226	-6.91172	0.000228433	0.00123467	0.535093
16432	16432	Itm2b	chr14	-2.4875	8.59928	-16.0831	8.69293e-07	7.1591e-05	6.54757
12069	12069	Bex2	chrX	-2.48631	4.90209	-7.0771	0.000197184	0.00111249	0.774662
213956	213956	Fam83f	chr15	-2.48168	-3.31354	-3.60337	0.00869394	0.0194483	-2.30093
19092	19092	Prkg2	chr5	-2.48073	1.94822	-4.85293	0.00184772	0.00569794	-1.29194
17968	17968	Ncam2	chr16	-2.47992	5.067	-6.17512	0.000455372	0.00200879	-0.166267
635702	635702	Naaladl2	chr3	-2.47951	-1.44868	-4.77988	0.00201005	0.00608618	-0.988589
75778	75778	Them4	chr3	-2.47869	4.23949	-7.02437	0.000206592	0.00114557	0.796769
70426	70426	Tekt5	chr16	-2.47853	-3.45396	-2.38443	0.048549	0.0800337	-3.9502
97423	97423	R74862	chr7	-2.47837	2.54365	-12.3965	5.09195e-06	0.00012974	4.88439
433208	433208	D030046N08Rik	NA	-2.47737	-4.01398	-2.53649	0.0388483	0.066496	-3.67695
21912	21912	Tspan7	chrX	-2.47647	8.12108	-13.5146	2.84191e-06	0.000105292	5.27443
50789	50789	Fbxl3	chr14	-2.4754	5.58982	-13.926	2.3191e-06	9.75e-05	5.5562
228966	228966	Ppp1r3d	chr2	-2.47349	1.91899	-6.64297	0.000291842	0.0014708	0.693286
100038627	100038627	F630042J09Rik	chr13	-2.47271	-1.10464	-3.02819	0.019153	0.0369925	-3.32397
13110	13110	Cyp2j6	chr4	-2.47208	5.24627	-6.8617	0.000238956	0.00127372	0.526799
319162	319162	H2aw	chr11	-2.47076	3.40254	-14.6866	1.61563e-06	8.74606e-05	6.02512
72225	72225	1700003M07Rik	chr4	-2.46859	2.27604	-4.86226	0.00182805	0.00565233	-1.32864
76884	76884	Cyfip2	chr11	-2.46768	6.50488	-12.2737	5.44476e-06	0.000132884	4.59385
14645	14645	Glul	chr1	-2.46712	8.53958	-16.5313	7.20243e-07	6.80564e-05	6.74693
12266	12266	C3	chr17	-2.46325	-0.612052	-4.39199	0.00318421	0.00869865	-1.54268
233552	233552	Gdpd5	chr7	-2.46158	4.73658	-14.1278	2.10328e-06	9.37146e-05	5.70548
66148	66148	Dnajc15	chr14	-2.46074	2.54135	-10.3575	1.69102e-05	0.000234247	3.65308
106014	106014	Tafa5	chr15	-2.46022	5.64247	-5.07099	0.00144351	0.00471237	-1.49773
14675	14675	Gna14	chr19	-2.46019	-0.0517201	-4.61945	0.00242484	0.00701923	-1.32359
22018	22018	Tpo	chr12	-2.45719	-3.61974	-3.70568	0.00759171	0.0174565	-2.15068
75019	75019	Rnase10	chr14	-2.45698	-1.80535	-3.40392	0.0113737	0.0241407	-2.71109
69550	69550	Bst2	chr8	-2.45522	1.27385	-3.95919	0.00546231	0.0133877	-2.36182
238393	238393	Serpina3f	chr12	-2.45516	-4.63201	-1.53631	0.168324	0.229445	-4.94206
11548	11548	Adra1b	chr11	-2.4529	-1.90688	-2.52668	0.039409	0.0672702	-3.94255
100526507	100526507	Mir344g	chr7	-2.4528	-3.87177	-4.35198	0.00334315	0.00905031	-1.36361
434215	434215	Lrrc32	chr7	-2.45183	-0.685785	-4.42202	0.00307038	0.00845413	-1.49675
433520	433520	Gm14403	chr2	-2.4515	1.74985	-9.30254	3.42882e-05	0.000357833	2.96689
20964	20964	Syn1	chrX	-2.45055	3.48461	-9.49456	2.99965e-05	0.000329571	2.97385
71746	71746	Rgl3	chr9	-2.44981	3.74404	-4.58874	0.00251456	0.00723317	-1.87269
243743	243743	Plxna4	chr6	-2.44939	1.46779	-4.29201	0.00359801	0.00959377	-1.94521
13193	13193	Dcx	chrX	-2.44768	5.37009	-8.1815	7.87653e-05	0.000609125	1.73438
21928	21928	Tnfaip2	chr12	-2.44223	2.50794	-5.52407	0.000882386	0.00325546	-0.572002
100040447	100040447	1700036A12Rik	NA	-2.44204	-4.3755	-3.23094	0.014424	0.0292981	-2.71474
271944	271944	C2cd4d	chr3	-2.44128	-3.65708	-3.74208	0.007237	0.0168057	-2.10213
117167	117167	Steap4	chr5	-2.44082	-0.375039	-3.20094	0.0150368	0.0303443	-3.17953
433470	433470	AA467197	chr2	-2.43962	-1.20774	-6.35298	0.000383418	0.00178289	0.659123
58175	58175	Rgs20	chr1	-2.43923	6.21744	-7.51521	0.00013525	0.000863687	1.07504
100041975	100041975	NA	NA	-2.43837	2.08012	-6.29925	0.000403712	0.00185052	0.327269
12362	12362	Casp1	chr9	-2.43761	-1.27157	-3.26887	0.0136868	0.0280839	-2.96576
381107	381107	Tmem232	chr17	-2.43695	-4.08447	-2.35444	0.0507384	0.0830365	-3.92456
71584	71584	Gdpd2	chrX	-2.43586	5.80407	-17.7294	4.45749e-07	5.56699e-05	7.28117
319626	319626	9530059O14Rik	chr9	-2.43436	-5.44558	-1.45589	0.18874	0.252521	-4.97382
332934	332934	Zmynd12	chr4	-2.43259	-1.99304	-3.75611	0.00710507	0.0165459	-2.21617
20183	20183	Rxrg	chr1	-2.43086	-4.0095	-2.38288	0.04866	0.0801636	-3.89279
236920	236920	Stard8	chrX	-2.43041	0.237105	-9.14842	3.82399e-05	0.000382774	2.90589
378462	378462	Morn2	chr17	-2.42841	2.78238	-7.65413	0.000120453	0.000800731	1.54929
77462	77462	Tmem116	chr5	-2.42827	0.514692	-5.08696	0.00141802	0.00465625	-0.826958
74918	74918	Iqca	chr1	-2.42681	-3.84131	-2.46068	0.0434068	0.0730254	-3.80252
20648	20648	Snta1	chr2	-2.42279	3.4907	-11.7696	7.21562e-06	0.000150525	4.48391
320558	320558	Sycp2	chr2	-2.42135	-2.19573	-2.59879	0.0354735	0.0615931	-3.80244
74048	74048	Vsir	chr10	-2.41935	1.05799	-5.41161	0.000994518	0.00357208	-0.51855
69297	69297	Lrrc46	chr11	-2.41888	0.568405	-6.78817	0.000255428	0.00133531	0.96781
71803	71803	Slc25a18	chr6	-2.41878	7.19108	-7.86416	0.000101422	0.000719055	1.35354
73652	73652	2210408F21Rik	chr6	-2.41842	0.0512361	-4.28995	0.0036071	0.00961064	-1.75378
64297	64297	Gprc5b	chr7	-2.41677	7.17943	-13.7931	2.47493e-06	0.000100483	5.43042
277333	277333	Gm5069	chr1	-2.41663	1.72357	-5.30412	0.00111672	0.00390133	-0.723115
100503620	100503620	Gm15337	NA	-2.41486	-4.35052	-2.84267	0.0249368	0.0460741	-3.23093
319998	319998	Tmem198	chr1	-2.41473	2.4993	-9.32928	3.3651e-05	0.000353752	2.9348
12579	12579	Cdkn2b	chr4	-2.41461	4.77376	-9.10031	3.95772e-05	0.000390368	2.54651
319555	319555	Nwd1	chr8	-2.41381	6.22004	-12.0958	6.00602e-06	0.000139098	4.49765
24058	24058	Sigirr	chr7	-2.41204	-2.83048	-3.15704	0.0159845	0.0319305	-2.94055
243197	243197	Mfsd7a	chr5	-2.41159	0.0366921	-2.01935	0.0831917	0.126255	-4.96569
213649	213649	Arhgef19	chr4	-2.4108	5.84705	-18.0298	3.97153e-07	5.53424e-05	7.399
14357	14357	Dtx1	chr5	-2.40861	4.94359	-11.1026	1.06578e-05	0.000184832	3.95759
16559	16559	Kif17	chr4	-2.40818	2.13857	-6.09746	0.000491441	0.00211768	0.107433
55994	55994	Smad9	chr3	-2.40793	2.42914	-8.33415	6.99479e-05	0.000564776	2.1652
67978	67978	Tctn2	chr5	-2.40713	4.0608	-8.77901	4.99944e-05	0.00045342	2.36644
67547	67547	Slc39a8	chr3	-2.40369	0.337389	-4.00123	0.00517695	0.0128404	-2.17432
242022	242022	Frem2	chr3	-2.40251	4.2482	-4.00565	0.00514793	0.012783	-2.71901
58809	58809	Rnase4	chr14	-2.40095	-0.0292604	-5.59694	0.000817276	0.00308065	-0.189802
225579	225579	Slc27a6	chr18	-2.39787	1.81229	-6.03545	0.000522549	0.00221526	0.0799822
11994	11994	Pcdh15	chr10	-2.39741	4.90032	-2.82142	0.0257088	0.0472692	-4.51999
13839	13839	Epha5	chr5	-2.39683	5.77122	-6.061	0.000509471	0.00217467	-0.360586
378430	378430	Nanos2	chr7	-2.39594	-3.48557	-3.47701	0.0103003	0.0222651	-2.45429
224813	224813	Lrrc73	chr17	-2.39412	2.24172	-7.84408	0.000103086	0.000727093	1.77043
226419	226419	Dyrk3	chr1	-2.39355	2.03782	-4.20231	0.00401991	0.0104805	-2.14415
20344	20344	Selp	chr1	-2.39354	-3.94222	-2.10523	0.073285	0.11347	-4.28289
100637	100637	N4bp2l1	chr5	-2.39236	3.14243	-6.55568	0.000316527	0.00155463	0.459626
621580	621580	Gm21953	chr4	-2.39088	-3.91795	-2.41932	0.0461227	0.0767107	-3.85166
235631	235631	Prss50	chr9	-2.38981	-2.05016	-3.35168	0.0122144	0.0256402	-2.75599
22262	22262	Uox	chr3	-2.38818	-4.57135	-2.15593	0.067998	0.106537	-4.14541
433485	433485	Syndig1	chr2	-2.38735	-3.65489	-3.78746	0.00681969	0.0160078	-2.04658
74080	74080	Nmnat3	chr9	-2.3867	1.54699	-5.08551	0.00142032	0.00466206	-0.961565
78445	78445	C330013E15Rik	chr15	-2.38592	0.700193	-5.27302	0.00115513	0.00399535	-0.632582
320311	320311	Rnf152	chr1	-2.3852	3.34856	-8.95761	4.38663e-05	0.000417416	2.57678
228564	228564	Frmd5	chr2	-2.38338	2.95044	-11.5553	8.16063e-06	0.000158977	4.38571
223267	223267	Ggact	chr14	-2.38196	2.19556	-9.28946	3.4605e-05	0.00036051	2.92813
13836	13836	Epha2	chr4	-2.38022	2.13952	-4.15529	0.00426252	0.0109847	-2.22241
320718	320718	Slc26a9	chr1	-2.37967	-2.77428	-3.47027	0.0103946	0.0224243	-2.52169
73712	73712	Dmkn	chr7	-2.37871	-4.20688	-1.91537	0.0969699	0.143837	-4.50769
18039	18039	Nefl	chr14	-2.37585	-0.346577	-3.44053	0.0108218	0.0231675	-2.84928
22061	22061	Trp63	chr16	-2.37557	-2.75114	-3.14973	0.0161486	0.0321694	-2.96002
69993	69993	Chn2	chr6	-2.37495	4.08534	-14.9841	1.4094e-06	8.36177e-05	6.14801
20347	20347	Sema3b	chr9	-2.37483	2.00473	-4.92407	0.00170349	0.00534172	-1.21545
225742	225742	St8sia5	chr18	-2.37413	1.35262	-6.46715	0.000343981	0.00164303	0.577722
93966	93966	Hemgn	chr4	-2.3693	-3.06126	-3.12863	0.0166319	0.0329359	-2.95664
71946	71946	Endod1	chr9	-2.36833	4.94359	-4.73559	0.00211611	0.00632816	-1.8446
224674	224674	Slc37a1	chr17	-2.36794	0.151347	-7.12122	0.000189681	0.00108353	1.30327
140492	140492	Kcnn2	chr18	-2.36708	3.41252	-8.71617	5.23769e-05	0.000465313	2.37915
224109	224109	Nrros	chr16	-2.36576	0.713651	-4.77417	0.00202339	0.00611379	-1.22917
75050	75050	Kif27	chr13	-2.36575	1.59343	-6.51014	0.000330328	0.00160159	0.594588
268395	268395	Mpg	chr11	-2.3656	2.2131	-10.0102	2.11854e-05	0.000266381	3.4378
13807	13807	Eno2	chr6	-2.3654	4.19992	-7.20259	0.000176673	0.00103369	0.969453
76650	76650	Srxn1	chr2	-2.36468	4.13814	-9.56352	2.86063e-05	0.000321742	2.96142
60596	60596	Gucy1a1	chr3	-2.36463	4.52908	-7.12553	0.000188966	0.00108122	0.858454
16322	16322	Inha	chr1	-2.36398	2.58866	-13.546	2.79766e-06	0.000104548	5.48297
14972	14972	H2-K1	chr17	-2.36378	4.50734	-5.09804	0.00140063	0.00461749	-1.34156
101502	101502	Hsd3b7	chr7	-2.36257	4.61823	-10.4965	1.54812e-05	0.000224368	3.58185
13036	13036	Ctsh	chr9	-2.36132	4.17435	-8.85173	4.73894e-05	0.000437252	2.40952
217721	217721	Flvcr2	chr12	-2.3607	0.40965	-7.31839	0.000159857	0.000964542	1.46194
320256	320256	Dlec1	chr9	-2.36033	0.289112	-7.89687	9.87746e-05	0.000705493	1.95917
381217	381217	Fam189a2	chr19	-2.35978	4.53725	-13.6008	2.72218e-06	0.000103282	5.44398
19073	19073	Srgn	chr10	-2.35906	-1.82054	-4.54407	0.00265172	0.00755114	-1.23913
17152	17152	Mak	chr13	-2.35794	-2.40774	-2.79141	0.0268413	0.0488502	-3.50105
24131	24131	Ldb3	chr14	-2.35389	0.552745	-6.87767	0.000235538	0.00125996	1.05018
105171	105171	Arrdc3	chr13	-2.35219	5.38471	-8.97894	4.31929e-05	0.000413762	2.3935
620583	620583	Gm9804	NA	-2.35156	-0.535892	-5.43189	0.000973177	0.00351286	-0.325756
68041	68041	Mid1ip1	chrX	-2.34899	6.51841	-10.8313	1.2567e-05	0.000201799	3.67733
14555	14555	Gpd1	chr15	-2.34896	3.92485	-8.74576	5.12395e-05	0.000458491	2.35129
13363	13363	Dhh	chr15	-2.34864	2.10794	-6.12284	0.000479313	0.00208226	0.13689
233280	233280	Nipa1	chr7	-2.3485	3.85775	-11.0642	1.09071e-05	0.000187843	4.02077
319176	319176	H2ac20	chr3	-2.34825	-1.22144	-5.34389	0.00106966	0.00377871	-0.368418
12933	12933	Crmp1	chr5	-2.34592	5.75774	-8.48763	6.21911e-05	0.000521706	1.9609
100862301	100862301	NA	NA	-2.34436	-0.770632	-5.1625	0.00130402	0.00436945	-0.605697
76294	76294	Asb5	chr8	-2.34418	-1.09854	-4.83294	0.00189064	0.00579634	-0.958243
329831	329831	Fam166b	chr4	-2.34323	-2.79	-3.19128	0.0152402	0.0306835	-2.89857
71934	71934	Car13	chr3	-2.3432	-1.72885	-2.57627	0.0366568	0.063325	-3.89367
16177	16177	Il1r1	chr1	-2.34294	3.12115	-7.47204	0.000140259	0.000885638	1.34454
73634	73634	1700125H20Rik	chr11	-2.34246	-2.24256	-2.43923	0.0447939	0.0749198	-4.02526
73075	73075	Ppil6	chr10	-2.34211	0.590157	-6.93623	0.000223469	0.00121389	1.10234
57435	57435	Plin4	chr17	-2.34092	-0.675553	-4.15151	0.00428274	0.0110253	-1.84561
320749	320749	D630041G03Rik	NA	-2.3384	-0.462918	-5.12325	0.00136192	0.00451471	-0.678719
14199	14199	Fhl1	chrX	-2.33762	7.09335	-21.4851	1.18621e-07	3.84093e-05	8.62054
100504641	100504641	1700101I11Rik	chr6	-2.33546	-2.88475	-3.66144	0.0080486	0.0182633	-2.25867
12326	12326	Camk4	chr18	-2.33327	1.89095	-11.9517	6.5095e-06	0.000143579	4.64747
74088	74088	Them7	chr2	-2.33219	-4.02992	-2.23873	0.0601735	0.0959651	-4.08969
100124467	100124467	Mir568	chr16	-2.33178	-0.607909	-4.06841	0.00475423	0.0119922	-1.95897
14766	14766	Adgrg1	chr8	-2.33095	7.75992	-5.66925	0.000757928	0.00291448	-0.883395
15494	15494	Hsd3b3	chr3	-2.33009	-2.73538	-3.19205	0.0152238	0.0306611	-2.90401
76074	76074	Gbp8	chr5	-2.3291	-1.16383	-2.8576	0.0244095	0.0452587	-3.57076
13998	13998	Fgd6	chr10	-2.32872	4.38577	-16.5219	7.2305e-07	6.80564e-05	6.81975
21356	21356	Tapbp	chr17	-2.32856	5.53182	-7.4461	0.000143369	0.000898377	1.05756
231125	231125	Zfyve28	chr5	-2.32771	2.33775	-8.29033	7.23593e-05	0.000575465	2.13748
29862	29862	Ninj2	chr6	-2.32728	-2.71787	-3.85546	0.00624262	0.0148784	-2.02226
194126	194126	Mtmr11	chr3	-2.32709	4.52634	-11.4726	8.56266e-06	0.000163791	4.2261
65963	65963	Tmem176b	chr6	-2.32686	8.30467	-9.60779	2.77523e-05	0.000317349	2.7785
100043823	100043823	Gm4673	NA	-2.32518	0.302679	-6.41272	0.000362182	0.0017093	0.625648
216393	216393	D930020B18Rik	chr10	-2.32157	-4.058	-2.05907	0.078455	0.120137	-4.33376
109042	109042	Cavin3	chr7	-2.32108	4.44262	-5.22357	0.00121927	0.00416007	-1.17973
26360	26360	Angptl2	chr2	-2.3207	3.36019	-3.37858	0.0117734	0.0248555	-3.48881
23969	23969	Pacsin1	chr17	-2.32042	3.27416	-6.17218	0.000456681	0.0020116	0.0421082
12889	12889	Cplx1	chr5	-2.31919	2.21699	-10.4436	1.60088e-05	0.00022814	3.72671
69312	69312	Ppp1r42	chr1	-2.31367	-1.81361	-4.84952	0.00185497	0.00570928	-0.881887
11430	11430	Acox1	chr11	-2.31357	8.26249	-7.26847	0.000166875	0.000995804	0.792037
27528	27528	Nrep	chr18	-2.31184	6.68211	-11.6171	7.87459e-06	0.000157098	4.18258
76898	76898	B3gat1	chr9	-2.3118	6.12052	-2.56801	0.0371009	0.0639395	-5.02799
93690	93690	Gpr45	chr1	-2.31089	-0.0843135	-5.62097	0.000796997	0.00302587	-0.160466
22141	22141	Tub	chr7	-2.31013	5.80306	-13.1138	3.48399e-06	0.000110629	5.10479
77323	77323	9430041J12Rik	chr7	-2.30995	0.793232	-4.20244	0.00401927	0.0104805	-1.96979
100504628	100504628	Gm20319	chr16	-2.30987	-3.98547	-3.04472	0.0187114	0.036297	-2.98871
70976	70976	Ccdc105	chr10	-2.30912	-3.61601	-2.26878	0.0575641	0.0923886	-4.09567
19682	19682	Rdh5	chr10	-2.30651	2.85221	-9.7179	2.5751e-05	0.000299916	3.18805
53376	53376	Usp2	chr9	-2.30631	4.50657	-13.7643	2.51033e-06	0.000101184	5.52975
235330	235330	Ttc12	chr9	-2.3057	1.92711	-7.44064	0.000144032	0.000901277	1.4443
13655	13655	Egr3	chr14	-2.30406	1.59574	-5.12978	0.00135209	0.00448989	-0.915702
16506	16506	Kcnd1	chrX	-2.30235	1.56765	-8.82701	4.82572e-05	0.000443216	2.62319
622320	622320	Kctd21	chr7	-2.29927	4.2504	-9.40711	3.18707e-05	0.000341186	2.83278
56874	56874	Rnf32	chr5	-2.29912	1.16418	-4.75124	0.00207794	0.00623955	-1.31938
14169	14169	Fgf14	chr14	-2.29835	0.748963	-4.51897	0.00273239	0.00772296	-1.55716
21834	21834	Thrb	chr14	-2.29564	2.03022	-4.44195	0.00299728	0.00829492	-1.82903
12703	12703	Socs1	chr16	-2.29431	0.134235	-6.76647	0.00026053	0.00135546	0.977491
100502736	100502736	Gm19345	chr7	-2.29419	-2.77727	-2.97474	0.0206574	0.0394032	-3.2009
207175	207175	Cetn4	chr3	-2.29369	1.8487	-8.15741	8.02685e-05	0.000617812	2.06972
627191	627191	Syndig1l	chr12	-2.29298	-1.40336	-3.51154	0.00983169	0.0214738	-2.61422
104010	104010	Cdh22	chr2	-2.29127	4.64392	-8.45107	6.39466e-05	0.000530659	2.0303
626359	626359	Wdr93	chr7	-2.28923	0.429555	-7.96007	9.38789e-05	0.000685434	2.00343
100043902	100043902	Six3os1	chr17	-2.28901	4.9204	-5.41227	0.000993811	0.00357069	-1.01756
72301	72301	Shisal1	chr15	-2.28672	4.79297	-5.29704	0.00112534	0.00392199	-1.14001
20743	20743	Sptbn2	chr19	-2.28643	3.99497	-7.4153	0.000147162	0.000915584	1.19111
381493	381493	S100a7a	chr3	-2.28631	-3.16026	-3.89584	0.00592534	0.0142828	-1.94056
65115	65115	Bean1	chr8	-2.28546	-1.23988	-5.79403	0.000666499	0.00265089	0.108451
94227	94227	Pi15	chr1	-2.28485	-3.96142	-3.34554	0.0123175	0.02582	-2.59421
11555	11555	Adrb2	chr18	-2.28203	-0.849615	-3.74577	0.00720205	0.0167358	-2.36488
218630	218630	Ccno	chr13	-2.27959	-0.0868997	-4.92803	0.00169584	0.00532788	-0.947218
17160	17160	Man2b2	chr5	-2.27843	5.9568	-19.3393	2.45162e-07	5.01197e-05	7.89105
16922	16922	Phyh	chr2	-2.27835	4.0206	-6.36893	0.000377613	0.00176392	0.156914
224129	224129	Adcy5	chr16	-2.2769	3.46803	-13.7438	2.53579e-06	0.000101184	5.56601
68724	68724	Arl8a	chr1	-2.27639	7.82566	-13.9581	2.28319e-06	9.67685e-05	5.51044
545611	545611	Fam205a2	chr4	-2.27511	-2.99445	-1.75747	0.122234	0.174935	-4.87579
73095	73095	Slc25a42	chr8	-2.27462	3.67538	-9.69534	2.61475e-05	0.00030323	3.10058
22371	22371	Vwf	chr6	-2.27445	1.32315	-3.42858	0.0109987	0.0234913	-3.11411
100043920	100043920	Fam205a4	NA	-2.27333	-2.84605	-1.73177	0.126903	0.180487	-4.93015
384071	384071	Slc25a34	chr4	-2.27304	-1.73752	-3.51319	0.00980989	0.0214342	-2.57119
16840	16840	Cnmd	chr14	-2.26921	-2.66407	-3.72928	0.00735963	0.0170223	-2.19127
72324	72324	Plxdc1	chr11	-2.26892	0.0303281	-4.97737	0.00160361	0.00511208	-0.903973
78829	78829	Tsc22d4	chr5	-2.26758	7.51491	-7.14589	0.000185627	0.00106774	0.676079
74023	74023	Rd3	chr1	-2.26719	-0.267882	-5.66288	0.000762962	0.002928	-0.0984824
12167	12167	Bmpr1b	chr3	-2.266	5.36863	-5.0992	0.00139882	0.00461238	-1.44076
100503790	100503790	Gm19897	NA	-2.26541	-0.827736	-5.67459	0.000753741	0.00290223	-0.0409987
72709	72709	C1qtnf6	chr15	-2.26432	5.41814	-12.8121	4.07699e-06	0.000118326	4.95592
76498	76498	Paqr4	chr17	-2.26301	6.00664	-9.09404	3.97554e-05	0.000391627	2.43502
100502849	100502849	Gm19412	NA	-2.26236	1.04953	-6.84929	0.00024165	0.00128294	0.979782
13076	13076	Cyp1a1	chr9	-2.26228	-2.99982	-2.87608	0.0237726	0.0442666	-3.3153
12305	12305	Ddr1	chr17	-2.26081	9.02868	-9.12775	3.8808e-05	0.000384693	2.41395
18715	18715	Pim2	chrX	-2.25814	3.01059	-8.56238	5.8769e-05	0.000504028	2.29389
78929	78929	Polr3h	chr15	-2.25789	6.01115	-8.67755	5.39046e-05	0.000474985	2.09787
232790	232790	Oscar	chr7	-2.25568	-1.20626	-4.52228	0.00272161	0.0077	-1.32158
114644	114644	Slc13a3	chr2	-2.25451	2.94726	-11.9305	6.58761e-06	0.000144536	4.60615
66648	66648	Tpgs2	chr18	-2.25218	4.41728	-10.4862	1.55818e-05	0.000224887	3.58966
234593	234593	Ndrg4	chr8	-2.25175	4.91607	-16.7599	6.55589e-07	6.62335e-05	6.90584
14164	14164	Fgf1	chr18	-2.25108	4.6136	-7.21036	0.000175484	0.00102881	0.923558
54135	54135	Lsr	chr7	-2.24894	-1.35516	-6.73098	0.000269123	0.00138564	1.00894
14758	14758	Gpm6b	chrX	-2.2489	10.1439	-7.63348	0.000122532	0.000810522	1.15932
80911	80911	Acox3	chr5	-2.24836	4.98776	-13.4261	2.97115e-06	0.000106101	5.32173
67295	67295	Rab3c	chr13	-2.24783	0.988857	-6.78871	0.000255301	0.00133505	0.925918
106389	106389	Eaf2	chr16	-2.24707	-0.544498	-6.02161	0.000529786	0.0022372	0.29836
381319	381319	Batf3	chr1	-2.2451	0.684033	-4.49561	0.0028099	0.00789911	-1.57887
100129	100129	Gpr153	chr4	-2.24452	2.72164	-4.95866	0.00163791	0.0051938	-1.27641
12404	12404	Cbln1	chr8	-2.24363	-0.514315	-4.48333	0.00285162	0.00798721	-1.44438
216021	216021	Stox1	chr10	-2.24296	0.407365	-7.0526	0.000201495	0.00112875	1.2217
19645	19645	Rb1	chr14	-2.24227	6.11566	-10.5976	1.45276e-05	0.000217065	3.53397
384214	384214	Ephx4	chr5	-2.24059	2.94027	-3.77077	0.00697006	0.0163079	-2.86746
414111	414111	C130083M11Rik	chr5	-2.24054	1.53841	-8.60482	5.69206e-05	0.000491733	2.45291
54672	54672	Adgrg3	chr8	-2.23988	-2.42998	-5.21545	0.00123017	0.00419234	-0.445824
11838	11838	Arc	chr15	-2.23827	0.485167	-4.74925	0.00208275	0.00624969	-1.23582
212390	212390	Klhl32	chr4	-2.23804	2.3449	-9.27755	3.48963e-05	0.000362242	2.90593
231510	231510	Gpat3	chr5	-2.23664	-0.77855	-3.57322	0.00905101	0.0200688	-2.61151
331531	331531	AV320801	chrX	-2.23654	-3.88521	-1.8175	0.111958	0.162369	-4.67993
11745	11745	Anxa3	chr5	-2.23626	2.4964	-7.21379	0.000174962	0.00102644	1.17499
216795	216795	Wnt9a	chr11	-2.2362	1.2764	-5.11468	0.00137494	0.00454574	-0.895291
70423	70423	Tspan15	chr10	-2.23591	5.48349	-11.8618	6.84799e-06	0.000147205	4.39256
18127	18127	Nos3	chr5	-2.23306	-0.44259	-4.28941	0.00360951	0.0096141	-1.6988
672763	672763	Gm13710	chr2	-2.23159	-3.21411	-3.76513	0.0070217	0.0164	-2.10283
329581	329581	Birc7	chr2	-2.23158	-4.00354	-2.32258	0.0531755	0.0864468	-3.97854
381605	381605	Tbc1d2	chr4	-2.2309	0.55047	-5.83166	0.000641396	0.00258481	-0.000334567
246104	246104	Rhbdl3	chr11	-2.22949	4.1322	-3.48849	0.010142	0.0219939	-3.44085
620760	620760	2900079G21Rik	chr9	-2.22875	-1.85491	-5.52052	0.000885701	0.00326284	-0.14519
100504704	100504704	NA	NA	-2.22823	0.300885	-7.00254	0.000210634	0.00116056	1.18408
100861866	100861866	NA	NA	-2.22813	-1.12212	-4.90286	0.00174515	0.00544638	-0.875156
233315	233315	Mtmr10	chr7	-2.22679	5.28208	-7.26114	0.000167933	0.00100075	0.90109
320207	320207	Pik3r5	chr11	-2.22655	2.629	-4.21186	0.00397249	0.0103805	-2.22079
387314	387314	Tmtc1	chr6	-2.22566	1.44024	-8.95277	4.40205e-05	0.000418125	2.72475
224454	224454	Zdhhc14	chr17	-2.22451	3.84824	-9.30387	3.42563e-05	0.000357833	2.7915
74931	74931	4930481A15Rik	chr19	-2.22419	-0.0522356	-5.77861	0.000677099	0.00268017	0.00431849
223864	223864	Rapgef3	chr15	-2.22175	5.99105	-14.1358	2.09521e-06	9.35951e-05	5.64039
244144	244144	Usp35	chr7	-2.22127	4.94261	-11.4113	8.87462e-06	0.000166898	4.15136
69574	69574	Cmbl	chr15	-2.22081	2.29544	-6.55697	0.000316144	0.00155363	0.560652
13617	13617	Ednra	chr8	-2.22003	3.54586	-11.6863	7.5676e-06	0.000154164	4.42769
223646	223646	Naprt	chr15	-2.2199	3.61646	-6.71828	0.000272276	0.00139774	0.562559
76877	76877	Rab36	chr10	-2.21983	3.55375	-14.336	1.9043e-06	9.02771e-05	5.85504
83965	83965	Enpp5	chr17	-2.21971	5.61056	-8.16488	7.9799e-05	0.00061493	1.69323
218461	218461	Pde8b	chr13	-2.21829	2.40713	-8.50825	6.12251e-05	0.000516711	2.30631
17750	17750	Mt2	chr8	-2.21761	6.91472	-3.98366	0.00529417	0.0130677	-3.00152
328234	328234	Rnf182	chr13	-2.21691	4.22896	-6.9796	0.000214977	0.0011777	0.745671
54612	54612	Sfrp5	chr19	-2.21671	-2.94269	-4.56578	0.00258405	0.00739389	-1.14704
69987	69987	Spaca9	chr2	-2.2152	-1.25431	-4.32763	0.00344415	0.00925883	-1.55884
100502973	100502973	Gm12996	NA	-2.21493	-4.01701	-2.77442	0.0275058	0.0498109	-3.35363
665700	665700	Hmcn2	chr2	-2.21411	1.00453	-3.46542	0.010463	0.022527	-3.01795
223978	223978	Cpped1	chr16	-2.21388	5.86678	-9.51345	2.96081e-05	0.000327368	2.76687
102954	102954	Nudt10	chrX	-2.21318	2.34078	-9.6265	2.74002e-05	0.000314694	3.15992
218440	218440	Ankrd34b	chr13	-2.21304	-0.478075	-7.09726	0.000193715	0.00109976	1.31143
12941	12941	Pcdha5	chr18	-2.21269	-2.39196	-3.23797	0.0142842	0.0290787	-2.87897
407786	407786	Taf9b	chrX	-2.21156	3.99069	-12.4724	4.8869e-06	0.000126935	4.8591
235180	235180	Fez1	chr9	-2.21131	7.43035	-21.0996	1.34427e-07	4.05035e-05	8.4925
22271	22271	Upp1	chr11	-2.20898	3.06614	-7.10613	0.000192211	0.00109331	1.00717
73229	73229	Zfp983	chr17	-2.20732	2.38877	-3.99239	0.00523562	0.012949	-2.48164
380728	380728	Kcnh4	chr11	-2.20605	-0.576664	-4.68029	0.00225732	0.00664389	-1.19553
51795	51795	Srpx	chrX	-2.20581	-3.57518	-2.13355	0.0702825	0.109563	-4.28907
22373	22373	Wap	chr11	-2.20567	-3.82901	-4.26888	0.00370192	0.00981897	-1.4607
13405	13405	Dmd	chrX	-2.20356	5.99316	-18.2708	3.62521e-07	5.53424e-05	7.48808
54377	54377	Cacng4	chr11	-2.20338	3.44342	-8.7312	5.17956e-05	0.000461988	2.38562
106572	106572	Rab31	chr17	-2.20237	8.63462	-13.2611	3.23051e-06	0.000108697	5.13627
66722	66722	Spag16	chr1	-2.20215	-4.19851	-2.39128	0.0480622	0.0793743	-3.8652
78785	78785	Clip4	chr17	-2.20181	5.72239	-9.69476	2.61576e-05	0.00030323	2.91166
668303	668303	Kif26a	chr12	-2.19988	1.99842	-1.76932	0.120136	0.172378	-5.65103
56429	56429	Dpt	chr1	-2.19856	-4.00953	-1.90155	0.098961	0.146241	-4.55347
19893	19893	Rpgr	chrX	-2.19668	3.07275	-11.422	8.81938e-06	0.000166446	4.29659
18577	18577	Pde4a	chr9	-2.19418	2.63232	-7.1786	0.0001804	0.00104743	1.12466
16878	16878	Lif	chr11	-2.19362	2.15402	-4.00038	0.00518256	0.0128488	-2.43791
217082	217082	Hlf	chr11	-2.19235	3.92513	-6.3694	0.000377445	0.00176361	0.166078
67946	67946	Spata6	chr4	-2.19229	4.52816	-15.0855	1.34604e-06	8.23634e-05	6.17698
56048	56048	Lgals8	chr13	-2.19176	5.31352	-9.89831	2.28155e-05	0.000278612	3.09181
74978	74978	Lrriq1	chr10	-2.19084	-0.412585	-5.31319	0.00110579	0.00387375	-0.471916
26938	26938	St6galnac5	chr3	-2.19048	-0.697575	-5.62669	0.000792255	0.00301314	-0.103716
66447	66447	Mgst3	chr1	-2.18984	2.97058	-10.0755	2.02968e-05	0.000258766	3.4288
66717	66717	Ccdc96	chr5	-2.18953	1.36778	-6.71887	0.000272128	0.00139774	0.822131
100038416	100038416	Gm10643	NA	-2.18869	0.860412	-6.92497	0.000225734	0.00122374	1.06635
76571	76571	Styxl1	chr5	-2.18815	-1.05789	-3.97518	0.00535181	0.0131819	-2.0347
11472	11472	Actn2	chr13	-2.1863	-2.58597	-2.84588	0.0248225	0.045897	-3.40578
13010	13010	Cst3	chr2	-2.18591	8.53497	-7.09395	0.00019428	0.00110111	0.624432
14999	14999	H2-DMb1	chr17	-2.18558	-1.39068	-1.29249	0.237196	0.305949	-5.70827
69754	69754	Fbxo7	chr10	-2.18486	4.24806	-11.8341	6.95587e-06	0.000147996	4.46717
338348	338348	Ttc16	chr2	-2.18458	0.549432	-7.86588	0.000101281	0.000718641	1.91869
27384	27384	Akr1c13	chr13	-2.18404	0.464046	-4.7648	0.00204548	0.00616341	-1.2129
74646	74646	Spsb1	chr4	-2.18362	3.66053	-9.56998	2.84798e-05	0.000321289	3.00736
21337	21337	Tacr2	chr10	-2.17887	-4.1316	-2.26923	0.0575262	0.0923448	-4.04011
74855	74855	Fam228a	chr12	-2.17774	-0.14686	-7.31589	0.0001602	0.000966262	1.48844
57778	57778	Fmnl1	chr11	-2.17637	2.06886	-8.61434	5.65154e-05	0.000489321	2.41941
73332	73332	Ccdc30	chr4	-2.17455	1.15411	-7.28252	0.000164865	0.000985842	1.36942
78892	78892	Crispld2	chr8	-2.17415	2.89226	-4.45011	0.00296793	0.00824655	-1.94553
241520	241520	Fam171b	chr2	-2.17407	6.47435	-17.0454	5.83903e-07	6.21197e-05	6.98104
103149	103149	Upb1	chr10	-2.17404	-3.22141	-3.2805	0.013469	0.027718	-2.73841
98870	98870	AI182371	chr2	-2.17264	-0.592432	-6.76241	0.000261497	0.00135879	1.01506
212998	212998	BC016579	chr16	-2.17225	-3.35178	-3.35778	0.0121129	0.0254641	-2.62295
14858	14858	Gsta2	chr9	-2.1711	-3.41784	-2.44305	0.0445438	0.0745701	-3.8774
15900	15900	Irf8	chr8	-2.1698	0.392033	-3.74526	0.00720683	0.0167424	-2.53762
75665	75665	Bicdl1	chr5	-2.16941	2.10104	-10.0978	2.00023e-05	0.000257467	3.50191
271127	271127	Adamts16	chr13	-2.16911	-1.17273	-2.69151	0.0310046	0.0549987	-3.8167
16178	16178	Il1r2	chr1	-2.16713	-1.14917	-4.91302	0.00172506	0.00539823	-0.862974
70942	70942	4931403E22Rik	chr19	-2.16591	-1.68197	-5.79752	0.000664127	0.00264502	0.131622
237253	237253	Lrp11	chr10	-2.16496	4.93902	-10.316	1.73656e-05	0.000237841	3.42247
270160	270160	Rab39	chr9	-2.16494	-0.21139	-2.86623	0.02411	0.0447989	-3.70121
217843	217843	Unc79	chr12	-2.16472	4.56595	-7.57628	0.000128507	0.00083479	1.26965
69120	69120	1810021B22Rik	chr15	-2.16471	1.11429	-6.85048	0.00024139	0.00128237	0.972091
64293	64293	Stk32b	chr5	-2.1643	-0.218596	-3.84798	0.00630345	0.0150007	-2.31035
330695	330695	Ctxn1	chr8	-2.164	6.57211	-8.37637	6.77102e-05	0.000551876	1.81569
241274	241274	Pnpla7	chr2	-2.16105	5.04766	-8.60806	5.67823e-05	0.000491387	2.11601
790910	790910	Gm11201	chr11	-2.16103	-0.539263	-6.67435	0.000283502	0.0014382	0.931198
93837	93837	Dach2	chrX	-2.15915	1.41694	-7.79133	0.000107607	0.000745639	1.79527
234797	234797	6430548M08Rik	chr8	-2.15826	4.2904	-8.27928	7.29823e-05	0.000577774	1.92066
171210	171210	Acot2	chr12	-2.15792	4.64199	-10.3006	1.7539e-05	0.000238106	3.43767
83924	83924	Gpr137b	chr13	-2.15764	4.96364	-5.34302	0.00107066	0.00378072	-1.11125
320139	320139	Ptpn7	chr1	-2.15729	-1.43144	-3.55658	0.00925472	0.0204365	-2.55268
76965	76965	Slitrk1	chr14	-2.1568	1.56672	-5.54828	0.000860134	0.00319098	-0.428715
76187	76187	Adhfe1	chr1	-2.15523	4.49288	-5.04871	0.00147994	0.00479964	-1.40552
353342	353342	Peg13	chr15	-2.15515	5.21957	-6.74595	0.00026546	0.00137329	0.399964
78070	78070	Cpt1c	chr7	-2.15278	6.91513	-18.5875	3.22103e-07	5.49934e-05	7.59613
76108	76108	Rap2a	chr14	-2.15107	6.14316	-19.272	2.51124e-07	5.07417e-05	7.86295
320435	320435	Rinl	chr7	-2.1501	-0.0685491	-4.44896	0.00297204	0.00825134	-1.54154
100504048	100504048	Gm20033	NA	-2.14934	1.25178	-5.46869	0.000935732	0.00340528	-0.48185
107581	107581	Col16a1	chr4	-2.14804	7.22774	-11.9643	6.46361e-06	0.000143235	4.38337
245269	245269	Nim1k	chr13	-2.14802	4.51593	-13.2256	3.28974e-06	0.000108697	5.24181
73230	73230	Bmper	chr9	-2.14639	4.58095	-6.10951	0.000485641	0.00209977	-0.193017
76138	76138	Ccdc138	chr10	-2.14621	1.66486	-4.65572	0.0023234	0.00679878	-1.50855
72661	72661	Serp2	chr14	-2.14434	0.968169	-8.26002	7.40821e-05	0.000583821	2.21507
102623	102623	NA	NA	-2.14032	5.2205	-4.85742	0.00183823	0.00567371	-1.73015
74229	74229	Paqr8	chr1	-2.1396	7.45417	-6.10168	0.0004894	0.002112	-0.399136
242377	242377	Pm20d2	chr4	-2.13936	3.4495	-4.73783	0.00211059	0.00631741	-1.65325
15950	15950	Ifi203	chr1	-2.13831	-4.64666	-1.55728	0.163342	0.223619	-4.91965
29817	29817	Igfbp7	chr5	-2.13819	0.470847	-3.87954	0.00605125	0.0145283	-2.36613
13797	13797	Emx2	chr19	-2.13662	4.30226	-11.7919	7.1246e-06	0.000149522	4.43559
27416	27416	Abcc5	chr16	-2.13592	6.31115	-10.5873	1.46211e-05	0.0002172	3.51578
14121	14121	Fbp1	chr13	-2.13564	-1.01161	-4.76806	0.00203777	0.00614763	-1.04553
22417	22417	Wnt4	chr4	-2.13454	-1.685	-3.06349	0.0182235	0.0354931	-3.2106
353499	353499	Tmc4	chr7	-2.13307	3.00232	-5.58115	0.000830913	0.00311718	-0.577567
382018	382018	Unc13a	chr8	-2.13223	3.19473	-10.9411	1.17512e-05	0.000196925	3.98737
18987	18987	Pou2f2	chr7	-2.12951	-0.326141	-5.72289	0.000717013	0.00279487	-0.0328718
[truncated: 15,378 more rows]
