# Supplementary material for: A Set of Cell Lines Derived from a Genetic Murine Glioblastoma Model Recapitulates Molecular and Morphological Characteristics of Human Tumors
Source: Cancers (Basel). 2021 Jan 10;13(2):230. doi: 10.3390/cancers13020230 (PMC7827614; doi:10.3390/cancers13020230)
Supplement: Supplementary file 1 [file cancers-13-00230-s001.zip › Supplementary material/Supplementary tables/Suppl. Table 6.xlsx]

## Sheet: Sheet1
gene	chromosome	start	end	log2	depth	weight	n_bins	segment_weight	segment_probes
Gal3st2	1	93872400	93874539	0.782693	405.233	0.954764	3	4.50224	15
Gal3st2b	1	93927958	93940889	0.782693	380.698	1.32071	5	4.50224	15
Gal3st2c	1	94006870	94009415	0.782693	388.133	1.15639	4	4.50224	15
Cdc42bpa	1	179961077	180162219	0.220001	181.246	13.9403	42	57.4869	166
Coq8a	1	180167131	180182269	0.220001	119.723	5.16205	15	57.4869	166
Psen2	1	180227529	180245803	0.220001	100.122	3.50274	10	57.4869	166
Gm5069	1	180327160	180330608	0.220001	666.061	1.10348	5	57.4869	166
Itpkb	1	180330458	180421901	0.220001	110.236	5.27649	15	57.4869	166
Stum	1	180433632	180442752	0.220001	163.832	1.06696	4	57.4869	166
Parp1	1	180568972	180600549	0.220001	136.021	7.37226	22	57.4869	166
Mir6904	1	180587210	180587450	0.220001	117.804	0.264775	1	57.4869	166
Lin9	1	180641291	180689379	0.220001	188.145	4.40725	15	57.4869	166
Mixl1	1	180694589	180696815	0.220001	120.929	0.672931	2	57.4869	166
Acbd3	1	180733115	180752383	0.220001	205.895	2.28614	6	57.4869	166
H3f3a	1	180803020	180811981	0.220001	215.338	1.08073	3	57.4869	166
Sde2	1	180851111	180866301	0.220001	151.26	2.44843	8	57.4869	166
Lefty2	1	180893127	180894437	0.220001	124.045	0.752368	2	57.4869	166
Lrp1b	2	40596883	41960828	-0.246881	98.5334	46.4307	116	46.9821	117
Gm14391	2	175191062	175977619	0.688376	161.968	10.0407	34	15.3524	53
Gm2026	2	175202969	176472677	0.688376	151.249	11.8614	41	15.3524	53
Gm6710	2	175202969	175203119	0.688376	356.007	0.283923	1	15.3524	53
Gm14288	2	175275111	175801019	0.688376	177.632	7.43306	26	15.3524	53
Gm14440	2	175275111	175801019	0.688376	177.632	7.43306	26	15.3524	53
Gm14430	2	175324022	176472677	0.688376	147.596	10.1056	36	15.3524	53
Gm14308	2	175324022	176472677	0.688376	147.596	10.1056	36	15.3524	53
Gm4724	2	175324022	176472677	0.688376	147.596	10.1056	36	15.3524	53
Gm14434	2	175324022	176472677	0.688376	147.596	10.1056	36	15.3524	53
OTTMUSG00000016609	2	175324022	176472677	0.688376	147.596	10.1056	36	15.3524	53
Zfp967	2	175381929	175703705	0.688376	160.706	4.94872	17	15.3524	53
Zfp966	2	175381929	175703705	0.688376	160.706	4.94872	17	15.3524	53
Zfp973	2	175478271	176680185	0.688376	145.404	8.91325	31	15.3524	53
Zfp965	2	175478271	175479630	0.688376	198.332	0.629524	2	15.3524	53
Gm2004	2	176149764	177010707	0.688376	140.15	2.94232	12	15.3524	53
2210418O10Rik	2	176230148	176230268	0.688376	392.833	0.209235	1	15.3524	53
Gm14296	2	176230148	176230268	0.688376	392.833	0.209235	1	15.3524	53
1700008P02Rik	3	6617245	6620438	0.669218	242.478	1.09975	4	63.0923	156
Pkia	3	7437319	7442109	0.669218	242.848	0.707182	2	63.0923	156
Zc2hc1a	3	7503388	7551584	0.669218	192.834	3.52943	10	63.0923	156
Il7	3	7573802	7613234	0.669218	142.874	1.93045	6	63.0923	156
Stmn2	3	8541797	8560354	0.669218	155.939	1.21982	4	63.0923	156
Hey1	3	8664779	8666885	0.669218	243.863	1.62907	5	63.0923	156
Mrps28	3	8802209	8923810	0.669218	118.117	1.86629	5	63.0923	156
Tpd52	3	8930992	8964033	0.669218	314.989	2.67072	8	63.0923	156
Zbtb10	3	9251528	9281062	0.669218	268.204	4.413	11	63.0923	156
Zfp704	3	9438751	9565360	0.669218	160.886	3.52686	9	63.0923	156
Pag1	3	9693707	9706267	0.669218	123.516	2.73957	8	63.0923	156
Fabp5	3	10012588	10016152	0.669218	327.646	1.04814	4	63.0923	156
Gm9833	3	10088114	10092329	0.669218	709.584	2.08444	7	63.0923	156
Pmp2	3	10180684	10183842	0.669218	415.947	1.11583	4	63.0923	156
Fabp9	3	10193686	10197187	0.669218	479.623	1.19984	4	63.0923	156
Fabp4	3	10204454	10206155	0.669218	398.957	0.472697	3	63.0923	156
Fabp12	3	10245936	10252332	0.669218	427.844	1.08483	4	63.0923	156
Impa1	3	10315122	10329033	0.669218	314.924	2.75697	8	63.0923	156
Slc10a5	3	10334285	10335605	0.669218	393.018	2.14103	5	63.0923	156
Zfand1	3	10340699	10348590	0.669218	340.521	2.01829	6	63.0923	156
Chmp4c	3	10367005	10389744	0.669218	189.135	1.95188	5	63.0923	156
Tbl1xr1	3	22179185	22216472	0.316606	248.307	7.54567	22	121.123	285
Naaladl2	3	23804894	24333488	0.316606	136.509	6.89229	15	121.123	285
Nlgn1	3	25433628	26331985	0.316606	133.995	9.32373	19	121.123	285
Spata16	3	26667278	26983100	0.316606	95.5098	6.81034	17	121.123	285
Ect2	3	27098352	27150212	0.316606	235.423	7.41287	23	121.123	285
Nceh1	3	27183025	27241868	0.316606	132.766	3.49822	9	121.123	285
Tnfsf10	3	27317097	27335683	0.316606	238.844	2.02846	6	121.123	285
Ghsr	3	27371770	27374949	0.316606	181.167	1.37437	4	121.123	285
Fndc3b	3	27419265	27643065	0.316606	138.403	12.4767	32	121.123	285
Tmem212	3	27866142	27896383	0.316606	139.976	1.88272	5	121.123	285
Pld1	3	28024152	28131745	0.316606	217.53	8.44722	26	121.123	285
Tnik	3	28263580	28667999	0.316606	165.556	14.2437	39	121.123	285
Slc2a2	3	28697933	28727495	0.316606	240.012	3.78477	11	121.123	285
Eif5a2	3	28782013	28794484	0.316606	165.074	1.75305	5	121.123	285
Rpl22l1	3	28806455	28806916	0.316606	261.618	0.674676	2	121.123	285
Kcnmb2	3	32156050	32198396	0.337484	98.9682	2.54996	6	256.477	680
Zmat3	3	32341468	32361203	0.337484	121.04	2.21734	6	256.477	680
4930429B21Rik	3	32365829	32367304	0.337484	248.3	1.53353	4	256.477	680
Pik3ca	3	32436200	32462875	0.337484	233.896	7.06512	19	256.477	680
Zfp639	3	32515262	32520707	0.337484	221.098	2.51706	7	256.477	680
Mfn1	3	32531869	32577161	0.337484	231.111	5.50697	16	256.477	680
Gnb4	3	32585082	32602132	0.337484	214.666	2.85071	9	256.477	680
Actl6a	3	32708777	32726621	0.337484	256.311	3.64714	14	256.477	680
Mrpl47	3	32727534	32736749	0.337484	221.265	2.18146	7	256.477	680
Ndufb5	3	32737004	32751208	0.337484	217.352	1.9197	6	256.477	680
Usp13	3	32817670	32933245	0.337484	169.508	8.4657	24	256.477	680
Pex5l	3	32950650	33142918	0.337484	126.737	7.70032	21	256.477	680
4930419G24Rik	3	33024657	33082907	0.337484	174.892	1.62056	5	256.477	680
Ttc14	3	33800987	33814844	0.337484	264.589	5.69616	17	256.477	680
Ccdc39	3	33813002	33844208	0.337484	208.969	6.89188	19	256.477	680
Fxr1	3	34020047	34069121	0.337484	199.252	5.63171	19	256.477	680
Dnajc19	3	34057880	34080315	0.337484	235.652	3.4967	11	256.477	680
Sox2ot	3	34638451	34678052	0.337484	164.471	4.45093	11	256.477	680
Mir1897	3	34638451	34638601	0.337484	180.747	0.354979	1	256.477	680
Sox2	3	34650479	34652519	0.337484	238.631	2.7002	7	256.477	680
Atp11b	3	35777510	35855204	0.337484	249.421	10.0734	31	256.477	680
Dcun1d1	3	35895568	35921177	0.337484	264.797	2.40108	7	256.477	680
Mccc1	3	35959950	36000578	0.337484	193.257	5.02703	18	256.477	680
Mccc1os	3	36000428	36008887	0.337484	131.339	0.639351	2	256.477	680
Ccdc144b	3	36008737	36046923	0.337484	187.721	3.58616	11	256.477	680
Acad9	3	36066068	36090940	0.337484	193.841	5.3604	17	256.477	680
Zfp267	3	36151103	36164880	0.337484	238.388	1.81328	6	256.477	680
Qrfpr	3	36179851	36222248	0.337484	218.783	3.39074	8	256.477	680
Anxa5	3	36449284	36475490	0.337484	214.75	3.76455	12	256.477	680
Mir7009	3	36475340	36475490	0.337484	225.4	0.289499	1	256.477	680
1810062G17Rik	3	36476096	36481995	0.337484	180.317	0.87052	3	256.477	680
Exosc9	3	36552627	36565527	0.337484	253.22	3.2291	10	256.477	680
Ccna2	3	36565166	36571849	0.337484	212.324	3.45442	10	256.477	680
Bbs7	3	36573434	36613326	0.337484	229.739	5.80135	19	256.477	680
Trpc3	3	36621205	36671676	0.337484	188.785	4.65442	13	256.477	680
4932438A13Rik	3	36869985	37052551	0.337484	243.58	30.7626	90	256.477	680
Adad1	3	37063660	37111496	0.337484	203.319	5.00761	13	256.477	680
Il2	3	37121069	37125949	0.337484	235.518	1.58521	5	256.477	680
Il21	3	37225257	37232611	0.337484	241.736	1.50932	4	256.477	680
Cetn4	3	37309045	37310485	0.337484	235.564	1.30133	4	256.477	680
Bbs12	3	37319055	37321095	0.337484	306.18	3.30315	8	256.477	680
Fgf2	3	37348816	37404823	0.337484	100.987	2.163	6	256.477	680
Nudt6	3	37405054	37419575	0.337484	172.763	1.73393	5	256.477	680
Spata5	3	37420299	37578959	0.337484	199.45	7.16785	19	256.477	680
Spry1	3	37642573	37643485	0.337484	117.24	0.929807	3	256.477	680
Gm5148	3	37714569	37715730	0.337484	506.626	1.1006	3	256.477	680
Ankrd50	3	38452370	38483245	0.337484	198.847	4.83759	12	256.477	680
Fat4	3	38886906	39010870	0.337484	216.975	25.3242	63	256.477	680
1700017G19Rik	3	40513062	40521499	0.337484	161.263	0.643218	2	256.477	680
Intu	3	40540815	40690786	0.337484	197.193	3.92862	11	256.477	680
Pcdh10	3	45380548	45432568	0.276701	126.604	4.67771	14	164.717	410
1700027H10Rik	3	45419325	45432568	0.276701	93.2129	1.03348	3	164.717	410
Pabpc4l	3	46446091	46447291	0.276701	275.483	1.65079	4	164.717	410
1700018B24Rik	3	48608680	48609160	0.276701	136.913	0.838613	2	164.717	410
Pcdh18	3	49744579	49756880	0.276701	254.239	5.39133	14	164.717	410
Slc7a11	3	50372243	50443302	0.276701	167.816	4.48031	12	164.717	410
Noct	3	51247758	51250593	0.276701	167.642	1.3912	4	164.717	410
Elf2	3	51256312	51323316	0.276701	176.703	5.01289	13	164.717	410
4930577N17Rik	3	51277142	51277292	0.276701	179.307	0.171726	1	164.717	410
Mgarp	3	51388736	51396606	0.276701	215.321	1.88687	6	164.717	410
Ndufc1	3	51407321	51408956	0.276701	99.7641	0.619237	2	164.717	410
Naa15	3	51436166	51472819	0.276701	257.56	6.8367	21	164.717	410
Rab33b	3	51484222	51493815	0.276701	237.837	1.30079	3	164.717	410
Setd7	3	51521276	51560596	0.276701	153.163	2.21119	7	164.717	410
5031434O11Rik	3	51560446	51560596	0.276701	181.98	0.274226	1	164.717	410
Mgst2	3	51661216	51682639	0.276701	160.239	2.04974	6	164.717	410
Maml3	3	51689844	52104235	0.276701	139.121	8.65149	21	164.717	410
Foxo1	3	52269320	52346426	0.276701	165.03	2.62533	7	164.717	410
Cog6	3	52982996	53017241	0.276701	197.834	6.45421	20	164.717	410
Lhfp	3	53043258	53260669	0.276701	82.2553	2.78597	6	164.717	410
Nhlrc3	3	53452342	53463190	0.276701	171.406	2.15525	7	164.717	410
Proser1	3	53464206	53480692	0.276701	212.794	5.64776	19	164.717	410
Stoml3	3	53488721	53507659	0.276701	179.666	2.29175	6	164.717	410
Frem2	3	53516485	53656926	0.276701	184.615	17.9253	46	164.717	410
Ufm1	3	53853572	53863808	0.276701	211.498	1.48158	6	164.717	410
Trpc4	3	54194630	54318169	0.276701	131.284	7.59869	18	164.717	410
Postn	3	54361084	54390339	0.276701	236.807	6.99987	21	164.717	410
Supt20	3	54695115	54728954	0.276701	236.58	6.11846	19	164.717	410
Exosc8	3	54728714	54734373	0.276701	263.938	3.08223	10	164.717	410
Alg5	3	54735525	54749405	0.276701	180.46	2.47991	9	164.717	410
Smad9	3	54782325	54797548	0.276701	151.515	2.2124	6	164.717	410
Rfxap	3	54804429	54807434	0.276701	192.748	1.092	3	164.717	410
Sertm1	3	54899257	54899857	0.276701	184.955	0.815935	2	164.717	410
Ccna1	3	55045591	55048629	0.276701	200.401	1.03173	4	164.717	410
Wwtr1	3	57575037	57575916	0.684165	96.9229	0.290005	2	218.323	594
Commd2	3	57646656	57651679	0.684165	229.225	1.49733	5	218.323	594
Ankub1	3	57668353	57692360	0.684165	218.939	1.94855	5	218.323	594
Rnf13	3	57764234	57833907	0.684165	187.338	4.84993	13	218.323	594
Pfn2	3	57843174	57845377	0.684165	365.267	0.605596	2	218.323	594
Tsc22d2	3	58415630	58460317	0.684165	165.124	4.28288	11	218.323	594
Serp1	3	58523757	58525179	0.684165	290.911	0.502947	2	218.323	594
Eif2a	3	58525981	58557212	0.684165	281.661	4.56887	15	218.323	594
Selenot	3	58576684	58590346	0.684165	240.166	1.54582	5	218.323	594
Erich6	3	58616260	58637225	0.684165	275.471	4.60538	14	218.323	594
Gm8234	3	58653066	58653216	0.684165	642.807	0.324948	1	218.323	594
Siah2	3	58675863	58691587	0.684165	171.326	1.74221	4	218.323	594
Clrn1	3	58846137	58885093	0.684165	156.452	2.40383	6	218.323	594
Med12l	3	59006960	59314780	0.684165	235.738	25.8065	69	218.323	594
Gpr171	3	59097345	59098305	0.684165	351.504	1.52447	4	218.323	594
P2ry14	3	59114976	59115336	0.684165	390.461	0.423337	1	218.323	594
Gpr87	3	59178944	59180144	0.684165	358.606	1.66498	4	218.323	594
P2ry13	3	59209309	59210389	0.684165	322.847	1.58837	4	218.323	594
P2ry12	3	59217191	59262396	0.684165	269.005	8.03047	23	218.323	594
Igsf10	3	59318459	59341354	0.684165	348.531	11.3859	30	218.323	594
Aadacl2fm2	3	59729736	59752391	0.684165	362.622	2.73466	8	218.323	594
Gm16527	3	59778213	59838668	0.684165	160.694	1.11374	3	218.323	594
Aadacl2fm1	3	59931601	59936787	0.684165	444.292	1.55239	5	218.323	594
Gm9696	3	59960784	59972544	0.684165	407.915	1.80859	5	218.323	594
Aadacl2	3	60006925	60025329	0.684165	334.287	2.38683	7	218.323	594
Aadac	3	60031753	60040140	0.684165	318.607	2.33943	7	218.323	594
Sucnr1	3	60081836	60087010	0.684165	399.414	1.38578	5	218.323	594
Mbnl1	3	60529592	60625198	0.684165	239.459	3.4988	9	218.323	594
P2ry1	3	61003419	61004619	0.684165	406.632	1.72651	4	218.323	594
Rap2b	3	61365029	61368751	0.684165	297.501	4.828	13	218.323	594
Arhgef26	3	62339434	62460394	0.684165	196.938	7.65587	20	218.323	594
Dhx36	3	62470533	62506823	0.684165	283.393	7.93565	25	218.323	594
Gpr149	3	62530521	62604623	0.684165	227.593	3.70475	10	218.323	594
Mme	3	63300093	63380341	0.684165	295.023	7.96403	23	218.323	594
Plch1	3	63697375	63851029	0.684165	283.747	12.114	33	218.323	594
E130311K13Rik	3	63915296	63927352	0.684165	317.829	1.75478	5	218.323	594
Slc33a1	3	63943211	63964222	0.684165	258.119	2.57583	7	218.323	594
Gmps	3	63976206	64016742	0.684165	305.345	5.46462	16	218.323	594
Vmn2r1	3	64081578	64105506	0.684165	683.418	4.07993	13	218.323	594
Vmn2r2	3	64116382	64137517	0.684165	868.751	2.84935	10	218.323	594
Vmn2r3	3	64258911	64287414	0.684165	680.447	3.68333	12	218.323	594
Vmn2r4	3	64388571	64410094	0.684165	967.668	2.82394	11	218.323	594
Vmn2r5	3	64490778	64507734	0.684165	913.871	2.40884	9	218.323	594
Vmn2r6	3	64537631	64559855	0.684165	1004.78	2.79799	11	218.323	594
Vmn2r-ps11	3	64633351	64844802	0.684165	687.227	5.44521	20	218.323	594
Vmn2r7	3	64690610	64719651	0.684165	868.776	3.04426	12	218.323	594
Kcnab1	3	65109761	65376582	0.684165	193.918	7.15569	19	218.323	594
A330015K06Rik	3	65261667	65302229	0.684165	265.944	2.4397	7	218.323	594
Ssr3	3	65381910	65392590	0.684165	238.473	1.43832	5	218.323	594
4931440P22Rik	3	65528952	65529473	0.684165	170.129	0.418629	2	218.323	594
Tiparp	3	65528952	65553580	0.684165	331.62	4.55418	12	218.323	594
Lekr1	3	65669063	65669213	0.684165	298.82	0.360049	1	218.323	594
Paqr6	3	88366862	88367012	1.29626	393.973	0.36159	1	4.29783	14
Bglap3	3	88368701	88369563	1.29626	351.744	1.16977	4	4.29783	14
Bglap2	3	88377815	88378485	1.29626	403.113	1.07382	3	4.29783	14
Bglap	3	88383580	88384442	1.29626	343.814	1.1242	4	4.29783	14
5830417I10Rik	3	88799575	88829430	0.653413	389.598	4.98301	17	12.9798	42
1500004A13Rik	3	88807885	88832546	0.653413	376.12	5.08118	17	12.9798	42
Gon4l	3	88836967	88899101	0.653413	322.993	7.68594	24	12.9798	42
Sprr2k	3	92433335	92433935	0.504044	273.452	0.697934	2	381.579	1121
Sprr1b	3	92437089	92437557	0.504044	252.643	0.601345	2	381.579	1121
Sprr3	3	92456756	92457596	0.504044	383.977	1.18723	3	381.579	1121
Sprr1a	3	92484243	92484723	0.504044	136.546	0.611445	2	381.579	1121
Sprr4	3	92500257	92500497	0.504044	172.646	0.406553	1	381.579	1121
Ivl	3	92571337	92572520	0.504044	262.166	1.14203	3	381.579	1121
Smcp	3	92584091	92589018	0.504044	205.45	1.25253	3	381.579	1121
Lce6a	3	92620205	92620445	0.504044	268.6	0.227858	1	381.579	1121
Lce1a1	3	92646976	92647216	0.504044	427.038	0.225028	1	381.579	1121
Lce1b	3	92655897	92656279	0.504044	397.361	0.418321	2	381.579	1121
Lce1a2	3	92669045	92669285	0.504044	447.7	0.129948	1	381.579	1121
Lce1c	3	92680189	92680339	0.504044	519.867	0.232491	1	381.579	1121
Lce1d	3	92686013	92686163	0.504044	430.333	0.189457	1	381.579	1121
Lce1e	3	92707947	92708097	0.504044	534.207	0.214654	1	381.579	1121
Lce1f	3	92719142	92719382	0.504044	494.837	0.147359	1	381.579	1121
Lce1g	3	92750812	92751052	0.504044	498.629	0.166337	1	381.579	1121
Lce1h	3	92763516	92763897	0.504044	404.659	0.458164	2	381.579	1121
Lce1i	3	92777215	92777365	0.504044	227.653	0.283654	1	381.579	1121
Lce1j	3	92789273	92789513	0.504044	440.583	0.20907	1	381.579	1121
Kprp	3	92823755	92825792	0.504044	203.624	2.33251	7	381.579	1121
Lce1l	3	92850072	92850222	0.504044	319.98	0.308599	1	381.579	1121
2310050C09Rik	3	92868734	92869454	0.504044	290.172	1.06903	3	381.579	1121
Lce3a	3	92925449	92925599	0.504044	249.393	0.187197	1	381.579	1121
Lce3b	3	92933548	92934148	0.504044	270.128	0.777247	2	381.579	1121
Lce3c	3	92945404	92945764	0.504044	299.303	0.413461	1	381.579	1121
Lce3e	3	92967930	92968290	0.504044	193.553	0.394709	1	381.579	1121
Lce3f	3	92993072	92993432	0.504044	326.875	0.370201	1	381.579	1121
Crct1	3	93014439	93014589	0.504044	99.18	0.184079	1	381.579	1121
Lce1m	3	93018499	93018649	0.504044	292.52	0.189911	1	381.579	1121
Tdpoz8	3	93073486	93074636	0.504044	563.582	1.17933	4	381.579	1121
Crnn	3	93146759	93149478	0.504044	196.791	2.03889	6	381.579	1121
Flg2	3	93200157	93220820	0.504044	280.211	5.72878	16	381.579	1121
Hrnr	3	93320524	93330509	0.504044	312.691	1.91103	5	381.579	1121
Rptn	3	93395016	93398728	0.504044	394.989	4.07219	13	381.579	1121
Tchh	3	93442277	93449100	0.504044	254.852	2.9525	9	381.579	1121
Tchhl1	3	93469447	93471918	0.504044	204.17	2.64155	8	381.579	1121
S100a11	3	93524008	93526188	0.504044	272.968	0.728338	2	381.579	1121
S100a10	3	93560908	93561148	0.504044	199.958	0.411991	1	381.579	1121
Tdpoz2	3	93651641	93652721	0.504044	549.307	1.44131	4	381.579	1121
Tdpoz1	3	93670325	93671525	0.504044	761.884	1.23116	4	381.579	1121
Tdpoz4	3	93796353	93797553	0.504044	445.298	1.43132	4	381.579	1121
Tdpoz3	3	93825967	93827047	0.504044	524.116	1.28268	4	381.579	1121
Gm9125	3	93937621	94050204	0.504044	705.093	4.17832	14	381.579	1121
Tdpoz7	3	93960262	93961342	0.504044	630.037	1.42773	4	381.579	1121
Tdpoz5	3	93960262	93961342	0.504044	630.037	1.42773	4	381.579	1121
Spopfm2	3	94175381	94176581	0.504044	827.218	1.19436	4	381.579	1121
Them4	3	94310161	94331619	0.504044	204.044	1.87229	6	381.579	1121
Them5	3	94342199	94347044	0.504044	184.996	2.2124	6	381.579	1121
C2cd4d	3	94363396	94363696	0.504044	110.743	0.135595	1	381.579	1121
Rorc	3	94372820	94397391	0.504044	173.211	4.42298	15	381.579	1121
Lingo4	3	94399358	94403616	0.504044	182.614	3.02906	8	381.579	1121
Tdrkh	3	94422768	94430643	0.504044	308.967	4.13646	12	381.579	1121
Oaz3	3	94433452	94436458	0.504044	175.086	1.38482	5	381.579	1121
Mrpl9	3	94443301	94447972	0.504044	146.857	2.13845	7	381.579	1121
Riiad1	3	94465757	94473341	0.504044	194.499	1.54427	5	381.579	1121
Celf3	3	94479058	94489653	0.504044	143.729	3.35919	10	381.579	1121
Snx27	3	94501156	94531412	0.504044	277.599	3.31772	10	381.579	1121
Tuft1	3	94614068	94643638	0.504044	224.773	3.51038	13	381.579	1121
Selenbp2	3	94696731	94704254	0.504044	438.14	3.22262	11	381.579	1121
Cgn	3	94761309	94780048	0.504044	195.585	6.06945	21	381.579	1121
Pogz	3	94853891	94880335	0.504044	246.229	7.91111	23	381.579	1121
Psmb4	3	94884343	94886957	0.504044	195.349	2.34761	7	381.579	1121
Selenbp1	3	94936634	94944606	0.504044	437.581	3.30939	10	381.579	1121
Rfx5	3	94954999	94959402	0.504044	242.293	4.03918	11	381.579	1121
Pi4kb	3	94983984	95005968	0.504044	214.766	4.79368	14	381.579	1121
Mir7013	3	95004185	95004425	0.504044	202.012	0.374576	1	381.579	1121
Zfp687	3	95007419	95012481	0.504044	204.952	5.79579	16	381.579	1121
Psmd4	3	95032778	95042579	0.504044	186.919	3.2911	9	381.579	1121
Pip5k1a	3	95059993	95106472	0.504044	176.443	5.56252	17	381.579	1121
Vps72	3	95111035	95122817	0.504044	165.935	2.30193	6	381.579	1121
Tmod4	3	95125495	95129158	0.504044	199.744	2.95028	8	381.579	1121
Scnm1	3	95129742	95133929	0.504044	317.758	1.78626	7	381.579	1121
Lysmd1	3	95137564	95138044	0.504044	240.5	0.475859	2	381.579	1121
Tnfaip8l2	3	95139935	95140655	0.504044	177.972	1.03851	3	381.579	1121
Sema6c	3	95164332	95172500	0.504044	173.923	5.06328	16	381.579	1121
Gabpb2	3	95188641	95204843	0.504044	235.347	2.08655	6	381.579	1121
Gm16740	3	95220143	95220503	0.504044	142.236	0.448703	1	381.579	1121
Mllt11	3	95220143	95220503	0.504044	142.236	0.448703	1	381.579	1121
Cdc42se1	3	95231974	95233585	0.504044	310.256	0.898178	3	381.579	1121
Gm128	3	95237128	95241027	0.504044	168.437	1.03458	4	381.579	1121
Bnipl	3	95241752	95251045	0.504044	209.695	2.5881	10	381.579	1121
Prune1	3	95254970	95281947	0.504044	178.439	3.64014	10	381.579	1121
Mindy1	3	95282901	95295750	0.504044	193.731	3.40617	11	381.579	1121
Anxa9	3	95296730	95306428	0.504044	220.3	3.91776	12	381.579	1121
Cers2	3	95320028	95322838	0.504044	340.337	2.91517	9	381.579	1121
Setdb1	3	95324010	95356242	0.504044	277.979	8.17002	24	381.579	1121
4930558C23Rik	3	95402750	95402900	0.504044	272.113	0.16613	1	381.579	1121
Arnt	3	95434458	95495407	0.504044	241.725	7.26144	22	381.579	1121
Ctsk	3	95500773	95508931	0.504044	280.854	1.95838	6	381.579	1121
Ctss	3	95526818	95556194	0.504044	278.203	2.76553	8	381.579	1121
Hormad1	3	95561201	95587508	0.504044	235.57	3.95999	13	381.579	1121
Golph3l	3	95588929	95617496	0.504044	209.079	2.52814	7	381.579	1121
Ensa	3	95624968	95628743	0.504044	161.303	0.911293	3	381.579	1121
Mcl1	3	95659703	95660884	0.504044	245.91	0.73305	2	381.579	1121
Adamtsl4	3	95676780	95685524	0.504044	138.082	6.50249	19	381.579	1121
Ecm1	3	95734234	95739466	0.504044	171.434	3.19754	10	381.579	1121
Tars2	3	95740124	95754857	0.504044	177.364	5.44762	18	381.579	1121
Rprd2	3	95763669	95818768	0.504044	212.622	7.95699	21	381.579	1121
Prpf3	3	95830771	95853635	0.504044	249.786	5.15245	15	381.579	1121
Mrps21	3	95862721	95870594	0.504044	359.115	0.448756	2	381.579	1121
C920021L13Rik	3	95878590	95888945	0.504044	299.875	2.95437	10	381.579	1121
Ciart	3	95878590	95881532	0.504044	269.207	1.66838	6	381.579	1121
BC028528	3	95884929	95891966	0.504044	325.032	1.79129	6	381.579	1121
Aph1a	3	95894785	95898238	0.504044	307.819	1.96919	6	381.579	1121
Car14	3	95898088	95904406	0.504044	232.032	3.28985	10	381.579	1121
Anp32e	3	95929562	95945274	0.504044	215.074	2.269	7	381.579	1121
Plekho1	3	95988920	95995843	0.504044	168.441	2.69812	7	381.579	1121
Vps45	3	96000016	96057787	0.504044	203.519	5.90023	17	381.579	1121
Otud7b	3	96136491	96156027	0.504044	209.165	5.12991	15	381.579	1121
Mtmr11	3	96162134	96171278	0.504044	262.89	5.51013	17	381.579	1121
Sf3b4	3	96172914	96177191	0.504044	212.194	1.60866	5	381.579	1121
Sv2a	3	96184935	96193943	0.504044	205.014	4.63521	13	381.579	1121
Bola1	3	96196830	96197310	0.504044	138.172	0.741135	2	381.579	1121
H2bc21	3	96221148	96222348	0.504044	354.259	1.77288	4	381.579	1121
H3c15	3	96238468	96238708	0.504044	624.5	0.397853	1	381.579	1121
H3c14	3	96238468	96238708	0.504044	624.5	0.397853	1	381.579	1121
H2ac19	3	96245547	96246147	0.504044	663.183	0.670533	2	381.579	1121
H2ac18	3	96245547	96246147	0.504044	663.183	0.670533	2	381.579	1121
H4c14	3	96262969	96263329	0.504044	393.947	0.311086	1	381.579	1121
H3c13	3	96268898	96269138	0.504044	559.196	0.423387	1	381.579	1121
H2bc18	3	96269743	96269983	0.504044	317.733	0.370996	1	381.579	1121
Fcgr1	3	96284266	96293978	0.504044	226.229	2.5639	7	381.579	1121
Terc	3	96414742	96414918	0.504044	260.841	0.333825	1	381.579	1121
BC107364	3	96434318	96450670	0.504044	293.639	1.74565	5	381.579	1121
Hjv	3	96526467	96528736	0.504044	196.384	1.91691	6	381.579	1121
Gm15441	3	96557358	96560681	0.504044	334.603	3.33889	9	381.579	1121
Txnip	3	96558179	96560681	0.504044	358.398	3.02098	8	381.579	1121
Polr3gl	3	96578444	96581827	0.504044	191.464	1.40276	5	381.579	1121
Ankrd34a	3	96597429	96599829	0.504044	157.96	3.22555	9	381.579	1121
Lix1l	3	96607571	96623964	0.504044	402.266	2.87573	8	381.579	1121
6330549D23Rik	3	96607571	96629878	0.504044	379.373	3.18796	9	381.579	1121
Rbm8a	3	96629904	96631770	0.504044	320.99	1.35545	4	381.579	1121
Pex11b	3	96635826	96645470	0.504044	186.785	1.63575	5	381.579	1121
Itga10	3	96645569	96663056	0.504044	251.727	7.64412	26	381.579	1121
Ankrd35	3	96670339	96690280	0.504044	226.028	4.512	17	381.579	1121
Pias3	3	96699415	96705161	0.504044	208.542	4.81324	14	381.579	1121
Nudt17	3	96706297	96708542	0.504044	161.975	2.30242	7	381.579	1121
Polr3c	3	96711928	96726026	0.504044	275.22	4.35006	13	381.579	1121
Rnf115	3	96727768	96790059	0.504044	142.253	3.75275	11	381.579	1121
Cd160	3	96800550	96808890	0.504044	230.796	1.43636	4	381.579	1121
4930442L01Rik	3	96831979	96832129	0.504044	262.68	0.36123	1	381.579	1121
Pdzk1	3	96831979	96870195	0.504044	149.705	4.25146	11	381.579	1121
Gpr89	3	96871370	96905261	0.504044	243.297	4.4923	14	381.579	1121
Gja8	3	96918965	96920405	0.504044	224.904	1.69193	5	381.579	1121
Gja5	3	97050570	97050930	0.504044	170.372	0.472198	1	381.579	1121
4930573H18Rik	3	97050570	97075731	0.504044	142.277	1.34759	3	381.579	1121
Acp6	3	97159145	97176518	0.504044	182.849	3.55993	10	381.579	1121
Bcl9	3	97204817	97215449	0.504044	198.091	6.21055	17	381.579	1121
Dennd2c	3	103131793	103167845	0.750297	271.38	6.42205	19	100.125	271
Bcas2	3	103171728	103178537	0.750297	289.848	2.10481	6	100.125	271
Trim33	3	103310247	103353922	0.750297	322.448	6.24285	19	100.125	271
Syt6	3	103575338	103645168	0.750297	227.73	4.11234	11	100.125	271
Olfml3	3	103735832	103737937	0.750297	242.529	1.97097	5	100.125	271
Hipk1	3	103743891	103778358	0.750297	258.904	7.0386	19	100.125	271
Dclre1b	3	103802910	103809113	0.750297	273.517	2.71464	7	100.125	271
Gm15471	3	103802910	103808273	0.750297	294.891	2.3355	6	100.125	271
Ap4b1	3	103809910	103821787	0.750297	295.996	4.49606	12	100.125	271
Bcl2l15	3	103833265	103838600	0.750297	251.092	0.94451	3	100.125	271
Ptpn22	3	103860356	103912067	0.750297	299.022	8.41145	25	100.125	271
Rsbn1	3	103914415	103962625	0.750297	235.526	4.98364	13	100.125	271
Phtf1	3	103969017	104007057	0.750297	299.209	6.56915	19	100.125	271
Magi3	3	104014917	104219984	0.750297	245.707	11.2437	30	100.125	271
Lrig2	3	104457743	104511752	0.750297	265.655	7.98587	21	100.125	271
Slc16a1	3	104649288	104655764	0.750297	339.603	2.50356	7	100.125	271
Tafa3	3	104770648	104776045	0.750297	201.964	2.04311	6	100.125	271
Ppm1j	3	104781067	104785896	0.750297	179.469	3.52271	10	100.125	271
Rhoc	3	104791853	104794075	0.750297	182.542	1.49099	4	100.125	271
Mov10	3	104795103	104805124	0.750297	227.668	6.09836	19	100.125	271
Amy1	3	113556054	113570047	0.434638	323.105	3.35399	10	131.46	362
Rnpc3	3	113608290	113628427	0.434638	210.604	4.12387	13	131.46	362
Col11a1	3	114030861	114218873	0.434638	193.521	19.2023	65	131.46	362
Olfm3	3	114904426	115122877	0.434638	158.898	4.48156	11	131.46	362
S1pr1	3	115711733	115713173	0.434638	191.32	2.02379	5	131.46	362
A930005H10Rik	3	115887759	115888189	0.434638	285.035	0.533597	2	131.46	362
Dph5	3	115887974	115928733	0.434638	197.291	3.12265	9	131.46	362
Slc30a7	3	115944666	116007233	0.434638	173.082	4.97527	14	131.46	362
Extl2	3	116010601	116027554	0.434638	219.52	2.45849	7	131.46	362
Vcam1	3	116110836	116129394	0.434638	257.178	3.63265	10	131.46	362
Gpr88	3	116252037	116252757	0.434638	116.422	1.03824	3	131.46	362
Cdc14a	3	116274602	116423520	0.434638	151.902	8.67684	24	131.46	362
Rtca	3	116489196	116508026	0.434638	248.835	2.87915	9	131.46	362
Dbt	3	116513075	116548235	0.434638	229.149	3.68608	11	131.46	362
Lrrc39	3	116565773	116582947	0.434638	266.378	3.94006	11	131.46	362
Trmt13	3	116581162	116614120	0.434638	246.194	6.73153	21	131.46	362
Sass6	3	116595055	116628820	0.434638	248.186	4.90902	15	131.46	362
Mfsd14a	3	116632256	116651510	0.434638	230.843	3.10234	10	131.46	362
Slc35a3	3	116673582	116694642	0.434638	258.688	2.3868	7	131.46	362
Agl	3	116744755	116807367	0.434638	232.493	11.31	33	131.46	362
Frrs1	3	116878231	116903174	0.434638	272.929	5.0755	15	131.46	362
Palmd	3	116918520	116968607	0.434638	221.944	5.01035	13	131.46	362
4930455H04Rik	3	116968457	116983564	0.434638	162.077	1.3756	4	131.46	362
1700061I17Rik	3	117067036	117077186	0.434638	248.454	1.38866	4	131.46	362
Plppr4	3	117321850	117360255	0.434638	210.076	4.49976	12	131.46	362
Plppr5	3	117575633	117686691	0.793877	188.691	3.71474	9	111.007	283
Snx7	3	117782246	117846718	0.793877	202.214	3.70775	10	111.007	283
Mir137	3	118433838	118434003	0.793877	228.964	0.216946	1	111.007	283
Dpyd	3	118562204	119431691	0.793877	128.798	17.2275	39	111.007	283
Ptbp2	3	119720273	119761799	0.793877	247.968	4.07433	12	111.007	283
Rwdd3	3	121156154	121171693	0.793877	305.796	3.11447	9	111.007	283
Tmem56	3	121207130	121235258	0.793877	249.474	2.71249	7	111.007	283
Alg14	3	121291794	121361790	0.793877	128.012	2.22476	6	111.007	283
Cnn3	3	121449888	121457433	0.793877	316.262	2.2968	6	111.007	283
Slc44a3	3	121459933	121532233	0.793877	226.497	6.25085	18	111.007	283
A730020M07Rik	3	121637563	121643318	0.793877	262.886	1.04621	3	111.007	283
4930432M17Rik	3	121671292	121682883	0.793877	303.905	1.55462	5	111.007	283
F3	3	121723667	121734291	0.793877	257.584	1.8319	6	111.007	283
Abcd3	3	121760179	121796526	0.793877	367.405	7.0729	22	111.007	283
Arhgap29	3	121973892	122015017	0.793877	329.442	7.73997	25	111.007	283
Abca4	3	122044488	122179892	0.793877	241.017	17.5583	52	111.007	283
Gclm	3	122255486	122266431	0.793877	308.035	2.10584	6	111.007	283
Dnttip2	3	122275152	122284507	0.793877	373.34	3.46549	9	111.007	283
Dnttip2	3	122285042	122285162	0.419137	167.333	0.270495	1	214.505	556
Bcar3	3	122426424	122529790	0.419137	147.617	5.67493	15	214.505	556
Fnbp1l	3	122542073	122590439	0.419137	244.512	5.27745	16	214.505	556
Pde5a	3	122730552	122855382	0.419137	184.273	10.7644	28	214.505	556
4930447N08Rik	3	122795186	122795336	0.419137	301.047	0.343097	1	214.505	556
4933405D12Rik	3	122895355	122899315	0.419137	311.322	1.10145	4	214.505	556
Fabp2	3	122895355	122899315	0.419137	311.322	1.10145	4	214.505	556
1810037I17Rik	3	122924437	122925538	0.419137	334.953	0.704837	2	214.505	556
Usp53	3	122933677	122968779	0.419137	241.278	6.63044	19	214.505	556
Myoz2	3	123006379	123034288	0.419137	206.309	1.75075	5	214.505	556
Synpo2	3	123079687	123236014	0.419137	195.939	6.57752	17	214.505	556
Sec24d	3	123269573	123365161	0.419137	183.986	8.36632	24	214.505	556
Mettl14	3	123369357	123385853	0.419137	195.071	3.54022	11	214.505	556
Prss12	3	123464691	123506552	0.419137	172.95	4.45434	11	214.505	556
Snhg8	3	123507975	123508395	0.419137	220.136	0.599002	2	214.505	556
Snora24	3	123507975	123508125	0.419137	185.833	0.30485	1	214.505	556
Ndst3	3	123528749	123672370	0.419137	166.874	7.78028	20	214.505	556
Tram1l1	3	124321172	124322972	0.419137	264.588	2.89553	7	214.505	556
1700006A11Rik	3	124401310	124421473	0.419137	225.588	3.74863	11	214.505	556
1700003H04Rik	3	124575279	124581150	0.419137	195.755	1.42929	4	214.505	556
Ndst4	3	125437731	125724829	0.419137	170.669	7.87316	20	214.505	556
Ugt8a	3	125867156	125915467	0.419137	213.29	3.75168	9	214.505	556
Arsj	3	126364728	126439420	0.419137	229.716	3.3903	8	214.505	556
Camk2d	3	126599022	126842818	0.419137	184.442	9.72372	27	214.505	556
Ank2	3	126923873	127339201	0.419137	217.82	22.895	62	214.505	556
LOC100862268	3	127161622	127161862	0.419137	185.912	0.404154	1	214.505	556
Larp7	3	127536903	127547572	0.419137	416.107	4.09311	14	214.505	556
LOC110008574	3	127545210	127547021	0.419137	591.206	1.8761	7	214.505	556
Mir302b	3	127545210	127545471	0.419137	536.264	0.379005	1	214.505	556
Mir302c	3	127545210	127545471	0.419137	536.264	0.379005	1	214.505	556
Mir302a	3	127545471	127545733	0.419137	634.271	0.383662	1	214.505	556
Mir302d	3	127545471	127545733	0.419137	634.271	0.383662	1	214.505	556
Mir367	3	127545471	127545995	0.419137	690.259	0.612752	2	214.505	556
Zgrf1	3	127555284	127616854	0.419137	263.883	11.1386	32	214.505	556
Neurog2	3	127633707	127635648	0.419137	263.576	1.91516	6	214.505	556
Alpk1	3	127670910	127729450	0.419137	257.161	7.83132	21	214.505	556
Tifa	3	127796550	127798110	0.419137	357.8	2.44774	6	214.505	556
Ap1ar	3	127808441	127823348	0.419137	234.625	2.80297	9	214.505	556
Fam241a	3	127870696	127871056	0.419137	217.933	0.373827	1	214.505	556
Pitx2	3	129203878	129218914	0.419137	129.424	1.85797	6	214.505	556
Enpep	3	129270229	129332530	0.419137	256.742	7.84717	22	214.505	556
Elovl6	3	129532633	129633514	0.419137	168.945	2.93378	7	214.505	556
Egf	3	129678256	129755009	0.419137	162.376	9.25435	25	214.505	556
6330410L21Rik	3	129754769	129755009	0.419137	114.817	0.413583	1	214.505	556
Rrh	3	129808898	129822488	0.419137	201.936	2.72265	8	214.505	556
Gar1	3	129825111	129830867	0.419137	207.35	1.03215	4	214.505	556
Cfi	3	129836747	129875148	0.419137	223.671	4.78795	15	214.505	556
Pla2g12a	3	129878817	129889008	0.419137	181.712	0.954897	3	214.505	556
Pla2g12a	3	129890229	129895016	0.799387	239.254	0.828664	2	42.7201	123
Casp6	3	129905402	129913631	0.799387	212.172	2.28799	6	42.7201	123
Mcub	3	129915056	129970131	0.799387	189.645	3.42065	9	42.7201	123
Sec24b	3	129983858	130040754	0.799387	251.51	7.93618	24	42.7201	123
Col25a1	3	130181451	130595733	0.799387	233.673	15.1033	47	42.7201	123
Etnppl	3	130617629	130634732	0.799387	293.919	3.67646	13	42.7201	123
Ostc	3	130703293	130709425	0.799387	254.952	0.897173	3	42.7201	123
Rpl34	3	130726826	130729320	0.799387	428.303	1.16802	4	42.7201	123
Rpl34-ps1	3	130726826	130729320	0.799387	428.303	1.16802	4	42.7201	123
Lef1	3	131111454	131113948	0.799387	264.534	0.968971	3	42.7201	123
Lef1	3	131115358	131223174	0.409214	135.218	4.30881	11	723.099	1894
Hadh	3	131234107	131272060	0.409214	136.09	3.22963	9	723.099	1894
Cyp2u1	3	131291097	131303142	0.409214	160.595	2.50091	8	723.099	1894
Sgms2	3	131323087	131342235	0.409214	186.098	2.24255	6	723.099	1894
Papss1	3	131579277	131643152	0.409214	129.035	5.6015	14	723.099	1894
Dkk2	3	132086022	132178174	0.409214	139.27	2.11137	5	723.099	1894
Aimp1	3	132660537	132683852	0.409214	197.764	2.61119	7	723.099	1894
Tbck	3	132686775	132838075	0.409214	192.018	11.0935	31	723.099	1894
Npnt	3	132884380	132950067	0.409214	132.867	5.89463	16	723.099	1894
Gstcd	3	132983030	133085029	0.409214	161.648	4.73847	15	723.099	1894
Ints12	3	133096713	133109427	0.409214	239.451	2.67459	7	723.099	1894
Arhgef38	3	133116407	133234844	0.409214	94.3157	5.05879	12	723.099	1894
Ppa2	3	133320877	133377920	0.409214	219.114	4.5844	13	723.099	1894
Tet2	3	133466682	133488714	0.409214	264.986	10.361	27	723.099	1894
Cxxc4	3	134240252	134258134	0.409214	97.8366	1.39652	3	723.099	1894
Mir1895	3	134240252	134240612	0.409214	133.006	0.50569	1	723.099	1894
Tacr3	3	134829226	134932465	0.409214	136.749	3.61	8	723.099	1894
Cenpe	3	135212595	135273284	0.409214	224.486	12.263	40	723.099	1894
Bdh2	3	135285540	135304253	0.409214	205.874	2.97693	9	723.099	1894
Slc9b2	3	135317057	135342344	0.409214	206.353	3.84183	12	723.099	1894
Slc9b1	3	135348680	135397821	0.409214	214.32	4.30498	13	723.099	1894
Cisd2	3	135410992	135411232	0.409214	158.358	0.327268	1	723.099	1894
Ube2d3	3	135439695	135465306	0.409214	288.385	2.35377	8	723.099	1894
Manba	3	135485648	135570446	0.409214	201.97	6.30324	19	723.099	1894
Nfkb1	3	135585314	135667828	0.409214	177.376	8.25275	24	723.099	1894
Slc39a8	3	135848976	135886998	0.409214	190.17	3.0071	8	723.099	1894
Bank1	3	136054349	136325963	0.409214	159.645	8.88502	22	723.099	1894
Ppp3ca	3	136797705	136935246	0.409214	158.685	5.96144	15	723.099	1894
Emcn	3	137341185	137427381	0.409214	163.084	5.70732	15	723.099	1894
Gm4861	3	137550507	137552256	0.409214	211.225	0.63109	2	723.099	1894
Ddit4l	3	137624137	137626510	0.409214	209.789	1.05076	3	723.099	1894
H2az1	3	137865954	137866475	0.409214	279.231	0.531407	2	723.099	1894
Dnajb14	3	137892759	137908526	0.409214	225.008	1.93469	6	723.099	1894
Lamtor3	3	137918823	137928042	0.409214	290.576	1.76891	6	723.099	1894
Dapp1	3	137933064	137981428	0.409214	170.882	3.87018	11	723.099	1894
Gm5105	3	138049469	138052629	0.409214	252.985	0.796731	2	723.099	1894
Mttp	3	138091021	138134111	0.409214	227.303	6.5698	19	723.099	1894
Trmt10a	3	138147354	138157003	0.409214	350.35	1.6944	7	723.099	1894
4930579F01Rik	3	138164329	138186234	0.409214	228.185	2.5218	8	723.099	1894
0610031O16Rik	3	138217808	138231283	0.409214	243.989	2.97222	9	723.099	1894
Adh7	3	138217808	138231283	0.409214	243.989	2.97222	9	723.099	1894
Adh1	3	138277636	138290606	0.409214	240.618	3.16629	9	723.099	1894
Adh6a	3	138313262	138331027	0.409214	261.748	3.14934	10	723.099	1894
Adh6b	3	138352367	138357717	0.409214	288.156	1.51423	4	723.099	1894
Adh4	3	138415449	138430796	0.409214	239.77	2.69039	9	723.099	1894
Adh5	3	138445249	138455186	0.409214	305.8	2.78969	8	723.099	1894
Metap1	3	138460297	138483151	0.409214	245.674	3.31921	10	723.099	1894
Eif4e	3	138526501	138555506	0.409214	235.94	2.4168	8	723.099	1894
Tspan5	3	138868280	138902470	0.409214	223.172	2.56503	7	723.099	1894
Rap1gds1	3	138927527	139050593	0.409214	187.147	7.44306	18	723.099	1894
Stpg2	3	139205862	139709505	0.409214	134.739	8.81285	22	723.099	1894
Pdha2	3	141210556	141211756	0.409214	231.985	1.63186	4	723.099	1894
Unc5c	3	141465654	141828608	0.409214	131.224	9.86371	24	723.099	1894
Bmpr1b	3	141840556	141880547	0.409214	170.597	3.58519	11	723.099	1894
Pdlim5	3	142242633	142391819	0.409214	166.123	6.80231	19	723.099	1894
Gbp5	3	142500530	142521220	0.409214	216.643	3.95124	11	723.099	1894
Gbp7	3	142534496	142546626	0.409214	275.054	3.38245	10	723.099	1894
Gbp3	3	142561728	142572702	0.409214	246.127	2.77042	10	723.099	1894
Gbp2b	3	142598119	142618209	0.409214	264.96	3.32077	10	723.099	1894
Gbp2	3	142623667	142637497	0.409214	272.412	3.61557	10	723.099	1894
Mir6381	3	142623667	142623907	0.409214	176.65	0.428841	1	723.099	1894
Kyat3	3	142706649	142744161	0.409214	248.567	4.5283	13	723.099	1894
Gtf2b	3	142771348	142783381	0.409214	240.925	2.00093	6	723.099	1894
Pkn2	3	142793791	142853940	0.409214	230.723	7.78365	23	723.099	1894
Lmo4	3	144189210	144202109	0.409214	208.733	1.40195	4	723.099	1894
Hs2st1	3	144434480	144569914	0.409214	119.518	3.91388	10	723.099	1894
Selenof	3	144570671	144596911	0.409214	163.091	2.10524	6	723.099	1894
Sh3glb1	3	144691387	144712776	0.409214	248.179	2.9606	10	723.099	1894
Clca3a1	3	144730602	144760762	0.409214	438.446	4.188	13	723.099	1894
Clca3a2	3	144797469	144819509	0.409214	425.485	4.17398	13	723.099	1894
Clca3b	3	144823212	144849205	0.409214	368.29	4.7665	14	723.099	1894
Clca4c-ps	3	144879340	144889782	0.409214	392.856	1.0147	3	723.099	1894
Clca4b	3	144911076	144932536	0.409214	385.325	5.17251	15	723.099	1894
Clca4a	3	144952641	144975049	0.409214	423.005	5.17412	15	723.099	1894
Clca1	3	145004651	145032783	0.409214	223.084	4.49821	13	723.099	1894
Clca2	3	145071260	145098990	0.409214	221.261	5.61289	15	723.099	1894
Odf2l	3	145124231	145153567	0.409214	215.264	4.77623	15	723.099	1894
Col24a1	3	145293044	145550752	0.409214	203.945	21.1024	68	723.099	1894
Znhit6	3	145576320	145604014	0.409214	265.082	3.59439	11	723.099	1894
Ccn1	3	145647636	145649820	0.409214	182.77	1.65533	5	723.099	1894
Ddah1	3	145845663	145891619	0.409214	191.021	2.19324	6	723.099	1894
Bcl10	3	145930369	145933367	0.409214	195.955	0.825418	3	723.099	1894
2410004B18Rik	3	145938012	145943922	0.409214	152.78	0.972645	3	723.099	1894
Syde2	3	145988583	146020350	0.409214	242.724	5.17687	14	723.099	1894
Wdr63	3	146040648	146103258	0.409214	207.613	7.35905	21	723.099	1894
Mcoln3	3	146121785	146140650	0.409214	264.401	3.7272	11	723.099	1894
Mcoln2	3	146149877	146194832	0.409214	233.015	5.29451	15	723.099	1894
Lpar3	3	146240515	146285008	0.409214	144.949	2.06229	5	723.099	1894
Gm10636	3	146368696	146369296	0.409214	518.491	0.763911	2	723.099	1894
Ssx2ip	3	146417678	146438862	0.409214	220.551	3.62632	13	723.099	1894
Ctbs	3	146450445	146464113	0.409214	184.804	2.10464	7	723.099	1894
Spata1	3	146457300	146493748	0.409214	215.358	5.08189	16	723.099	1894
Gng5	3	146503201	146503441	0.409214	278.988	0.40503	1	723.099	1894
Rpf1	3	146506463	146521401	0.409214	230.46	3.14645	9	723.099	1894
Dnase2b	3	146582263	146612591	0.409214	218.715	3.77328	10	723.099	1894
Uox	3	146597127	146630629	0.409214	166.866	3.41837	9	723.099	1894
Gm16325	3	146646324	146651172	0.409214	314.325	1.36564	4	723.099	1894
4930503B20Rik	3	146646324	146651172	0.409214	314.325	1.36564	4	723.099	1894
Prkacb	3	146732529	146781359	0.409214	171.862	4.61375	14	723.099	1894
Ttll7	3	146894097	146979810	0.409214	189.21	8.19216	23	723.099	1894
Adgrl2	3	148817130	148954658	0.409214	178.214	10.869	31	723.099	1894
Adgrl4	3	151437902	151543354	0.409214	223.69	5.91769	18	723.099	1894
Ifi44	3	151732345	151749610	0.409214	232.79	2.35101	7	723.099	1894
Ifi44l	3	151759617	151762923	0.409214	244.688	0.892334	3	723.099	1894
Ptgfr	3	151801594	151835889	0.409214	147.528	2.18357	5	723.099	1894
Gipc2	3	152094100	152165946	0.409214	178.889	2.75568	8	723.099	1894
Dnajb4	3	152185142	152193601	0.409214	251.353	1.55867	4	723.099	1894
Fubp1	3	152210555	152232458	0.409214	270.186	6.22199	20	723.099	1894
Nexn	3	152237481	152255387	0.409214	282.592	3.3707	11	723.099	1894
Miga1	3	152276623	152337834	0.409214	206.612	5.49142	17	723.099	1894
Usp33	3	152357790	152392406	0.409214	257.882	7.5255	24	723.099	1894
Zzz3	3	152420030	152458445	0.409214	272.956	5.52278	16	723.099	1894
Ak5	3	152463891	152667888	0.409214	144.791	7.0653	18	723.099	1894
AI115009	3	152667738	152667888	0.409214	58.02	0.314706	1	723.099	1894
Pigk	3	152714090	152785573	0.409214	210.619	5.20985	15	723.099	1894
St6galnac5	3	152821505	152982069	0.409214	110.664	3.31109	8	723.099	1894
St6galnac3	3	153205377	153509519	0.409214	120.899	3.39435	7	723.099	1894
5730460C07Rik	3	153790004	153790244	0.409214	282.096	0.403099	1	723.099	1894
Asb17	3	153844292	153853557	0.409214	256.914	1.6143	4	723.099	1894
Asb17os	3	153850617	153850977	0.409214	368.169	0.480285	1	723.099	1894
Msh4	3	153857387	153906032	0.409214	222.317	6.45871	20	723.099	1894
Rabggtb	3	153907550	153912262	0.409214	317.034	3.00551	9	723.099	1894
Snord45b	3	153910520	153910773	0.409214	361.953	0.386563	1	723.099	1894
Snord45c	3	153911871	153912262	0.409214	494.703	0.386873	1	723.099	1894
Acadm	3	153922875	153944469	0.409214	286.381	2.93143	12	723.099	1894
Slc44a5	3	153973690	154270093	0.409214	188.018	9.44871	27	723.099	1894
Lhx8	3	154306891	154330371	0.409214	229.348	2.58705	8	723.099	1894
Tyw3	3	154580063	154597058	0.409214	184.958	1.81927	6	723.099	1894
Cryz	3	154596818	154622296	0.409214	244.321	3.13128	9	723.099	1894
Erich3	3	154711233	154748770	0.409214	238.501	2.30555	7	723.099	1894
Tnni3k	3	154786674	155055345	0.409214	165.742	11.512	32	723.099	1894
Fpgt	3	155086561	155093386	0.409214	273.486	3.16274	9	723.099	1894
Lrriq3	3	155098768	155193799	0.409214	132.335	4.73299	14	723.099	1894
Negr1	3	156562152	157312967	0.409214	90.3508	8.64952	18	723.099	1894
Zranb2	3	157536269	157546758	0.409214	169.976	2.78816	10	723.099	1894
Mir186	3	157544258	157544408	0.409214	71.8867	0.277408	1	723.099	1894
Ptger3	3	157567010	157643974	0.409214	93.4669	3.23609	8	723.099	1894
Cth	3	157894732	157925067	0.409214	207.337	3.49122	11	723.099	1894
Ankrd13c	3	157947740	158005924	0.409214	210.12	4.98487	15	723.099	1894
Srsf11	3	158011985	158036591	0.409214	203.109	3.24005	12	723.099	1894
Lrrc40	3	158036680	158066224	0.409214	272.094	4.81421	15	723.099	1894
Lrrc7	3	158084401	158413189	0.409214	157.823	16.0791	42	723.099	1894
Depdc1a	3	159498315	159529188	0.409214	292.561	5.00119	14	723.099	1894
Rpe65	3	159599147	159624722	0.409214	268.905	4.5789	14	723.099	1894
Wls	3	159839903	159934364	0.409214	197.675	5.15297	14	723.099	1894
Galt	4	41758040	41758602	0.389737	105.4	0.603529	2	52.8325	165
Il11ra1	4	41763540	41769695	0.389737	281.722	3.23921	11	52.8325	165
Ccl27a	4	41769455	41771243	0.389737	233.621	1.04622	4	52.8325	165
Gm3893	4	41903627	42219879	0.389737	191.107	22.4057	73	52.8325	165
LOC100041504	4	41903627	42256227	0.389737	189.742	23.1542	76	52.8325	165
Ccl21c	4	41903627	42256227	0.389737	189.742	23.1542	76	52.8325	165
Gm21541	4	41903627	42256227	0.389737	189.742	23.1542	76	52.8325	165
Gm10591	4	41903627	42256227	0.389737	189.742	23.1542	76	52.8325	165
Gm13304	4	41903627	42256227	0.389737	189.742	23.1542	76	52.8325	165
Ccl21b	4	41903627	42256227	0.389737	189.742	23.1542	76	52.8325	165
Gm20878	4	41941517	41941667	0.389737	118.713	0.196131	1	52.8325	165
Gm21586	4	41941517	41941667	0.389737	118.713	0.196131	1	52.8325	165
Gm21953	4	41941517	41941667	0.389737	118.713	0.196131	1	52.8325	165
Fam205a3	4	41966070	42715909	0.389737	196.897	32.1752	102	52.8325	165
Fam205a4	4	41966070	42715909	0.389737	196.897	32.1752	102	52.8325	165
Fam205a2	4	41966070	42528222	0.389737	201.582	29.7904	95	52.8325	165
4933409K07Rik	4	42032956	42461310	0.389737	212.327	18.5546	62	52.8325	165
Gm7819	4	42072621	42089739	0.389737	250.706	2.97771	10	52.8325	165
LOC100861978	4	42154055	42158526	0.389737	186.741	0.930588	4	52.8325	165
Gm13306	4	42154055	42158526	0.389737	186.741	0.930588	4	52.8325	165
Ccl27b	4	42154055	42158526	0.389737	186.741	0.930588	4	52.8325	165
Gm2506	4	42157003	42158526	0.389737	177.139	0.694638	3	52.8325	165
Gm2002	4	42158071	42163639	0.389737	145.737	1.59522	7	52.8325	165
Il11ra2	4	42158071	42163639	0.389737	145.737	1.59522	7	52.8325	165
Gm13305	4	42159125	42163639	0.389737	153.951	1.24226	5	52.8325	165
4930578G10Rik	4	42715429	42851915	0.389737	244.213	14.2697	40	52.8325	165
Gm2192	4	42715429	42715909	0.389737	288.564	0.771933	2	52.8325	165
Ccl19	4	42754812	42756359	0.389737	206.994	0.661689	3	52.8325	165
Ccl21a	4	42773456	42773822	0.389737	202.454	0.518099	2	52.8325	165
Gm1987	4	42773456	42773822	0.389737	202.454	0.518099	2	52.8325	165
Fam205a1	4	42848195	42851915	0.389737	305.718	4.05892	11	52.8325	165
Olfr159	4	43770528	43771068	0.459672	306.136	0.691256	2	5.40955	15
Olfr156	4	43820340	43821420	0.459672	383.556	1.31714	4	5.40955	15
Olfr157	4	43835469	43836549	0.459672	376.862	1.1959	4	5.40955	15
Olfr155	4	43854249	43854729	0.459672	350.219	0.693391	2	5.40955	15
Gm13271	4	88754841	88755441	1.82197	560.601	0.873479	2	5.32831	16
Gm13283	4	88760959	88761199	1.82197	679.242	0.425766	1	5.32831	16
Gm13289	4	88773976	88806650	1.82197	823.95	4.02907	13	5.32831	16
Gm13290	4	88773976	88806650	1.82197	823.95	4.02907	13	5.32831	16
Gm13285	4	88773976	88806650	1.82197	823.95	4.02907	13	5.32831	16
Gm13272	4	88780063	88780183	1.82197	791.808	0.320025	1	5.32831	16
Ifnz	4	88783368	88783608	1.82197	955.204	0.252627	1	5.32831	16
Gm13276	4	88786252	88786532	1.82197	1154.76	0.184039	1	5.32831	16
Gm13277	4	88788616	88789456	1.82197	700.528	0.568408	2	5.32831	16
Gm13278	4	88792254	88798101	1.82197	1154.5	0.735858	3	5.32831	16
Gm13279	4	88792254	88798101	1.82197	1154.5	0.735858	3	5.32831	16
Gm13275	4	88795071	88801144	1.82197	1074.41	0.731922	3	5.32831	16
Gm13288	4	88806136	88806650	1.82197	703.86	0.824916	2	5.32831	16
Pramef17	4	143991426	143994405	-0.41218	355.4	1.72973	5	99.9513	286
Pramel4	4	144064826	144068404	-0.41218	483.111	1.63777	6	99.9513	286
Gm13102	4	144107257	144107977	-0.41218	552.282	0.849794	3	99.9513	286
Oog3	4	144157849	144162650	-0.41218	290.249	2.09032	6	99.9513	286
Oog2	4	144190683	144196605	-0.41218	327.882	1.84782	5	99.9513	286
C87977	4	144207027	144213009	-0.41218	458.133	1.86518	6	99.9513	286
Pramel5	4	144271124	144274040	-0.41218	385.521	1.69553	5	99.9513	286
Gm13128	4	144330211	144333163	-0.41218	344.434	1.76032	5	99.9513	286
Gm13119	4	144361578	144363852	-0.41218	395.223	1.66936	5	99.9513	286
Pramef20	4	144372744	144377966	-0.41218	145.178	1.96725	5	99.9513	286
Pramef12	4	144392559	144406275	-0.41218	118.657	2.65678	7	99.9513	286
1700012P22Rik	4	144418373	144438665	-0.41218	99.0778	1.98964	5	99.9513	286
Aadacl3	4	144455636	144463763	-0.41218	141.286	2.14258	6	99.9513	286
Aadacl4fm1	4	144519848	144529147	-0.41218	183.269	1.95461	6	99.9513	286
Aadacl4fm2	4	144554966	144565171	-0.41218	173.723	2.36289	6	99.9513	286
Aadacl4	4	144613669	144623430	-0.41218	147.989	2.32001	6	99.9513	286
Aadacl4fm4	4	144669903	144686403	-0.41218	105.192	2.4932	7	99.9513	286
AAdacl4fm3	4	144703157	144721439	-0.41218	168.473	2.30774	6	99.9513	286
Aadacl4fm5	4	144777365	144786562	-0.41218	163.578	2.29308	6	99.9513	286
Dhrs3	4	144893491	144927236	-0.41218	70.3289	2.76454	7	99.9513	286
Vps13d	4	144972697	145190603	-0.41218	116.267	29.0398	83	99.9513	286
Tnfrsf1b	4	145215762	145246821	-0.41218	76.2032	3.96656	10	99.9513	286
Tnfrsf8	4	145268932	145315112	-0.41218	69.3966	3.86513	12	99.9513	286
Smarca5-ps	4	145467870	145468020	-0.41218	152.647	0.359074	1	99.9513	286
Zfp990	4	145530809	145536896	-0.41218	587.787	0.84044	3	99.9513	286
Gm13212	4	145617069	145622454	-0.41218	926.862	0.790359	3	99.9513	286
Zfp980	4	145696107	145701211	-0.41218	1120.73	0.857922	3	99.9513	286
Gm13034	4	146068116	146068446	-0.41218	822.23	0.233229	1	99.9513	286
Zfp987	4	146099717	146124600	-0.41218	549.334	2.16844	7	99.9513	286
Zfp600	4	146193249	146195272	-0.41218	928.463	0.557806	2	99.9513	286
Zfp991	4	146463458	146466284	-0.41218	2234.31	0.67674	3	99.9513	286
Zfp992	4	146463458	146466284	-0.41218	2234.31	0.67674	3	99.9513	286
Zfp981	4	146532079	146537090	-0.41218	734.113	0.869918	3	99.9513	286
1700095A21Rik	4	146532079	146537090	-0.41218	734.113	0.869918	3	99.9513	286
Fzd1	5	4757775	4758042	-0.455994	23.4944	0.302171	1	2667.8	7188
Cdk14	5	4888801	5373532	-0.455994	50.7439	12.7759	30	2667.8	7188
1700015F17Rik	5	5450558	5479058	-0.455994	120.705	2.25469	7	2667.8	7188
Cldn12	5	5507651	5508491	-0.455994	139.02	0.942197	3	2667.8	7188
Gtpbp10	5	5539230	5559508	-0.455994	145.746	2.73414	9	2667.8	7188
Gm8773	5	5575273	5576233	-0.455994	160.069	1.56175	4	2667.8	7188
Cfap69	5	5581160	5664088	-0.455994	127.898	7.38042	23	2667.8	7188
Steap2	5	5668001	5683077	-0.455994	117.692	2.72913	7	2667.8	7188
Steap1	5	5736363	5742926	-0.455994	155.576	2.07364	5	2667.8	7188
Zfp804b	5	6768993	7344383	-0.455994	107.414	10.8633	25	2667.8	7188
Tex47	5	7304790	7305630	-0.455994	151.819	1.2188	3	2667.8	7188
Steap4	5	7975427	7980605	-0.455994	137.497	2.52271	6	2667.8	7188
Sri	5	8046121	8067605	-0.455994	141.153	2.2866	8	2667.8	7188
Adam22	5	8078605	8367974	-0.455994	100.625	12.4746	38	2667.8	7188
Dbf4	5	8397208	8422548	-0.455994	128.816	4.94176	15	2667.8	7188
Slc25a40	5	8427375	8452845	-0.455994	129.584	2.45101	9	2667.8	7188
Rundc3b	5	8492395	8579210	-0.455994	69.9661	4.22007	12	2667.8	7188
Abcb1a	5	8569446	8747577	-0.455994	140.736	10.9715	32	2667.8	7188
Abcb1b	5	8798683	8865969	-0.455994	160.678	8.65812	27	2667.8	7188
Abcb4	5	8894038	8959191	-0.455994	124.964	8.7055	26	2667.8	7188
Crot	5	8966791	8993622	-0.455994	129.27	5.07636	15	2667.8	7188
Tmem243	5	9116414	9118634	-0.455994	181.052	0.801427	3	2667.8	7188
Dmtf1	5	9119992	9150489	-0.455994	139.498	6.11282	19	2667.8	7188
9330182L06Rik	5	9375688	9479284	-0.455994	94.8086	9.36659	26	2667.8	7188
Mir879	5	9375688	9375838	-0.455994	53.7867	0.27769	1	2667.8	7188
Grm3	5	9485713	9590048	-0.455994	101.866	5.54018	14	2667.8	7188
Gm6455	5	10865986	10870872	-0.455994	271.882	1.55814	5	2667.8	7188
Speer1	5	11346212	11346362	-0.455994	204.36	0.258622	1	2667.8	7188
Gm6460	5	11594966	11598559	-0.455994	344.308	0.83211	3	2667.8	7188
Sema3d	5	12447983	12585328	-0.455994	97.8957	8.32811	22	2667.8	7188
Sema3a	5	13399922	13599614	-0.455994	83.3438	9.08203	23	2667.8	7188
Speer3	5	13791603	13796491	-0.455994	205.103	1.68234	5	2667.8	7188
Sema3e	5	14025876	14252803	-0.455994	84.6962	8.73849	23	2667.8	7188
Pclo	5	14515160	14858935	-0.455994	103.107	28.3055	75	2667.8	7188
Gm9758	5	14911309	14912340	-0.455994	2266.24	0.524281	2	2667.8	7188
Speer4e	5	14935679	14935799	-0.455994	2063.11	0.246087	1	2667.8	7188
Speer8-ps1	5	14975355	14977640	-0.455994	2075.98	0.787663	3	2667.8	7188
Gm10354	5	14975355	14977640	-0.455994	2075.98	0.787663	3	2667.8	7188
Gm17019	5	15030142	15032988	-0.455994	2047.92	0.723962	3	2667.8	7188
Speer4d	5	15620244	15622650	-0.455994	2305.73	0.55146	2	2667.8	7188
4930572O03Rik	5	15653498	15656938	-0.455994	2468.08	0.678857	3	2667.8	7188
Speer4cos	5	15711521	15713926	-0.455994	2274.86	0.78039	3	2667.8	7188
Speer4c	5	15711521	15713926	-0.455994	2274.86	0.78039	3	2667.8	7188
Cacna2d1	5	16012343	16374316	-0.455994	89.6244	15.9544	46	2667.8	7188
Hgf	5	16553882	16615616	-0.455994	105.627	5.76696	17	2667.8	7188
Speer4f1	5	17476074	17480519	-0.455994	244.448	1.45648	5	2667.8	7188
Sema3c	5	17576828	17727788	-0.455994	88.9813	7.16404	21	2667.8	7188
Cd36	5	17785683	17828953	-0.455994	100.58	4.03545	12	2667.8	7188
Gnat3	5	17986367	18019692	-0.455994	91.7133	2.67742	7	2667.8	7188
Gnai1	5	18266993	18308863	-0.455994	81.0652	2.99183	8	2667.8	7188
Magi2	5	19227258	20702157	-0.455994	48.8608	19.5191	44	2667.8	7188
Phtf2	5	20760974	20855203	-0.455994	130.625	6.62338	21	2667.8	7188
Tmem60	5	20886193	20886913	-0.455994	208.904	1.05483	3	2667.8	7188
Rsbn1l	5	20896028	20951820	-0.455994	105.497	4.42036	12	2667.8	7188
A630072M18Rik	5	20951580	20956487	-0.455994	80.6407	0.508854	2	2667.8	7188
Ptpn12	5	20987372	21029889	-0.455994	134.432	6.48637	20	2667.8	7188
Gsap	5	21186320	21290642	-0.455994	134.926	11.278	34	2667.8	7188
Ccdc146	5	21293272	21399870	-0.455994	113.465	9.20651	25	2667.8	7188
Fgl2	5	21372711	21375966	-0.455994	123.66	1.86757	5	2667.8	7188
Fam185a	5	21425131	21480447	-0.455994	121.784	3.53278	10	2667.8	7188
Fbxl13	5	21483915	21645558	-0.455994	99.7712	11.9075	33	2667.8	7188
Lrrc17	5	21543603	21575401	-0.455994	120.372	2.93754	9	2667.8	7188
Armc10	5	21645904	21661670	-0.455994	124.909	2.41298	6	2667.8	7188
Napepld	5	21665174	21683479	-0.455994	135.134	2.29492	6	2667.8	7188
Pmpcb	5	21737136	21757071	-0.455994	152.745	4.26862	13	2667.8	7188
Dnajc2	5	21757281	21785079	-0.455994	175.81	4.09132	14	2667.8	7188
Psmc2	5	21786665	21803744	-0.455994	135.653	3.58423	11	2667.8	7188
Slc26a5	5	21811123	21847372	-0.455994	131.135	5.62489	18	2667.8	7188
Reln	5	21885430	22344292	-0.455994	94.6736	27.972	73	2667.8	7188
Orc5	5	22487103	22550286	-0.455994	110.093	5.31288	16	2667.8	7188
Gm15421	5	22528939	22529089	-0.455994	128.833	0.340378	1	2667.8	7188
A930003O13Rik	5	22746304	22746943	-0.455994	101.757	0.723473	2	2667.8	7188
Lhfpl3	5	22746304	23273438	-0.455994	64.3908	7.89778	17	2667.8	7188
5031425E22Rik	5	23432913	23433393	-0.455994	58.7235	0.722043	2	2667.8	7188
Kmt2e	5	23450210	23503079	-0.455994	137.069	10.7091	32	2667.8	7188
Srpk2	5	23507507	23616404	-0.455994	99.7435	6.36979	19	2667.8	7188
Pus7	5	23741787	23778474	-0.455994	121.181	4.83652	16	2667.8	7188
Rint1	5	23787770	23819603	-0.455994	119.249	5.27324	15	2667.8	7188
Tomm7	5	23839729	23844081	-0.455994	172.528	0.954099	3	2667.8	7188
2700038G22Rik	5	23852186	23852336	-0.455994	187.913	0.34399	1	2667.8	7188
Snord93	5	23852186	23852336	-0.455994	187.913	0.34399	1	2667.8	7188
Fam126a	5	23915355	24000025	-0.455994	107.162	5.63558	15	2667.8	7188
Klhl7	5	24100662	24159767	-0.455994	127.939	3.95134	12	2667.8	7188
Nupl2	5	24167333	24182491	-0.455994	144.836	2.5326	7	2667.8	7188
Mir684-1	5	24257521	24257671	-0.455994	301.113	0.108989	1	2667.8	7188
Kcnh2	5	24319953	24333093	-0.455994	83.7176	5.93395	16	2667.8	7188
Nos3	5	24364798	24384017	-0.455994	99.6608	8.55457	25	2667.8	7188
Atg9b	5	24385180	24391942	-0.455994	90.7823	4.36383	15	2667.8	7188
Abcb8	5	24394445	24409425	-0.455994	93.8665	5.56562	16	2667.8	7188
Asic3	5	24413679	24417561	-0.455994	124.018	3.8606	11	2667.8	7188
Cdk5	5	24419328	24423526	-0.455994	135.646	3.46287	12	2667.8	7188
Slc4a2	5	24427520	24440771	-0.455994	102.401	7.93283	22	2667.8	7188
Fastk	5	24441116	24444339	-0.455994	84.5683	3.04684	9	2667.8	7188
Tmub1	5	24446143	24447154	-0.455994	122.033	1.31207	4	2667.8	7188
Agap3	5	24476316	24501619	-0.455994	106.732	5.67974	16	2667.8	7188
Gbx1	5	24504563	24526320	-0.455994	40.3301	1.48472	4	2667.8	7188
Asb10	5	24533625	24540970	-0.455994	87.6683	2.48377	7	2667.8	7188
Iqca1l	5	24543531	24549503	-0.455994	121.779	3.39374	10	2667.8	7188
Abcf2	5	24565813	24574392	-0.455994	128.001	3.40496	12	2667.8	7188
Chpf2	5	24587988	24594029	-0.455994	89.5222	5.12838	13	2667.8	7188
Mir671	5	24591939	24592239	-0.455994	53.3067	0.425589	1	2667.8	7188
Smarcd3	5	24592686	24601878	-0.455994	105.046	3.67143	12	2667.8	7188
1700022A21Rik	5	24647668	24648868	-0.455994	154.292	1.72143	4	2667.8	7188
Nub1	5	24689331	24709197	-0.455994	120.595	4.03705	13	2667.8	7188
Wdr86	5	24712542	24730381	-0.455994	71.597	2.34701	7	2667.8	7188
Crygn	5	24751000	24757892	-0.455994	75.1878	1.36867	4	2667.8	7188
Rheb	5	24803619	24817854	-0.455994	157.773	1.94788	6	2667.8	7188
Prkag2	5	24863780	25100126	-0.455994	80.5882	8.32133	23	2667.8	7188
2900005J15Rik	5	25101920	25102400	-0.455994	120.39	0.800941	2	2667.8	7188
Galntl5	5	25186080	25220213	-0.455994	133.495	2.61051	8	2667.8	7188
Galnt11	5	25222819	25265434	-0.455994	107.851	4.69084	13	2667.8	7188
Kmt2c	5	25273621	25443923	-0.455994	143.382	26.777	77	2667.8	7188
4831440E17Rik	5	25504382	25504532	-0.455994	90.9733	0.328593	1	2667.8	7188
Cct8l1	5	25516257	25518057	-0.455994	129.803	2.61809	7	2667.8	7188
Xrcc2	5	25692049	25705756	-0.455994	149.888	1.87106	5	2667.8	7188
Actr3b	5	25798382	25849957	-0.455994	104.461	4.55774	13	2667.8	7188
Gm5862	5	26018388	26022941	-0.455994	710.623	1.23397	5	2667.8	7188
Speer4a	5	26034914	26039533	-0.455994	760.171	1.38342	5	2667.8	7188
Gm10471	5	26084636	26089187	-0.455994	807.134	1.13435	5	2667.8	7188
5031410I06Rik	5	26101679	26104202	-0.455994	1053.39	0.566266	2	2667.8	7188
Gm10220	5	26116836	26121280	-0.455994	854.646	1.15456	5	2667.8	7188
Gm7361	5	26257710	26262219	-0.455994	641.925	1.27059	5	2667.8	7188
4930584F24Rik	5	26460159	26493373	-0.455994	96.2268	2.17753	6	2667.8	7188
Dpp6	5	26817997	27725797	-0.455994	91.3827	20.9573	54	2667.8	7188
Speer4b	5	27496924	27501417	-0.455994	571.992	1.21703	5	2667.8	7188
Paxip1	5	27742404	27788829	-0.455994	104.943	6.38297	20	2667.8	7188
Htr5a	5	27842398	27851099	-0.455994	92.2345	1.64119	4	2667.8	7188
Insig1	5	28071615	28076864	-0.455994	142.182	1.48799	5	2667.8	7188
En2	5	28166974	28170456	-0.455994	76.6182	0.634171	2	2667.8	7188
Cnpy1	5	28203326	28210066	-0.455994	92.9203	1.93906	6	2667.8	7188
Rbm33	5	28331059	28413651	-0.455994	98.6875	6.8911	21	2667.8	7188
Shh	5	28458368	28466791	-0.455994	81.3367	1.04255	3	2667.8	7188
9530036O11Rik	5	28538516	28719268	-0.455994	273.344	1.81185	5	2667.8	7188
Rnf32	5	29197922	29225346	-0.455994	98.7307	3.21929	9	2667.8	7188
Lmbr1	5	29233014	29378218	-0.455994	81.7037	8.49448	23	2667.8	7188
Nom1	5	29434619	29451235	-0.455994	116.667	5.09358	14	2667.8	7188
Mnx1	5	29473809	29477786	-0.455994	57.221	1.49266	4	2667.8	7188
Gm6083	5	29538147	29538627	-0.455994	278.521	0.655954	2	2667.8	7188
Ube3c	5	29569456	29674603	-0.455994	106.685	8.68877	26	2667.8	7188
Gm5129	5	29735605	29735965	-0.455994	86.1667	0.430892	1	2667.8	7188
Dnajb6	5	29735605	29766419	-0.455994	124.203	3.63767	11	2667.8	7188
Il6	5	30013110	30019583	-0.455994	137.103	1.67768	5	2667.8	7188
Tyms	5	30061033	30073573	-0.455994	159.927	1.92935	7	2667.8	7188
Garem2	5	30108291	30117313	-0.455994	80.9914	3.07248	8	2667.8	7188
Hadha	5	30119766	30154974	-0.455994	119.835	6.61452	20	2667.8	7188
Hadhb	5	30163619	30184129	-0.455994	164.322	2.90789	10	2667.8	7188
Adgrf3	5	30193458	30205719	-0.455994	91.5888	5.23968	16	2667.8	7188
Selenoi	5	30247406	30267009	-0.455994	158.293	2.84348	9	2667.8	7188
Drc1	5	30281408	30366581	-0.455994	84.0531	5.33988	17	2667.8	7188
Otof	5	30367829	30461818	-0.455994	81.9981	16.3101	50	2667.8	7188
1700001C02Rik	5	30466056	30484059	-0.455994	44.6048	2.06415	5	2667.8	7188
Cib4	5	30487398	30545811	-0.455994	86.1606	2.04276	6	2667.8	7188
Kcnk3	5	30621883	30622843	-0.455994	68.6949	1.38928	4	2667.8	7188
Mir5625	5	30647969	30648119	-0.455994	59.5733	0.279622	1	2667.8	7188
Slc35f6	5	30647969	30657852	-0.455994	75.0255	2.39443	7	2667.8	7188
Cenpa	5	30666980	30673479	-0.455994	100.172	1.18004	4	2667.8	7188
Dpysl5	5	30745175	30796338	-0.455994	92.012	4.66813	14	2667.8	7188
Mapre3	5	30861753	30865221	-0.455994	126.027	1.74748	6	2667.8	7188
Tmem214	5	30870567	30876846	-0.455994	103.494	4.94764	15	2667.8	7188
Agbl5	5	30890152	30905714	-0.455994	101.738	5.0481	16	2667.8	7188
Ost4	5	30907379	30907739	-0.455994	105.497	0.428313	1	2667.8	7188
Emilin1	5	30913838	30920962	-0.455994	79.1786	5.64648	15	2667.8	7188
Khk	5	30921870	30931063	-0.455994	103.202	2.60384	8	2667.8	7188
Cgref1	5	30933438	30935979	-0.455994	126.494	1.3991	5	2667.8	7188
Abhd1	5	30950058	30955184	-0.455994	130.415	3.08377	9	2667.8	7188
Preb	5	30952844	30960157	-0.455994	124.475	5.62939	17	2667.8	7188
Tcf23	5	30968767	30973684	-0.455994	104.275	1.05565	3	2667.8	7188
Slc5a6	5	31036759	31048773	-0.455994	124.783	5.26726	16	2667.8	7188
Atraid	5	31048623	31054374	-0.455994	164.524	2.23566	7	2667.8	7188
Cad	5	31054904	31078203	-0.455994	103.013	15.8951	44	2667.8	7188
Slc30a3	5	31086723	31096558	-0.455994	85.9192	4.36891	13	2667.8	7188
Dnajc5g	5	31108855	31111186	-0.455994	149.878	1.27532	4	2667.8	7188
Trim54	5	31116872	31137544	-0.455994	76.0352	3.70241	10	2667.8	7188
Ucn	5	31138101	31138341	-0.455994	48.1667	0.410743	1	2667.8	7188
Mpv17	5	31141724	31154299	-0.455994	101.681	2.67495	9	2667.8	7188
Gtf3c2	5	31157537	31174531	-0.455994	119.953	6.29073	18	2667.8	7188
Eif2b4	5	31187579	31193067	-0.455994	110.543	4.36026	13	2667.8	7188
Snx17	5	31193343	31198473	-0.455994	132.754	4.72155	14	2667.8	7188
Zfp513	5	31199313	31201654	-0.455994	105.137	1.94595	6	2667.8	7188
Ppm1g	5	31203061	31220361	-0.455994	96.7434	3.22632	11	2667.8	7188
Nrbp1	5	31240652	31251136	-0.455994	133.99	6.04525	18	2667.8	7188
Krtcap3	5	31251709	31253007	-0.455994	123.557	1.48026	5	2667.8	7188
Ift172	5	31253288	31291052	-0.455994	113.596	15.1299	46	2667.8	7188
Fndc4	5	31293377	31295392	-0.455994	95.392	1.4408	5	2667.8	7188
Gckr	5	31297558	31327128	-0.455994	118.431	6.51207	20	2667.8	7188
Zfp512	5	31452471	31480283	-0.455994	102.608	4.72045	15	2667.8	7188
4930548H24Rik	5	31485875	31488229	-0.455994	115.648	1.65113	6	2667.8	7188
Gpn1	5	31494737	31510930	-0.455994	137.676	4.23678	14	2667.8	7188
Supt7l	5	31515614	31522965	-0.455994	91.4049	1.83083	4	2667.8	7188
Slc4a1ap	5	31526992	31553852	-0.455994	123.087	5.26425	16	2667.8	7188
Mrpl33	5	31613920	31622460	-0.455994	102.838	1.33035	4	2667.8	7188
Rbks	5	31624448	31697614	-0.455994	98.1097	4.54961	12	2667.8	7188
Babam2	5	31701797	32084671	-0.455994	83.3782	8.81273	22	2667.8	7188
Fosl2	5	32146769	32153229	-0.455994	66.9426	1.53558	4	2667.8	7188
Plb1	5	32247439	32364298	-0.455994	128.036	17.3074	58	2667.8	7188
Ppp1cb	5	32459290	32491066	-0.455994	114.246	3.12096	9	2667.8	7188
Yes1	5	32611213	32684774	-0.455994	114.852	5.71878	15	2667.8	7188
Pisd	5	32737221	32785640	-0.455994	84.7651	3.75527	11	2667.8	7188
Prr14l	5	32793501	32844518	-0.455994	195.483	9.92811	27	2667.8	7188
Depdc5	5	32864579	32991129	-0.455994	133.05	13.8986	43	2667.8	7188
Ywhah	5	33026507	33027227	-0.455994	219.927	1.08137	3	2667.8	7188
Slc5a1	5	33104403	33161009	-0.455994	110.645	5.61608	16	2667.8	7188
Spon2	5	33214439	33217471	-0.455994	82.1282	2.0145	5	2667.8	7188
Ctbp1	5	33248472	33267079	-0.455994	83.4146	2.85372	8	2667.8	7188
Maea	5	33335520	33372373	-0.455994	93.4493	3.33155	10	2667.8	7188
Uvssa	5	33379172	33414903	-0.455994	111.069	4.12049	13	2667.8	7188
Nkx1-1	5	33431074	33431224	-0.455994	41.02	0.28835	1	2667.8	7188
Fam53a	5	33600543	33614700	-0.455994	79.4992	2.2293	6	2667.8	7188
Slbp	5	33640749	33652589	-0.455994	120.004	2.81473	8	2667.8	7188
Tmem129	5	33653069	33657844	-0.455994	86.7229	2.09663	6	2667.8	7188
Tacc3	5	33661182	33672073	-0.455994	214.143	4.39336	13	2667.8	7188
Fgfr3	5	33722369	33735606	-0.455994	104.358	6.23975	17	2667.8	7188
Letm1	5	33742517	33778697	-0.455994	105.923	5.1139	15	2667.8	7188
Nsd2	5	33843198	33895220	-0.455994	122.981	8.12395	24	2667.8	7188
Nelfa	5	33898696	33936249	-0.455994	84.2084	4.58815	12	2667.8	7188
Mir7024	5	33898696	33899120	-0.455994	125.984	0.723359	2	2667.8	7188
Gm1673	5	33983436	33984989	-0.455994	75.2417	0.779549	3	2667.8	7188
Nat8l	5	33998330	34001202	-0.455994	90.1015	1.18262	3	2667.8	7188
Poln	5	34007378	34168338	-0.455994	133.783	11.9402	36	2667.8	7188
4930557J02Rik	5	34118851	34133209	-0.455994	167.415	1.78975	5	2667.8	7188
Haus3	5	34153918	34168338	-0.455994	192.528	2.86146	8	2667.8	7188
Mxd4	5	34176949	34184387	-0.455994	73.3364	1.38418	4	2667.8	7188
Zfyve28	5	34195913	34288177	-0.455994	73.5399	7.27751	19	2667.8	7188
Rnf4	5	34342584	34351424	-0.455994	148.41	2.53442	8	2667.8	7188
Fam193a	5	34410590	34485759	-0.455994	116.319	7.66365	23	2667.8	7188
Tnip2	5	34496637	34503741	-0.455994	126.941	2.23462	6	2667.8	7188
Sh3bp2	5	34551509	34562546	-0.455994	103.377	4.3234	14	2667.8	7188
Add1	5	34601320	34630529	-0.455994	117.38	5.25599	15	2667.8	7188
Mfsd10	5	34633835	34636799	-0.455994	107.725	3.55852	11	2667.8	7188
Nop14	5	34638510	34658061	-0.455994	121.522	5.20124	15	2667.8	7188
Grk4	5	34660795	34755228	-0.455994	100.113	6.11132	19	2667.8	7188
Htt	5	34782692	34908857	-0.455994	127.353	22.1586	64	2667.8	7188
Msantd1	5	34917574	34923623	-0.455994	76.2606	0.737878	3	2667.8	7188
Rgs12	5	34964854	35031961	-0.455994	95.1187	8.61407	25	2667.8	7188
Mir3097	5	35021066	35021306	-0.455994	89.0667	0.409962	1	2667.8	7188
Hgfac	5	35041562	35048367	-0.455994	86.008	4.93497	14	2667.8	7188
Dok7	5	35064328	35087180	-0.455994	73.6289	3.5307	10	2667.8	7188
Lrpap1	5	35093264	35105704	-0.455994	81.305	2.16179	8	2667.8	7188
Adra2c	5	35280060	35281935	-0.455994	86.1747	1.79321	5	2667.8	7188
E130018O15Rik	5	35382211	35382931	-0.455994	114.045	1.18248	3	2667.8	7188
Hmx1	5	35389379	35389529	-0.455994	67.8333	0.315309	1	2667.8	7188
Cpz	5	35502327	35519156	-0.455994	71.8903	3.69687	11	2667.8	7188
Trmt44	5	35557819	35575101	-0.455994	87.9071	4.60176	13	2667.8	7188
4931431C16Rik	5	35583122	35588854	-0.455994	119.309	1.94556	5	2667.8	7188
Acox3	5	35583122	35611584	-0.455994	113.622	6.89967	21	2667.8	7188
Htra3	5	35652918	35679144	-0.455994	82.6928	3.2487	10	2667.8	7188
Sh3tc1	5	35697258	35724124	-0.455994	74.8709	7.46106	23	2667.8	7188
Ablim2	5	35798403	35883421	-0.455994	85.5062	6.67731	20	2667.8	7188
Afap1	5	35935496	35999771	-0.455994	79.1891	5.22895	16	2667.8	7188
Sorcs2	5	36019269	36397799	-0.455994	77.1162	13.5435	39	2667.8	7188
Psapl1	5	36204040	36206293	-0.455994	111.806	2.98828	8	2667.8	7188
2210406O10Rik	5	36456297	36464842	-0.455994	96.8449	0.557623	2	2667.8	7188
Grpel1	5	36465133	36471408	-0.455994	119.686	1.50575	4	2667.8	7188
Tada2b	5	36475925	36483981	-0.455994	97.0165	2.02372	5	2667.8	7188
Ccdc96	5	36484592	36488179	-0.455994	157.281	4.42016	11	2667.8	7188
Tbc1d14	5	36492990	36584862	-0.455994	89.309	7.04874	20	2667.8	7188
D5Ertd579e	5	36602592	36672941	-0.455994	152.145	7.87678	23	2667.8	7188
Bloc1s4	5	36748570	36748690	-0.455994	48.9083	0.284598	1	2667.8	7188
Man2b2	5	36807072	36830625	-0.455994	68.5782	6.75137	19	2667.8	7188
Ppp2r2c	5	36922925	36952675	-0.455994	106.887	2.56363	7	2667.8	7188
Wfs1	5	36966814	36982294	-0.455994	100.152	4.49709	12	2667.8	7188
Jakmip1	5	37085313	37142884	-0.455994	94.6046	6.41467	19	2667.8	7188
Gm1043	5	37187034	37192911	-0.455994	71.5768	0.620325	2	2667.8	7188
Crmp1	5	37245986	37291221	-0.455994	99.8397	4.84674	15	2667.8	7188
Evc	5	37300317	37333073	-0.455994	83.119	6.34514	20	2667.8	7188
Evc2	5	37338516	37424721	-0.455994	72.6863	6.84225	21	2667.8	7188
Stk32b	5	37448601	37716819	-0.455994	49.9996	6.85284	17	2667.8	7188
Cytl1	5	37735477	37739312	-0.455994	81.021	1.26114	4	2667.8	7188
Msx1	5	37821238	37824338	-0.455994	67.652	1.70076	5	2667.8	7188
Msx1os	5	37821238	37822808	-0.455994	77.6357	1.10794	3	2667.8	7188
Stx18	5	38039294	38136376	-0.455994	104.734	4.7002	13	2667.8	7188
Nsg1	5	38138651	38159060	-0.455994	78.3696	1.9742	5	2667.8	7188
Zbtb49	5	38200614	38216641	-0.455994	77.7138	3.24842	9	2667.8	7188
Lyar	5	38224615	38234177	-0.455994	104.733	2.24867	8	2667.8	7188
Tmem128	5	38260356	38267287	-0.455994	135.79	1.07099	4	2667.8	7188
Otop1	5	38277385	38302928	-0.455994	92.7056	3.30953	10	2667.8	7188
Drd5	5	38319630	38322352	-0.455994	138.38	3.68529	9	2667.8	7188
Slc2a9	5	38351029	38483399	-0.455994	51.2999	7.08066	18	2667.8	7188
Wdr1	5	38527768	38561259	-0.455994	95.4645	4.56412	14	2667.8	7188
Zfp518b	5	38671391	38674871	-0.455994	158.794	5.29659	13	2667.8	7188
Clnk	5	38706563	38862290	-0.455994	109.633	8.0388	24	2667.8	7188
Hs3st1	5	39614342	39615422	-0.455994	84.886	1.56268	4	2667.8	7188
Rab28	5	41625725	41708001	-0.455994	56.5734	3.27843	9	2667.8	7188
Nkx3-2	5	41761608	41762208	-0.455994	62.6616	0.896148	2	2667.8	7188
Bod1l	5	41788769	41838221	-0.455994	149.156	15.3626	45	2667.8	7188
Gm16223	5	42067898	42214668	-0.455994	71.668	1.46489	3	2667.8	7188
Gm7854	5	43235263	43235413	-0.455994	53.52	0.358501	1	2667.8	7188
Cpeb2	5	43235263	43285951	-0.455994	104.333	4.77008	13	2667.8	7188
C1qtnf7	5	43515889	43616294	-0.455994	80.8559	2.46691	6	2667.8	7188
Cc2d2a	5	43668596	43740879	-0.455994	122.485	11.3167	37	2667.8	7188
Fbxl5	5	43745246	43773546	-0.455994	127.393	3.83697	13	2667.8	7188
Bst1	5	43818889	43842108	-0.455994	113.905	3.19167	10	2667.8	7188
Cd38	5	43868817	43910400	-0.455994	95.145	3.0141	9	2667.8	7188
Fgfbp1	5	43979159	43979999	-0.455994	148.676	1.24415	3	2667.8	7188
Prom1	5	43995015	44101895	-0.455994	110.323	10.1144	32	2667.8	7188
Tapt1	5	44176946	44218288	-0.455994	112.694	5.1021	14	2667.8	7188
Ldb2	5	44476492	44799435	-0.455994	57.6476	5.22725	13	2667.8	7188
4930431F12Rik	5	44967767	44967917	-0.455994	59.2333	0.257602	1	2667.8	7188
D5Ertd615e	5	45154947	45169609	-0.455994	118.512	0.921923	3	2667.8	7188
Qdpr	5	45434534	45447651	-0.455994	96.9598	1.81692	6	2667.8	7188
Clrn2	5	45453756	45464010	-0.455994	129.22	1.38703	3	2667.8	7188
Lap3	5	45495102	45512094	-0.455994	121.855	4.12569	12	2667.8	7188
Med28	5	45520349	45525223	-0.455994	134.223	1.36221	4	2667.8	7188
Fam184b	5	45530692	45639285	-0.455994	66.5107	7.89196	21	2667.8	7188
9630001P10Rik	5	45639045	45639285	-0.455994	43.7833	0.403584	1	2667.8	7188
Ncapg	5	45669987	45699964	-0.455994	141.797	6.94884	20	2667.8	7188
Lcorl	5	45698784	45795384	-0.455994	112.147	7.22946	18	2667.8	7188
Gm3414	5	45727487	45727637	-0.455994	176.147	0.326196	1	2667.8	7188
Slit2	5	47985008	48304299	-0.455994	94.3347	15.26	42	2667.8	7188
Pacrgl	5	48374130	48388190	-0.455994	140.972	2.42989	8	2667.8	7188
Kcnip4	5	48390841	49285355	-0.455994	47.7417	9.53315	19	2667.8	7188
5730480H06Rik	5	48395945	48409889	-0.455994	103.382	1.88437	5	2667.8	7188
Adgra3	5	49960232	50058615	-0.455994	99.7069	8.45852	24	2667.8	7188
Ppargc1a	5	51455645	51553980	-0.455994	110.725	8.47754	24	2667.8	7188
Dhx15	5	52150598	52190374	-0.455994	112.959	5.24053	15	2667.8	7188
Sod3	5	52367952	52369512	-0.455994	102.634	1.9936	6	2667.8	7188
Ccdc149	5	52375102	52435775	-0.455994	88.5925	5.28557	14	2667.8	7188
Lgi2	5	52537950	52564060	-0.455994	128.784	2.79955	9	2667.8	7188
8030423F21Rik	5	52609690	52610170	-0.455994	144.049	0.768848	2	2667.8	7188
Sepsecs	5	52643774	52669095	-0.455994	127.555	3.32758	10	2667.8	7188
Pi4k2b	5	52741662	52767788	-0.455994	123.375	3.63092	11	2667.8	7188
Zcchc4	5	52783031	52823711	-0.455994	116.885	4.53416	13	2667.8	7188
Anapc4	5	52834207	52866626	-0.455994	154.453	8.79226	27	2667.8	7188
Slc34a2	5	53058120	53069670	-0.455994	119.173	3.21929	11	2667.8	7188
Sel1l3	5	53107983	53200485	-0.455994	97.841	9.13055	25	2667.8	7188
Smim20	5	53267144	53277974	-0.455994	151.523	0.932095	3	2667.8	7188
Rbpj	5	53555762	53653641	-0.455994	159.188	4.81093	15	2667.8	7188
Cckar	5	53699707	53707360	-0.455994	106.264	2.40958	6	2667.8	7188
Tbc1d19	5	53809718	53903428	-0.455994	127.102	6.90929	23	2667.8	7188
Stim2	5	54053320	54118809	-0.455994	110.289	5.35458	15	2667.8	7188
Gm10440	5	54356106	54358450	-0.455994	205.811	2.55512	7	2667.8	7188
4932441J04Rik	5	57608558	57609158	-0.455994	350.701	0.649118	2	2667.8	7188
Pcdh7	5	57719070	58129402	-0.455994	90.5795	7.28687	18	2667.8	7188
G6pd2	5	61808839	61810519	-0.455994	158.509	2.51095	6	2667.8	7188
Arap2	5	62604222	62749704	-0.455994	118.219	13.9625	40	2667.8	7188
Nwd2	5	63650134	63809591	-0.455994	128.731	12.0395	31	2667.8	7188
0610040J01Rik	5	63896376	63898888	-0.455994	96.1741	1.56577	5	2667.8	7188
Rell1	5	63924684	63938038	-0.455994	132.965	1.73615	5	2667.8	7188
Pgm1	5	64092945	64127887	-0.455994	106.237	5.04967	15	2667.8	7188
Tbc1d1	5	64173447	64345457	-0.455994	87.9762	9.11687	25	2667.8	7188
Klf3	5	64816711	64829186	-0.455994	117.11	2.09571	6	2667.8	7188
Tlr1	5	64924810	64927330	-0.455994	273.074	3.153	9	2667.8	7188
Tlr6	5	64953106	64955626	-0.455994	246.184	3.53912	9	2667.8	7188
Fam114a1	5	64979708	65040801	-0.455994	129.639	5.16113	14	2667.8	7188
Tmem156	5	65072192	65091570	-0.455994	118.766	2.2647	6	2667.8	7188
Klhl5	5	65131345	65167058	-0.455994	122.18	4.79886	13	2667.8	7188
Wdr19	5	65199666	65258217	-0.455994	138.708	10.9238	34	2667.8	7188
Rfc1	5	65263043	65313054	-0.455994	133.43	7.14968	23	2667.8	7188
Klb	5	65348403	65383742	-0.455994	130.755	5.39701	13	2667.8	7188
Rpl9	5	65388535	65390494	-0.455994	214.613	1.15922	4	2667.8	7188
Lias	5	65391560	65408853	-0.455994	150.512	3.39767	10	2667.8	7188
Ugdh	5	65413918	65427615	-0.455994	147.25	3.82226	11	2667.8	7188
Smim14	5	65450330	65468489	-0.455994	73.2138	1.22557	4	2667.8	7188
Ube2k	5	65537424	65594971	-0.455994	121.104	2.77277	8	2667.8	7188
Pds5a	5	65615251	65696949	-0.455994	126.913	10.5611	32	2667.8	7188
N4bp2	5	65790118	65826686	-0.455994	128.079	7.53503	22	2667.8	7188
Rhoh	5	65892374	65895591	-0.455994	133.229	3.74179	10	2667.8	7188
Chrna9	5	65967388	65977275	-0.455994	114.096	2.21411	7	2667.8	7188
9130230L23Rik	5	65988223	66004344	-0.455994	120.979	1.1142	3	2667.8	7188
Rbm47	5	66019200	66027293	-0.455994	99.4106	2.70543	7	2667.8	7188
Nsun7	5	66260905	66297913	-0.455994	106.27	5.44426	14	2667.8	7188
Apbb2	5	66302504	66462166	-0.455994	97.8465	7.9422	21	2667.8	7188
Uchl1os	5	66676215	66676500	-0.455994	138.909	0.338425	1	2667.8	7188
Uchl1	5	66676215	66686944	-0.455994	137.138	2.28708	7	2667.8	7188
Limch1	5	66745866	67054307	-0.455994	82.2156	11.2033	33	2667.8	7188
Phox2b	5	67096443	67099000	-0.455994	54.2743	0.958755	3	2667.8	7188
Tmem33	5	67260678	67287071	-0.455994	95.0645	3.42529	10	2667.8	7188
Slc30a9	5	67315640	67354643	-0.455994	140.455	5.21181	16	2667.8	7188
Bend4	5	67398222	67418038	-0.455994	71.2071	2.41124	6	2667.8	7188
C330024D21Rik	5	67466876	67470890	-0.455994	162.4	1.13717	4	2667.8	7188
Shisa3	5	67611014	67611494	-0.455994	123.074	0.452821	2	2667.8	7188
Atp8a1	5	67622556	67847240	-0.455994	99.3056	15.0876	43	2667.8	7188
Grxcr1	5	68031847	68166300	-0.455994	90.3071	2.85911	7	2667.8	7188
Kctd8	5	69110324	69340836	-0.455994	58.473	3.51067	7	2667.8	7188
Yipf7	5	69516996	69541223	-0.455994	54.2378	1.64216	5	2667.8	7188
Guf1	5	69558149	69571771	-0.455994	128.288	5.45057	16	2667.8	7188
Gnpda2	5	69575831	69589841	-0.455994	99.2144	2.0218	6	2667.8	7188
Gabrg1	5	70753975	70842226	-0.455994	64.3996	4.88013	13	2667.8	7188
Gabra2	5	70961769	71094626	-0.455994	68.3274	5.40447	13	2667.8	7188
Cox7b2	5	71442936	71443176	-0.455994	117.537	0.3695	1	2667.8	7188
Gabra4	5	71571660	71657855	-0.455994	96.7997	4.80798	12	2667.8	7188
Gabrb1	5	71699964	72136816	-0.455994	71.9591	5.88583	14	2667.8	7188
Commd8	5	72159792	72168170	-0.455994	114.468	1.53749	6	2667.8	7188
Atp10d	5	72227632	72298860	-0.455994	129.092	8.39371	25	2667.8	7188
Corin	5	72301462	72504464	-0.455994	72.7493	11.0884	30	2667.8	7188
Nfxl1	5	72514123	72559319	-0.455994	134.613	6.9735	22	2667.8	7188
Zar1	5	72577210	72578531	-0.455994	192.088	0.949005	3	2667.8	7188
Slc10a4l	5	72582403	72586408	-0.455994	255.803	0.802352	2	2667.8	7188
Cnga1	5	72604101	72619124	-0.455994	160.322	3.95647	11	2667.8	7188
Nipal1	5	72647819	72668261	-0.455994	119.575	3.48438	9	2667.8	7188
Txk	5	72696514	72752745	-0.455994	108.907	4.72215	16	2667.8	7188
Tec	5	72756246	72823643	-0.455994	128.93	5.92844	18	2667.8	7188
Slain2	5	72941245	72976089	-0.455994	125.081	3.2433	9	2667.8	7188
Slc10a4	5	73007060	73012390	-0.455994	180.927	1.86418	5	2667.8	7188
Fryl	5	73021987	73168306	-0.455994	113.385	21.702	63	2667.8	7188
Ociad1	5	73294227	73313520	-0.455994	145.076	2.52739	8	2667.8	7188
Ociad2	5	73323715	73335911	-0.455994	129.747	1.81257	6	2667.8	7188
Cwh43	5	73406292	73453146	-0.455994	108.033	5.73225	17	2667.8	7188
Dcun1d4	5	73481000	73557718	-0.455994	112.483	4.58687	13	2667.8	7188
Lrrc66	5	73607070	73630007	-0.455994	136.972	5.09015	12	2667.8	7188
Sgcb	5	73635278	73644495	-0.455994	130.46	2.17322	6	2667.8	7188
Spata18	5	73651538	73679410	-0.455994	134.003	4.0134	13	2667.8	7188
Usp46	5	74001995	74037132	-0.455994	78.2803	3.87628	10	2667.8	7188
Dancr	5	74093559	74094395	-0.455994	154.23	0.943473	3	2667.8	7188
Snora26	5	74093559	74093709	-0.455994	111.813	0.355422	1	2667.8	7188
Rasl11b	5	74195400	74198583	-0.455994	101.085	1.85872	5	2667.8	7188
Scfd2	5	74206258	74531679	-0.455994	59.0195	8.45114	20	2667.8	7188
Fip1l1	5	74535629	74596031	-0.455994	130.611	5.8809	20	2667.8	7188
Lnx1	5	74595021	74685830	-0.455994	86.7521	6.58518	17	2667.8	7188
Gm6116	5	74956772	74966178	-0.455994	139.529	1.33138	4	2667.8	7188
Chic2	5	75006647	75027447	-0.455994	114.782	2.21308	6	2667.8	7188
Gsx2	5	75076895	75077045	-0.455994	59.0333	0.136366	1	2667.8	7188
Pdgfra	5	75162176	75195145	-0.455994	131.181	7.87515	22	2667.8	7188
Mir7025	5	75176642	75176882	-0.455994	84.9833	0.404375	1	2667.8	7188
Kit	5	75574994	75654598	-0.455994	115.177	8.24785	22	2667.8	7188
Kdr	5	75934307	75978194	-0.455994	142.773	9.76181	30	2667.8	7188
Srd5a3	5	76147636	76154831	-0.455994	110.301	1.79695	5	2667.8	7188
Tmem165	5	76199336	76208607	-0.455994	123.552	1.47491	5	2667.8	7188
Clock	5	76216667	76266882	-0.455994	142.121	6.68622	20	2667.8	7188
Gm7467	5	76305059	76305539	-0.455994	124.713	0.759415	2	2667.8	7188
Pdcl2	5	76312401	76331074	-0.455994	109.067	1.92654	6	2667.8	7188
4930432L08Rik	5	76335753	76340855	-0.455994	144.493	1.05319	3	2667.8	7188
Nmu	5	76335753	76363732	-0.455994	149.955	2.425	8	2667.8	7188
Exoc1	5	76532705	76569813	-0.455994	128.906	5.47897	16	2667.8	7188
Cep135	5	76591724	76640992	-0.455994	138.904	7.62508	23	2667.8	7188
C530008M17Rik	5	76840621	76870716	-0.455994	77.551	5.15713	16	2667.8	7188
Aasdh	5	76875982	76902151	-0.455994	115.56	5.563	17	2667.8	7188
Ppat	5	76915186	76951139	-0.455994	115.16	4.20208	12	2667.8	7188
Paics	5	76951736	76966850	-0.455994	124.272	3.09827	9	2667.8	7188
Srp72	5	76974687	76998399	-0.455994	142.105	4.79207	16	2667.8	7188
Arl9	5	77003986	77009528	-0.455994	134.205	1.43379	4	2667.8	7188
1700112J05Rik	5	77006432	77016694	-0.455994	95.6797	1.90772	5	2667.8	7188
Thegl	5	77016094	77061314	-0.455994	93.9151	3.63331	10	2667.8	7188
Hopx	5	77087686	77095056	-0.455994	69.9311	0.508587	2	2667.8	7188
Spink2	5	77205311	77211412	-0.455994	120.923	1.31846	4	2667.8	7188
Rest	5	77268021	77282840	-0.455994	107.368	4.8124	13	2667.8	7188
Noa1	5	77294337	77309361	-0.455994	96.5817	2.43274	8	2667.8	7188
Polr2b	5	77313096	77349183	-0.455994	161.78	8.3373	24	2667.8	7188
Igfbp7	5	77349398	77407732	-0.455994	86.7428	2.56233	7	2667.8	7188
Adgrl3	5	81309961	81794353	-0.455994	66.5528	15.9409	38	2667.8	7188
Tecrl	5	83279156	83355005	-0.455994	76.9271	3.59244	12	2667.8	7188
Epha5	5	84059003	84416531	-0.455994	73.6553	9.45134	25	2667.8	7188
Cenpc1	5	86012231	86065395	-0.455994	132.929	6.11725	20	2667.8	7188
Stap1	5	86071776	86103789	-0.455994	128.778	2.97403	9	2667.8	7188
Uba6	5	86112598	86170634	-0.455994	127.136	9.5645	30	2667.8	7188
Gnrhr	5	86182117	86197863	-0.455994	101.103	2.2275	5	2667.8	7188
Tmprss11c	5	86231711	86282209	-0.455994	68.4619	4.66379	12	2667.8	7188
Tmprss11d	5	86303570	86373407	-0.455994	91.4708	4.2532	12	2667.8	7188
Tmprss11a	5	86411721	86468943	-0.455994	97.3222	4.07576	11	2667.8	7188
Tmprss11g	5	86487358	86518559	-0.455994	87.2285	3.91126	11	2667.8	7188
Tmprss11f	5	86523970	86591474	-0.455994	90.2002	4.52104	12	2667.8	7188
Tmprss11b	5	86660424	86676331	-0.455994	133.895	3.65845	10	2667.8	7188
Tmprss11e	5	86707232	86745842	-0.455994	96.5566	3.95324	11	2667.8	7188
Ythdc1	5	86815588	86835779	-0.455994	137.267	5.01717	16	2667.8	7188
Ugt2b34	5	86891160	86906974	-0.455994	136.662	3.15952	8	2667.8	7188
Ugt2b1	5	86917546	86926555	-0.455994	150.426	3.04317	8	2667.8	7188
Ugt2b35	5	87000831	87011577	-0.455994	206.211	2.95468	8	2667.8	7188
Ugt2b36	5	87066149	87092581	-0.455994	177.115	3.34208	9	2667.8	7188
Ugt2b5	5	87125171	87140363	-0.455994	285.901	2.35164	8	2667.8	7188
Ugt2b37	5	87240718	87254827	-0.455994	255.035	2.5511	8	2667.8	7188
Ugt2a3	5	87325418	87337222	-0.455994	143.468	2.72412	7	2667.8	7188
Ugt2b38	5	87410166	87424228	-0.455994	263.325	2.09834	7	2667.8	7188
Ugt2a1	5	87460350	87486806	-0.455994	120.652	4.73552	12	2667.8	7188
Ugt2a2	5	87460350	87475167	-0.455994	130.994	3.15	8	2667.8	7188
Sult1b1	5	87514879	87535129	-0.455994	89.5014	2.12103	7	2667.8	7188
Sult1d1	5	87555851	87566228	-0.455994	120.542	2.21687	7	2667.8	7188
Sult1e1	5	87576174	87590265	-0.455994	110.271	1.89916	6	2667.8	7188
Csn1s1	5	87667181	87681555	-0.455994	141.382	7.15774	24	2667.8	7188
Csn2	5	87694438	87698112	-0.455994	125.818	1.84841	5	2667.8	7188
Csn1s2a	5	87775721	87787793	-0.455994	122.007	3.54159	11	2667.8	7188
Csn1s2b	5	87809843	87824200	-0.455994	118.133	2.56468	9	2667.8	7188
Prr27	5	87835617	87846371	-0.455994	116.7	2.41321	7	2667.8	7188
Gm7337	5	87850474	87852445	-0.455994	91.4563	1.27281	5	2667.8	7188
Odam	5	87885646	87892756	-0.455994	114.863	2.93432	9	2667.8	7188
1700066N21Rik	5	87910572	87972874	-0.455994	132.584	8.51454	23	2667.8	7188
BC037156	5	87910572	87913103	-0.455994	159.051	0.886867	3	2667.8	7188
Csn3	5	87927544	87930192	-0.455994	111.609	1.22133	4	2667.8	7188
Cabs1	5	87979482	87980802	-0.455994	153.354	1.71079	5	2667.8	7188
Smr3a	5	88004664	88008148	-0.455994	97.69	0.580007	2	2667.8	7188
Smr2	5	88088126	88108946	-0.455994	132.808	2.28855	7	2667.8	7188
Gm7714	5	88277013	88282650	-0.455994	139.859	0.77193	2	2667.8	7188
Prol1	5	88318495	88328717	-0.455994	125.161	0.883844	3	2667.8	7188
Amtn	5	88376239	88385681	-0.455994	142.718	2.2815	7	2667.8	7188
Ambn	5	88456008	88467716	-0.455994	138.693	3.92746	11	2667.8	7188
Enam	5	88488651	88504690	-0.455994	176.206	6.54407	18	2667.8	7188
Jchain	5	88521298	88527806	-0.455994	123.59	1.10225	4	2667.8	7188
Utp3	5	88554592	88556129	-0.455994	88.1815	1.5563	5	2667.8	7188
Rufy3	5	88584197	88650022	-0.455994	88.0824	7.21139	22	2667.8	7188
Grsf1	5	88662494	88675555	-0.455994	99.5608	3.17707	9	2667.8	7188
Mob1b	5	88743266	88756192	-0.455994	123.171	1.49027	5	2667.8	7188
Dck	5	88765210	88781292	-0.455994	121.061	2.16449	7	2667.8	7188
Slc4a4	5	88934725	89235618	-0.455994	82.334	12.7899	34	2667.8	7188
Gc	5	89422007	89457748	-0.455994	120.232	4.38629	13	2667.8	7188
Npffr2	5	89567798	89583472	-0.455994	133.887	2.32712	6	2667.8	7188
Adamts3	5	89677344	89882915	-0.455994	88.6679	10.0297	28	2667.8	7188
Cox18	5	90214966	90224055	-0.455994	98.5406	2.20972	7	2667.8	7188
Ankrd17	5	90229220	90365728	-0.455994	135.49	15.6002	44	2667.8	7188
Gm9958	5	90367804	90368524	-0.455994	155.393	1.13905	3	2667.8	7188
Alb	5	90460883	90475348	-0.455994	139.665	4.6337	14	2667.8	7188
Afp	5	90490732	90508511	-0.455994	123.7	4.01414	13	2667.8	7188
Afm	5	90518944	90552657	-0.455994	128.858	4.60358	14	2667.8	7188
Albfm1	5	90561184	90579766	-0.455994	133.473	3.26562	9	2667.8	7188
Rassf6	5	90603819	90631599	-0.455994	139.989	3.40814	11	2667.8	7188
Cxcl5	5	90759380	90760542	-0.455994	76.5413	1.28072	4	2667.8	7188
Ppbp	5	90768542	90769421	-0.455994	145.231	1.1549	3	2667.8	7188
Pf4	5	90772539	90773275	-0.455994	136.657	1.01725	3	2667.8	7188
Cxcl3	5	90786119	90787499	-0.455994	99.036	1.13029	4	2667.8	7188
Cxcl15	5	90794508	90801341	-0.455994	146.302	1.28366	4	2667.8	7188
Cxcl1	5	90891254	90892574	-0.455994	139.195	1.23902	4	2667.8	7188
Cxcl2	5	90903893	90905255	-0.455994	147.319	1.29831	4	2667.8	7188
Mthfd2l	5	90946761	91020267	-0.455994	83.9914	4.23974	11	2667.8	7188
Epgn	5	91027453	91034005	-0.455994	160.067	1.7809	5	2667.8	7188
Ereg	5	91074691	91090193	-0.455994	97.0325	2.11112	6	2667.8	7188
Areg	5	91139753	91146743	-0.455994	118.065	1.85741	5	2667.8	7188
Btc	5	91360709	91402748	-0.455994	51.3058	2.35982	7	2667.8	7188
Parm1	5	91517845	91623034	-0.455994	63.0053	3.02185	8	2667.8	7188
Rchy1	5	91949679	91962732	-0.455994	150.782	2.87957	8	2667.8	7188
Thap6	5	91963654	91972226	-0.455994	168.251	1.497	4	2667.8	7188
Odaph	5	91988137	91990347	-0.455994	137.346	2.25614	6	2667.8	7188
Cdkl2	5	92008016	92042882	-0.455994	145.182	4.17963	13	2667.8	7188
G3bp2	5	92054736	92073266	-0.455994	115.209	3.70315	11	2667.8	7188
Uso1	5	92152423	92201956	-0.455994	146.913	7.69642	23	2667.8	7188
U90926	5	92209919	92212870	-0.455994	129.74	1.31495	4	2667.8	7188
Ppef2	5	92226919	92250657	-0.455994	107.427	4.90746	14	2667.8	7188
Naaa	5	92259502	92278141	-0.455994	119.752	3.19386	10	2667.8	7188
Sdad1	5	92286755	92309895	-0.455994	130.147	6.33636	21	2667.8	7188
Cxcl9	5	92323717	92328052	-0.455994	185.953	1.11407	4	2667.8	7188
Art3	5	92347285	92412238	-0.455994	134.48	6.63312	20	2667.8	7188
Cxcl10	5	92347285	92348843	-0.455994	138.447	1.34739	4	2667.8	7188
Cxcl11	5	92360694	92363243	-0.455994	182.427	1.31443	4	2667.8	7188
Nup54	5	92416153	92435096	-0.455994	177.908	2.88615	11	2667.8	7188
Scarb2	5	92444174	92505369	-0.455994	105.503	4.91782	14	2667.8	7188
Fam47e	5	92585226	92590654	-0.455994	73.6534	0.987264	3	2667.8	7188
Stbd1	5	92603102	92605694	-0.455994	116.44	1.72216	5	2667.8	7188
Ccdc158	5	92608364	92668764	-0.455994	132.135	8.39099	25	2667.8	7188
Shroom3	5	92683628	92964779	-0.455994	75.6333	11.7836	29	2667.8	7188
Sowahb	5	93042636	93044916	-0.455994	101.118	3.1235	8	2667.8	7188
2020-09-11	5	93093493	93176100	-0.455994	109.295	4.97904	14	2667.8	7188
Ccni	5	93182957	93202420	-0.455994	104.43	2.38536	8	2667.8	7188
2010109A12Rik	5	93206610	93213457	-0.455994	171.228	0.832399	3	2667.8	7188
Ccng2	5	93268569	93275054	-0.455994	127.44	2.57184	7	2667.8	7188
Gm16513	5	94873879	94873999	-0.497883	440.017	0.0903326	1	259.953	712
Gm16367	5	94873879	94873999	-0.497883	440.017	0.0903326	1	259.953	712
A430089I19Rik	5	94952769	94953369	-0.497883	341.09	0.612122	2	259.953	712
Gm6367	5	95022978	95024139	-0.497883	531.503	0.607251	3	259.953	712
Gm3259	5	95340282	95342953	-0.497883	502.662	1.33396	5	259.953	712
D5Ertd577e	5	95481575	95484686	-0.497883	410.26	1.49042	5	259.953	712
Gm3286	5	95481575	95521503	-0.497883	349.322	2.24689	8	259.953	712
Cxcl13	5	95956910	95960300	-0.497883	115.469	1.27592	4	259.953	712
Cnot6l	5	96077165	96161784	-0.497883	90.4718	4.83539	13	259.953	712
Mrpl1	5	96210087	96264388	-0.497883	117.183	3.36745	10	259.953	712
Fras1	5	96374758	96781773	-0.497883	90.3858	29.4848	80	259.953	712
Anxa3	5	96797355	96845589	-0.497883	120.865	4.98332	14	259.953	712
Bmp2k	5	97027769	97088158	-0.497883	111.962	5.79108	19	259.953	712
Paqr3	5	97086718	97111350	-0.497883	106.101	3.50323	11	259.953	712
Naa11	5	97391624	97392344	-0.497883	113.518	1.14518	3	259.953	712
4930467D21Rik	5	97455304	97456984	-0.497883	178.839	2.36719	6	259.953	712
Gk2	5	97455304	97456984	-0.497883	178.839	2.36719	6	259.953	712
Antxr2	5	97886490	98030592	-0.497883	90.2514	7.45073	21	259.953	712
Prdm8	5	98183279	98186681	-0.497883	84.2542	1.02292	3	259.953	712
A730035I17Rik	5	98183279	98184694	-0.497883	92.1545	0.701064	2	259.953	712
Fgf5	5	98254405	98275560	-0.497883	62.5402	1.57886	4	259.953	712
Cfap299	5	98346176	98801921	-0.497883	59.3354	8.01507	18	259.953	712
Mir703	5	98475603	98475723	-0.497883	226.133	0.232878	1	259.953	712
Bmp3	5	98855086	98879952	-0.497883	93.0601	2.85654	7	259.953	712
Prkg2	5	98930548	99024863	-0.497883	100.702	7.73948	24	259.953	712
Rasgef1b	5	99218725	99243271	-0.497883	110.486	4.01664	13	259.953	712
A930011G23Rik	5	99299951	99728837	-0.497883	54.4432	5.28458	11	259.953	712
Hnrnpd	5	99962487	99976621	-0.497883	122.11	2.26655	7	259.953	712
Hnrnpdl	5	100036069	100038016	-0.497883	141.416	1.81591	6	259.953	712
Enoph1	5	100040169	100068823	-0.497883	102.811	2.83184	8	259.953	712
Tmem150c	5	100079836	100095807	-0.497883	164.1	2.0926	6	259.953	712
Tmem150cos	5	100079836	100093144	-0.497883	155.044	1.78473	5	259.953	712
Sec31a	5	100362019	100408132	-0.497883	120.991	8.10559	27	259.953	712
Lin54	5	100444055	100485840	-0.497883	137.648	5.47897	15	259.953	712
Cops4	5	100518422	100547489	-0.497883	138.82	3.59566	10	259.953	712
Plac8	5	100556452	100562738	-0.497883	122.289	0.874262	3	259.953	712
Coq2	5	100655353	100668094	-0.497883	111.281	2.03072	6	259.953	712
Hpse	5	100680829	100719612	-0.497883	124.175	3.76575	12	259.953	712
Helq	5	100762490	100797067	-0.497883	117.199	6.41449	19	259.953	712
Mrps18c	5	100799491	100804429	-0.497883	221.169	1.02438	5	259.953	712
Abraxas1	5	100806033	100818621	-0.497883	107.253	2.69841	9	259.953	712
Gpat3	5	100846757	100897831	-0.497883	101.54	4.25629	13	259.953	712
Nkx6-1	5	101659361	101663669	-0.497883	57.583	0.855638	3	259.953	712
Cds1	5	101781407	101821617	-0.497883	151.901	3.65124	12	259.953	712
Wdfy3	5	101833962	101981587	-0.497883	90.3856	23.2519	67	259.953	712
Arhgap24	5	102552111	102897384	-0.497883	67.9219	7.82203	18	259.953	712
Mapk10	5	102913137	103100087	-0.497883	82.3311	6.55941	20	259.953	712
Ptpn13	5	103462105	103598015	-0.497883	119.216	17.8919	52	259.953	712
Slc10a6	5	103606523	103629283	-0.497883	99.1898	2.27715	7	259.953	712
1700016H13Rik	5	103648736	103655043	-0.497883	161.453	0.989107	3	259.953	712
Aff1	5	103754634	103849582	-0.497883	88.882	8.62931	26	259.953	712
Klhl8	5	103863008	103876080	-0.497883	95.9455	2.75665	8	259.953	712
Hsd17b13	5	103963727	103977329	0.367435	262.445	2.30091	7	23.946	66
Hsd17b11	5	103990461	104021753	0.367435	228.269	2.54526	7	23.946	66
Nudt9	5	104050516	104065145	0.367435	217.355	2.51439	7	23.946	66
Gm17660	5	104071160	104076604	0.367435	255.67	1.70632	6	23.946	66
Sparcl1	5	104079472	104097794	0.367435	198.617	4.19598	12	23.946	66
Dspp	5	104173994	104177422	0.367435	210.505	2.976	8	23.946	66
Dmp1	5	104207032	104213024	0.367435	168.812	3.22567	9	23.946	66
Ibsp	5	104302072	104310588	0.367435	280.581	1.66005	5	23.946	66
Mepe	5	104325308	104338356	-0.398818	121.472	2.31255	7	22.6528	62
Spp1	5	104436324	104440662	-0.398818	137.554	2.64217	8	22.6528	62
Pkd2	5	104466878	104503749	-0.398818	121.012	5.40555	14	22.6528	62
BC005561	5	104517589	104522400	-0.398818	199.804	5.82345	16	22.6528	62
D930016D06Rik	5	104554119	104554269	-0.398818	87.32	0.309965	1	22.6528	62
Zfp951	5	104813718	104817389	-0.398818	157.553	0.769488	4	22.6528	62
Abcg3	5	104935998	104936148	-0.398818	127.433	0.253629	1	22.6528	62
Cdc7	5	106972875	106983398	-0.26674	152.594	3.30633	9	44.8438	126
Tgfbr3	5	107109577	107266286	-0.26674	94.6442	7.18469	19	44.8438	126
Brdt	5	107342044	107385551	-0.26674	132.695	5.24369	16	44.8438	126
Ephx4	5	107405983	107429896	-0.26674	173.118	2.16841	6	44.8438	126
Lpcat2b	5	107432789	107434469	-0.26674	193.691	2.5987	6	44.8438	126
Btbd8	5	107445839	107491656	-0.26674	156.85	3.26938	9	44.8438	126
A830010M20Rik	5	107497742	107512585	-0.26674	171.171	6.76162	21	44.8438	126
1700028K03Rik	5	107539095	107551152	-0.26674	171.927	2.90367	8	44.8438	126
Glmn	5	107548996	107596866	-0.26674	129.367	6.14159	19	44.8438	126
Rpap2	5	107601697	107625987	-0.26674	149.532	3.91546	12	44.8438	126
Mtf2	5	108080803	108107033	-0.341056	170.68	4.60139	14	40.0601	120
Tmed5	5	108124529	108132449	-0.341056	140.094	1.37696	4	40.0601	120
Ccdc18	5	108135373	108232830	-0.341056	135.302	7.87343	26	40.0601	120
Dr1	5	108269578	108278711	-0.341056	125.445	0.988961	3	40.0601	120
Pigg	5	108312880	108348062	-0.341056	125.483	5.40102	14	40.0601	120
Pde6b	5	108388432	108431592	-0.341056	112.427	7.95342	24	40.0601	120
Atp5k	5	108433233	108434402	-0.341056	155.861	0.709433	4	40.0601	120
Mfsd7a	5	108441941	108448910	-0.341056	76.0406	3.39818	10	40.0601	120
Pcgf3	5	108473761	108500439	-0.341056	131.375	1.94707	8	40.0601	120
Cplx1	5	108520106	108525598	-0.341056	58.2755	0.565707	2	40.0601	120
Vmn2r13	5	109156016	109192126	-0.424989	401.773	3.72344	13	1757.32	5052
Vmn2r14	5	109215474	109224641	-0.424989	564.795	2.574	10	1757.32	5052
Vmn2r15	5	109286241	109297575	-0.424989	511.511	3.06683	11	1757.32	5052
Vmn2r16	5	109330362	109364506	-0.424989	376.55	4.09186	12	1757.32	5052
Vmn2r17	5	109419994	109453412	-0.424989	393.191	4.10739	12	1757.32	5052
Crlf2	5	109554837	109557625	-0.424989	32.5441	2.05171	7	1757.32	5052
Gm15446	5	109940366	109940823	-0.424989	138.353	0.310154	2	1757.32	5052
Zfp932	5	109996539	110007034	-0.424989	176.534	0.586827	2	1757.32	5052
Plcxd1	5	110100135	110105397	-0.424989	76.2502	3.82769	12	1757.32	5052
Gtpbp6	5	110103973	110108192	-0.424989	69.6758	3.12217	9	1757.32	5052
Zfp605	5	110111968	110127807	-0.424989	141.419	2.49446	7	1757.32	5052
Chfr	5	110136007	110170942	-0.424989	125.362	5.63118	17	1757.32	5052
Gm15787	5	110168086	110170942	-0.424989	177.695	0.975815	3	1757.32	5052
Golga3	5	110181724	110223112	-0.424989	112.706	8.51752	25	1757.32	5052
Ankle2	5	110231319	110254529	-0.424989	126.658	5.16952	15	1757.32	5052
Pgam5	5	110260241	110269748	-0.424989	113.265	1.69384	5	1757.32	5052
Pxmp2	5	110274503	110286063	-0.424989	87.2433	1.80919	5	1757.32	5052
Pole	5	110289182	110337247	-0.424989	137.432	15.9785	46	1757.32	5052
P2rx2	5	110340154	110342986	-0.424989	142.028	3.98005	11	1757.32	5052
Lrcol1	5	110354145	110354906	-0.424989	136.399	1.11826	3	1757.32	5052
Fbrsl1	5	110362965	110433120	-0.424989	76.2626	7.7245	23	1757.32	5052
A630023P12Rik	5	110521197	110522058	-0.424989	147.494	0.752683	2	1757.32	5052
Galnt9	5	110544641	110620700	-0.424989	63.7556	5.22189	14	1757.32	5052
Noc4l	5	110648892	110653400	-0.424989	146.388	4.3917	14	1757.32	5052
Ddx51	5	110653457	110657653	-0.424989	152.183	5.22986	14	1757.32	5052
Ep400	5	110665757	110756754	-0.424989	144.855	19.5762	56	1757.32	5052
Mir7026	5	110665757	110666117	-0.424989	131.567	0.429177	1	1757.32	5052
Gm15559	5	110773864	110777801	-0.424989	82.843	2.1133	7	1757.32	5052
Pus1	5	110773864	110780338	-0.424989	78.4024	2.47282	8	1757.32	5052
Ulk1	5	110786108	110809727	-0.424989	93.6911	8.708	24	1757.32	5052
Hscb	5	110829074	110839731	-0.424989	121.396	2.15273	6	1757.32	5052
Chek2	5	110841197	110873582	-0.424989	150.318	4.47899	13	1757.32	5052
Ttc28	5	110892790	111289808	-0.424989	71.585	16.4256	42	1757.32	5052
Mir701	5	111004161	111004311	-0.424989	80.7467	0.331856	1	1757.32	5052
Pitpnb	5	111330732	111386587	-0.424989	120.986	4.24476	13	1757.32	5052
Mn1	5	111418237	111454822	-0.424989	65.3372	3.73584	12	1757.32	5052
C130026L21Rik	5	111581735	111587212	-0.424989	156.953	0.803341	3	1757.32	5052
Cryba4	5	112246623	112251825	-0.424989	73.5716	1.53976	5	1757.32	5052
Crybb1	5	112257439	112269527	-0.424989	95.1738	2.03097	6	1757.32	5052
Tpst2	5	112307556	112313321	-0.424989	88.0837	2.09013	7	1757.32	5052
Tfip11	5	112327955	112338070	-0.424989	97.8887	3.84985	11	1757.32	5052
Srrd	5	112337162	112340129	-0.424989	96.5916	1.93124	6	1757.32	5052
Hps4	5	112344937	112378163	-0.424989	101.176	6.54826	20	1757.32	5052
Gm6583	5	112354389	112356069	-0.424989	144.042	2.37425	6	1757.32	5052
Asphd2	5	112385715	112391980	-0.424989	80.9943	1.98257	5	1757.32	5052
Sez6l	5	112421932	112576879	-0.424989	91.1517	8.6372	25	1757.32	5052
Gm6588	5	112449582	112451742	-0.424989	133.365	2.67931	8	1757.32	5052
Myo18b	5	112692063	112879492	-0.424989	74.1549	17.9195	52	1757.32	5052
1700095B10Rik	5	112795351	112798998	-0.424989	43.5373	0.647793	2	1757.32	5052
Grk3	5	112914872	113015482	-0.424989	101.568	6.78221	22	1757.32	5052
Crybb2	5	113058313	113068777	-0.424989	202.76	2.12708	7	1757.32	5052
Crybb3	5	113075867	113080576	-0.424989	62.0716	0.988819	4	1757.32	5052
2900026A02Rik	5	113092367	113163142	-0.424989	44.5301	2.83339	8	1757.32	5052
Tmem211	5	113234342	113238331	-0.424989	84.4032	1.12529	3	1757.32	5052
Sgsm1	5	113244958	113288920	-0.424989	87.1594	9.03726	26	1757.32	5052
Aym1	5	113357488	113357848	-0.424989	164.728	0.468815	1	1757.32	5052
Wscd2	5	113550876	113588148	-0.424989	67.4752	2.23265	7	1757.32	5052
Cmklr1	5	113613780	113614980	-0.424989	120.522	1.61531	4	1757.32	5052
1700069L16Rik	5	113703716	113723812	-0.424989	47.6116	1.29907	3	1757.32	5052
Ficd	5	113736841	113739203	-0.424989	87.8839	2.27327	5	1757.32	5052
Sart3	5	113743095	113764255	-0.424989	89.5017	6.61845	19	1757.32	5052
Iscu	5	113774228	113776869	-0.424989	174.789	0.891197	3	1757.32	5052
Tmem119	5	113794843	113795803	-0.424989	88.7341	1.43898	4	1757.32	5052
Selplg	5	113818657	113820275	-0.424989	127.079	1.98446	6	1757.32	5052
Coro1c	5	113844287	113882174	-0.424989	78.7949	4.40958	12	1757.32	5052
Ssh1	5	113942191	113989725	-0.424989	87.6914	7.42434	20	1757.32	5052
Dao	5	114009813	114024959	-0.424989	108.928	2.30597	8	1757.32	5052
Svop	5	114028240	114091228	-0.424989	74.9366	4.54316	16	1757.32	5052
Usp30	5	114102346	114121835	-0.424989	119.938	3.55523	12	1757.32	5052
Alkbh2	5	114124040	114127751	-0.424989	79.0828	1.03791	3	1757.32	5052
Ung	5	114131190	114137361	-0.424989	112.875	1.48821	5	1757.32	5052
Acacb	5	114165468	114249676	-0.424989	98.1401	18.3019	55	1757.32	5052
Foxn4	5	114255439	114273074	-0.424989	75.9001	2.89211	9	1757.32	5052
Myo1h	5	114314882	114363061	-0.424989	108.587	9.60631	31	1757.32	5052
Kctd10	5	114365633	114375121	-0.424989	73.5541	2.15623	6	1757.32	5052
Ube3b	5	114387077	114419692	-0.424989	98.2661	7.91366	25	1757.32	5052
Mir7027	5	114404504	114404744	-0.424989	51.0708	0.335852	1	1757.32	5052
Mmab	5	114432065	114444052	-0.424989	114.174	3.36066	10	1757.32	5052
Mvk	5	114445349	114460236	-0.424989	76.8236	2.76429	9	1757.32	5052
Fam222a	5	114594335	114612125	-0.424989	47.6784	2.24315	7	1757.32	5052
Trpv4	5	114622610	114644945	-0.424989	79.719	5.91596	16	1757.32	5052
Gltp	5	114670377	114690869	-0.424989	53.9635	2.23831	6	1757.32	5052
Tchp	5	114708625	114721183	-0.424989	96.182	3.64661	11	1757.32	5052
Mir7028	5	114719550	114719790	-0.424989	63.7	0.400703	1	1757.32	5052
Git2	5	114730167	114769802	-0.424989	128.762	6.18442	19	1757.32	5052
4930515G01Rik	5	114774419	114774899	-0.424989	99.3094	0.69913	2	1757.32	5052
Ankrd13a	5	114786626	114804445	-0.424989	122.842	4.02983	12	1757.32	5052
1500011B03Rik	5	114809197	114809347	-0.424989	108.78	0.354383	1	1757.32	5052
4930519G04Rik	5	114857012	114882889	-0.424989	107.182	3.99652	12	1757.32	5052
Gm9936	5	114857012	114857612	-0.424989	83.2616	0.762186	2	1757.32	5052
Oasl2	5	114897609	114911428	-0.424989	121.273	2.79912	7	1757.32	5052
Oasl1	5	114923389	114937467	-0.424989	88.6102	2.82423	7	1757.32	5052
2210016L21Rik	5	114942160	114948018	-0.424989	100.009	1.91084	6	1757.32	5052
Hnf1a	5	114950002	114970860	-0.424989	65.5524	2.98759	9	1757.32	5052
Sppl3	5	115061099	115098190	-0.424989	119.321	4.06611	12	1757.32	5052
Acads	5	115110809	115117765	-0.424989	78.1191	2.95759	8	1757.32	5052
Unc119b	5	115125353	115130582	-0.424989	125.346	0.762543	3	1757.32	5052
Mlec	5	115147875	115151024	-0.424989	135.157	1.3705	4	1757.32	5052
Cabp1	5	115169044	115186093	-0.424989	105.512	1.91614	7	1757.32	5052
Pop5	5	115240115	115240754	-0.424989	165.007	1.11757	3	1757.32	5052
Rnf10	5	115241960	115260193	-0.424989	104.024	4.97726	14	1757.32	5052
Coq5	5	115279692	115295974	-0.424989	136.25	2.30645	7	1757.32	5052
Dynll1	5	115298643	115300697	-0.424989	121.184	0.793871	2	1757.32	5052
Srsf9	5	115327396	115332766	-0.424989	101.19	1.14229	4	1757.32	5052
Gatc	5	115335427	115341174	-0.424989	81.9765	0.845715	2	1757.32	5052
Triap1	5	115341223	115342775	-0.424989	60.3425	0.578276	2	1757.32	5052
Cox6a1	5	115345793	115348755	-0.424989	99.0203	0.640464	2	1757.32	5052
Msi1	5	115430572	115451536	-0.424989	104.002	4.28761	14	1757.32	5052
Pla2g1b	5	115466212	115474687	-0.424989	104.783	1.32578	4	1757.32	5052
Sirt4	5	115478343	115483166	-0.424989	76.0363	1.94572	6	1757.32	5052
Pxn	5	115542990	115554181	-0.424989	75.4853	3.74595	11	1757.32	5052
Rplp0	5	115560691	115563497	-0.424989	139.335	1.79296	5	1757.32	5052
Gcn1	5	115571369	115619845	-0.424989	94.2704	17.9112	53	1757.32	5052
Mir7029	5	115580946	115581186	-0.424989	52.3625	0.3966	1	1757.32	5052
Rab35	5	115637650	115645816	-0.424989	89.9168	1.60807	5	1757.32	5052
Mir7030	5	115645576	115645816	-0.424989	76.875	0.310975	1	1757.32	5052
Bicdl1	5	115649366	115731458	-0.424989	60.3922	3.68008	12	1757.32	5052
Cit	5	115846327	116006375	-0.424989	90.8905	17.3121	51	1757.32	5052
Prkab1	5	116014596	116024289	-0.424989	109.056	2.38966	7	1757.32	5052
Tmem233	5	116040677	116083232	-0.424989	44.4814	2.2196	5	1757.32	5052
C330018A13Rik	5	116126035	116126185	-0.424989	126.787	0.356946	1	1757.32	5052
Ccdc60	5	116126035	116288550	-0.424989	70.9417	5.53013	18	1757.32	5052
Hspb8	5	116409289	116422415	-0.424989	85.1912	0.955413	3	1757.32	5052
Srrm4os	5	116446436	116465576	-0.424989	72.1069	2.15069	6	1757.32	5052
Srrm4	5	116446436	116591518	-0.424989	75.2169	5.55687	15	1757.32	5052
Suds3	5	117092753	117112903	-0.424989	94.0085	3.28554	11	1757.32	5052
Taok3	5	117193658	117273752	-0.424989	87.2773	5.66216	18	1757.32	5052
Pebp1	5	117283235	117286248	-0.424989	133.091	1.03897	3	1757.32	5052
Vsig10	5	117318992	117352837	-0.424989	96.7477	3.59182	10	1757.32	5052
Wsb2	5	117363544	117376803	-0.424989	136.807	1.96908	6	1757.32	5052
Rfc5	5	117379767	117387960	-0.424989	122.863	1.97789	8	1757.32	5052
Ksr2	5	117414887	117763373	-0.424989	66.1594	10.4069	27	1757.32	5052
Nos1	5	117867210	117953864	-0.424989	68.8749	10.5637	32	1757.32	5052
Fbxo21	5	117977774	118008102	-0.424989	93.3494	3.97963	11	1757.32	5052
Tesc	5	118046288	118061699	-0.424989	116.434	1.98373	7	1757.32	5052
Fbxw8	5	118065750	118155401	-0.424989	52.7454	7.42679	20	1757.32	5052
Rnft2	5	118193478	118242546	-0.424989	65.9031	3.42988	10	1757.32	5052
2410131K14Rik	5	118255627	118261200	-0.424989	91.1146	1.43597	4	1757.32	5052
Med13l	5	118593270	118762886	-0.424989	89.7658	13.9218	38	1757.32	5052
Tbx3	5	119671969	119683100	-0.424989	81.9624	3.97616	11	1757.32	5052
Tbx5	5	119836866	119883499	-0.424989	72.1441	4.07154	11	1757.32	5052
Rbm19	5	120116540	120198387	-0.424989	76.4473	8.65717	27	1757.32	5052
Gm10390	5	120122814	120133940	-0.424989	79.6581	3.41125	11	1757.32	5052
Lhx5	5	120432337	120440380	-0.424989	68.3555	1.6238	5	1757.32	5052
Sdsl	5	120458333	120463237	-0.424989	48.2225	1.92335	7	1757.32	5052
Sds	5	120479036	120483794	-0.424989	70.6971	1.95794	7	1757.32	5052
Plbd2	5	120485633	120499102	-0.424989	79.6496	3.94195	11	1757.32	5052
Slc8b1	5	120513133	120533077	-0.424989	111.624	3.60489	13	1757.32	5052
Tpcn1	5	120537510	120585299	-0.424989	81.3829	7.69095	26	1757.32	5052
Iqcd	5	120594507	120606748	-0.424989	102.922	2.16252	7	1757.32	5052
Rita1	5	120609415	120611691	-0.424989	63.5526	1.12248	3	1757.32	5052
Ddx54	5	120613100	120627407	-0.424989	86.4595	5.40006	16	1757.32	5052
Rasal1	5	120649411	120679034	-0.424989	96.7772	6.20683	20	1757.32	5052
Dtx1	5	120681239	120710363	-0.424989	56.3356	4.15937	12	1757.32	5052
Oas2	5	120731834	120749638	-0.424989	117.045	4.55246	12	1757.32	5052
Oas3	5	120754278	120777656	-0.424989	83.9808	7.0423	17	1757.32	5052
Oas1e	5	120786840	120795526	-0.424989	199.304	1.78102	6	1757.32	5052
Oas1c	5	120800957	120808791	-0.424989	200.922	2.41453	8	1757.32	5052
Oas1b	5	120812669	120823528	-0.424989	130.731	1.87113	6	1757.32	5052
Oas1f	5	120847362	120857666	-0.424989	156.209	1.84275	6	1757.32	5052
Oas1h	5	120861434	120872990	-0.424989	180.526	2.62084	8	1757.32	5052
Oas1g	5	120876920	120887590	-0.424989	183.342	2.48271	9	1757.32	5052
Oas1a	5	120896917	120905919	-0.424989	214.498	1.61216	7	1757.32	5052
Oas1d	5	120914854	120921109	-0.424989	225.633	2.13241	7	1757.32	5052
Rph3a	5	120942112	120986525	-0.424989	80.4791	6.2837	19	1757.32	5052
Ptpn11	5	121134700	121172161	-0.424989	118.048	3.71256	12	1757.32	5052
Rpl6	5	121205353	121208977	-0.424989	221.856	1.82205	6	1757.32	5052
Hectd4	5	121259820	121366656	-0.424989	104.303	25.998	76	1757.32	5052
Trafd1	5	121372324	121384122	-0.424989	105.572	3.66925	11	1757.32	5052
Naa25	5	121397942	121440008	-0.424989	118.155	7.44368	24	1757.32	5052
Erp29	5	121445021	121447329	-0.424989	104.078	1.20181	3	1757.32	5052
Tmem116	5	121463155	121495210	-0.424989	96.5412	3.70039	12	1757.32	5052
Adam1b	5	121500831	121503471	-0.424989	241.487	3.30294	9	1757.32	5052
Adam1a	5	121518826	121521712	-0.424989	232.288	2.8024	9	1757.32	5052
Mapkapk5	5	121525101	121545241	-0.424989	128.524	4.12687	14	1757.32	5052
Aldh2	5	121567916	121580725	-0.424989	97.9701	3.50571	11	1757.32	5052
Acad12	5	121598763	121610205	-0.424989	144.34	2.77128	9	1757.32	5052
Acad10	5	121621173	121652149	-0.424989	109.422	6.11223	18	1757.32	5052
Brap	5	121661959	121685549	-0.424989	129.126	3.59307	11	1757.32	5052
Atxn2	5	121745650	121814411	-0.424989	120.411	7.61219	24	1757.32	5052
Sh2b3	5	121817751	121819216	-0.424989	101.582	2.11128	6	1757.32	5052
Mir7031	5	121819066	121819216	-0.424989	152.76	0.324032	1	1757.32	5052
Pheta1	5	121852567	121854607	-0.424989	76.7895	2.34937	7	1757.32	5052
Cux2	5	121860567	121921390	-0.424989	69.3577	7.89149	25	1757.32	5052
Myl2	5	122100937	122106779	-0.424989	139.874	1.79177	6	1757.32	5052
Ccdc63	5	122108056	122130352	-0.424989	91.1657	3.29951	11	1757.32	5052
Ppp1cc	5	122168119	122174144	-0.424989	152.45	2.15541	6	1757.32	5052
Ppp1ccb	5	122168119	122174144	-0.424989	152.45	2.15541	6	1757.32	5052
Hvcn1	5	122216262	122241882	-0.424989	74.9127	2.78363	8	1757.32	5052
Tctn1	5	122239168	122264372	-0.424989	98.9663	4.83235	16	1757.32	5052
Pptc7	5	122284817	122320904	-0.424989	95.1068	2.41414	7	1757.32	5052
Rad9b	5	122325833	122354216	-0.424989	153.968	3.02946	11	1757.32	5052
Vps29	5	122354384	122364856	-0.424989	146.806	2.16829	6	1757.32	5052
Fam216a	5	122364706	122370603	-0.424989	174.315	1.52833	5	1757.32	5052
Gpn3	5	122372541	122382351	-0.424989	141.623	2.22124	6	1757.32	5052
Arpc3	5	122391903	122405959	-0.424989	141.922	2.43175	8	1757.32	5052
Anapc7	5	122422537	122444017	-0.424989	108.001	3.49955	10	1757.32	5052
Atp2a2	5	122454206	122501745	-0.424989	149.326	7.99003	23	1757.32	5052
Ift81	5	122550991	122611133	-0.424989	119.444	5.83809	18	1757.32	5052
P2rx7	5	122644015	122691311	-0.424989	108.727	5.30738	16	1757.32	5052
P2rx4	5	122714351	122728359	-0.424989	142.765	3.57125	11	1757.32	5052
Camkk2	5	122734030	122764248	-0.424989	110.895	6.20494	19	1757.32	5052
Anapc5	5	122787791	122819706	-0.424989	123.059	4.62569	14	1757.32	5052
Rnf34	5	122850204	122868251	-0.424989	77.0551	2.35864	7	1757.32	5052
Kdm2b	5	122871685	122988943	-0.424989	82.4442	10.9407	30	1757.32	5052
A930024E05Rik	5	122989529	122990129	-0.424989	116.191	0.59956	2	1757.32	5052
Orai1	5	123029016	123029736	-0.424989	101.49	1.17735	3	1757.32	5052
Morn3	5	123037230	123046822	-0.424989	87.6104	1.16067	5	1757.32	5052
Tmem120b	5	123098130	123116759	-0.424989	118.3	3.12706	11	1757.32	5052
Rhof	5	123119391	123132422	-0.424989	72.7132	2.07674	5	1757.32	5052
Setd1b	5	123142914	123166038	-0.424989	83.1703	7.44087	22	1757.32	5052
Hpd	5	123171942	123182734	-0.424989	125.877	4.1202	13	1757.32	5052
Psmd9	5	123228254	123248365	-0.424989	92.0188	1.71411	6	1757.32	5052
Wdr66	5	123254667	123326633	-0.424989	132.871	8.19224	23	1757.32	5052
Bcl7a	5	123351816	123371112	-0.424989	94.2928	1.36095	5	1757.32	5052
Mlxip	5	123395237	123453571	-0.424989	97.5669	5.99109	19	1757.32	5052
Il31	5	123480399	123482100	-0.424989	107.822	1.1032	3	1757.32	5052
Lrrc43	5	123489250	123508223	-0.424989	105.038	3.69774	10	1757.32	5052
B3gnt4	5	123511093	123511621	-0.424989	124.204	0.28798	2	1757.32	5052
Diablo	5	123511093	123523437	-0.424989	113.88	2.12583	8	1757.32	5052
Vps33a	5	123531009	123572989	-0.424989	86.7083	4.57942	14	1757.32	5052
Clip1	5	123579268	123656025	-0.424989	112.181	10.0557	31	1757.32	5052
Zcchc8	5	123700312	123720943	-0.424989	136.271	5.01706	16	1757.32	5052
Rsrc2	5	123729145	123749380	-0.424989	165.057	3.02884	11	1757.32	5052
Kntc1	5	123753812	123821450	-0.424989	149.293	20.1153	60	1757.32	5052
Hcar2	5	123864331	123865531	-0.424989	126.078	1.55011	4	1757.32	5052
Hcar1	5	123878545	123879625	-0.424989	112.538	1.53304	4	1757.32	5052
Denr	5	123908070	123927361	-0.424989	202.749	1.79815	7	1757.32	5052
Ccdc62	5	123934047	123966951	-0.424989	126.375	4.24853	11	1757.32	5052
Hip1r	5	123989245	124002200	-0.424989	98.5438	8.91295	27	1757.32	5052
Mir7032	5	123996716	123997141	-0.424989	74.0427	0.682083	2	1757.32	5052
Vps37b	5	124006191	124032216	-0.424989	65.5413	2.11072	6	1757.32	5052
Abcb9	5	124062612	124090181	-0.424989	76.0398	3.36941	12	1757.32	5052
Ogfod2	5	124112281	124114781	-0.424989	80.9526	2.23989	7	1757.32	5052
Arl6ip4	5	124116394	124118072	-0.424989	119.048	1.14124	4	1757.32	5052
Pitpnm2	5	124121243	124152641	-0.424989	73.0988	7.81571	22	1757.32	5052
Mphosph9	5	124254976	124324986	-0.424989	118.893	7.74837	24	1757.32	5052
2810006K23Rik	5	124338609	124340919	-0.424989	117.731	0.801219	2	1757.32	5052
Cdk2ap1	5	124348633	124350171	-0.424989	153.496	0.392121	2	1757.32	5052
Sbno1	5	124376073	124414582	-0.424989	156.431	9.43462	30	1757.32	5052
Kmt5a	5	124447171	124460591	-0.424989	118.567	1.83284	6	1757.32	5052
Rilpl2	5	124463705	124478111	-0.424989	93.2765	1.25624	4	1757.32	5052
Snrnp35	5	124490091	124490811	-0.424989	149.93	1.12586	3	1757.32	5052
Rilpl1	5	124493651	124531008	-0.424989	80.5302	2.75071	7	1757.32	5052
Tmed2	5	124542947	124549262	-0.424989	198.043	1.26942	4	1757.32	5052
Ddx55	5	124552894	124568763	-0.424989	100.386	3.97308	12	1757.32	5052
Eif2b1	5	124571151	124579254	-0.424989	103.268	2.51887	9	1757.32	5052
Gtf2h3	5	124579104	124596011	-0.424989	140.947	3.74354	12	1757.32	5052
Tctn2	5	124598824	124627287	-0.424989	113.215	4.75481	17	1757.32	5052
Atp6v0a2	5	124629201	124721809	-0.424989	117.751	6.66003	20	1757.32	5052
Dnah10	5	124725151	124834171	-0.424989	102.75	26.4977	79	1757.32	5052
Ccdc92	5	124835484	124839844	-0.424989	92.024	1.59976	5	1757.32	5052
Zfp664	5	124884649	124888668	-0.424989	138.431	3.02959	8	1757.32	5052
Rflna	5	125003532	125011617	-0.424989	56.4019	0.688821	3	1757.32	5052
Ncor2	5	125018136	125124881	-0.424989	69.7885	15.1173	45	1757.32	5052
Scarb1	5	125277684	125340938	-0.424989	85.2381	5.11246	14	1757.32	5052
Ubc	5	125386019	125389778	-0.424989	434.014	1.41156	8	1757.32	5052
Dhx37	5	125415032	125431800	-0.424989	95.1729	7.8964	26	1757.32	5052
Bri3bp	5	125451630	125454778	-0.424989	99.6881	0.720222	3	1757.32	5052
Aacs	5	125475922	125516403	-0.424989	100.944	5.11998	17	1757.32	5052
Tmem132b	5	125622440	125788099	-0.424989	72.8694	6.47986	15	1757.32	5052
Tmem132c	5	127359516	127564097	-0.424989	55.4752	7.6715	18	1757.32	5052
Slc15a4	5	127596577	127609095	-0.424989	81.6471	2.51173	7	1757.32	5052
Glt1d1	5	127632226	127707062	-0.424989	73.6526	5.95875	17	1757.32	5052
Tmem132d	5	127783751	128432384	-0.424989	52.2971	9.29574	20	1757.32	5052
Fzd10os	5	128584185	128594312	-0.424989	76.5335	0.976651	3	1757.32	5052
Fzd10	5	128601175	128604149	-0.424989	96.4827	3.71766	11	1757.32	5052
Piwil1	5	128738994	128754370	-0.424989	94.7309	6.03315	19	1757.32	5052
Rimbp2	5	128760745	128819852	-0.424989	81.0469	6.34554	21	1757.32	5052
Stx2	5	128986300	129008467	-0.424989	133.598	3.0938	10	1757.32	5052
Ran	5	129020635	129022855	-0.424989	186.934	1.14178	4	1757.32	5052
Adgrd1	5	129097102	129202570	-0.424989	112.664	9.06826	28	1757.32	5052
Sfswap	5	129501366	129571093	-0.424989	86.696	6.75782	19	1757.32	5052
Mmp17	5	129594489	129606586	-0.424989	85.6346	3.21819	9	1757.32	5052
Zfp11	5	129658029	129668380	-0.424989	164.297	0.74367	2	1757.32	5052
2020-09-14	5	129683458	129704291	-0.424989	129.482	2.6398	9	1757.32	5052
Mrps17	5	129716654	129718214	-0.424989	140.372	0.696392	2	1757.32	5052
Nipsnap2	5	129739390	129757170	-0.424989	120.239	2.90481	9	1757.32	5052
Psph	5	129765753	129771664	-0.424989	103.363	1.53334	5	1757.32	5052
Cct6a	5	129787386	129845843	-0.424989	166.829	4.52196	13	1757.32	5052
Snora15	5	129794550	129794700	-0.424989	180.54	0.324421	1	1757.32	5052
Sumf2	5	129849858	129862770	-0.424989	94.6449	2.73588	8	1757.32	5052
Phkg1	5	129864384	129874322	-0.424989	90.7942	3.18398	9	1757.32	5052
Chchd2	5	129881300	129882623	-0.424989	108.321	0.409883	2	1757.32	5052
Zbed5	5	129895736	129903523	-0.424989	137.289	2.56793	8	1757.32	5052
Nupr1l	5	129910877	129911027	-0.424989	76.3133	0.235526	1	1757.32	5052
Vkorc1l1	5	129978482	129982354	-0.424989	201.429	0.525495	2	1757.32	5052
Gusb	5	129989451	130002825	-0.424989	104.15	3.95621	12	1757.32	5052
Asl	5	130011507	130024380	-0.424989	110.881	5.4126	17	1757.32	5052
Crcp	5	130034735	130049013	-0.424989	219.868	1.03762	4	1757.32	5052
Tpst1	5	130101632	130134526	-0.424989	104.825	3.15465	8	1757.32	5052
Kctd7	5	130145033	130152658	-0.424989	85.6444	1.76018	5	1757.32	5052
Rabgef1	5	130187376	130213272	-0.424989	140.517	3.33299	9	1757.32	5052
Tmem248	5	130229426	130241367	-0.424989	116.317	2.13854	6	1757.32	5052
Sbds	5	130246276	130255392	-0.424989	103.356	1.66388	5	1757.32	5052
Tyw1	5	130255552	130340848	-0.424989	107.999	6.45665	18	1757.32	5052
Caln1	5	130378982	130839465	-0.424989	43.8989	6.67528	14	1757.32	5052
A330070K13Rik	5	130378982	130384525	-0.424989	88.8187	1.02777	3	1757.32	5052
Galnt17	5	130876371	131306660	-0.424989	41.6311	7.73318	17	1757.32	5052
Auts2	5	131439383	132541848	-0.424989	54.883	15.5706	36	1757.32	5052
Castor2	5	134125816	134138320	-0.424989	113.825	2.68396	8	1757.32	5052
Rcc1l	5	134148876	134172030	-0.424989	109.387	3.02287	10	1757.32	5052
Gtf2ird2	5	134191140	134217643	-0.424989	112.664	6.77285	20	1757.32	5052
Ncf1	5	134221688	134229590	-0.424989	72.6701	3.54637	11	1757.32	5052
Gtf2i	5	134240172	134295618	-0.424989	117.465	10.7873	32	1757.32	5052
Gtf2ird1	5	134357771	134417233	-0.424989	101.918	8.40439	27	1757.32	5052
Clip2	5	134490695	134535227	-0.424989	70.892	5.90896	18	1757.32	5052
Syna	5	134558214	134560119	-0.424989	124.317	1.95349	6	1757.32	5052
Rfc2	5	134582746	134597963	-0.424989	111.933	3.20115	11	1757.32	5052
Lat2	5	134602537	134608915	-0.424989	113.523	3.27481	10	1757.32	5052
Eif4h	5	134621427	134639359	-0.424989	109.005	2.53391	8	1757.32	5052
Limk1	5	134657183	134686751	-0.424989	80.7698	4.71206	16	1757.32	5052
Eln	5	134703711	134747258	-0.424989	99.8073	10.013	33	1757.32	5052
Tmem270	5	134901555	134906722	-0.424989	96.1701	1.82387	5	1757.32	5052
Cldn13	5	134914395	134915374	-0.424989	131.553	1.09185	3	1757.32	5052
Mettl27	5	134932665	134940753	-0.424989	71.1087	1.98392	5	1757.32	5052
Cldn4	5	134946068	134946788	-0.424989	126.618	1.12002	3	1757.32	5052
Cldn3	5	134986417	134987497	-0.424989	72.1587	1.47489	4	1757.32	5052
Wbscr25	5	134987227	135001405	-0.424989	60.6377	1.56662	4	1757.32	5052
Abhd11	5	135009654	135012072	-0.424989	111.094	1.83928	6	1757.32	5052
Abhd11os	5	135013066	135013216	-0.424989	73.6067	0.21915	1	1757.32	5052
Stx1a	5	135023504	135049924	-0.424989	79.8402	3.47894	10	1757.32	5052
Bud23	5	135053306	135064576	-0.424989	90.629	3.30441	11	1757.32	5052
Dnajc30	5	135064216	135064576	-0.424989	75.2611	0.333829	1	1757.32	5052
Vps37d	5	135073569	135076662	-0.424989	34.3487	0.661107	4	1757.32	5052
Mlxipl	5	135106887	135137420	-0.424989	93.8713	4.82647	16	1757.32	5052
Tbl2	5	135149680	135159690	-0.424989	89.2357	2.8635	8	1757.32	5052
Bcl7b	5	135168461	135180943	-0.424989	112.073	2.32626	7	1757.32	5052
Baz1b	5	135196409	135244523	-0.424989	143.099	9.0058	25	1757.32	5052
Fzd9	5	135249188	135250833	-0.424989	104.82	2.10326	6	1757.32	5052
Fkbp6	5	135337571	135350022	-0.424989	112.66	2.293	7	1757.32	5052
Trim50	5	135353254	135367663	-0.424989	103.729	2.98339	8	1757.32	5052
Nsun5	5	135369939	135375989	-0.424989	104.735	2.57798	8	1757.32	5052
Pom121	5	135378575	135392536	-0.424989	88.9078	5.22685	16	1757.32	5052
Mir7033	5	135383585	135384019	-0.424989	110.699	0.756942	2	1757.32	5052
Hip1	5	135411152	135545115	-0.424989	89.6254	9.49428	30	1757.32	5052
Ccl26	5	135560405	135563593	-0.424989	102.096	0.873263	3	1757.32	5052
Ccl24	5	135570758	135572995	-0.424989	89.3459	1.00524	3	1757.32	5052
Rhbdd2	5	135635957	135643383	-0.424989	98.0089	0.924661	3	1757.32	5052
Por	5	135715853	135735004	-0.424989	79.6618	6.04758	16	1757.32	5052
Tmem120a	5	135735657	135744147	-0.424989	119.984	3.9512	12	1757.32	5052
Mir7034	5	135735657	135735990	-0.424989	119.588	0.655679	2	1757.32	5052
Styxl1	5	135747711	135770366	-0.424989	124.295	2.12134	7	1757.32	5052
Mdh2	5	135778677	135790261	-0.424989	100.349	2.87659	9	1757.32	5052
Srrm3	5	135835045	135873313	-0.424989	45.4453	3.78241	13	1757.32	5052
Ywhag	5	135910962	135934455	-0.424989	70.906	1.97257	5	1757.32	5052
Ssc4d	5	135960869	135970383	-0.424989	79.1751	3.71545	11	1757.32	5052
Zp3	5	135980107	135988624	-0.424989	116.236	2.68125	8	1757.32	5052
Dtx2	5	136010041	136032492	-0.424989	91.3382	3.95737	12	1757.32	5052
Upk3b	5	136038753	136044133	-0.424989	93.7022	1.73455	6	1757.32	5052
Upk3bl	5	136057167	136064180	-0.424989	93.9932	2.21252	6	1757.32	5052
Rasa4	5	136084054	136111610	-0.424989	75.1281	5.52482	18	1757.32	5052
Mir7035	5	136105550	136105790	-0.424989	89.5208	0.387931	1	1757.32	5052
Polr2j	5	136116688	136122175	-0.424989	112.628	0.958885	3	1757.32	5052
Lrwd1	5	136123124	136135970	-0.424989	88.7638	4.1823	13	1757.32	5052
Alkbh4	5	136136115	136140771	-0.424989	82.8244	1.17743	4	1757.32	5052
Orai2	5	136150687	136150987	-0.424989	173	0.202094	1	1757.32	5052
Prkrip1	5	136181355	136198956	-0.424989	132.367	1.02321	5	1757.32	5052
Sh2b2	5	136218810	136232365	-0.424989	76.3896	3.22884	10	1757.32	5052
Cux1	5	136248854	136565717	-0.424989	83.6363	16.3295	44	1757.32	5052
Mir721	5	136375742	136375892	-0.424989	191.793	0.310747	1	1757.32	5052
Myl10	5	136693281	136700963	-0.424989	134.891	1.85382	6	1757.32	5052
Col26a1	5	136743005	136883047	-0.424989	46.7416	5.17549	14	1757.32	5052
Ift22	5	136908160	136913018	-0.424989	152.651	1.55099	5	1757.32	5052
Fis1	5	136953485	136966024	-0.424989	98.6556	1.44486	5	1757.32	5052
Cldn15	5	136968094	136974924	-0.424989	110.376	1.41279	4	1757.32	5052
Znhit1	5	136982345	136987837	-0.424989	117.765	2.18049	7	1757.32	5052
Plod3	5	136987407	136996302	-0.424989	116.03	5.97119	19	1757.32	5052
Mir702	5	136991249	136991557	-0.424989	117.302	0.452791	1	1757.32	5052
Vgf	5	137030924	137033412	-0.424989	78.6603	2.0053	6	1757.32	5052
Ap1s1	5	137035676	137046068	-0.424989	86.248	1.44566	5	1757.32	5052
Serpine1	5	137063101	137071347	-0.424989	109.468	2.70688	8	1757.32	5052
Trim56	5	137112537	137114697	-0.424989	92.3344	3.20671	8	1757.32	5052
Muc3	5	137135373	137143568	-0.424989	127.344	2.50088	8	1757.32	5052
Ache	5	137290026	137294296	-0.424989	91.6749	3.40329	9	1757.32	5052
Ufsp1	5	137294753	137295473	-0.424989	72.7635	1.09789	3	1757.32	5052
Srrt	5	137295777	137307225	-0.424989	116.591	6.29089	19	1757.32	5052
Mir7036	5	137296424	137296664	-0.424989	76.3792	0.39741	1	1757.32	5052
Trip6	5	137309987	137313763	-0.424989	74.6518	2.74858	9	1757.32	5052
Slc12a9	5	137314913	137332665	-0.424989	73.3421	5.15379	16	1757.32	5052
Ephb4	5	137350532	137373695	-0.424989	105.461	5.90896	16	1757.32	5052
Zan	5	137378639	137476476	-0.424989	138.894	31.1047	93	1757.32	5052
Epo	5	137483040	137485798	-0.424989	94.8521	1.72036	5	1757.32	5052
Pop7	5	137501622	137502102	-0.424989	74.5572	0.750896	2	1757.32	5052
Gigyf1	5	137518878	137525737	-0.424989	79.9711	6.94484	19	1757.32	5052
Gnb2	5	137528465	137531684	-0.424989	108.322	2.68279	9	1757.32	5052
Mir6418	5	137529385	137529936	-0.424989	118.048	0.79591	2	1757.32	5052
Actl6b	5	137554011	137569405	-0.424989	91.4057	4.13247	13	1757.32	5052
Tfr2	5	137570934	137587145	-0.424989	115.308	5.52535	17	1757.32	5052
Mospd3	5	137596946	137600492	-0.424989	77.9065	1.80053	5	1757.32	5052
Pcolce	5	137605089	137611341	-0.424989	92.6874	3.20837	10	1757.32	5052
Fbxo24	5	137612697	137624599	-0.424989	82.9885	3.68201	10	1757.32	5052
Lrch4	5	137633523	137639675	-0.424989	105.209	4.74633	14	1757.32	5052
Gm20605	5	137633523	137642833	-0.424989	106.011	6.15463	18	1757.32	5052
Sap25	5	137641892	137642833	-0.424989	108.714	1.4083	4	1757.32	5052
Irs3	5	137643674	137645544	-0.424989	57.187	2.14162	6	1757.32	5052
Agfg2	5	137651704	137667786	-0.424989	98.1147	4.25672	12	1757.32	5052
Nyap1	5	137731626	137739743	-0.424989	80.3615	3.50863	10	1757.32	5052
Tsc22d4	5	137747066	137768055	-0.424989	95.8127	3.31322	10	1757.32	5052
Ppp1r35	5	137779587	137780059	-0.424989	58.1709	0.74915	2	1757.32	5052
Mepce	5	137782367	137786100	-0.424989	97.7974	3.30809	9	1757.32	5052
Zcwpw1	5	137795470	137822489	-0.424989	124.322	5.28867	16	1757.32	5052
Pilra	5	137822129	137836136	-0.424989	150.379	3.00402	9	1757.32	5052
Pilrb1	5	137852958	137857588	-0.424989	194.69	1.34039	4	1757.32	5052
Pilrb2	5	137866769	137871650	-0.424989	193.11	1.96931	6	1757.32	5052
Cyp3a13	5	137894225	137921536	-0.424989	148.213	4.12965	13	1757.32	5052
Gjc3	5	137957179	137962940	-0.424989	119.175	1.36416	4	1757.32	5052
Azgp1	5	137981499	137989897	-0.424989	118.562	1.73079	4	1757.32	5052
Smok3a	5	138032358	138034694	-0.424989	298.21	1.73014	7	1757.32	5052
Smok3b	5	138048405	138049965	-0.424989	365.213	1.27093	6	1757.32	5052
Smok3c	5	138064311	138065871	-0.424989	534.592	1.12552	5	1757.32	5052
Zkscan1	5	138092978	138101542	-0.424989	106.441	2.18303	7	1757.32	5052
Zscan21	5	138125014	138133479	-0.424989	146.214	2.0537	6	1757.32	5052
Zfp113	5	138145505	138152931	-0.424989	118.111	1.20201	4	1757.32	5052
Cops6	5	138161315	138163925	-0.424989	147.512	2.85868	9	1757.32	5052
Mcm7	5	138164698	138171800	-0.424989	125.31	5.08495	15	1757.32	5052
Mir25	5	138165313	138165463	-0.424989	85.1867	0.325057	1	1757.32	5052
Mir93	5	138165519	138165669	-0.424989	77.3067	0.295312	1	1757.32	5052
Mir106b	5	138165727	138166113	-0.424989	113.842	0.369185	1	1757.32	5052
Ap4m1	5	138172128	138178502	-0.424989	155.417	4.42861	14	1757.32	5052
Taf6	5	138178685	138184528	-0.424989	114.829	4.31357	13	1757.32	5052
Cnpy4	5	138187531	138192938	-0.424989	109.934	2.13081	6	1757.32	5052
Mblac1	5	138194358	138195318	-0.424989	89.8942	1.53311	4	1757.32	5052
Nxpe5	5	138229823	138251677	-0.424989	283.657	2.22088	8	1757.32	5052
Lamtor4	5	138255711	138258832	-0.424989	97.172	0.952101	3	1757.32	5052
Map11	5	138260196	138263626	-0.424989	87.8891	2.92426	8	1757.32	5052
6330418K02Rik	5	138265258	138266218	-0.424989	135.044	1.63051	4	1757.32	5052
Gal3st4	5	138265258	138271460	-0.424989	115.142	2.35919	6	1757.32	5052
Gpc2	5	138274258	138279850	-0.424989	69.8827	3.47819	10	1757.32	5052
Stag3	5	138281835	138312099	-0.424989	133.975	10.8955	33	1757.32	5052
Gm10874	5	138364401	138365361	-0.424989	231.55	0.792926	3	1757.32	5052
Zfp157	5	138441537	138455938	-0.424989	143.782	1.64887	5	1757.32	5052
1700123K08Rik	5	138561895	138564713	0.501592	402.391	1.97598	6	689.683	1946
Zfp68	5	138606234	138619694	0.501592	475.121	2.63868	8	689.683	1946
A430033K04Rik	5	138622847	138647956	0.501592	244.271	2.99201	9	689.683	1946
Fam20c	5	138755533	138809411	0.501592	139.301	4.8709	14	689.683	1946
Pdgfa	5	138977131	138988460	0.501592	163.353	1.74472	5	689.683	1946
Prkar1b	5	139018624	139150885	0.501592	94.4657	6.3693	16	689.683	1946
Dnaaf5	5	139150645	139185697	0.501592	149.628	4.63867	13	689.683	1946
Sun1	5	139215125	139248533	0.501592	229.487	7.43969	23	689.683	1946
Get4	5	139252516	139267498	0.501592	214.214	2.45589	7	689.683	1946
Adap1	5	139272971	139307926	0.501592	167.781	3.57002	12	689.683	1946
Cox19	5	139338242	139345171	0.501592	198.306	0.542604	3	689.683	1946
Cyp2w1	5	139352608	139357058	0.501592	161.857	3.08711	9	689.683	1946
3110082I17Rik	5	139360414	139455600	0.501592	183.12	13.5508	34	689.683	1946
Mir339	5	139369654	139369804	0.501592	80.8733	0.213726	1	689.683	1946
Gpr146	5	139378926	139396431	0.501592	195.99	5.98968	15	689.683	1946
C130050O18Rik	5	139406442	139415307	0.501592	209.779	1.87606	5	689.683	1946
Gper1	5	139425884	139427804	0.501592	226.691	2.94699	7	689.683	1946
Zfand2a	5	139473455	139482788	0.501592	174.941	1.87093	6	689.683	1946
Uncx	5	139544421	139544661	0.501592	158.425	0.383688	1	689.683	1946
Micall2	5	139706781	139736208	0.501592	163.627	6.97942	19	689.683	1946
Ints1	5	139751454	139775520	0.501592	123.548	14.6424	45	689.683	1946
Mir7037	5	139767678	139767918	0.501592	133.233	0.416901	1	689.683	1946
Mafk	5	139799109	139800541	0.501592	181.606	1.13101	3	689.683	1946
Tmem184a	5	139805430	139814147	0.501592	212.985	2.62954	8	689.683	1946
Psmg3	5	139823876	139826354	0.501592	186.63	0.653539	2	689.683	1946
Elfn1	5	139971182	139974716	0.501592	159.445	3.61902	10	689.683	1946
Mad1l1	5	140009074	140315183	0.501592	72.1429	10.3077	26	689.683	1946
Nudt1	5	140328318	140337798	0.501592	151.921	2.07429	7	689.683	1946
Mrm2	5	140328318	140331915	0.501592	164.5	1.18725	4	689.683	1946
Snx8	5	140341494	140360406	0.501592	150.278	2.89602	9	689.683	1946
Eif3b	5	140419592	140443416	0.501592	244.254	6.79391	19	689.683	1946
Mir7038	5	140427367	140427607	0.501592	149.092	0.390869	1	689.683	1946
Chst12	5	140523587	140525267	0.501592	176.49	2.26464	6	689.683	1946
Grifin	5	140563195	140565106	0.501592	140.227	1.39945	4	689.683	1946
Lfng	5	140607629	140614499	0.501592	211.8	2.44376	8	689.683	1946
Ttyh3	5	140623403	140636100	0.501592	117.021	3.81406	12	689.683	1946
Iqce	5	140665308	140702258	0.501592	189.74	6.90783	22	689.683	1946
Brat1	5	140705048	140718608	0.501592	180.648	5.85932	17	689.683	1946
Amz1	5	140727306	140752515	0.501592	117.09	3.28287	9	689.683	1946
Gna12	5	140760532	140785623	0.501592	165.849	2.20007	5	689.683	1946
Card11	5	140873306	140927783	0.501592	165.551	8.57962	25	689.683	1946
Sdk1	5	141582251	142212227	0.501592	119.338	22.934	58	689.683	1946
Foxk1	5	142401848	142457284	0.501592	117.623	4.3217	12	689.683	1946
Ap5z1	5	142466204	142477530	0.501592	150.351	4.87962	14	689.683	1946
Radil	5	142485084	142544993	0.501592	188.216	10.4736	28	689.683	1946
Papolb	5	142527936	142530096	0.501592	383.458	3.07262	8	689.683	1946
Mmd2	5	142564718	142608671	0.501592	130.825	2.68591	8	689.683	1946
Wipi2	5	142638152	142666975	0.501592	229.481	3.92997	11	689.683	1946
Slc29a4	5	142705330	142721533	0.501592	149.228	3.38227	10	689.683	1946
Tnrc18	5	142725963	142790245	0.501592	130.578	8.0088	23	689.683	1946
Fbxl18	5	142872321	142895323	0.501592	134.022	4.5393	13	689.683	1946
Actb	5	142903748	142905742	0.501592	241.617	2.35844	6	689.683	1946
Fscn1	5	142960723	142972116	0.501592	168.29	2.22713	6	689.683	1946
Rnf216	5	142992626	143098471	0.501592	188.04	7.87462	21	689.683	1946
Rbak	5	143174616	143179552	0.501592	248.461	1.62222	5	689.683	1946
Spdye4b	5	143192237	143202458	0.501592	326.468	1.86494	6	689.683	1946
Spdye4a	5	143218650	143226735	0.501592	307.088	1.89801	7	689.683	1946
Zfp12	5	143236218	143245288	0.501592	220.226	2.03891	6	689.683	1946
Zfp316	5	143254696	143264672	0.501592	131.235	1.74765	6	689.683	1946
E130309D02Rik	5	143301781	143315146	0.501592	149.077	2.47157	7	689.683	1946
Zdhhc4	5	143316506	143326276	0.501592	197.673	2.34317	6	689.683	1946
Grid2ip	5	143357507	143391491	0.501592	138.608	7.85573	26	689.683	1946
Kdelr2	5	143412450	143420877	0.501592	243.662	1.13928	4	689.683	1946
Daglb	5	143466907	143503422	0.501592	205.75	4.69602	14	689.683	1946
Rac1	5	143506919	143517252	0.501592	244.223	1.99445	6	689.683	1946
Fam220a	5	143562676	143564507	0.501592	385.75	2.25326	7	689.683	1946
Cyth3	5	143684346	143707928	0.501592	260.46	3.92878	12	689.683	1946
Usp42	5	143711893	143728077	0.501592	240.541	8.20509	23	689.683	1946
D130017N08Rik	5	143764881	143765031	0.501592	248.093	0.288875	1	689.683	1946
Eif2ak1	5	143871821	143901896	0.501592	259.16	7.33373	22	689.683	1946
Ankrd61	5	143890886	143894997	0.501592	244.459	2.52874	7	689.683	1946
Aimp2	5	143902995	143909767	0.501592	167.508	1.44748	4	689.683	1946
Pms2	5	143909977	143931206	0.501592	277.527	6.21071	18	689.683	1946
Ccz1	5	143988130	144013101	0.501592	222.988	4.30026	14	689.683	1946
Ocm	5	144019908	144025735	0.501592	211.843	0.886939	4	689.683	1946
Lmtk2	5	144129294	144184789	0.501592	246.992	8.386	23	689.683	1946
Bhlha15	5	144191063	144194453	0.501592	177.537	2.52794	6	689.683	1946
Tecpr1	5	144194093	144218745	0.501592	152.983	8.08468	25	689.683	1946
Bri3	5	144244429	144264194	0.501592	89.2381	1.63979	4	689.683	1946
Baiap2l1	5	144265903	144357875	0.501592	156.838	5.48823	16	689.683	1946
Gm15708	5	144277589	144278752	0.501592	113.326	0.431897	2	689.683	1946
Nptx2	5	144546272	144556399	0.501592	107.55	1.69511	5	689.683	1946
Tmem130	5	144737296	144761553	0.501592	183.946	2.80135	8	689.683	1946
Trrap	5	144771108	144858995	0.501592	195.913	24.3875	71	689.683	1946
Smurf1	5	144879315	144902618	0.501592	184.687	5.86068	18	689.683	1946
Mir7039	5	144896549	144896789	0.501592	96.0125	0.378866	1	689.683	1946
Kpna7	5	144985621	145008054	0.501592	251.476	3.60126	10	689.683	1946
Gm4871	5	145029678	145032760	0.501592	512.612	1.98295	6	689.683	1946
1700018F24Rik	5	145042981	145045273	0.501592	527.811	1.67802	5	689.683	1946
Arpc1a	5	145091153	145107149	0.501592	234.981	2.39027	8	689.683	1946
Arpc1b	5	145121616	145127899	0.501592	251.573	2.29116	8	689.683	1946
Pdap1	5	145130255	145137006	0.501592	227.773	1.27097	5	689.683	1946
Bud31	5	145142429	145147919	0.501592	265.096	1.06891	3	689.683	1946
Ptcd1	5	145147769	145167017	0.501592	184.403	4.03682	12	689.683	1946
Cpsf4	5	145167317	145178962	0.501592	208.472	2.39366	7	689.683	1946
Atp5j2	5	145183762	145191568	0.501592	192.091	1.19694	4	689.683	1946
Zkscan14	5	145195519	145201716	0.501592	209.141	1.99637	5	689.683	1946
Zkscan5	5	145205260	145220646	0.501592	203.149	4.13764	12	689.683	1946
Zfp655	5	145233413	145244444	0.501592	183.41	2.61237	8	689.683	1946
Zscan25	5	145283347	145291163	0.501592	164.215	2.81242	8	689.683	1946
Cyp3a57	5	145345291	145390523	0.501592	396.309	3.51177	14	689.683	1946
Cyp3a16	5	145436397	145469664	0.501592	519.991	3.27797	13	689.683	1946
Cyp3a41a	5	145559078	145718030	0.501592	887.128	4.22888	16	689.683	1946
Cyp3a41b	5	145559078	145584663	0.501592	882.047	3.10095	12	689.683	1946
Cyp3a44	5	145774301	145805813	0.501592	588.078	3.28546	13	689.683	1946
Cyp3a11	5	145855023	145879800	0.501592	515.951	3.14697	12	689.683	1946
Cyp3a25	5	145977563	146009677	0.501592	516.727	3.24535	13	689.683	1946
Cyp3a59	5	146079279	146112886	0.501592	526.769	2.84384	12	689.683	1946
1700001J03Rik	5	146182482	146185323	0.501592	464.107	1.47489	5	689.683	1946
Rnf6	5	146210166	146218108	0.501592	265.381	3.25251	9	689.683	1946
Cdk8	5	146231635	146301757	0.501592	204.251	4.22018	13	689.683	1946
Wasf3	5	146435280	146470417	0.501592	141.396	3.43528	10	689.683	1946
Gm6370	5	146491335	146494008	0.501592	805.43	1.5086	6	689.683	1946
Gm3415	5	146502492	146558477	0.501592	736.686	3.31433	16	689.683	1946
4930449I24Rik	5	146502492	146504858	0.501592	896.204	0.230829	2	689.683	1946
Gm3402	5	146514215	146558477	0.501592	724.745	3.0835	14	689.683	1946
Gm3404	5	146525773	146528381	0.501592	838.538	0.981353	4	689.683	1946
Gm3409	5	146537740	146539989	0.501592	667.611	0.511791	3	689.683	1946
Gpr12	5	146583073	146584153	0.501592	224.765	1.61837	4	689.683	1946
Usp12	5	146737638	146769036	0.501592	216.626	3.05217	9	689.683	1946
Rpl21	5	146834168	146835967	0.501592	773.354	1.27819	5	689.683	1946
Rasl11a	5	146845157	146847480	0.501592	292.028	1.76295	5	689.683	1946
Gtf3a	5	146950492	146955823	0.501592	268.864	2.00241	7	689.683	1946
Mtif3	5	146951827	146959289	0.501592	242.721	2.51459	8	689.683	1946
Lnx2	5	147018867	147042474	0.501592	166.674	3.5662	10	689.683	1946
Polr1d	5	147078481	147110966	0.501592	161.598	1.98332	5	689.683	1946
Gsx1	5	147189772	147190214	0.501592	44.9653	0.451417	2	689.683	1946
Plut	5	147270202	147270682	0.501592	69.7054	0.675655	2	689.683	1946
Pdx1	5	147270202	147274841	0.501592	92.2822	1.35749	4	689.683	1946
Cdx2	5	147301771	147306993	0.501592	100.199	1.10243	3	689.683	1946
Urad	5	147315043	147322363	0.501592	175.243	1.10349	3	689.683	1946
Flt3	5	147331117	147383564	0.501592	238.202	6.25504	20	689.683	1946
Pan3	5	147450592	147546435	0.501592	221.926	7.70056	21	689.683	1946
Flt1	5	147564192	147725761	0.501592	167.872	12.7078	35	689.683	1946
Pomp	5	147860599	147875556	0.501592	250.584	1.16392	5	689.683	1946
Slc46a3	5	147879082	147894046	0.501592	277.587	2.46545	8	689.683	1946
Mtus2	5	148076337	148313531	0.501592	144.757	12.034	33	689.683	1946
Slc7a1	5	148332400	148352489	0.501592	168.566	3.37159	11	689.683	1946
Ubl3	5	148506070	148552025	0.501592	200.944	2.23933	6	689.683	1946
Katnal1	5	148876116	148921436	0.501592	160.985	3.79306	10	689.683	1946
8430423G03Rik	5	148950252	148951409	0.501592	251.024	1.01226	3	689.683	1946
Hmgb1	5	149048818	149050781	0.501592	448.156	1.4332	4	689.683	1946
Mm2pr	5	149156101	149156251	0.501592	518.38	0.29576	1	689.683	1946
Gm8615	5	149156101	149156251	0.501592	518.38	0.29576	1	689.683	1946
Uspl1	5	149187713	149214093	0.501592	237.214	3.98165	11	689.683	1946
Alox5ap	5	149265056	149287772	0.501592	241.35	1.3109	5	689.683	1946
Medag	5	149411935	149429968	0.501592	281.334	1.73199	5	689.683	1946
Tex26	5	149439666	149470450	0.501592	232.189	2.34844	7	689.683	1946
Gm15997	5	149529707	149532742	0.501592	207.551	0.635763	2	689.683	1946
Wdr95	5	149529707	149611793	0.501592	231.602	8.79861	27	689.683	1946
Hsph1	5	149617487	149636082	0.501592	235.818	5.67227	17	689.683	1946
B3glct	5	149696388	149759641	0.501592	256.278	5.06362	15	689.683	1946
Rxfp2	5	150018798	150081253	0.501592	227.303	6.19702	19	689.683	1946
Fry	5	150260212	150496475	0.501592	212.113	23.738	70	689.683	1946
Gm5	5	150502128	150502278	0.501592	180.16	0.322725	1	689.683	1946
Zar1l	5	150507015	150518172	0.501592	287.328	1.85616	5	689.683	1946
Brca2	5	150523155	150569524	0.501592	333.867	16.4476	46	689.683	1946
N4bp2l1	5	150572686	150576822	0.501592	218.187	1.47216	4	689.683	1946
N4bp2l2	5	150643063	150662555	0.501592	340.387	3.75594	10	689.683	1946
Pds5b	5	150716384	150807889	0.501592	277.978	11.4049	34	689.683	1946
Kl	5	150952868	150991864	0.501592	228.269	5.19417	12	689.683	1946
Stard13	5	151039592	151190129	0.501592	176.505	7.88669	20	689.683	1946
1700028E10Rik	5	151368837	151369197	0.501592	201.069	0.467546	1	689.683	1946
Vmn2r18	5	151561635	151586951	0.501592	356.222	4.08813	11	689.683	1946
Rfc3	5	151642886	151651168	0.501592	243.978	2.80884	9	689.683	1946
Foxp2	6	15254220	15438068	1.3171	283.494	7.7558	22	90.7364	227
Mdfic	6	15740928	15799920	1.3171	251.527	2.36654	5	90.7364	227
Tfec	6	16833900	16867668	1.3171	397.316	2.97605	8	90.7364	227
Tes	6	17065209	17104806	1.3171	412.118	2.91554	8	90.7364	227
Gm4876	6	17086088	17171738	1.3171	401.158	3.19343	8	90.7364	227
Cav2	6	17281314	17287091	1.3171	382.233	1.09195	3	90.7364	227
Cav1	6	17306373	17339462	1.3171	281.194	1.64731	4	90.7364	227
Met	6	17491178	17571837	1.3171	459.475	9.50031	26	90.7364	227
Capza2	6	17648460	17665484	1.3171	429.453	2.63201	8	90.7364	227
St7	6	17743597	17942776	1.3171	260.71	8.06706	22	90.7364	227
Wnt2	6	17989807	18030305	1.3171	209.13	2.91871	7	90.7364	227
Asz1	6	18054524	18109043	1.3171	400.375	5.09399	14	90.7364	227
Cftr	6	18170759	18320930	1.3171	417.624	10.862	33	90.7364	227
Cttnbp2	6	18367312	18514754	1.3171	298.224	10.2475	28	90.7364	227
Lsm8	6	18848657	18853705	1.3171	476.578	1.324	4	90.7364	227
Ankrd7	6	18866424	18879430	1.3171	414.553	1.90225	5	90.7364	227
Grm8	6	27760121	28126169	0.803383	160.034	4.18393	10	56.5135	148
Mir592	6	27936659	27936809	0.803383	347.367	0.183297	1	56.5135	148
Zfp800	6	28241566	28260807	0.803383	306.622	4.09324	11	56.5135	148
Gcc1	6	28417987	28421339	0.803383	252.232	3.64768	9	56.5135	148
Arf5	6	28424239	28426174	0.803383	216.18	1.28641	4	56.5135	148
Fscn3	6	28427966	28436099	0.803383	288.99	2.7799	8	56.5135	148
Pax4	6	28442325	28447186	0.803383	337.001	2.96584	10	56.5135	148
Snd1	6	28480512	28888326	0.803383	200.004	15.9284	41	56.5135	148
Lrrc4	6	28829980	28831780	0.803383	346.113	2.82822	7	56.5135	148
Mir129-1	6	29022600	29022750	0.803383	151.453	0.186163	1	56.5135	148
Lep	6	29068902	29071241	0.803383	207.185	1.11844	3	56.5135	148
Rbm28	6	29125306	29164668	0.803383	262.074	6.29112	19	56.5135	148
Prrt4	6	29169694	29177801	0.803383	194.6	3.30514	9	56.5135	148
Impdh1	6	29202397	29207204	0.803383	246.621	3.77256	11	56.5135	148
Hilpda	6	29274645	29274945	0.803383	206.83	0.399535	1	56.5135	148
Hilpda	6	29274945	29275245	0.535184	408.367	0.42322	1	65.3403	187
Fam71f2	6	29281220	29290542	0.535184	181.823	1.90618	5	65.3403	187
Fam71f1	6	29319142	29335937	0.535184	244.1	3.00634	8	65.3403	187
Calu	6	29356466	29374510	0.535184	266.719	2.18909	7	65.3403	187
Opn1sw	6	29377880	29380421	0.535184	177.565	1.94202	5	65.3403	187
Ccdc136	6	29397441	29426737	0.535184	163.638	4.97633	17	65.3403	187
Flnc	6	29433455	29461234	0.535184	189.484	18.3145	50	65.3403	187
Atp6v1f	6	29467774	29470286	0.535184	198.004	0.632904	2	65.3403	187
Atp6v1fnb	6	29471497	29473411	0.535184	298.826	1.04485	3	65.3403	187
Kcp	6	29482232	29505838	0.535184	151.092	11.8054	37	65.3403	187
Irf5	6	29531113	29536841	0.535184	211.671	3.47379	9	65.3403	187
Tnpo3	6	29543239	29589248	0.535184	259.171	6.85856	21	65.3403	187
Tspan33	6	29694402	29711112	0.535184	115.738	1.36131	5	65.3403	187
Tspan33	6	29713395	29717646	0.812094	328.627	1.44503	4	50.2388	141
Smo	6	29736173	29760067	0.812094	197.607	4.67945	13	50.2388	141
Ahcyl2	6	29799404	29909102	0.812094	299.185	6.40387	20	50.2388	141
Strip2	6	29917031	29956962	0.812094	273.88	6.73124	20	50.2388	141
Smkr-ps	6	29992985	29993225	0.812094	198.488	0.143091	1	50.2388	141
Nrf1	6	30089914	30151583	0.812094	202.199	5.64695	15	50.2388	141
Mirc35hg	6	30169460	30169796	0.812094	221.687	0.523601	2	50.2388	141
Mir96	6	30169460	30169610	0.812094	250.4	0.296181	1	50.2388	141
Mir183	6	30169646	30169796	0.812094	184.293	0.22742	1	50.2388	141
Ube2h	6	30214900	30262244	0.812094	304.209	2.87506	8	50.2388	141
Zc3hc1	6	30366620	30391048	0.812094	273.662	3.7368	10	50.2388	141
Klhdc10	6	30427661	30450710	0.812094	280.319	3.18928	10	50.2388	141
Tmem209	6	30482686	30509745	0.812094	343.044	4.35022	15	50.2388	141
Ssmem1	6	30510181	30519959	0.812094	299.697	1.81576	5	50.2388	141
Cpa2	6	30541606	30545077	0.812094	380.786	1.04703	3	50.2388	141
Cpa2	6	30545460	30564450	1.09373	380.656	2.71198	8	52.2924	146
Cpa4	6	30568336	30590992	1.09373	330.245	3.43982	11	52.2924	146
Cpa5	6	30612509	30630880	1.09373	388.345	3.11974	10	52.2924	146
Cpa1	6	30639405	30645311	1.09373	391.358	3.09394	10	52.2924	146
Cep41	6	30655655	30693712	1.09373	311.936	4.13103	13	52.2924	146
[truncated: 8,808 more rows]
