# Supplementary material for: A Set of Cell Lines Derived from a Genetic Murine Glioblastoma Model Recapitulates Molecular and Morphological Characteristics of Human Tumors
Source: Cancers (Basel). 2021 Jan 10;13(2):230. doi: 10.3390/cancers13020230 (PMC7827614; doi:10.3390/cancers13020230)
Supplement: Supplementary file 1 [file cancers-13-00230-s001.zip › Supplementary material/Supplementary tables/Suppl. Table 1.xlsx]

## Sheet: Sheet1
logFC	AveExpr	t	P.Value	adj.P.Val	B	ensembl_gene	hgnc_symbol	genename
5.32103	-4.14567	11.052	5.74226e-07	4.53348e-06	6.6642	ENSMUSG00000025900	Rp1	retinitis pigmentosa 1 (human)
-2.8984	5.59945	-23.4841	3.74922e-10	2.41338e-08	13.9259	ENSMUSG00000002459	Rgs20	regulator of G-protein signaling 20
-0.677263	6.31301	-7.44878	2.06078e-05	9.40167e-05	2.08286	ENSMUSG00000033793	Atp6v1h	ATPase, H+ transporting, lysosomal V1 subunit H
1.82326	-2.83909	6.26495	8.89425e-05	0.000339288	1.73408	ENSMUSG00000084353	NA	NA
-2.89682	4.44372	-16.664	1.10809e-08	2.2121e-07	10.5117	ENSMUSG00000025911	Adhfe1	alcohol dehydrogenase, iron containing, 1
-1.67029	0.180545	-6.47597	6.76649e-05	0.000266593	1.75193	ENSMUSG00000079671	2610203C22Rik	RIKEN cDNA 2610203C22 gene
-3.82253	5.79869	-12.029	2.57866e-07	2.36396e-06	7.07619	ENSMUSG00000067879	3110035E14Rik	RIKEN cDNA 3110035E14 gene
-0.91528	5.20544	-9.50939	2.32121e-06	1.44332e-05	4.57552	ENSMUSG00000025912	Mybl1	myeloblastosis oncogene-like 1
-0.667293	4.67628	-6.24792	9.09496e-05	0.000345803	0.699938	ENSMUSG00000025915	Sgk3	serum/glucocorticoid regulated kinase 3
-0.89058	6.42558	-9.20702	3.11945e-06	1.85273e-05	4.11703	ENSMUSG00000025917	Cops5	COP9 signalosome subunit 5
-1.6014	1.39568	-6.23253	9.28051e-05	0.000352134	0.999047	ENSMUSG00000048960	Prex2	phosphatidylinositol-3,4,5-trisphosphate-dependent Rac exchange factor 2
2.81768	-2.96579	6.69216	5.14382e-05	0.000209562	2.32267	ENSMUSG00000057715	A830018L16Rik	RIKEN cDNA A830018L16 gene
-7.81357	3.05002	-35.0341	6.88686e-12	3.30676e-09	17.697	ENSMUSG00000016918	Sulf1	sulfatase 1
3.86526	-4.21498	6.82554	4.35596e-05	0.000181239	2.52294	ENSMUSG00000042414	Prdm14	PR domain containing 14
0.679246	6.70752	9.46203	2.42996e-06	1.50361e-05	4.35507	ENSMUSG00000005886	Ncoa2	nuclear receptor coactivator 2
3.14493	-3.60472	7.59346	1.7432e-05	8.1263e-05	3.40301	ENSMUSG00000097711	Gm5523	glyceraldehyde-3-phosphate dehydrogenase pseudogene
5.41175	-3.4607	10.8627	6.75351e-07	5.14614e-06	6.51067	ENSMUSG00000032769	Trpa1	transient receptor potential cation channel, subfamily A, member 1
1.81095	4.39861	21.8381	7.71402e-10	3.73791e-08	13.2287	ENSMUSG00000025925	Terf1	telomeric repeat binding factor 1
-1.01175	3.85286	-8.33123	7.68919e-06	4.00457e-05	3.48479	ENSMUSG00000025921	Rdh10	retinol dehydrogenase 10 (all-trans)
5.13876	1.25569	19.0637	2.95617e-09	9.0928e-08	11.9468	ENSMUSG00000042686	Jph1	junctophilin 1
-2.32474	1.92495	-11.4389	4.15272e-07	3.48072e-06	6.83596	ENSMUSG00000025777	Gdap1	ganglioside-induced differentiation-associated-protein 1
2.738	-3.67578	5.46398	0.000265129	0.000900454	0.652938	ENSMUSG00000025776	Crispld1	cysteine-rich secretory protein LCCL domain containing 1
4.05122	-4.03067	9.88906	1.61873e-06	1.06075e-05	5.71281	ENSMUSG00000025927	Tfap2b	transcription factor AP-2 beta
6.84212	-3.11404	19.7967	2.0374e-09	7.03987e-08	11.3257	ENSMUSG00000043760	Pkhd1	polycystic kidney and hepatic disease 1
3.09366	-2.74979	6.52211	6.37873e-05	0.000253352	2.1268	ENSMUSG00000041872	Il17f	interleukin 17F
3.342	6.75756	31.4168	2.05324e-11	5.12922e-09	16.8983	ENSMUSG00000041859	Mcm3	minichromosome maintenance complex component 3
-2.11663	7.10937	-26.4138	1.16268e-10	1.29478e-08	15.0656	ENSMUSG00000025931	Paqr8	progestin and adipoQ receptor family member VIII
-1.21272	1.45678	-6.9498	3.73834e-05	0.000158593	2.08425	ENSMUSG00000041809	Efhc1	EF-hand domain (C-terminal) containing 1
0.968768	3.89436	9.11916	3.40423e-06	1.99685e-05	4.30855	ENSMUSG00000041779	Tram2	translocating chain-associating membrane protein 2
-2.01474	2.84079	-15.4024	2.38871e-08	3.81663e-07	9.77762	ENSMUSG00000025933	Tmem14a	transmembrane protein 14A
-1.21492	-0.203641	-6.83579	4.30106e-05	0.000179176	2.19949	ENSMUSG00000025934	Gsta3	glutathione S-transferase, alpha 3
-1.45152	2.73002	-9.20336	3.13078e-06	1.85827e-05	4.62358	ENSMUSG00000028033	Kcnq5	potassium voltage-gated channel, subfamily Q, member 5
-0.963807	4.22982	-5.50227	0.000251132	0.000858675	-0.378527	ENSMUSG00000026158	Ogfrl1	opioid growth factor receptor-like 1
-4.40725	3.51703	-20.2838	1.60236e-09	6.02208e-08	12.5908	ENSMUSG00000026156	B3gat2	beta-1,3-glucuronyltransferase 2 (glucuronosyltransferase S)
-0.501949	5.24665	-6.57085	5.99495e-05	0.000240032	1.04694	ENSMUSG00000026155	Smap1	small ArfGAP 1
-0.962857	3.82038	-7.05022	3.30831e-05	0.000142227	1.92445	ENSMUSG00000026154	Sdhaf4	succinate dehydrogenase complex assembly factor 4
0.72883	6.30519	8.82702	4.57409e-06	2.56933e-05	3.68736	ENSMUSG00000026153	Fam135a	family with sequence similarity 135, member A
-4.19511	2.9516	-8.61	5.72526e-06	3.10518e-05	4.18765	ENSMUSG00000026147	Col9a1	collagen, type IX, alpha 1
2.7525	-1.61518	9.5063	2.32815e-06	1.4469e-05	5.37192	ENSMUSG00000067736	NA	NA
-2.33513	5.98349	-24.9908	2.01924e-10	1.68063e-08	14.558	ENSMUSG00000073725	Lmbrd1	LMBR1 domain containing 1
-1.15018	6.27237	-13.0389	1.19444e-07	1.28039e-06	7.67451	ENSMUSG00000033569	Adgrb3	adhesion G protein-coupled receptor B3
-2.6211	0.221664	-11.2322	4.93169e-07	3.99768e-06	6.8595	ENSMUSG00000052558	NA	NA
0.715405	7.20955	10.8934	6.57725e-07	5.04406e-06	5.76405	ENSMUSG00000048874	Phf3	PHD finger protein 3
-2.00234	1.05174	-6.62848	5.57301e-05	0.000224597	1.87606	ENSMUSG00000026058	Khdrbs2	KH domain containing, RNA binding, signal transduction associated 2
1.3466	4.9824	14.9929	3.10374e-08	4.56996e-07	9.24563	ENSMUSG00000026134	Prim2	DNA primase, p58 subunit
-0.399695	5.30318	-5.78418	0.000169527	0.000604529	-0.0826209	ENSMUSG00000004768	Rab23	RAB23, member RAS oncogene family
1.36936	4.68821	11.7246	3.28843e-07	2.87559e-06	6.74459	ENSMUSG00000042215	Bag2	BCL2-associated athanogene 2
0.811883	6.67602	10.0974	1.33468e-06	9.05425e-06	5.00943	ENSMUSG00000042197	Zfp451	zinc finger protein 451
1.77579	0.102248	6.10029	0.000110542	0.000412284	1.14803	ENSMUSG00000098168	NA	NA
4.24982	-4.41631	10.0869	1.34761e-06	9.13035e-06	5.82953	ENSMUSG00000092852	Mir5103	microRNA 5103
2.05965	-1.80759	8.0628	1.0289e-05	5.13437e-05	3.88247	ENSMUSG00000026126	Ptpn18	protein tyrosine phosphatase, non-receptor type 18
-5.03016	5.7031	-57.974	4.33904e-14	5.66653e-10	22.5444	ENSMUSG00000037509	Arhgef4	Rho guanine nucleotide exchange factor (GEF) 4
0.550874	8.56787	8.55329	6.07558e-06	3.26777e-05	3.3628	ENSMUSG00000037503	Fam168b	family with sequence similarity 168, member B
-0.558557	6.39204	-6.42614	7.21402e-05	0.00028215	0.721258	ENSMUSG00000026123	Plekhb2	pleckstrin homology domain containing, family B (evectins) member 2
1.13306	7.2302	15.9622	1.68698e-08	2.98855e-07	9.72897	ENSMUSG00000037470	Uggt1	UDP-glucose glycoprotein glucosyltransferase 1
1.27378	3.56409	10.9292	6.37752e-07	4.92151e-06	6.17618	ENSMUSG00000037408	Cnnm4	cyclin M4
-0.767716	5.84176	-8.08216	1.00726e-05	5.04614e-05	2.87011	ENSMUSG00000001138	Cnnm3	cyclin M3
-0.815149	3.36922	-7.37431	2.24821e-05	0.000101577	2.40662	ENSMUSG00000079610	Ankrd39	ankyrin repeat domain 39
1.3611	5.95427	17.7268	6.04526e-09	1.45891e-07	10.8693	ENSMUSG00000026121	Sema4c	sema domain, immunoglobulin domain (Ig), transmembrane domain (TM) and short cytoplasmic domain, (semaphorin) 4C
-0.641406	6.68854	-6.16145	0.000101924	0.000383584	0.345842	ENSMUSG00000061518	Cox5b	cytochrome c oxidase subunit Vb
0.632196	7.31207	8.47737	6.58153e-06	3.50219e-05	3.26881	ENSMUSG00000026116	Tmem131	transmembrane protein 131
-4.018	-1.68219	-13.3467	9.54764e-08	1.07588e-06	8.49905	ENSMUSG00000050122	Vwa3b	von Willebrand factor A domain containing 3B
-2.25064	-3.2693	-5.69692	0.000191229	0.000672574	0.903264	ENSMUSG00000026115	NA	NA
-0.79017	5.63987	-8.34695	7.5609e-06	3.94777e-05	3.23486	ENSMUSG00000026111	Unc50	unc-50 homolog (C. elegans)
1.80739	4.95032	17.7473	5.97699e-09	1.44906e-07	11.0331	ENSMUSG00000026110	Mgat4a	mannoside acetylglucosaminyltransferase 4, isoenzyme A
1.12812	1.21845	6.88518	4.04681e-05	0.000169809	2.05081	ENSMUSG00000026090	2010300C02Rik	RIKEN cDNA 2010300C02 gene
-1.13019	3.07751	-11.2236	4.96751e-07	4.02232e-06	6.52068	ENSMUSG00000060771	Tsga10	testis specific 10
0.923448	3.06533	7.8563	1.29379e-05	6.26838e-05	3.04008	ENSMUSG00000037138	Aff3	AF4/FMR2 family, member 3
-2.90062	4.51072	-18.1368	4.82873e-09	1.26079e-07	11.3687	ENSMUSG00000048814	Lonrf2	LON peptidase N-terminal domain and ring finger 2
-2.41216	3.87796	-15.3919	2.40456e-08	3.83196e-07	9.70963	ENSMUSG00000026080	Chst10	carbohydrate sulfotransferase 10
-3.77462	0.603569	-16.5163	1.20892e-08	2.35243e-07	10.5787	ENSMUSG00000026077	Npas2	neuronal PAS domain protein 2
-1.09876	4.84603	-12.8147	1.41032e-07	1.4655e-06	7.62535	ENSMUSG00000048234	Rnf149	ring finger protein 149
-2.50733	2.07182	-11.2954	4.67769e-07	3.83467e-06	6.71054	ENSMUSG00000050967	Creg2	cellular repressor of E1A-stimulated genes 2
3.65464	-1.51286	13.4551	8.83334e-08	1.01361e-06	8.59837	ENSMUSG00000097083	NA	NA
-2.46252	-1.85285	-8.35342	7.50872e-06	3.92329e-05	4.17424	ENSMUSG00000026073	Il1r2	interleukin 1 receptor, type II
-1.58659	2.01074	-8.83393	4.54179e-06	2.5539e-05	4.13613	ENSMUSG00000026072	Il1r1	interleukin 1 receptor, type I
4.60766	-5.18699	12.8012	1.42464e-07	1.47706e-06	7.82083	ENSMUSG00000026065	Slc9a4	solute carrier family 9 (sodium/hydrogen exchanger), member 4
-1.71611	2.75975	-14.2897	4.94386e-08	6.48401e-07	8.9775	ENSMUSG00000041945	Mfsd9	major facilitator superfamily domain containing 9
-1.76043	-3.2115	-6.30965	8.38964e-05	0.000322133	1.78467	ENSMUSG00000079588	Tmem182	transmembrane protein 182
-1.35472	5.52501	-16.3168	1.36134e-08	2.55879e-07	10.0757	ENSMUSG00000060424	Pantr1	POU domain, class 3, transcription factor 3 adjacent noncoding transcript 1
-4.02485	-0.642916	-9.16751	3.24416e-06	1.91603e-05	5.0317	ENSMUSG00000041907	Gpr45	G protein-coupled receptor 45
0.564693	5.81157	8.42128	6.98476e-06	3.69495e-05	3.2635	ENSMUSG00000010290	AI597479	expressed sequence AI597479
0.629051	5.66871	6.97111	3.64225e-05	0.000154979	1.47209	ENSMUSG00000066877	Nck2	non-catalytic region of tyrosine kinase adaptor protein 2
-2.09809	1.74118	-6.19615	9.73568e-05	0.000367969	1.04752	ENSMUSG00000026051	1500015O10Rik	RIKEN cDNA 1500015O10 gene
0.756825	6.50291	11.2764	4.75261e-07	3.88403e-06	6.12693	ENSMUSG00000041763	Tpp2	tripeptidyl peptidase II
1.32629	3.01184	8.14662	9.38715e-06	4.75102e-05	3.41138	ENSMUSG00000026049	Tex30	testis expressed 30
0.780446	5.56941	8.78729	4.76442e-06	2.66318e-05	3.71501	ENSMUSG00000026047	Kdelc1	KDEL (Lys-Asp-Glu-Leu) containing 1
-0.543131	5.05641	-6.05363	0.000117645	0.000436089	0.34918	ENSMUSG00000041684	Bivm	basic, immunoglobulin-like variable motif containing
-0.765824	5.60675	-8.79522	4.72572e-06	2.64405e-05	3.73303	ENSMUSG00000026048	Ercc5	excision repair cross-complementing rodent repair deficiency, complementation group 5
1.51991	3.27184	7.40981	2.15664e-05	9.79791e-05	2.4059	ENSMUSG00000056870	Gulp1	GULP, engulfment adaptor PTB domain containing 1
10.2476	2.8969	35.7363	5.64345e-12	3.01648e-09	17.5647	ENSMUSG00000026043	Col3a1	collagen, type III, alpha 1
1.24237	6.69609	9.37172	2.65303e-06	1.61781e-05	4.25317	ENSMUSG00000026042	Col5a2	collagen, type V, alpha 2
1.00328	5.99769	12.2629	2.14697e-07	2.04783e-06	7.0399	ENSMUSG00000025995	Wdr75	WD repeat domain 75
-1.92394	2.72421	-9.17059	3.23427e-06	1.9109e-05	4.59333	ENSMUSG00000041144	Dnah7b	dynein, axonemal, heavy chain 7B
-4.02716	4.55834	-13.6319	7.79059e-08	9.15847e-07	8.44278	ENSMUSG00000026109	Tmeff2	transmembrane protein with EGF-like and two follistatin-like domains 2
2.03427	6.34548	23.9011	3.14718e-10	2.19675e-08	14.0157	ENSMUSG00000018417	Myo1b	myosin IB
-1.59039	5.05617	-19.9427	1.89474e-09	6.72287e-08	12.2467	ENSMUSG00000026104	Stat1	signal transducer and activator of transcription 1
1.12525	6.82638	12.1106	2.4181e-07	2.24748e-06	6.85137	ENSMUSG00000026103	Gls	glutaminase
1.14107	5.79943	12.0197	2.59763e-07	2.37708e-06	6.8295	ENSMUSG00000002881	Nab1	Ngfi-A binding protein 1
-1.46268	4.31588	-10.7727	7.30126e-07	5.50116e-06	5.97024	ENSMUSG00000041439	Mfsd6	major facilitator superfamily domain containing 6
-1.48715	4.94858	-14.5751	4.08248e-08	5.60273e-07	8.99209	ENSMUSG00000041426	Hibch	3-hydroxyisobutyryl-Coenzyme A hydrolase
1.08331	3.41912	10.4333	9.84647e-07	7.02109e-06	5.75859	ENSMUSG00000026098	Pms1	PMS1 homolog 1, mismatch repair system component
2.76882	-1.2607	11.7113	3.32393e-07	2.90114e-06	7.29855	ENSMUSG00000096141	Dnah7a	dynein, axonemal, heavy chain 7A
-2.02871	2.3046	-10.1688	1.25029e-06	8.56824e-06	5.66617	ENSMUSG00000042807	Hecw2	HECT, C2 and WW domain containing E3 ubiquitin protein ligase 2
0.423931	8.79974	6.97586	3.62121e-05	0.00015419	1.43999	ENSMUSG00000025982	Sf3b1	splicing factor 3b, subunit 1
-0.921808	4.45762	-8.62897	5.61301e-06	3.05497e-05	3.72111	ENSMUSG00000025981	Coq10b	coenzyme Q10B
0.78134	8.27714	9.76316	1.8219e-06	1.1731e-05	4.66252	ENSMUSG00000025980	Hspd1	heat shock protein 1 (chaperonin)
-0.927682	6.31192	-14.0912	5.65929e-08	7.15579e-07	8.46084	ENSMUSG00000025978	Rftn2	raftlin family member 2
-1.46946	3.26514	-10.9864	6.07294e-07	4.7289e-06	6.29273	ENSMUSG00000097649	NA	NA
1.56742	4.06062	8.78184	4.79115e-06	2.67566e-05	3.94792	ENSMUSG00000089944	NA	NA
3.73636	3.28042	21.7214	8.13505e-10	3.88089e-08	13.2608	ENSMUSG00000038331	Satb2	special AT-rich sequence binding protein 2
4.37272	-1.97291	15.2564	2.62049e-08	4.07421e-07	9.56411	ENSMUSG00000087022	NA	NA
2.94437	0.937013	14.1402	5.47272e-08	6.98437e-07	9.0745	ENSMUSG00000097519	4930558J18Rik	RIKEN cDNA 4930558J18 gene
-1.3269	5.13551	-6.78692	4.56976e-05	0.000189024	1.42711	ENSMUSG00000038323	1700066M21Rik	RIKEN cDNA 1700066M21 gene
-0.723263	3.73429	-7.14612	2.94718e-05	0.000128783	2.05032	ENSMUSG00000048495	Tyw5	tRNA-yW synthesizing protein 5
-1.07784	3.97401	-8.2114	8.74897e-06	4.47906e-05	3.36619	ENSMUSG00000025971	Maip1	matrix AAA peptidase interacting protein 1
1.17411	4.68006	14.0891	5.66749e-08	7.16371e-07	8.61211	ENSMUSG00000038305	Spats2l	spermatogenesis associated, serine-rich 2-like
2.9569	4.17468	19.1403	2.84168e-09	8.82137e-08	11.8986	ENSMUSG00000026039	Sgo2a	shugoshin 2A
4.4424	-4.21536	7.7738	1.41957e-05	6.79056e-05	3.61858	ENSMUSG00000064294	Aox3	aldehyde oxidase 3
5.43075	-3.21035	10.788	7.20481e-07	5.43736e-06	6.46739	ENSMUSG00000038242	Aox4	aldehyde oxidase 4
0.776528	5.83236	9.34654	2.71914e-06	1.65186e-05	4.29758	ENSMUSG00000026037	Orc2	origin recognition complex, subunit 2
0.776099	4.32604	8.03128	1.0652e-05	5.29122e-05	3.03482	ENSMUSG00000038174	Fam126b	family with sequence similarity 126, member B
-0.622979	5.19215	-5.70792	0.000188336	0.000663473	-0.163131	ENSMUSG00000026032	Ndufb3	NADH dehydrogenase (ubiquinone) 1 beta subcomplex 3
2.56047	2.81838	17.7968	5.81571e-09	1.42491e-07	11.2123	ENSMUSG00000026029	Casp8	caspase 8
0.885311	6.38472	10.3098	1.10004e-06	7.71887e-06	5.22075	ENSMUSG00000026028	Trak2	trafficking protein, kinesin binding 2
-1.10091	5.01952	-13.2575	1.01832e-07	1.12926e-06	7.96559	ENSMUSG00000026027	Stradb	STE20-related kinase adaptor beta
1.08887	5.33231	8.61929	5.66998e-06	3.07872e-05	3.53177	ENSMUSG00000041075	Fzd7	frizzled class receptor 7
-5.99482	1.01553	-28.6234	5.21245e-11	8.5272e-09	15.3299	ENSMUSG00000047361	Gm973	predicted gene 973
1.3961	6.67931	12.2186	2.2222e-07	2.09804e-06	6.96704	ENSMUSG00000026020	Nop58	NOP58 ribonucleoprotein
0.522125	6.23271	6.05256	0.000117813	0.000436581	0.181144	ENSMUSG00000067336	Bmpr2	bone morphogenetic protein receptor, type II (serine/threonine kinase)
-2.99984	-0.311456	-14.0363	5.87672e-08	7.36023e-07	9.01231	ENSMUSG00000026018	Ica1l	islet cell autoantigen 1-like
0.781756	4.94907	6.04923	0.000118338	0.000438221	0.320789	ENSMUSG00000073664	Nbeal1	neurobeachin like 1
1.14083	3.21612	6.81397	4.41888e-05	0.000183588	1.72893	ENSMUSG00000026014	Raph1	Ras association (RalGDS/AF-6) and pleckstrin homology domains 1
1.37421	-0.542406	5.60628	0.000216957	0.000753815	0.574781	ENSMUSG00000081382	NA	NA
4.13823	5.76199	25.7964	1.47195e-10	1.41354e-08	14.9261	ENSMUSG00000025969	Nrp2	neuropilin 2
0.997675	5.92942	8.56621	5.9938e-06	3.22942e-05	3.42222	ENSMUSG00000040865	Ino80d	INO80 complex subunit D
-0.677672	7.02559	-10.3758	1.03666e-06	7.33962e-06	5.28192	ENSMUSG00000025968	Ndufs1	NADH dehydrogenase (ubiquinone) Fe-S protein 1
3.15123	-0.953397	7.91888	1.20644e-05	5.90165e-05	3.62902	ENSMUSG00000027520	Zdbf2	zinc finger, DBF-type containing 2
-4.03566	2.62247	-12.7978	1.42825e-07	1.48038e-06	8.02283	ENSMUSG00000025964	Adam23	a disintegrin and metallopeptidase domain 23
-1.74974	-1.8655	-5.98103	0.000129687	0.000475872	1.17608	ENSMUSG00000025963	Mdh1b	malate dehydrogenase 1B, NAD (soluble)
0.87958	6.54754	11.3223	4.57417e-07	3.76315e-06	6.17027	ENSMUSG00000025958	Creb1	cAMP responsive element binding protein 1
2.7955	0.838542	16.2268	1.43689e-08	2.65491e-07	10.4082	ENSMUSG00000087213	2810408I11Rik	RIKEN cDNA 2810408I11 gene
-0.542708	4.39595	-6.15926	0.000102219	0.000384657	0.60817	ENSMUSG00000051344	Plekhm3	pleckstrin homology domain containing, family M, member 3
-2.38681	-2.40589	-5.92949	0.000139039	0.000507008	1.26381	ENSMUSG00000044816	D630023F18Rik	RIKEN cDNA D630023F18 gene
-1.5167	7.48742	-16.0579	1.59142e-08	2.86037e-07	9.8012	ENSMUSG00000025950	Idh1	isocitrate dehydrogenase 1 (NADP+), soluble
1.02043	5.70986	12.6418	1.60596e-07	1.62139e-06	7.36673	ENSMUSG00000025949	Pikfyve	phosphoinositide kinase, FYVE type zinc finger containing
2.47794	-0.889456	8.74178	4.99306e-06	2.77141e-05	4.51463	ENSMUSG00000025946	Pth2r	parathyroid hormone 2 receptor
-0.486046	9.26177	-5.74638	0.000178583	0.000633098	-0.266172	ENSMUSG00000015222	Map2	microtubule-associated protein 2
-1.2725	2.51837	-5.54165	0.000237559	0.000816795	0.144843	ENSMUSG00000055567	Unc80	unc-80, NALCN activator
-1.40761	7.53728	-14.7209	3.70726e-08	5.2262e-07	8.88704	ENSMUSG00000026003	Acadl	acyl-Coenzyme A dehydrogenase, long-chain
-0.697142	6.42283	-8.74579	4.97245e-06	2.76204e-05	3.61738	ENSMUSG00000026000	Lancl1	LanC (bacterial lantibiotic synthetase component C)-like 1
3.64633	-2.43626	7.36996	2.25972e-05	0.000102035	3.11259	ENSMUSG00000025991	Cps1	carbamoyl-phosphate synthetase 1
-3.02028	3.65252	-25.0915	1.93998e-10	1.63382e-08	14.6948	ENSMUSG00000025997	Ikzf2	IKAROS family zinc finger 2
3.26221	3.71942	22.7143	5.22099e-10	2.89836e-08	13.6937	ENSMUSG00000026196	Bard1	BRCA1 associated RING domain 1
0.550534	6.58326	7.85091	1.30163e-05	6.29974e-05	2.55107	ENSMUSG00000026192	Atic	5-aminoimidazole-4-carboxamide ribonucleotide formyltransferase/IMP cyclohydrolase
3.58333	6.53796	13.9385	6.28702e-08	7.76625e-07	8.40484	ENSMUSG00000026193	Fn1	fibronectin 1
2.26683	-1.3373	9.899	1.60378e-06	1.05245e-05	5.70844	ENSMUSG00000073652	Apol7d	apolipoprotein L 7d
0.690118	3.45816	5.50114	0.000251537	0.0008599	-0.193376	ENSMUSG00000026189	Pecr	peroxisomal trans-2-enoyl-CoA reductase
-6.77632	-0.0402834	-31.9845	1.71609e-11	4.94572e-09	15.593	ENSMUSG00000039372	2020-03-04	membrane-associated ring finger (C3HC4) 4
4.35812	-4.08472	9.07406	3.56128e-06	2.07188e-05	4.95297	ENSMUSG00000039342	Ankar	ankyrin and armadillo repeat containing
2.40715	6.95052	26.286	1.22029e-10	1.32454e-08	15.0081	ENSMUSG00000055322	Tns1	tensin 1
0.906543	1.46108	5.47558	0.000260803	0.000887473	0.0260721	ENSMUSG00000061815	Rufy4	RUN and FYVE domain containing 4
-0.437297	7.57275	-7.15479	2.91669e-05	0.000127636	1.66382	ENSMUSG00000006299	Aamp	angio-associated migratory protein
-0.633732	6.84045	-10.1553	1.26574e-06	8.6565e-06	5.07002	ENSMUSG00000026179	Pnkd	paroxysmal nonkinesiogenic dyskinesia
-0.68117	6.73721	-6.41828	7.2875e-05	0.000284633	0.689246	ENSMUSG00000006301	Tmbim1	transmembrane BAX inhibitor motif containing 1
-2.87217	0.0286205	-13.8998	6.45788e-08	7.9086e-07	8.91286	ENSMUSG00000073650	Catip	ciliogenesis associated TTC17 interacting protein
0.597106	6.79096	7.92724	1.19527e-05	5.8501e-05	2.6282	ENSMUSG00000026176	Ctdsp1	CTD (carboxy-terminal domain, RNA polymerase II, polypeptide A) small phosphatase 1
3.15886	-1.64263	6.53602	6.26652e-05	0.000249608	2.04922	ENSMUSG00000026175	Vil1	villin 1
1.67449	6.15002	22.1945	6.56969e-10	3.35039e-08	13.2451	ENSMUSG00000033364	Usp37	ubiquitin specific peptidase 37
1.37496	6.6619	21.1424	1.06318e-09	4.53752e-08	12.7105	ENSMUSG00000026174	Cnot9	CCR4-NOT transcription complex, subunit 9
-7.07015	3.99179	-37.5963	3.391e-12	2.58197e-09	18.2932	ENSMUSG00000026173	Plcd4	phospholipase C, delta 4
0.644882	5.90937	7.5714	1.78799e-05	8.30679e-05	2.25745	ENSMUSG00000026135	Zfp142	zinc finger protein 142
-1.68637	4.09239	-13.5001	8.55435e-08	9.90999e-07	8.2582	ENSMUSG00000033276	Stk36	serine/threonine kinase 36
2.06423	6.59822	23.1537	4.31609e-10	2.6192e-08	13.6773	ENSMUSG00000033257	Ttll4	tubulin tyrosine ligase-like family, member 4
2.77685	1.19174	16.3425	1.34057e-08	2.53591e-07	10.4436	ENSMUSG00000026170	Cyp27a1	cytochrome P450, family 27, subfamily a, polypeptide 1
3.18598	-2.7408	6.25699	8.98741e-05	0.000342312	1.72963	ENSMUSG00000006542	Prkag3	protein kinase, AMP-activated, gamma 3 non-catatlytic subunit
-2.13316	-0.664322	-10.168	1.25113e-06	8.57245e-06	5.91866	ENSMUSG00000090071	Cdk5r2	cyclin-dependent kinase 5, regulatory subunit 2 (p39)
-1.55852	0.981597	-9.66558	1.9985e-06	1.27153e-05	5.32038	ENSMUSG00000026162	Nhej1	nonhomologous end-joining factor 1
-1.39284	5.85999	-15.7018	1.98037e-08	3.35249e-07	9.64168	ENSMUSG00000033159	Cnppd1	cyclin Pas1/PHO80 domain containing 1
-0.910782	7.02916	-9.63201	2.0635e-06	1.30771e-05	4.53267	ENSMUSG00000049339	Retreg2	reticulophagy regulator family member 2
-0.612376	4.05237	-6.393	7.52927e-05	0.000293054	0.991402	ENSMUSG00000026197	Zfand2b	zinc finger, AN1 type domain 2B
0.715444	5.46117	8.81895	4.61205e-06	2.58869e-05	3.79585	ENSMUSG00000026198	Abcb6	ATP-binding cassette, sub-family B (MDR/TAP), member 6
-0.640648	4.81553	-6.9087	3.93147e-05	0.000165684	1.548	ENSMUSG00000026199	Ankzf1	ankyrin repeat and zinc finger domain containing 1
-1.95796	4.0707	-17.0641	8.78414e-09	1.89148e-07	10.697	ENSMUSG00000026200	Glb1l	galactosidase, beta 1-like
-3.35107	1.36835	-17.0919	8.645e-09	1.87133e-07	10.9082	ENSMUSG00000026202	Tuba4a	tubulin, alpha 4A
-1.20696	3.93975	-8.82435	4.58658e-06	2.57595e-05	3.97149	ENSMUSG00000026203	Dnajb2	DnaJ heat shock protein family (Hsp40) member B2
-7.5262	2.78154	-39.8914	1.86986e-12	2.12429e-09	18.5739	ENSMUSG00000026204	Ptprn	protein tyrosine phosphatase, receptor type, N
-3.85101	-2.70067	-11.355	4.45117e-07	3.68245e-06	7.00264	ENSMUSG00000033061	Resp18	regulated endocrine-specific protein 18
-0.606488	6.36858	-9.34185	2.73163e-06	1.65727e-05	4.25272	ENSMUSG00000026209	Dnpep	aspartyl aminopeptidase
-2.2469	-2.60976	-6.98891	3.56405e-05	0.000152054	2.68383	ENSMUSG00000026208	Des	desmin
-4.01603	0.5838	-14.3445	4.76396e-08	6.28757e-07	9.21329	ENSMUSG00000033007	Asic4	acid-sensing (proton-gated) ion channel family member 4
-0.896506	6.30328	-11.6282	3.5558e-07	3.06303e-06	6.47218	ENSMUSG00000032997	Chpf	chondroitin polymerizing factor
-3.07486	2.29959	-16.3654	1.32238e-08	2.51176e-07	10.4656	ENSMUSG00000051703	Tmem198	transmembrane protein 198
-2.00418	1.86688	-15.5073	2.23598e-08	3.65144e-07	9.87096	ENSMUSG00000032968	Inha	inhibin alpha
-0.981292	5.10959	-10.996	6.02305e-07	4.69897e-06	6.01322	ENSMUSG00000026213	Stk11ip	serine/threonine kinase 11 interacting protein
-1.04564	5.50831	-11.0354	5.82426e-07	4.58308e-06	5.98104	ENSMUSG00000006576	Slc4a3	solute carrier family 4 (anion exchanger), member 3
4.92507	-4.24411	14.5916	4.03798e-08	5.55816e-07	8.88245	ENSMUSG00000004872	Pax3	paired box 3
0.988606	6.27068	13.5574	8.21276e-08	9.57559e-07	8.05439	ENSMUSG00000026245	Farsb	phenylalanyl-tRNA synthetase, beta subunit
4.51396	-4.22151	7.02791	3.399e-05	0.000145685	2.76123	ENSMUSG00000090486	NA	NA
-2.75567	0.0181052	-9.25665	2.97016e-06	1.77719e-05	5.04466	ENSMUSG00000050711	Scg2	secretogranin II
3.05543	-1.86947	7.23953	2.63611e-05	0.000116763	2.9377	ENSMUSG00000054702	Ap1s3	adaptor-related protein complex AP-1, sigma 3
-0.490813	6.26865	-6.56586	6.03303e-05	0.000241321	0.922267	ENSMUSG00000073643	Wdfy1	WD repeat and FYVE domain containing 1
-0.943227	9.69418	-10.1025	1.32847e-06	9.02377e-06	5.0341	ENSMUSG00000026249	Serpine2	serine (or cysteine) peptidase inhibitor, clade E, member 2
0.659326	7.38618	9.37837	2.63585e-06	1.60866e-05	4.25938	ENSMUSG00000004364	Cul3	cullin 3
1.34445	-1.07823	6.29666	8.53302e-05	0.000326993	1.56638	ENSMUSG00000054976	Nyap2	neuronal tyrosine-phophorylated phosphoinositide 3-kinase adaptor 2
1.28739	5.61342	15.0037	3.08212e-08	4.55262e-07	9.1143	ENSMUSG00000055980	Irs1	insulin receptor substrate 1
1.47778	5.67363	10.6721	7.97143e-07	5.91569e-06	5.65474	ENSMUSG00000026142	Rhbdd1	rhomboid domain containing 1
3.14396	-0.393205	14.1726	5.35301e-08	6.87718e-07	9.10434	ENSMUSG00000067158	Col4a4	collagen, type IV, alpha 4
-0.833796	6.88849	-8.77175	4.8412e-06	2.69968e-05	3.6202	ENSMUSG00000026150	Mff	mitochondrial fission factor
-2.06958	5.65377	-16.8248	1.0087e-08	2.06956e-07	10.462	ENSMUSG00000045658	Pid1	phosphotyrosine interaction domain containing 1
0.793716	8.38197	11.333	4.53345e-07	3.73381e-06	6.17206	ENSMUSG00000026219	Trip12	thyroid hormone receptor interactor 12
-1.86593	2.98497	-13.2257	1.04209e-07	1.14941e-06	8.22635	ENSMUSG00000073633	Fbxo36	F-box protein 36
-2.24686	8.40029	-29.9295	3.33629e-11	6.96888e-09	16.3724	ENSMUSG00000026223	Itm2c	integral membrane protein 2C
-5.74537	0.00343918	-16.2678	1.40195e-08	2.60728e-07	10.2895	ENSMUSG00000026224	4933407L21Rik	RIKEN cDNA 4933407L21 gene
-5.89208	-0.843896	-14.7305	3.68389e-08	5.1985e-07	9.27348	ENSMUSG00000049608	Gpr55	G protein-coupled receptor 55
-5.20272	-0.911578	-14.6597	3.85978e-08	5.38506e-07	9.29905	ENSMUSG00000026226	Spata3	spermatogenesis associated 3
-5.31371	5.76754	-27.5548	7.62309e-11	1.04e-08	15.6264	ENSMUSG00000026227	2810459M11Rik	RIKEN cDNA 2810459M11 gene
-0.729809	4.13779	-8.68504	5.29504e-06	2.90803e-05	3.83859	ENSMUSG00000062590	Armc9	armadillo repeat containing 9
-2.20654	-1.37007	-5.83226	0.000158712	0.000569682	1.00777	ENSMUSG00000079445	B3gnt7	UDP-GlcNAc:betaGal beta-1,3-N-acetylglucosaminyltransferase 7
1.21961	9.62753	17.2713	7.8044e-09	1.74137e-07	10.5828	ENSMUSG00000026234	Ncl	nucleolin
1.62745	-1.19945	6.04313	0.000119309	0.000441337	1.27668	ENSMUSG00000064837	Snora75	small nucleolar RNA, H/ACA box 75
0.608678	8.45097	6.77187	4.6561e-05	0.000191912	1.16295	ENSMUSG00000026238	Ptma	prothymosin alpha
-0.557944	5.71359	-5.54105	0.000237763	0.000817271	-0.507075	ENSMUSG00000026239	Pde6d	phosphodiesterase 6D, cGMP-specific, rod, delta
9.05869	-1.72773	23.2826	4.08446e-10	2.53137e-08	12.6564	ENSMUSG00000026251	Chrnd	cholinergic receptor, nicotinic, delta polypeptide
7.13031	-3.37039	12.8143	1.41077e-07	1.46555e-06	7.97793	ENSMUSG00000026253	Chrng	cholinergic receptor, nicotinic, gamma polypeptide
0.950512	7.24277	11.9404	2.76622e-07	2.49995e-06	6.70229	ENSMUSG00000048000	Gigyf2	GRB10 interacting GYF protein 2
-2.87458	1.33784	-13.1642	1.08971e-07	1.19092e-06	8.30776	ENSMUSG00000026259	Ngef	neuronal guanine nucleotide exchange factor
3.88881	-3.85069	8.97514	3.9341e-06	2.25646e-05	4.86406	ENSMUSG00000026288	Inpp5d	inositol polyphosphate-5-phosphatase D
0.366347	5.68713	5.54932	0.000235011	0.000809468	-0.493528	ENSMUSG00000026289	Atg16l1	autophagy related 16-like 1 (S. cerevisiae)
1.24589	7.53446	13.9196	6.37007e-08	7.82959e-07	8.29232	ENSMUSG00000070738	Dgkd	diacylglycerol kinase, delta
0.394503	6.27263	6.07266	0.000114691	0.000426165	0.218727	ENSMUSG00000005501	Usp40	ubiquitin specific peptidase 40
-3.10283	1.47619	-12.4691	1.83135e-07	1.79981e-06	7.75667	ENSMUSG00000054545	Ugt1a6a	UDP glucuronosyltransferase 1 family, polypeptide A6A
-5.41463	-2.90355	-10.6205	8.34026e-07	6.13684e-06	6.36901	ENSMUSG00000081984	Dnajb3	DnaJ heat shock protein family (Hsp40) member B3
1.70572	3.46337	12.7928	1.43363e-07	1.48404e-06	7.83073	ENSMUSG00000079429	Mroh2a	maestro heat-like repeat family member 2A
1.60149	8.00851	15.8073	1.85527e-08	3.20379e-07	9.62746	ENSMUSG00000044783	NA	NA
3.73727	-4.3195	7.10919	3.08094e-05	0.000133776	2.86428	ENSMUSG00000036251	Trpm8	transient receptor potential cation channel, subfamily M, member 8
2.50583	6.4991	22.0115	7.13224e-10	3.55381e-08	13.1445	ENSMUSG00000049866	Arl4c	ADP-ribosylation factor-like 4C
3.73044	1.46029	14.6782	3.81292e-08	5.34185e-07	9.38202	ENSMUSG00000034486	Gbx2	gastrulation brain homeobox 2
6.59701	0.265916	20.7759	1.26415e-09	5.08744e-08	12.6859	ENSMUSG00000048126	Col6a3	collagen, type VI, alpha 3
4.38373	-1.44216	13.5868	8.04324e-08	9.41291e-07	8.63411	ENSMUSG00000026303	Mlph	melanophilin
-3.61216	-1.22636	-9.69776	1.93828e-06	1.23747e-05	5.54043	ENSMUSG00000026304	Rab17	RAB17, member RAS oncogene family
1.12996	6.53749	16.4377	1.2666e-08	2.42635e-07	10.0481	ENSMUSG00000026305	Lrrfip1	leucine rich repeat (in FLII) interacting protein 1
3.71166	-3.23906	5.66342	0.000200333	0.000702192	0.953701	ENSMUSG00000070732	Rbm44	RNA binding motif protein 44
-1.01474	5.72396	-6.67343	5.26619e-05	0.000213793	1.13366	ENSMUSG00000034353	Ramp1	receptor (calcitonin) activity modifying protein 1
4.73017	0.569037	20.4576	1.47278e-09	5.65436e-08	12.5965	ENSMUSG00000047443	Erfe	erythroferrone
0.608351	5.9332	9.23487	3.03471e-06	1.81025e-05	4.1623	ENSMUSG00000026309	Ilkap	integrin-linked kinase-associated serine/threonine phosphatase 2C
2.19445	6.93857	23.3569	3.95712e-10	2.49628e-08	13.7667	ENSMUSG00000067071	Hes6	hairy and enhancer of split 6
-1.11238	4.4359	-8.51765	6.30762e-06	3.37538e-05	3.62395	ENSMUSG00000055866	Per2	period circadian clock 2
1.52636	4.51805	15.9628	1.68635e-08	2.98855e-07	9.91354	ENSMUSG00000073617	NA	NA
1.77908	5.46837	20.3984	1.51557e-09	5.7691e-08	12.3914	ENSMUSG00000026313	Hdac4	histone deacetylase 4
-1.60606	5.2576	-11.0074	5.9646e-07	4.66266e-06	6.06695	ENSMUSG00000073616	Cops9	COP9 signalosome subunit 9
0.829236	7.78309	10.2653	1.1452e-06	7.95273e-06	5.16224	ENSMUSG00000034220	Gpc1	glypican 1
-0.850917	5.06124	-9.93977	1.54399e-06	1.01954e-05	5.03691	ENSMUSG00000026270	Capn10	calpain 10
-0.946906	8.18388	-7.02753	3.40055e-05	0.000145734	1.50497	ENSMUSG00000014602	Kif1a	kinesin family member 1A
2.18708	4.61125	7.99986	1.10278e-05	5.44935e-05	2.96482	ENSMUSG00000047793	Sned1	sushi, nidogen and EGF-like domains 1
2.12574	4.67999	17.904	5.48246e-09	1.37329e-07	11.1228	ENSMUSG00000026274	Pask	PAS domain containing serine/threonine kinase
1.18169	8.55308	17.3419	7.49804e-09	1.6976e-07	10.6094	ENSMUSG00000034088	Hdlbp	high density lipoprotein (HDL) binding protein
-0.535623	8.62737	-7.09005	3.15283e-05	0.000136415	1.58631	ENSMUSG00000026276	2020-09-02	septin 2
-0.432385	7.32188	-6.5885	5.86218e-05	0.0002352	0.912352	ENSMUSG00000026277	Stk25	serine/threonine kinase 25 (yeast)
0.565889	5.06308	7.84411	1.31159e-05	6.3405e-05	2.6736	ENSMUSG00000026279	Thap4	THAP domain containing 4
1.09495	6.23241	13.6064	7.93221e-08	9.30965e-07	8.08613	ENSMUSG00000026281	Dtymk	deoxythymidylate kinase
1.87567	4.80187	22.7501	5.13994e-10	2.8793e-08	13.6141	ENSMUSG00000026283	Ing5	inhibitor of growth family, member 5
-7.14957	0.54565	-6.1179	0.000146551	0.000530684	1.21558	ENSMUSG00000034000	Neu4	sialidase 4
-1.45491	3.97631	-9.29854	2.85017e-06	1.71819e-05	4.55924	ENSMUSG00000051185	Fam174a	family with sequence similarity 174, member A
0.94689	2.73424	7.39103	2.20457e-05	9.97953e-05	2.54961	ENSMUSG00000081051	NA	NA
1.39201	2.26275	8.81799	4.61661e-06	2.59085e-05	4.24761	ENSMUSG00000040710	St8sia4	ST8 alpha-N-acetyl-neuraminide alpha-2,8-sialyltransferase 4
0.970381	5.37031	12.4013	1.92912e-07	1.87743e-06	7.231	ENSMUSG00000040648	Ppip5k2	diphosphoinositol pentakisphosphate kinase 2
-1.2451	6.1676	-12.8335	1.39063e-07	1.44992e-06	7.4992	ENSMUSG00000026335	Pam	peptidylglycine alpha-amidating monooxygenase
-1.56446	2.67585	-8.84443	4.49328e-06	2.53047e-05	4.10584	ENSMUSG00000047496	Rnf152	ring finger protein 152
-4.75092	-4.99992	-10.2617	1.14895e-06	7.97279e-06	5.99604	ENSMUSG00000097482	Gm17634	predicted gene, 17634
5.83799	-2.0825	8.25582	8.33871e-06	4.29924e-05	4.11889	ENSMUSG00000026321	Tnfrsf11a	tumor necrosis factor receptor superfamily, member 11a, NFKB activator
0.551266	5.38716	6.7745	4.64089e-05	0.000191404	1.27041	ENSMUSG00000038866	Zcchc2	zinc finger, CCHC domain containing 2
-0.715534	7.59803	-11.3851	4.34158e-07	3.60631e-06	6.21644	ENSMUSG00000044340	Phlpp1	PH domain and leucine rich repeat protein phosphatase 1
-0.855789	4.54023	-5.47826	0.000259816	0.000884524	-0.450527	ENSMUSG00000057329	Bcl2	B cell leukemia/lymphoma 2
-0.978998	4.97062	-8.89219	4.27953e-06	2.42487e-05	3.9338	ENSMUSG00000009905	Kdsr	3-ketodihydrosphingosine reductase
-2.44586	-1.20567	-7.16322	2.8874e-05	0.000126529	2.74628	ENSMUSG00000067006	Serpinb5	serine (or cysteine) peptidase inhibitor, clade B, member 5
2.77207	-2.51308	7.7094	1.52698e-05	7.22423e-05	3.52073	ENSMUSG00000026312	Cdh7	cadherin 7, type 2
-5.34729	3.42611	-20.0362	1.80918e-09	6.53459e-08	12.467	ENSMUSG00000047216	Cdh19	cadherin 19, type 2
4.91551	-4.4288	10.2199	1.19334e-06	8.22982e-06	5.97883	ENSMUSG00000070695	Cntnap5a	contactin associated protein-like 5A
3.47977	4.32082	24.5677	2.39355e-10	1.84363e-08	14.4556	ENSMUSG00000048402	Gli2	GLI-Kruppel family member GLI2
-1.83672	4.524	-14.6941	3.77323e-08	5.30433e-07	9.16902	ENSMUSG00000037035	Inhbb	inhibin beta-B
-0.590705	5.90087	-8.13571	9.49951e-06	4.7978e-05	2.9476	ENSMUSG00000004451	Ralb	v-ral simian leukemia viral oncogene B
0.711935	5.05782	6.1428	0.000104472	0.000392434	0.489162	ENSMUSG00000026384	Ptpn4	protein tyrosine phosphatase, non-receptor type 4
-3.23266	8.81582	-22.327	6.19307e-10	3.22948e-08	13.2999	ENSMUSG00000026385	Dbi	diazepam binding inhibitor
-1.36797	0.589287	-6.30446	8.4466e-05	0.000323983	1.46922	ENSMUSG00000026388	3110009E18Rik	RIKEN cDNA 3110009E18 gene
6.53296	1.5791	31.7161	1.86721e-11	5.039e-09	16.2976	ENSMUSG00000058665	En1	engrailed 1
-1.71506	3.20202	-12.7544	1.47544e-07	1.51738e-06	7.77556	ENSMUSG00000097881	Celrr	cerebellum expressed regulatory RNA
-0.809464	4.77354	-9.09621	3.48319e-06	2.03477e-05	4.1627	ENSMUSG00000003721	Insig2	insulin induced gene 2
0.824455	5.38169	9.24532	3.00354e-06	1.79426e-05	4.25051	ENSMUSG00000001674	Ddx18	DEAD (Asp-Glu-Ala-Asp) box polypeptide 18
-2.40306	1.99259	-5.63197	0.000209309	0.000730259	0.391687	ENSMUSG00000036815	Dpp10	dipeptidylpeptidase 10
-3.14067	-2.3897	-5.96837	0.000131919	0.000483286	1.37009	ENSMUSG00000073586	NA	NA
0.636614	7.59634	8.90152	4.23908e-06	2.40897e-05	3.74477	ENSMUSG00000026341	Actr3	ARP3 actin-related protein 3
-0.854622	5.33267	-8.58042	5.90514e-06	3.19024e-05	3.53843	ENSMUSG00000026342	Slc35f5	solute carrier family 35, member F5
-1.82028	2.909	-7.32683	2.3773e-05	0.000106706	2.44853	ENSMUSG00000026344	Lypd1	Ly6/Plaur domain containing 1
-2.28661	2.08075	-6.77976	4.61058e-05	0.000190503	1.86718	ENSMUSG00000026347	Tmem163	transmembrane protein 163
-5.0541	-0.360944	-23.704	3.41736e-10	2.29721e-08	13.612	ENSMUSG00000051590	Map3k19	mitogen-activated protein kinase kinase kinase 19
1.68185	4.98944	12.6447	1.60249e-07	1.61878e-06	7.47539	ENSMUSG00000036086	Zranb3	zinc finger, RAN-binding domain containing 3
0.856093	6.99411	12.5919	1.66785e-07	1.67019e-06	7.25367	ENSMUSG00000056211	R3hdm1	R3H domain containing 1
-0.668811	7.04516	-9.51268	2.31385e-06	1.43957e-05	4.40889	ENSMUSG00000026353	Ubxn4	UBX domain protein 4
2.80783	6.92853	23.8176	3.25872e-10	2.25199e-08	13.9859	ENSMUSG00000026355	Mcm6	minichromosome maintenance complex component 6
-0.851436	6.94198	-8.96784	3.96324e-06	2.27142e-05	3.83577	ENSMUSG00000026356	Dars	aspartyl-tRNA synthetase
3.92951	-3.19395	7.57293	1.78484e-05	8.29636e-05	3.36547	ENSMUSG00000042581	Thsd7b	thrombospondin, type I, domain containing 7B
-2.14866	5.08567	-21.3884	9.48093e-10	4.21816e-08	13.0107	ENSMUSG00000026409	Pfkfb2	6-phosphofructo-2-kinase/fructose-2,6-biphosphatase 2
-1.22913	2.12998	-6.52056	6.39134e-05	0.000253786	1.51484	ENSMUSG00000042510	AA986860	expressed sequence AA986860
0.509201	6.97081	5.73267	0.000181997	0.000643904	-0.302115	ENSMUSG00000016528	Mapkapk2	MAP kinase-activated protein kinase 2
-2.01995	1.92511	-11.5358	3.83455e-07	3.25986e-06	6.94163	ENSMUSG00000016526	Dyrk3	dual-specificity tyrosine-(Y)-phosphorylation regulated kinase 3
-0.457208	5.53057	-6.47063	6.81294e-05	0.000268137	0.851913	ENSMUSG00000026427	Eif2d	eukaryotic translation initiation factor 2D
1.60175	0.607976	10.1065	1.32355e-06	8.99694e-06	5.74527	ENSMUSG00000026430	Rassf5	Ras association (RalGDS/AF-6) domain family member 5
-0.947231	2.06978	-6.12892	0.000106413	0.000398693	0.820399	ENSMUSG00000042349	Ikbke	inhibitor of kappaB kinase epsilon
0.892636	8.04737	8.43689	6.86988e-06	3.642e-05	3.22944	ENSMUSG00000026425	Srgap2	SLIT-ROBO Rho GTPase activating protein 2
-5.38207	2.20855	-18.0798	4.98042e-09	1.28857e-07	11.4627	ENSMUSG00000052688	Rab7b	RAB7B, member RAS oncogene family
-5.02281	-2.06132	-11.4169	4.22872e-07	3.534e-06	7.05898	ENSMUSG00000042251	Pm20d1	peptidase M20 domain containing 1
-0.999019	6.68198	-9.75495	1.83609e-06	1.18162e-05	4.66522	ENSMUSG00000013275	Slc41a1	solute carrier family 41, member 1
-0.896987	3.09261	-7.46527	2.0216e-05	9.2526e-05	2.51162	ENSMUSG00000026433	Rab29	RAB29, member RAS oncogene family
1.70722	7.88449	22.8653	4.88843e-10	2.80209e-08	13.5307	ENSMUSG00000026434	Nucks1	nuclear casein kinase and cyclin-dependent kinase substrate 1
1.35468	-0.90709	5.88413	0.00014787	0.000534989	0.920458	ENSMUSG00000026435	Slc45a3	solute carrier family 45, member 3
1.12309	5.36825	12.0194	2.59812e-07	2.37708e-06	6.87827	ENSMUSG00000026436	Elk4	ELK4, member of ETS oncogene family
0.989771	4.54299	8.93842	4.0831e-06	2.32964e-05	4.02606	ENSMUSG00000059149	Mfsd4a	major facilitator superfamily domain containing 4A
-2.36234	1.1691	-6.98912	3.56314e-05	0.000152042	2.19257	ENSMUSG00000026437	Cdk18	cyclin-dependent kinase 18
0.938101	6.03521	12.2511	2.16662e-07	2.06132e-06	7.01615	ENSMUSG00000026439	Rbbp5	retinoblastoma binding protein 5, histone lysine methyltransferase complex subunit
-1.16182	5.83633	-11.4337	4.17032e-07	3.4923e-06	6.32217	ENSMUSG00000026443	Lrrn2	leucine rich repeat protein 2, neuronal
0.713094	4.6084	6.32641	8.20848e-05	0.00031603	0.798427	ENSMUSG00000026447	Pik3c2b	phosphatidylinositol-4-phosphate 3-kinase catalytic subunit type 2 beta
0.789559	7.59425	12.0352	2.56596e-07	2.35422e-06	6.78301	ENSMUSG00000046062	Ppp1r15b	protein phosphatase 1, regulatory (inhibitor) subunit 15b
-3.02786	2.83932	-16.1177	1.53478e-08	2.79114e-07	10.2509	ENSMUSG00000041757	Plekha6	pleckstrin homology domain containing, family A member 6
1.54109	-1.60627	6.0532	0.000117712	0.00043625	1.31753	ENSMUSG00000026464	NA	NA
1.24771	6.28965	9.42557	2.51745e-06	1.54945e-05	4.33742	ENSMUSG00000094410	NA	NA
-2.2493	5.32757	-22.9362	4.74053e-10	2.76163e-08	13.7003	ENSMUSG00000026463	Atp2b4	ATPase, Ca++ transporting, plasma membrane 4
-1.71631	0.371677	-7.40492	2.16903e-05	9.84329e-05	2.9104	ENSMUSG00000010311	Optc	opticin
-6.15988	-0.311845	-17.8108	5.77087e-09	1.41862e-07	11.1313	ENSMUSG00000064246	Chil1	chitinase-like 1
-3.93786	5.34909	-31.8258	1.80378e-11	4.97055e-09	17.0615	ENSMUSG00000042429	Adora1	adenosine A1 receptor
0.638395	6.59481	8.05995	1.03212e-05	5.14698e-05	2.79888	ENSMUSG00000042305	Tmem183a	transmembrane protein 183A
2.06655	5.99424	12.4226	1.89786e-07	1.85335e-06	7.20771	ENSMUSG00000026456	Cyb5r1	cytochrome b5 reductase 1
-0.841825	7.11956	-11.9377	2.77198e-07	2.50379e-06	6.70688	ENSMUSG00000026457	Adipor1	adiponectin receptor 1
0.596952	5.39166	8.47393	6.6055e-06	3.51393e-05	3.37839	ENSMUSG00000026455	Klhl12	kelch-like 12
3.21143	-3.33458	6.7665	4.68732e-05	0.000192963	2.41341	ENSMUSG00000096712	NA	NA
2.99278	-0.57315	15.2354	2.65577e-08	4.11349e-07	9.79841	ENSMUSG00000026452	Syt2	synaptotagmin II
1.83804	3.55764	13.0269	1.20503e-07	1.28876e-06	8.03375	ENSMUSG00000026429	Ube2t	ubiquitin-conjugating enzyme E2T
-4.05037	-5.04958	-9.38836	2.61032e-06	1.59624e-05	5.23276	ENSMUSG00000097988	NA	NA
-2.40956	7.64626	-34.8365	7.289e-12	3.36775e-09	17.947	ENSMUSG00000026426	Arl8a	ADP-ribosylation factor-like 8A
-2.0805	-0.142249	-7.98965	1.1153e-05	5.50532e-05	3.66201	ENSMUSG00000087721	NA	NA
-2.8817	-0.519931	-11.1469	5.29869e-07	4.24218e-06	6.82594	ENSMUSG00000085311	NA	NA
-8.50709	5.33709	-35.3195	6.34858e-12	3.15261e-09	17.6361	ENSMUSG00000026424	Gpr37l1	G protein-coupled receptor 37-like 1
1.06814	4.52196	9.32337	2.78154e-06	1.68175e-05	4.46628	ENSMUSG00000079139	NA	NA
-2.40919	0.867027	-11.3524	4.461e-07	3.68811e-06	6.90014	ENSMUSG00000048096	Lmod1	leiomodin 1 (smooth muscle)
-2.2943	6.65665	-20.1401	1.71907e-09	6.33041e-08	12.247	ENSMUSG00000041889	Shisa4	shisa family member 4
0.796254	8.22215	11.9696	2.70271e-07	2.45546e-06	6.7296	ENSMUSG00000041879	Ipo9	importin 9
-2.18119	6.7592	-30.701	2.58616e-11	6.05322e-09	16.6493	ENSMUSG00000026421	Csrp1	cysteine and glycine-rich protein 1
-3.12621	4.79808	-24.9031	2.09127e-10	1.70843e-08	14.5516	ENSMUSG00000041801	Phlda3	pleckstrin homology like domain, family A, member 3
-2.02441	-2.67344	-6.32764	8.19529e-05	0.000315588	1.8005	ENSMUSG00000026418	Tnni1	troponin I, skeletal, slow 1
2.00153	-2.32619	6.18603	9.8666e-05	0.000372422	1.55462	ENSMUSG00000026413	Pkp1	plakophilin 1
-5.59503	-2.71684	-8.52355	6.26856e-06	3.35594e-05	4.41194	ENSMUSG00000051985	Igfn1	immunoglobulin-like and fibronectin type III domain containing 1
-0.585487	6.76294	-7.44395	2.0724e-05	9.44885e-05	2.04492	ENSMUSG00000026411	Tmem9	transmembrane protein 9
-0.709588	7.93738	-8.48499	6.52872e-06	3.47659e-05	3.28133	ENSMUSG00000041642	Kif21b	kinesin family member 21B
-2.89699	0.360954	-9.31246	2.81147e-06	1.69735e-05	5.05937	ENSMUSG00000087230	Mroh3	maestro heat-like repeat family member 3
-0.975463	5.77224	-5.56591	0.000229592	0.000792871	-0.441863	ENSMUSG00000041605	5730559C18Rik	RIKEN cDNA 5730559C18 gene
-3.31151	-1.72697	-9.09088	3.50182e-06	2.04371e-05	4.98232	ENSMUSG00000052759	Gpr25	G protein-coupled receptor 25
2.97787	4.94969	17.393	7.28484e-09	1.67081e-07	10.859	ENSMUSG00000041498	Kif14	kinesin family member 14
0.423223	6.13754	5.78792	0.000168658	0.00060172	-0.182052	ENSMUSG00000041483	Zfp281	zinc finger protein 281
7.04924	0.625209	23.8355	3.23445e-10	2.2436e-08	13.7911	ENSMUSG00000026398	Nr5a2	nuclear receptor subfamily 5, group A, member 2
5.62406	-3.69994	11.4098	4.25373e-07	3.54689e-06	6.93715	ENSMUSG00000026395	Ptprc	protein tyrosine phosphatase, receptor type, C
9.74753	-1.38138	22.8151	4.99638e-10	2.83322e-08	12.5404	ENSMUSG00000019230	Lhx9	LIM homeobox protein 9
0.719647	4.92442	8.75962	4.90204e-06	2.72872e-05	3.77217	ENSMUSG00000056268	Dennd1b	DENN/MADD domain containing 1B
2.89331	6.61111	12.6856	1.55371e-07	1.57856e-06	7.39152	ENSMUSG00000033952	Aspm	abnormal spindle microtubule assembly
3.22312	-3.36702	8.69022	5.26664e-06	2.89587e-05	4.58507	ENSMUSG00000026368	F13b	coagulation factor XIII, beta subunit
4.91175	-4.90748	13.1673	1.08732e-07	1.18936e-06	8.06981	ENSMUSG00000070594	Gm4788	predicted gene 4788
2.58413	1.07182	10.4364	9.81882e-07	7.00678e-06	6.12191	ENSMUSG00000052726	Kcnt2	potassium channel, subfamily T, member 2
0.664933	5.9907	8.92075	4.15699e-06	2.36595e-05	3.81704	ENSMUSG00000026361	Cdc73	cell division cycle 73, Paf1/RNA polymerase II complex component
-0.880964	5.31473	-9.6775	1.97597e-06	1.25871e-05	4.76019	ENSMUSG00000018196	Glrx2	glutaredoxin 2 (thioltransferase)
0.99966	5.0499	11.2364	4.91447e-07	3.98635e-06	6.25366	ENSMUSG00000018189	Uchl5	ubiquitin carboxyl-terminal esterase L5
-3.33133	4.30412	-17.4772	6.94783e-09	1.61658e-07	11.0673	ENSMUSG00000035131	Brinp3	bone morphogenetic protein/retinoic acid inducible neural specific 3
-5.45494	1.01056	-16.2636	1.40546e-08	2.61129e-07	10.3787	ENSMUSG00000056220	Pla2g4a	phospholipase A2, group IVA (cytosolic, calcium-dependent)
-3.86593	-3.71455	-8.18371	9.0158e-06	4.59642e-05	4.05845	ENSMUSG00000097028	Ptgs2os	prostaglandin-endoperoxide synthase 2, opposite strand
-1.74979	0.64437	-6.29993	8.49665e-05	0.000325701	1.42178	ENSMUSG00000032487	Ptgs2	prostaglandin-endoperoxide synthase 2
-0.661079	5.66209	-8.07792	1.01196e-05	5.06622e-05	2.9263	ENSMUSG00000006010	BC003331	cDNA sequence BC003331
0.721692	7.80892	10.0861	1.34857e-06	9.1351e-06	4.98532	ENSMUSG00000006005	Tpr	translocated promoter region, nuclear basket protein
6.34023	2.13433	27.443	7.93895e-11	1.06261e-08	15.2205	ENSMUSG00000066842	Hmcn1	hemicentin 1
1.71258	-1.55055	7.73697	1.47996e-05	7.03213e-05	3.4407	ENSMUSG00000063886	NA	NA
1.44692	8.03075	18.5401	3.88937e-09	1.07714e-07	11.3098	ENSMUSG00000023150	Ivns1abp	influenza virus NS1A binding protein
0.87068	6.32909	10.65	8.12731e-07	6.00846e-06	5.56232	ENSMUSG00000026484	Rnf2	ring finger protein 2
1.75851	7.282	15.0653	2.96201e-08	4.41981e-07	9.12661	ENSMUSG00000032666	1700025G04Rik	RIKEN cDNA 1700025G04 gene
-0.639811	4.98199	-7.14974	2.93439e-05	0.0001283	1.88267	ENSMUSG00000032649	Colgalt2	collagen beta(1-O)galactosyltransferase 2
-1.53373	5.66536	-16.6785	1.09871e-08	2.19458e-07	10.2677	ENSMUSG00000026482	Rgl1	ral guanine nucleotide dissociation stimulator,-like 1
-0.837819	6.65739	-10.0541	1.3889e-06	9.36841e-06	4.98255	ENSMUSG00000008475	Arpc5	actin related protein 2/3 complex, subunit 5
2.00378	-2.5754	5.88909	0.000146876	0.000531756	1.22964	ENSMUSG00000026480	Ncf2	neutrophil cytosolic factor 2
0.80756	7.1334	11.2323	4.93127e-07	3.99768e-06	6.07723	ENSMUSG00000042772	Smg7	Smg-7 homolog, nonsense mediated mRNA decay factor (C. elegans)
-5.49574	3.74152	-25.8588	1.43688e-10	1.39563e-08	14.9474	ENSMUSG00000042751	Nmnat2	nicotinamide nucleotide adenylyltransferase 2
1.9762	8.10982	17.2182	8.04331e-09	1.78177e-07	10.533	ENSMUSG00000026478	Lamc1	laminin, gamma 1
1.13763	1.4144	6.19519	9.74809e-05	0.000368363	1.14051	ENSMUSG00000042708	Shcbp1l	Shc SH2-domain binding protein 1-like
0.616216	8.48873	7.48947	1.96555e-05	9.03208e-05	2.09261	ENSMUSG00000042699	Dhx9	DEAH (Asp-Glu-Ala-His) box polypeptide 9
-1.32502	3.73582	-12.1815	2.28738e-07	2.14751e-06	7.18045	ENSMUSG00000042684	Npl	N-acetylneuraminate pyruvate lyase
5.70489	2.5912	30.1776	3.07178e-11	6.64151e-09	16.4892	ENSMUSG00000042671	Rgs8	regulator of G-protein signaling 8
3.01319	4.98916	13.9977	6.03502e-08	7.51597e-07	8.46772	ENSMUSG00000026475	Rgs16	regulator of G-protein signaling 16
-2.04946	-3.00881	-6.14387	0.000104324	0.000391977	1.55189	ENSMUSG00000045968	Teddm2	transmembrane epididymal family member 2
2.63183	-4.65392	6.56674	6.02629e-05	0.000241104	2.17584	ENSMUSG00000043282	Teddm1b	transmembrane epididymal protein 1B
-2.3294	8.36356	-32.8263	1.32279e-11	4.36663e-09	17.3336	ENSMUSG00000026473	Glul	glutamate-ammonia ligase (glutamine synthetase)
-1.77727	-1.00982	-5.76739	0.000173487	0.000616985	0.820914	ENSMUSG00000078493	NA	NA
1.26956	5.45685	7.4666	2.01847e-05	9.2417e-05	2.1746	ENSMUSG00000056708	Ier5	immediate early response 5
-2.20012	2.87739	-14.2341	5.13377e-08	6.6786e-07	8.99016	ENSMUSG00000033722	BC034090	cDNA sequence BC034090
-0.782618	7.11063	-11.1413	5.3239e-07	4.25866e-06	5.9995	ENSMUSG00000026469	Xpr1	xenotropic and polytropic retrovirus receptor 1
7.74438	-2.14096	20.0732	1.77653e-09	6.49673e-08	11.5591	ENSMUSG00000026468	Lhx4	LIM homeobox protein 4
-0.472368	6.47189	-5.97839	0.00013015	0.000477372	0.0764941	ENSMUSG00000033684	Qsox1	quiescin Q6 sulfhydryl oxidase 1
-0.718192	5.92816	-6.58967	5.85351e-05	0.000234877	0.987999	ENSMUSG00000026466	Tor1aip1	torsin A interacting protein 1
-4.63222	-2.10077	-13.0602	1.1759e-07	1.26345e-06	8.24548	ENSMUSG00000015484	Fam163a	family with sequence similarity 163, member A
-2.35027	-0.843975	-11.3623	4.42432e-07	3.66516e-06	7.00553	ENSMUSG00000026601	Axdnd1	axonemal dynein light chain domain containing 1
-1.74795	6.54515	-21.5886	8.64475e-10	4.00519e-08	12.9574	ENSMUSG00000026600	Soat1	sterol O-acyltransferase 1
0.759418	3.34007	6.81358	4.42102e-05	0.000183649	1.6777	ENSMUSG00000096493	NA	NA
0.984761	6.73435	11.9601	2.72308e-07	2.47002e-06	6.72598	ENSMUSG00000026596	Abl2	v-abl Abelson murine leukemia viral oncogene 2 (arg, Abelson-related gene)
2.39478	-2.96511	7.9056	1.22443e-05	5.97854e-05	3.73711	ENSMUSG00000046057	NA	NA
-1.79375	0.223344	-6.16793	0.000101054	0.000380541	1.39203	ENSMUSG00000033544	Angptl1	angiopoietin-like 1
-1.09108	6.41844	-8.11101	9.7593e-06	4.91376e-05	2.89394	ENSMUSG00000070565	Rasal2	RAS protein activator like 2
-3.91035	0.363509	-13.6267	7.81899e-08	9.18601e-07	8.72289	ENSMUSG00000033488	Cryzl2	crystallin zeta like 2
2.40216	1.34622	11.1068	5.48163e-07	4.36218e-06	6.65752	ENSMUSG00000026589	Sec16b	SEC16 homolog B (S. cerevisiae)
-1.06653	5.77931	-7.26238	2.56554e-05	0.000114075	1.98052	ENSMUSG00000004031	Brinp2	bone morphogenic protein/retinoic acid inducible neural-specific 2
-0.910479	7.53825	-12.3787	1.96305e-07	1.90493e-06	7.07972	ENSMUSG00000026587	Astn1	astrotactin 1
2.09645	-3.16506	5.53407	0.000240111	0.000824835	0.693988	ENSMUSG00000073530	Pappa2	pappalysin 2
0.400812	5.61939	5.40086	0.000290056	0.000974728	-0.698616	ENSMUSG00000040782	Rfwd2	ring finger and WD repeat domain 2
-4.02381	-4.14568	-7.36012	2.28598e-05	0.00010307	3.15823	ENSMUSG00000073528	NA	NA
-5.63729	4.72549	-11.3036	8.70339e-07	6.35477e-06	6.05029	ENSMUSG00000015829	Tnr	tenascin R
-3.08051	-0.797835	-7.73462	1.4839e-05	7.04632e-05	3.40874	ENSMUSG00000026725	Tnn	tenascin N
-0.715433	5.45618	-7.56945	1.79201e-05	8.32237e-05	2.30432	ENSMUSG00000026721	Rabgap1l	RAB GTPase activating protein 1-like
0.844673	6.25505	9.68867	1.9551e-06	1.24714e-05	4.60989	ENSMUSG00000040423	Rc3h1	RING CCCH (C3H) domains 1
1.0611	3.85021	7.54525	1.84271e-05	8.52886e-05	2.54469	ENSMUSG00000043467	Zbtb37	zinc finger and BTB domain containing 37
1.02462	8.03813	11.827	3.02819e-07	2.68549e-06	6.60488	ENSMUSG00000053332	Gas5	growth arrest specific 5
0.667373	5.42825	7.33526	2.35381e-05	0.000105805	2.01367	ENSMUSG00000026709	Dars2	aspartyl-tRNA synthetase 2 (mitochondrial)
1.60519	3.91608	12.47	1.83009e-07	1.79952e-06	7.49685	ENSMUSG00000026708	Cenpl	centromere protein L
0.624072	5.57557	7.49285	1.95786e-05	9.00325e-05	2.183	ENSMUSG00000026705	Klhl20	kelch-like 20
-4.55085	8.08854	-33.5626	1.05907e-11	4.07875e-09	17.5735	ENSMUSG00000026701	Prdx6	peroxiredoxin 6
0.450688	6.17862	6.96604	3.66486e-05	0.000155869	1.44961	ENSMUSG00000040297	Suco	SUN domain containing ossification factor
-0.948217	4.74584	-10.0053	1.45296e-06	9.70879e-06	5.14845	ENSMUSG00000026698	Pigc	phosphatidylinositol glycan anchor biosynthesis, class C
-4.62714	3.10196	-11.4409	4.14583e-07	3.47652e-06	6.86788	ENSMUSG00000040265	Dnm3	dynamin 3
-5.8016	-2.60561	-8.80079	4.69878e-06	2.63058e-05	4.69154	ENSMUSG00000090260	2810442N19Rik	RIKEN cDNA 2810442N19 gene
4.69954	-1.43455	11.5247	3.86943e-07	3.28572e-06	7.12482	ENSMUSG00000078190	Dnm3os	dynamin 3, opposite strand
0.726931	5.29975	9.88308	1.6278e-06	1.06651e-05	4.93677	ENSMUSG00000026694	Mettl13	methyltransferase like 13
-0.820448	5.54248	-8.23783	8.50233e-06	4.3702e-05	3.11767	ENSMUSG00000026696	Vamp4	vesicle-associated membrane protein 4
0.888987	8.61187	8.89145	4.28274e-06	2.42595e-05	3.74275	ENSMUSG00000040225	Prrc2c	proline-rich coiled-coil 2C
1.97406	-2.06864	5.63178	0.000209363	0.000730379	0.826241	ENSMUSG00000026692	Fmo4	flavin containing monooxygenase 4
5.28972	2.06737	24.3836	2.57962e-10	1.95438e-08	14.2417	ENSMUSG00000040181	Fmo1	flavin containing monooxygenase 1
4.31888	-3.47632	8.39543	7.17949e-06	3.7791e-05	4.28291	ENSMUSG00000071890	Mroh9	maestro heat-like repeat family member 9
3.25303	6.15863	25.9943	1.36394e-10	1.3715e-08	14.9538	ENSMUSG00000026586	Prrx1	paired related homeobox 1
0.75521	3.99174	7.42259	2.12469e-05	9.667e-05	2.36961	ENSMUSG00000040124	Gorab	golgin, RAB6-interacting
-0.56215	6.32903	-8.74791	4.96158e-06	2.75705e-05	3.60865	ENSMUSG00000026585	Kifap3	kinesin-associated protein 3
2.24291	4.27341	23.0181	4.57545e-10	2.70662e-08	13.7913	ENSMUSG00000041406	BC055324	cDNA sequence BC055324
-2.29428	-1.16535	-9.07568	3.55549e-06	2.06916e-05	4.88196	ENSMUSG00000026579	F5	coagulation factor V
-1.93853	3.82407	-18.3297	4.35165e-09	1.16586e-07	11.4591	ENSMUSG00000040918	Slc19a2	solute carrier family 19 (thiamine transporter), member 2
-0.691963	3.83074	-7.55516	1.82176e-05	8.44354e-05	2.55408	ENSMUSG00000026578	Ccdc181	coiled-coil domain containing 181
-4.85123	4.90046	-27.2098	8.64503e-11	1.0946e-08	15.4979	ENSMUSG00000026576	Atp1b1	ATPase, Na+/K+ transporting, beta 1 polypeptide
-1.53303	5.13097	-13.8089	6.88e-08	8.30723e-07	8.40505	ENSMUSG00000026568	Mpc2	mitochondrial pyruvate carrier 2
-0.491843	7.25997	-6.43147	7.16467e-05	0.000280457	0.699854	ENSMUSG00000026566	Mpzl1	myelin protein zero-like 1
-1.77406	4.31059	-11.3214	4.57743e-07	3.765e-06	6.51901	ENSMUSG00000040713	Creg1	cellular repressor of E1A-stimulated genes 1
0.737426	4.98537	5.85025	0.000154859	0.000557382	0.0634221	ENSMUSG00000026565	Pou2f1	POU domain, class 2, transcription factor 1
6.32527	-3.90375	18.6378	3.69312e-09	1.05032e-07	10.8452	ENSMUSG00000026564	Dusp27	dual specificity phosphatase 27 (putative)
-3.34822	4.60759	-19.2048	2.74886e-09	8.61279e-08	11.9425	ENSMUSG00000040612	Ildr2	immunoglobulin-like domain containing receptor 2
-3.53864	-3.84903	-8.1506	9.34648e-06	4.73432e-05	4.0211	ENSMUSG00000091393	NA	NA
-0.508772	5.75854	-5.78905	0.000168396	0.000600902	-0.101588	ENSMUSG00000026563	Tada1	transcriptional adaptor 1
-1.7812	-0.75526	-8.25325	8.36191e-06	4.3076e-05	3.93272	ENSMUSG00000097823	NA	NA
1.01244	2.50651	7.24057	2.63284e-05	0.000116632	2.36488	ENSMUSG00000053664	NA	NA
0.980533	5.4479	9.20205	3.13485e-06	1.86038e-05	4.18483	ENSMUSG00000026558	Uck2	uridine-cytidine kinase 2
-1.02385	5.95027	-12.1122	2.41508e-07	2.24581e-06	6.95189	ENSMUSG00000026687	Aldh9a1	aldehyde dehydrogenase 9, subfamily A1
-2.5012	2.57828	-15.0603	2.97162e-08	4.42476e-07	9.57635	ENSMUSG00000026688	Mgst3	microsomal glutathione S-transferase 3
2.05315	5.30395	13.3909	9.24923e-08	1.04929e-06	8.06679	ENSMUSG00000026683	Nuf2	NUF2, NDC80 kinetochore complex component
-5.24946	-1.36358	-7.64413	1.64487e-05	7.73325e-05	3.35092	ENSMUSG00000026678	Rgs5	regulator of G-protein signaling 5
-7.54744	0.701411	-17.7201	6.06767e-09	1.46336e-07	11.2256	ENSMUSG00000038530	Rgs4	regulator of G-protein signaling 4
-8.76907	-0.24119	-20.3934	1.51922e-09	5.7691e-08	12.057	ENSMUSG00000070532	Ccdc190	coiled-coil domain containing 190
-4.09931	-4.94588	-11.4798	4.01484e-07	3.38355e-06	6.91932	ENSMUSG00000089990	NA	NA
4.24421	7.5411	20.5157	1.43199e-09	5.53801e-08	12.4314	ENSMUSG00000026674	Ddr2	discoidin domain receptor family, member 2
0.40791	7.23521	5.44798	0.000271224	0.000918792	-0.732509	ENSMUSG00000026667	Uhmk1	U2AF homology motif (UHM) kinase 1
0.554669	6.58369	6.4681	6.83513e-05	0.000268896	0.760383	ENSMUSG00000026663	Atf6	activating transcription factor 6
-2.25576	1.10543	-9.60681	2.11379e-06	1.33296e-05	5.20849	ENSMUSG00000026649	Cfap126	cilia and flagella associated protein 126
-1.03059	7.11789	-11.6125	3.60152e-07	3.09664e-06	6.42642	ENSMUSG00000058076	Sdhc	succinate dehydrogenase complex, subunit C, integral membrane protein
-5.35894	1.27602	-14.1061	5.60198e-08	7.10276e-07	9.01246	ENSMUSG00000038370	Pcp4l1	Purkinje cell protein 4-like 1
0.813296	6.30065	9.94282	1.53961e-06	1.01738e-05	4.85965	ENSMUSG00000053483	Usp21	ubiquitin specific peptidase 21
-0.95208	6.05785	-9.51577	2.30697e-06	1.43567e-05	4.49657	ENSMUSG00000062963	Ufc1	ubiquitin-fold modifier conjugating enzyme 1
1.84411	-2.93519	6.44417	7.04846e-05	0.000276406	1.97028	ENSMUSG00000079137	NA	NA
-4.96816	-1.4611	-8.53967	6.16313e-06	3.30668e-05	4.39261	ENSMUSG00000045259	Klhdc9	kelch domain containing 9
2.56686	0.471989	13.1317	1.1159e-07	1.21511e-06	8.35315	ENSMUSG00000006411	Nectin4	nectin cell adhesion molecule 4
3.96171	-4.13038	9.94241	1.54021e-06	1.01741e-05	5.74036	ENSMUSG00000048865	Arhgap30	Rho GTPase activating protein 30
4.72147	-0.188468	16.1841	1.47432e-08	2.70216e-07	10.3333	ENSMUSG00000038235	F11r	F11 receptor
2.88746	-2.35594	7.45991	2.03425e-05	9.30015e-05	3.19216	ENSMUSG00000051251	Nhlh1	nescient helix loop helix 1
0.457943	8.88636	6.12227	0.000107358	0.000401663	0.271801	ENSMUSG00000026553	Copa	coatomer protein complex subunit alpha
-0.47829	7.04591	-7.20817	2.73639e-05	0.000120605	1.73767	ENSMUSG00000003464	Pex19	peroxisomal biogenesis factor 19
-4.05173	8.7956	-50.2623	1.82818e-13	1.2058e-09	21.5997	ENSMUSG00000013698	Pea15a	phosphoprotein enriched in astrocytes 15A
-2.0521	0.264582	-9.69685	1.93995e-06	1.23833e-05	5.44182	ENSMUSG00000007122	Casq1	calsequestrin 1
4.76841	-3.94839	8.40086	7.13809e-06	3.7602e-05	4.28789	ENSMUSG00000007107	Atp1a4	ATPase, Na+/K+ transporting, alpha 4 polypeptide
-1.92711	7.87116	-8.45687	6.7259e-06	3.57284e-05	3.28006	ENSMUSG00000007097	Atp1a2	ATPase, Na+/K+ transporting, alpha 2 polypeptide
-3.08733	-0.961127	-10.9561	6.23223e-07	4.8255e-06	6.67481	ENSMUSG00000038026	Kcnj9	potassium inwardly-rectifying channel, subfamily J, member 9
-3.65522	7.79511	-17.7675	5.91047e-09	1.44004e-07	10.9428	ENSMUSG00000044708	Kcnj10	potassium inwardly-rectifying channel, subfamily J, member 10
0.680779	6.00754	7.80628	1.36854e-05	6.5771e-05	2.52462	ENSMUSG00000050229	Pigm	phosphatidylinositol glycan anchor biosynthesis, class M
-2.90448	6.53042	-15.2223	2.67809e-08	4.13214e-07	9.31753	ENSMUSG00000026547	Tagln2	transgelin 2
-3.42451	-1.86974	-9.70068	1.93291e-06	1.23426e-05	5.54865	ENSMUSG00000026546	Cfap45	cilia and flagella associated protein 45
-2.81472	-2.79737	-9.28374	2.89195e-06	1.73799e-05	5.16595	ENSMUSG00000085184	4933439K11Rik	RIKEN cDNA 4933439K11 gene
-1.96187	-2.09905	-7.80862	1.36494e-05	6.56236e-05	3.58124	ENSMUSG00000049598	Vsig8	V-set and immunoglobulin domain containing 8
-2.43193	1.44777	-10.474	9.4949e-07	6.82681e-06	6.03685	ENSMUSG00000026544	Dusp23	dual specificity phosphatase 23
-2.27651	3.21579	-7.43825	2.08622e-05	9.50365e-05	2.38949	ENSMUSG00000005338	Cadm3	cell adhesion molecule 3
9.18449	-0.463372	28.1729	6.10799e-11	9.06926e-09	14.3765	ENSMUSG00000073491	Ifi213	interferon activated gene 213
6.18753	-4.25387	17.7924	5.82973e-09	1.4274e-07	10.4968	ENSMUSG00000026532	Spta1	spectrin alpha, erythrocytic 1
-2.179	5.39924	-20.9491	1.16444e-09	4.83201e-08	12.7373	ENSMUSG00000028354	Fmn2	formin 2
3.48943	-4.30982	10.0358	1.41252e-06	9.49695e-06	5.8348	ENSMUSG00000026523	Wdr64	WD repeat domain 64
3.65156	4.32749	23.3493	3.97006e-10	2.49628e-08	13.9535	ENSMUSG00000039748	Exo1	exonuclease 1
0.924083	7.7699	13.4211	9.05061e-08	1.03309e-06	7.91185	ENSMUSG00000057335	Cep170	centrosomal protein 170
0.41909	6.88945	5.74909	0.000177918	0.000630888	-0.277115	ENSMUSG00000019699	Akt3	thymoma viral proto-oncogene 3
1.6095	1.046	7.76618	1.43185e-05	6.83691e-05	3.21075	ENSMUSG00000097892	NA	NA
0.774066	7.31352	7.16937	2.86621e-05	0.000125675	1.68012	ENSMUSG00000063659	Zbtb18	zinc finger and BTB domain containing 18
-1.33474	0.965566	-7.64615	1.64108e-05	7.71739e-05	3.1179	ENSMUSG00000026500	Cox20	COX20 Cox2 chaperone
1.2006	5.19707	9.59126	2.14551e-06	1.34974e-05	4.63197	ENSMUSG00000089788	NA	NA
0.862972	9.71535	12.4217	1.89912e-07	1.8536e-06	7.13793	ENSMUSG00000039630	Hnrnpu	heterogeneous nuclear ribonucleoprotein U
-2.15575	2.18342	-13.3835	9.29859e-08	1.05295e-06	8.4369	ENSMUSG00000026495	Efcab2	EF-hand calcium binding domain 2
0.67821	4.92418	8.01848	1.08035e-05	5.35927e-05	2.91882	ENSMUSG00000038949	Cnst	consortin, connexin sorting protein
-0.770863	6.0782	-8.17221	9.12926e-06	4.64274e-05	2.98408	ENSMUSG00000038936	Sccpdh	saccharopine dehydrogenase (putative)
1.76042	6.71604	24.9309	2.06812e-10	1.69917e-08	14.4565	ENSMUSG00000026491	Ahctf1	AT hook containing transcription factor 1
2.60183	-3.23403	6.41388	7.32895e-05	0.00028604	1.94272	ENSMUSG00000073486	NA	NA
-3.93975	2.74548	-25.3461	1.75435e-10	1.54802e-08	14.7462	ENSMUSG00000026489	Coq8a	coenzyme Q8A
-1.27162	3.86612	-10.5671	8.74244e-07	6.37556e-06	5.80791	ENSMUSG00000010609	Psen2	presenilin 2
-2.76885	1.07239	-15.7335	1.94189e-08	3.30456e-07	10.1096	ENSMUSG00000055676	NA	NA
0.674472	8.07409	7.77749	1.41367e-05	6.76414e-05	2.44508	ENSMUSG00000026496	Parp1	poly (ADP-ribose) polymerase family, member 1
2.22357	4.60587	26.4968	1.12684e-10	1.27796e-08	15.2163	ENSMUSG00000058729	Lin9	lin-9 homolog (C. elegans)
0.512784	6.17657	7.40106	2.17883e-05	9.8793e-05	2.01208	ENSMUSG00000026499	Acbd3	acyl-Coenzyme A binding domain containing 3
1.107	2.25887	6.12836	0.000106492	0.000398909	0.905766	ENSMUSG00000097347	NA	NA
1.06237	5.90872	14.2049	5.23665e-08	6.76956e-07	8.56072	ENSMUSG00000038806	Sde2	SDE2 telomere maintenance homolog (S. pombe)
3.11078	-1.06426	10.9211	6.4225e-07	4.94652e-06	6.61896	ENSMUSG00000038793	Lefty1	left right determination factor 1
1.87575	5.45748	18.5863	3.79525e-09	1.06221e-07	11.4122	ENSMUSG00000026519	Tmem63a	transmembrane protein 63a
1.6193	-2.63642	5.53508	0.000239768	0.000823856	0.676082	ENSMUSG00000085563	NA	NA
-1.62109	6.7962	-13.7389	7.22542e-08	8.63407e-07	8.16579	ENSMUSG00000038776	Ephx1	epoxide hydrolase 1, microsomal
1.00847	6.27061	10.1946	1.22111e-06	8.38854e-06	5.11545	ENSMUSG00000026516	Nvl	nuclear VCP-like
-1.35656	0.135843	-6.27978	8.72331e-05	0.000333559	1.43353	ENSMUSG00000054135	A430110L20Rik	RIKEN cDNA A430110L20 gene
-1.49407	0.843545	-7.33634	2.35082e-05	0.000105697	2.73259	ENSMUSG00000026514	Cnih3	cornichon family AMPA receptor auxiliary protein 3
2.08596	5.82307	22.5641	5.57645e-10	3.00543e-08	13.4618	ENSMUSG00000004880	Lbr	lamin B receptor
0.460139	7.54375	6.38991	7.55936e-05	0.00029404	0.635991	ENSMUSG00000022995	Enah	ENAH actin regulator
-0.845229	6.39369	-8.71597	5.12804e-06	2.83272e-05	3.59163	ENSMUSG00000038633	Degs1	delta(4)-desaturase, sphingolipid 1
3.76423	-3.92324	7.3684	2.26386e-05	0.000102172	3.16616	ENSMUSG00000038599	Capn8	calpain 8
-4.06758	3.44857	-15.5258	2.2102e-08	3.62874e-07	9.87409	ENSMUSG00000038576	Susd4	sushi domain containing 4
-4.02731	0.18306	-15.1913	2.73172e-08	4.17517e-07	9.77205	ENSMUSG00000079164	Tlr5	toll-like receptor 5
0.595658	4.65401	6.35821	7.87622e-05	0.000304666	0.827547	ENSMUSG00000030768	Disp1	dispatched RND transporter family member 1
-0.580072	6.25993	-7.2985	2.45813e-05	0.00010984	1.89693	ENSMUSG00000046836	Brox	BRO1 domain and CAAX motif containing
0.625442	7.33121	9.54724	2.23809e-06	1.40154e-05	4.43653	ENSMUSG00000056050	NA	NA
-1.02262	4.01265	-12.4411	1.87111e-07	1.83206e-06	7.40716	ENSMUSG00000039384	Dusp10	dual specificity phosphatase 10
-1.41908	0.0512911	-5.58583	0.000223261	0.000773101	0.469359	ENSMUSG00000044854	1700056E22Rik	RIKEN cDNA 1700056E22 gene
3.01563	3.75833	19.8699	1.96446e-09	6.87784e-08	12.2952	ENSMUSG00000039377	Hlx	H2.0-like homeobox
1.00939	5.75807	12.4696	1.83066e-07	1.7996e-06	7.20583	ENSMUSG00000026620	Mark1	MAP/microtubule affinity regulating kinase 1
1.15388	6.92586	10.8631	6.75137e-07	5.14557e-06	5.73937	ENSMUSG00000039318	Rab3gap2	RAB3 GTPase activating protein subunit 2
1.73661	8.70672	17.3662	7.39601e-09	1.68481e-07	10.6235	ENSMUSG00000026615	Eprs	glutamyl-prolyl-tRNA synthetase
-2.73943	-0.625929	-7.10917	3.08099e-05	0.000133776	2.68497	ENSMUSG00000051295	9630028B13Rik	RIKEN cDNA 9630028B13 gene
-4.79258	-1.25347	-13.2552	1.01998e-07	1.13041e-06	8.34239	ENSMUSG00000097615	Gm2061	predicted gene 2061
-2.84505	1.67736	-10.2957	1.11413e-06	7.79259e-06	5.98512	ENSMUSG00000026614	Slc30a10	solute carrier family 30, member 10
-1.35552	3.4284	-7.37217	2.25385e-05	0.000101795	2.49105	ENSMUSG00000039246	Lyplal1	lysophospholipase-like 1
-1.74326	5.7233	-9.21289	3.10139e-06	1.84407e-05	4.19114	ENSMUSG00000039239	Tgfb2	transforming growth factor, beta 2
2.46387	-3.49048	6.27925	8.72928e-05	0.000333691	1.75965	ENSMUSG00000097935	NA	NA
-3.08759	-0.872845	-11.4265	4.19526e-07	3.5108e-06	7.06757	ENSMUSG00000026611	Spata17	spermatogenesis associated 17
3.43332	-1.96989	9.54085	2.25191e-06	1.40851e-05	5.39923	ENSMUSG00000026609	Ush2a	usherin
-0.481752	6.22845	-7.7611	1.44009e-05	6.86829e-05	2.46379	ENSMUSG00000026608	Kctd3	potassium channel tetramerisation domain containing 3
-4.08645	4.58704	-19.2283	2.71593e-09	8.54747e-08	11.985	ENSMUSG00000037624	Kcnk2	potassium channel, subfamily K, member 2
2.74973	6.58212	12.5815	1.68096e-07	1.6815e-06	7.29983	ENSMUSG00000026605	Cenpf	centromere protein F
2.02443	6.44113	23.1255	4.36881e-10	2.63068e-08	13.6716	ENSMUSG00000026604	Ptpn14	protein tyrosine phosphatase, non-receptor type 14
1.27572	6.31749	11.53	3.85276e-07	3.27308e-06	6.35753	ENSMUSG00000010175	Prox1	prospero homeobox 1
2.89531	4.50416	26.8327	9.93741e-11	1.19676e-08	15.3567	ENSMUSG00000062510	Nsl1	NSL1, MIS12 kinetochore complex component
-2.21884	0.296287	-12.9054	1.31828e-07	1.38622e-06	8.18441	ENSMUSG00000026630	Batf3	basic leucine zipper transcription factor, ATF-like 3
3.60498	5.66576	33.1023	1.21631e-11	4.25836e-09	17.4577	ENSMUSG00000037474	Dtl	denticleless E3 ubiquitin protein ligase
1.64927	6.65496	18.2257	4.6022e-09	1.21886e-07	11.1446	ENSMUSG00000037461	Ints7	integrator complex subunit 7
1.32248	5.51713	16.6425	1.12214e-08	2.22934e-07	10.2351	ENSMUSG00000026623	Lpgat1	lysophosphatidylglycerol acyltransferase 1
3.37504	5.56135	20.0308	1.81405e-09	6.54332e-08	12.2953	ENSMUSG00000026622	Nek2	NIMA (never in mitosis gene a)-related expressed kinase 2
-1.921	-0.368151	-7.52471	1.88695e-05	8.71684e-05	3.1235	ENSMUSG00000055833	1700034H15Rik	RIKEN cDNA 1700034H15 gene
-1.58759	5.19718	-10.9933	6.03715e-07	4.70302e-06	6.09248	ENSMUSG00000037434	Slc30a1	solute carrier family 30 (zinc transporter), member 1
-4.39583	-2.15051	-15.7657	1.90358e-08	3.25527e-07	9.84852	ENSMUSG00000049353	Rd3	retinal degeneration 3
0.888105	4.34553	8.67027	5.37683e-06	2.94638e-05	3.77983	ENSMUSG00000037395	Rcor3	REST corepressor 3
-1.9499	-2.76392	-7.68965	1.56166e-05	7.37107e-05	3.40571	ENSMUSG00000058248	Kcnh1	potassium voltage-gated channel, subfamily H (eag-related), member 1
0.918884	1.47812	6.93471	3.80804e-05	0.000161291	2.09954	ENSMUSG00000037375	Hhat	hedgehog acyltransferase
3.35726	3.71881	17.6546	6.29226e-09	1.49895e-07	11.0547	ENSMUSG00000016262	Sertad4	SERTA domain containing 4
2.1659	-2.27574	7.7378	1.47855e-05	7.02727e-05	3.47501	ENSMUSG00000089812	NA	NA
1.63123	4.0891	12.944	1.28109e-07	1.35482e-06	7.90833	ENSMUSG00000009633	G0s2	G0/G1 switch gene 2
2.47664	6.66535	21.666	8.34361e-10	3.92208e-08	12.9736	ENSMUSG00000026640	Plxna2	plexin A2
3.10299	0.144431	13.3865	9.27834e-08	1.0513e-06	8.50381	ENSMUSG00000016494	Cd34	CD34 antigen
-0.833768	3.64174	-6.45666	6.93628e-05	0.000272498	1.20598	ENSMUSG00000016481	Cr1l	complement component (3b/4b) receptor 1-like
2.76816	-3.98694	5.94862	0.000135487	0.000495275	1.39608	ENSMUSG00000094924	NA	NA
-1.09397	6.18317	-13.8501	6.68522e-08	8.12779e-07	8.27342	ENSMUSG00000050530	Fam171a1	family with sequence similarity 171, member A1
-5.18132	-1.73747	-15.4024	2.38865e-08	3.81663e-07	9.75579	ENSMUSG00000026650	Meig1	meiosis expressed gene 1
-0.614568	4.20888	-6.8051	4.46774e-05	0.000185388	1.54316	ENSMUSG00000026648	Dclre1c	DNA cross-link repair 1C
2.11267	4.05542	21.3738	9.54543e-10	4.2357e-08	13.0427	ENSMUSG00000026646	Suv39h2	suppressor of variegation 3-9 2
0.513845	5.55142	7.71208	1.52233e-05	7.20753e-05	2.46476	ENSMUSG00000051396	Hspa14	heat shock protein 14
0.907142	7.00116	10.9802	6.10489e-07	4.7458e-06	5.84639	ENSMUSG00000026657	Frmd4a	FERM domain containing 4A
2.99649	-3.27189	8.67349	5.35892e-06	2.93787e-05	4.55557	ENSMUSG00000087355	NA	NA
-2.75409	4.15298	-18.5566	3.85545e-09	1.07105e-07	11.6056	ENSMUSG00000026664	Phyh	phytanoyl-CoA hydroxylase
4.09474	5.02548	21.9645	7.28491e-10	3.61527e-08	13.2997	ENSMUSG00000026669	Mcm10	minichromosome maintenance 10 replication initiation factor
0.984838	5.09403	8.89877	4.25096e-06	2.41386e-05	3.80471	ENSMUSG00000039145	Camk1d	calcium/calmodulin-dependent protein kinase ID
0.84388	5.68962	11.3469	4.48127e-07	3.70073e-06	6.25761	ENSMUSG00000025817	Nudt5	nudix (nucleoside diphosphate linked moiety X)-type motif 5
1.39981	0.601336	8.22186	8.65048e-06	4.43482e-05	3.78827	ENSMUSG00000056718	NA	NA
0.465168	5.20127	6.09318	0.000111594	0.000415618	0.358016	ENSMUSG00000025816	Sec61a2	Sec61, alpha subunit 2 (S. cerevisiae)
0.784284	5.72648	10.1893	1.22705e-06	8.42616e-06	5.15451	ENSMUSG00000043241	Upf2	UPF2 regulator of nonsense transcripts homolog (yeast)
1.4699	5.9729	15.6351	2.06419e-08	3.44703e-07	9.54514	ENSMUSG00000039046	Usp6nl	USP6 N-terminal like
11.6484	-0.295857	19.0231	3.01902e-09	9.2041e-08	11.302	ENSMUSG00000015619	Gata3	GATA binding protein 3
1.44993	4.67926	18.3508	4.30274e-09	1.15775e-07	11.3867	ENSMUSG00000025782	Taf3	TATA-box binding protein associated factor 3
-5.60065	2.08712	-19.7047	2.13328e-09	7.27768e-08	12.2947	ENSMUSG00000025780	Itih5	inter-alpha (globulin) inhibitor H5
5.0091	2.38601	25.9972	1.36244e-10	1.3715e-08	15.0149	ENSMUSG00000061186	Sfmbt2	Scm-like with four mbt domains 2
-5.10559	4.26972	-14.3974	4.59743e-08	6.10546e-07	9.12856	ENSMUSG00000026778	Prkcq	protein kinase C, theta
-6.24247	-2.37823	-13.9506	6.23488e-08	7.71731e-07	8.8558	ENSMUSG00000086006	Gm13293	predicted gene 13293
-6.40637	-4.54732	-11.4242	4.20322e-07	3.51667e-06	6.94234	ENSMUSG00000080905	NA	NA
-6.08743	-4.9334	-11.3875	4.33305e-07	3.60003e-06	6.90894	ENSMUSG00000086491	NA	NA
-0.685571	6.19088	-6.81039	4.43851e-05	0.000184279	1.24543	ENSMUSG00000026773	Pfkfb3	6-phosphofructo-2-kinase/fructose-2,6-biphosphatase 3
0.424098	6.56267	6.66345	5.33274e-05	0.000216186	1.02639	ENSMUSG00000037197	Rbm17	RNA binding motif protein 17
-0.785932	5.59288	-8.28841	8.05099e-06	4.16659e-05	3.16478	ENSMUSG00000047909	Ankrd16	ankyrin repeat domain 16
1.48659	0.982435	7.00044	3.51437e-05	0.000150177	2.19695	ENSMUSG00000026768	Itga8	integrin alpha 8
-1.80779	3.01162	-14.7057	3.74442e-08	5.26784e-07	9.33001	ENSMUSG00000026730	Pter	phosphotriesterase related
-1.92392	1.61699	-8.37445	7.34192e-06	3.85193e-05	3.9471	ENSMUSG00000049630	C1ql3	C1q-like 3
-1.15992	6.14626	-13.3043	9.84444e-08	1.10031e-06	7.88569	ENSMUSG00000026727	Rsu1	Ras suppressor protein 1
-2.55087	-1.44275	-8.49017	6.49315e-06	3.45915e-05	4.33309	ENSMUSG00000086358	NA	NA
-1.29447	2.35906	-8.01859	1.08021e-05	5.35927e-05	3.4013	ENSMUSG00000026723	Trdmt1	tRNA aspartic acid methyltransferase 1
-1.27224	11.3885	-12.6549	1.59014e-07	1.60894e-06	7.39554	ENSMUSG00000026728	Vim	vimentin
2.80954	-1.77319	7.4444	2.0713e-05	9.44502e-05	3.13621	ENSMUSG00000003418	St8sia6	ST8 alpha-N-acetyl-neuraminide alpha-2,8-sialyltransferase 6
-2.06977	-1.29216	-6.79118	4.54564e-05	0.000188157	2.2909	ENSMUSG00000086657	Stamos	signal transducing adaptor molecule (SH3 domain and ITAM motif) 1, opposite strand
3.6129	-3.48414	8.91711	4.1724e-06	2.37399e-05	4.81262	ENSMUSG00000026712	Mrc1	mannose receptor, C type 1
-6.59851	-1.15981	-18.1284	4.8509e-09	1.26198e-07	11.1239	ENSMUSG00000036949	Slc39a12	solute carrier family 39 (zinc transporter), member 12
1.08144	5.45949	12.9425	1.28248e-07	1.3559e-06	7.65451	ENSMUSG00000017418	Arl5b	ADP-ribosylation factor-like 5B
-1.0716	2.76524	-5.71495	0.000186511	0.000657892	0.149552	ENSMUSG00000026748	Plxdc2	plexin domain containing 2
-7.8044	3.97272	-37.3407	3.63147e-12	2.58197e-09	17.9103	ENSMUSG00000053702	Nebl	nebulette
0.87649	5.83178	11.6151	3.59404e-07	3.09165e-06	6.47826	ENSMUSG00000026743	Mllt10	myeloid/lymphoid or mixed-lineage leukemia; translocated to, 10
2.45062	-3.47572	5.38879	0.000295103	0.000990249	0.536512	ENSMUSG00000081619	NA	NA
-1.46709	5.87158	-13.8322	6.76899e-08	8.20535e-07	8.33246	ENSMUSG00000051154	Commd3	COMM domain containing 3
1.49028	-0.737735	6.17048	0.000100713	0.000379297	1.39741	ENSMUSG00000087182	NA	NA
-1.29314	-0.84955	-6.4493	7.00211e-05	0.000274793	1.77327	ENSMUSG00000026736	4930426L09Rik	RIKEN cDNA 4930426L09 gene
-3.92433	-0.753163	-12.5109	1.77381e-07	1.75445e-06	7.91839	ENSMUSG00000037683	Armc3	armadillo repeat containing 3
-1.57406	2.74099	-11.1269	5.38912e-07	4.30246e-06	6.51619	ENSMUSG00000023094	Msrb2	methionine sulfoxide reductase B2
-3.66679	-4.17945	-5.69059	0.000192913	0.000677855	1.04711	ENSMUSG00000087103	NA	NA
-1.17098	2.53438	-7.65514	1.62431e-05	7.64532e-05	2.88174	ENSMUSG00000043415	Otud1	OTU domain containing 1
4.65194	3.46127	34.0674	9.11827e-12	3.83092e-09	17.6648	ENSMUSG00000036617	Etl4	enhancer trap locus 4
-1.43671	3.6927	-16.0178	1.63077e-08	2.90849e-07	10.0947	ENSMUSG00000075514	NA	NA
-5.91263	-1.28304	-15.8044	1.85857e-08	3.20677e-07	9.91198	ENSMUSG00000026679	Enkur	enkurin, TRPC channel interacting protein
-0.862507	4.17643	-9.55397	2.22366e-06	1.39392e-05	4.75312	ENSMUSG00000048550	Thnsl1	threonine synthase-like 1 (bacterial)
5.62299	-4.74866	16.2292	1.43481e-08	2.65372e-07	9.76047	ENSMUSG00000025716	Myo3a	myosin IIIA
-1.72335	0.433672	-6.39035	7.55504e-05	0.000293902	1.5032	ENSMUSG00000026787	Gad2	glutamic acid decarboxylase 2
-3.33867	-0.900372	-12.4462	1.86374e-07	1.82629e-06	7.85552	ENSMUSG00000026786	Apbb1ip	amyloid beta (A4) precursor protein-binding, family B, member 1 interacting protein
-0.570175	6.31282	-8.01059	1.0898e-05	5.39818e-05	2.75653	ENSMUSG00000058835	Abi1	abl-interactor 1
-1.76543	6.03342	-19.3987	2.48963e-09	8.07428e-08	11.8696	ENSMUSG00000026781	Acbd5	acyl-Coenzyme A binding domain containing 5
2.63497	4.58973	23.466	3.77806e-10	2.42504e-08	13.9792	ENSMUSG00000026779	Mastl	microtubule associated serine/threonine kinase-like
1.18871	4.5846	14.612	3.9837e-08	5.50394e-07	9.00498	ENSMUSG00000026771	Spopl	speckle-type POZ protein-like
-5.07613	-1.5975	-15.0343	3.02191e-08	4.47979e-07	9.50724	ENSMUSG00000026986	Hnmt	histamine N-methyltransferase
1.06448	7.06808	13.9866	6.08169e-08	7.56314e-07	8.34374	ENSMUSG00000036893	Ehmt1	euchromatic histone methyltransferase 1
1.6546	5.62902	22.0126	7.12862e-10	3.55381e-08	13.2043	ENSMUSG00000026974	Zmynd19	zinc finger, MYND domain containing 19
-0.961219	4.21669	-7.12635	3.01796e-05	0.000131499	1.96904	ENSMUSG00000036850	Mrpl41	mitochondrial ribosomal protein L41
-2.17066	4.66319	-15.2439	2.64153e-08	4.09486e-07	9.46156	ENSMUSG00000036833	Pnpla7	patatin-like phospholipase domain containing 7
-1.46567	7.11535	-15.1712	2.76704e-08	4.21521e-07	9.20494	ENSMUSG00000006476	Nsmf	NMDA receptor synaptonuclear signaling and neuronal migration factor
-4.70877	-0.584204	-8.32867	7.71036e-06	4.01164e-05	4.10006	ENSMUSG00000059555	Tor4a	torsin family 4, member A
-1.97871	-2.40284	-7.00348	3.50141e-05	0.000149693	2.66479	ENSMUSG00000026969	Fam166a	family with sequence similarity 166, member A
-1.20337	2.14544	-5.83805	0.00015746	0.000565646	0.448437	ENSMUSG00000044628	Rnf208	ring finger protein 208
-0.977337	4.23907	-8.28926	8.04362e-06	4.16443e-05	3.36877	ENSMUSG00000048707	Tprn	taperin
-3.26928	0.530712	-15.0453	3.00043e-08	4.45689e-07	9.67732	ENSMUSG00000026959	Grin1	glutamate receptor, ionotropic, NMDA1 (zeta 1)
1.58268	5.25125	8.91107	4.19809e-06	2.38751e-05	3.9569	ENSMUSG00000026955	Sapcd2	suppressor APC domain containing 2
-3.11667	2.42471	-13.4077	9.13849e-08	1.04056e-06	8.39533	ENSMUSG00000015085	Entpd2	ectonucleoside triphosphate diphosphohydrolase 2
-0.876329	7.25588	-11.1995	5.06894e-07	4.08833e-06	6.04988	ENSMUSG00000015094	Npdc1	neural proliferation, differentiation and control 1
-0.498252	7.30746	-5.92343	0.000140184	0.000510328	-0.0218737	ENSMUSG00000026944	Abca2	ATP-binding cassette, sub-family A (ABC1), member 2
-1.68286	4.48493	-18.3419	4.32326e-09	1.16078e-07	11.4467	ENSMUSG00000047617	Paxx	non-homologous end joining factor
-1.26223	0.887594	-7.01922	3.43503e-05	0.000147161	2.36862	ENSMUSG00000015093	Clic3	chloride intracellular channel 3
-2.41432	4.99198	-16.2635	1.40551e-08	2.61129e-07	10.2293	ENSMUSG00000015090	Ptgds	prostaglandin D2 synthase (brain)
0.831617	5.1585	11.4615	4.07589e-07	3.42875e-06	6.42803	ENSMUSG00000026942	Traf2	TNF receptor-associated factor 2
-1.36213	3.00575	-11.2181	4.99047e-07	4.03649e-06	6.54535	ENSMUSG00000036504	Phpt1	phosphohistidine phosphatase 1
0.368526	7.19668	6.03771	0.000120179	0.000444191	0.139685	ENSMUSG00000015087	Rabl6	RAB, member RAS oncogene family-like 6
-1.46992	-0.383609	-5.85272	0.000154337	0.000555559	0.87964	ENSMUSG00000026940	Ccdc183	coiled-coil domain containing 183
-2.19979	-0.230328	-11.4111	4.24906e-07	3.54459e-06	7.01623	ENSMUSG00000087612	NA	NA
-1.38114	2.69905	-12.9262	1.29808e-07	1.3699e-06	7.98662	ENSMUSG00000049086	Bmyc	brain expressed myelocytomatosis oncogene
0.904931	6.65038	13.3285	9.67353e-08	1.08642e-06	7.84796	ENSMUSG00000026933	Camsap1	calmodulin regulated spectrin-associated protein 1
-0.90785	6.9857	-6.34829	7.97832e-05	0.000308164	0.587717	ENSMUSG00000026932	Nacc2	nucleus accumbens associated 2, BEN and BTB (POZ) domain containing
0.662062	5.38588	9.25523	2.97431e-06	1.77881e-05	4.25206	ENSMUSG00000036327	Qsox2	quiescin Q6 sulfhydryl oxidase 2
-0.769361	5.49349	-8.77312	4.83438e-06	2.6971e-05	3.7276	ENSMUSG00000075467	Dnlz	DNL-type zinc finger
0.738982	5.66344	8.38622	7.25031e-06	3.80873e-05	3.23478	ENSMUSG00000036281	Snapc4	small nuclear RNA activating complex, polypeptide 4
0.681069	6.28815	10.2516	1.15955e-06	8.02976e-06	5.16976	ENSMUSG00000026927	Sdccag3	serologically defined colon cancer antigen 3
0.643023	5.42014	8.97754	3.92454e-06	2.25273e-05	3.91775	ENSMUSG00000026925	Inpp5e	inositol polyphosphate-5-phosphatase E
-2.07007	-0.963777	-7.86512	1.28107e-05	6.21678e-05	3.60039	ENSMUSG00000086714	NA	NA
1.69863	9.26545	13.4062	9.14829e-08	1.04103e-06	7.92465	ENSMUSG00000026923	Notch1	notch 1
1.8945	2.25169	14.2201	5.18272e-08	6.72571e-07	9.01857	ENSMUSG00000026921	Egfl7	EGF-like domain 7
1.22269	2.37147	8.31463	7.8273e-06	4.06277e-05	3.60601	ENSMUSG00000026922	Agpat2	1-acylglycerol-3-phosphate O-acyltransferase 2 (lysophosphatidic acid acyltransferase, beta)
1.04993	4.09969	10.9055	6.50882e-07	4.99884e-06	6.07456	ENSMUSG00000097052	Snora43	small nucleolar RNA, H/ACA box 43
0.645438	5.24912	6.83483	4.30621e-05	0.00017931	1.39722	ENSMUSG00000036160	Surf6	surfeit gene 6
0.987547	6.24031	14.3864	4.63149e-08	6.14249e-07	8.6703	ENSMUSG00000015776	Med22	mediator complex subunit 22
-0.508908	5.28749	-6.24199	9.16597e-05	0.000348288	0.583678	ENSMUSG00000015790	Surf1	surfeit gene 1
-2.22689	-0.598892	-9.19561	3.15494e-06	1.8702e-05	4.98297	ENSMUSG00000049897	Stkld1	serine/threonine kinase-like domain containing 1
3.40565	-2.17151	11.6817	3.40472e-07	2.95699e-06	7.27502	ENSMUSG00000014852	Adamts13	a disintegrin-like and metallopeptidase (reprolysin type) with thrombospondin type 1 motif, 13
-1.67679	-0.312667	-8.22656	8.60653e-06	4.41639e-05	3.93434	ENSMUSG00000036040	Adamtsl2	ADAMTS-like 2
0.849434	5.40902	10.2636	1.14699e-06	7.96219e-06	5.23344	ENSMUSG00000009621	Vav2	vav 2 oncogene
0.717623	7.48114	10.7629	7.36325e-07	5.54109e-06	5.64061	ENSMUSG00000026918	Brd3	bromodomain containing 3
0.809997	6.26442	13.4659	8.76562e-08	1.00929e-06	7.97245	ENSMUSG00000026917	Wdr5	WD repeat domain 5
0.955816	1.21276	6.4829	6.70661e-05	0.0002646	1.53946	ENSMUSG00000085929	NA	NA
1.18804	5.93257	11.9005	2.85538e-07	2.55801e-06	6.70288	ENSMUSG00000015846	Rxra	retinoid X receptor alpha
1.77086	5.70355	14.113	5.57551e-08	7.08031e-07	8.4544	ENSMUSG00000026837	Col5a1	collagen, type V, alpha 1
1.79341	-2.39334	6.17066	0.000100689	0.000379244	1.49286	ENSMUSG00000086560	NA	NA
-0.744182	4.95672	-9.84099	1.69324e-06	1.10274e-05	4.86757	ENSMUSG00000026833	Olfm1	olfactomedin 1
-6.44	-1.09691	-16.2607	1.40795e-08	2.61254e-07	10.26	ENSMUSG00000026831	1700007K13Rik	RIKEN cDNA 1700007K13 gene
2.29041	-2.15627	5.98616	0.000128794	0.000472869	1.30171	ENSMUSG00000082895	NA	NA
6.82011	-2.98194	11.5157	3.89804e-07	3.30243e-06	7.06946	ENSMUSG00000026829	Gbgt1	globoside alpha-1,3-N-acetylgalactosaminyltransferase 1
6.15838	-4.19001	12.1914	2.26981e-07	2.13372e-06	7.51935	ENSMUSG00000063611	NA	NA
0.632106	7.5358	6.22083	9.42433e-05	0.000357187	0.400087	ENSMUSG00000026821	Ralgds	ral guanine nucleotide dissociation stimulator
0.47003	6.31436	5.99922	0.000126551	0.000465557	0.103905	ENSMUSG00000026812	Tsc1	tuberous sclerosis 1
-2.05645	-2.08315	-6.72311	4.94818e-05	0.000202529	2.22129	ENSMUSG00000026809	Spaca9	sperm acrosome associated 9
-1.60465	-1.98515	-6.56741	6.02119e-05	0.000240926	2.02919	ENSMUSG00000026807	Ak8	adenylate kinase 8
0.596368	6.79805	10.0191	1.43446e-06	9.60952e-06	4.92551	ENSMUSG00000035666	Gtf3c4	general transcription factor IIIC, polypeptide 4
1.05519	4.03433	10.2463	1.16508e-06	8.06157e-06	5.48459	ENSMUSG00000026806	Ddx31	DEAD/H (Asp-Glu-Ala-Asp/His) box polypeptide 31
-10.0027	1.70764	-26.0406	1.33997e-10	1.36478e-08	13.9263	ENSMUSG00000083773	NA	NA
0.832084	6.4981	11.2705	4.7762e-07	3.90159e-06	6.12055	ENSMUSG00000043535	Setx	senataxin
-2.62606	3.05383	-22.6106	5.46362e-10	2.9706e-08	13.6547	ENSMUSG00000035513	Ntng2	netrin G2
-1.62416	2.98682	-14.1905	5.28804e-08	6.81693e-07	8.89648	ENSMUSG00000079499	6530402F18Rik	RIKEN cDNA 6530402F18 gene
-0.997392	3.50124	-8.82859	4.56671e-06	2.56557e-05	4.10341	ENSMUSG00000026798	Coq4	coenzyme Q4
-1.11319	5.65587	-8.66235	5.42131e-06	2.96855e-05	3.616	ENSMUSG00000069020	Urm1	ubiquitin related modifier 1
-7.06992	-3.35695	-12.2738	2.12889e-07	2.03384e-06	7.56811	ENSMUSG00000065485	Mir219a-2	microRNA 219a-2
-1.53931	-1.49595	-5.83788	0.000157497	0.000565721	1.0057	ENSMUSG00000039798	NA	NA
1.02126	7.1365	11.822	3.04037e-07	2.69307e-06	6.60054	ENSMUSG00000026790	Odf2	outer dense fiber of sperm tails 2
1.2273	6.36279	19.4845	2.38353e-09	7.83322e-08	11.8534	ENSMUSG00000019715	Gle1	GLE1 RNA export mediator (yeast)
1.80911	9.92272	18.1109	4.89715e-09	1.27077e-07	11.1015	ENSMUSG00000057738	Sptan1	spectrin alpha, non-erythrocytic 1
-1.57072	4.44081	-13.9344	6.30509e-08	7.77039e-07	8.55914	ENSMUSG00000039715	Wdr34	WD repeat domain 34
1.30443	8.07048	19.2413	2.69793e-09	8.50711e-08	11.7031	ENSMUSG00000054766	Set	SET nuclear oncogene
3.95375	3.01153	21.0149	1.12884e-09	4.72657e-08	12.9288	ENSMUSG00000026785	Pkn3	protein kinase N3
-0.588752	6.52385	-8.41875	7.0035e-06	3.70222e-05	3.21989	ENSMUSG00000039686	Zer1	zyg-11 related, cell cycle regulator
-1.24279	2.4367	-8.1564	9.28766e-06	4.70969e-05	3.52912	ENSMUSG00000015337	Endog	endonuclease G
-0.912411	4.26489	-8.01202	1.08807e-05	5.3925e-05	3.05401	ENSMUSG00000039648	Kyat1	kynurenine aminotransferase 1
-1.5016	-1.04852	-6.00485	0.000125596	0.000462228	1.17424	ENSMUSG00000052222	NA	NA
-1.08268	4.43868	-13.4418	8.91752e-08	1.02074e-06	8.15727	ENSMUSG00000007476	Lrrc8a	leucine rich repeat containing 8A
-3.4288	-0.767207	-14.5284	4.21143e-08	5.74769e-07	9.33685	ENSMUSG00000099041	NA	NA
-4.54081	1.68301	-22.8089	5.0099e-10	2.83654e-08	13.7038	ENSMUSG00000079484	Phyhd1	phytanoyl-CoA dioxygenase domain containing 1
-0.88624	4.73337	-10.0103	1.44621e-06	9.67049e-06	5.15517	ENSMUSG00000075419	Dolk	dolichol kinase
1.94453	7.25585	23.0669	4.48031e-10	2.66766e-08	13.6254	ENSMUSG00000052533	Nup188	nucleoporin 188
0.476522	5.14919	5.41479	0.00028435	0.000957903	-0.634685	ENSMUSG00000026856	Dolpp1	dolichyl pyrophosphate phosphatase 1
1.35119	5.18731	8.16494	9.20167e-06	4.67442e-05	2.96035	ENSMUSG00000089762	Ier5l	immediate early response 5-like
2.58858	2.53035	7.33024	2.36778e-05	0.000106355	2.50857	ENSMUSG00000044320	1700001O22Rik	RIKEN cDNA 1700001O22 gene
0.47448	5.58808	6.06288	0.000116198	0.000431288	0.247376	ENSMUSG00000039483	Asb6	ankyrin repeat and SOCS box-containing 6
3.78847	2.66733	16.3218	1.3573e-08	2.55544e-07	10.2878	ENSMUSG00000039476	Prrx2	paired related homeobox 2
2.46802	1.41653	13.0337	1.19902e-07	1.28419e-06	8.11335	ENSMUSG00000050737	Ptges	prostaglandin E synthase
0.894801	6.5422	13.6288	7.80733e-08	9.17522e-07	8.08351	ENSMUSG00000026848	Tor1b	torsin family 1, member B
-0.844793	5.245	-10.8788	6.66035e-07	5.09616e-06	5.90139	ENSMUSG00000026851	BC005624	cDNA sequence BC005624
-0.819345	7.48934	-8.93739	4.08739e-06	2.33136e-05	3.79097	ENSMUSG00000075415	Fnbp1	formin binding protein 1
-1.15038	1.69165	-8.07707	1.0129e-05	5.06887e-05	3.49006	ENSMUSG00000087269	NA	NA
1.42324	5.3421	12.3152	2.06166e-07	1.98293e-06	7.08222	ENSMUSG00000062661	Ncs1	neuronal calcium sensor 1
-1.27169	0.18772	-5.7847	0.000169405	0.000604151	0.534628	ENSMUSG00000055632	Hmcn2	hemicentin 2
0.365073	7.30661	6.37612	7.69551e-05	0.000298394	0.617723	ENSMUSG00000026843	Fubp3	far upstream element (FUSE) binding protein 3
1.45356	5.15614	20.8043	1.24718e-09	5.04225e-08	12.6465	ENSMUSG00000039356	Exosc2	exosome component 2
1.6221	-0.346461	6.49433	6.60918e-05	0.000261314	1.79142	ENSMUSG00000087549	NA	NA
1.07376	7.65849	13.9572	6.20636e-08	7.68458e-07	8.32089	ENSMUSG00000026842	Abl1	c-abl oncogene 1, non-receptor tyrosine kinase
8.83052	-0.526078	16.8753	9.79526e-09	2.02545e-07	10.3988	ENSMUSG00000026841	Fibcd1	fibrinogen C domain containing 1
0.992045	6.26048	12.739	1.49261e-07	1.53334e-06	7.3959	ENSMUSG00000001855	Nup214	nucleoporin 214
2.75163	0.994941	17.5755	6.57575e-09	1.54263e-07	11.1827	ENSMUSG00000050592	Fam78a	family with sequence similarity 78, member A
1.07809	8.88401	12.4086	1.91842e-07	1.8675e-06	7.11548	ENSMUSG00000039262	Prrc2b	proline-rich coiled-coil 2B
-0.581695	5.43625	-8.05811	1.03421e-05	5.15669e-05	2.89306	ENSMUSG00000002550	Uck1	uridine-cytidine kinase 1
0.504311	6.59789	5.93469	0.000138063	0.000503897	0.00159022	ENSMUSG00000039205	Ciz1	CDKN1A interacting zinc finger protein 1
-1.18959	4.51668	-12.1336	2.37487e-07	2.2128e-06	7.10343	ENSMUSG00000039195	1110008P14Rik	RIKEN cDNA 1110008P14 gene
-0.814734	4.56749	-8.71616	5.12704e-06	2.83259e-05	3.8166	ENSMUSG00000026820	Ptges2	prostaglandin E synthase 2
1.75273	6.87133	16.4864	1.23047e-08	2.38433e-07	10.0819	ENSMUSG00000026819	Slc25a25	solute carrier family 25 (mitochondrial carrier, phosphate carrier), member 25
-2.71714	5.63787	-21.2252	1.02282e-09	4.4282e-08	12.8815	ENSMUSG00000039157	Fam102a	family with sequence similarity 102, member A
-0.494516	5.31071	-7.20486	2.74719e-05	0.000120988	1.87123	ENSMUSG00000026810	Dpm2	dolichol-phosphate (beta-D) mannosyltransferase 2
0.682098	4.78172	7.15194	2.92669e-05	0.000128039	1.83142	ENSMUSG00000079442	St6galnac4	ST6 (alpha-N-acetyl-neuraminyl-2,3-beta-galactosyl-1,3)-N-acetylgalactosaminide alpha-2,6-sialyltransferase 4
-3.79062	4.35477	-40.9592	1.43382e-12	2.05076e-09	19.4527	ENSMUSG00000026817	Ak1	adenylate kinase 1
2.41875	-0.265297	12.9583	1.26754e-07	1.34318e-06	8.21405	ENSMUSG00000026814	Eng	endoglin
0.812769	4.85213	9.23416	3.03681e-06	1.81121e-05	4.28488	ENSMUSG00000009566	Fpgs	folylpolyglutamyl synthetase
0.666833	6.2498	8.94843	4.04187e-06	2.30861e-05	3.816	ENSMUSG00000009555	Cdk9	cyclin-dependent kinase 9 (CDC2-related kinase)
-2.01843	0.386548	-11.0281	5.86024e-07	4.60303e-06	6.62628	ENSMUSG00000039021	Ttc16	tetratricopeptide repeat domain 16
-0.490021	5.17742	-6.04028	0.000119765	0.00044284	0.294194	ENSMUSG00000009563	Tor2a	torsin family 2, member A
-1.34675	0.798987	-7.80355	1.37274e-05	6.59472e-05	3.28634	ENSMUSG00000038987	Cfap157	cilia and flagella associated protein 157
1.04237	6.51375	10.5901	8.56694e-07	6.26726e-06	5.48571	ENSMUSG00000026797	Stxbp1	syntaxin binding protein 1
0.979291	8.37101	6.60084	5.77128e-05	0.000232056	0.929871	ENSMUSG00000038900	Rpl12	ribosomal protein L12
-1.29849	6.24851	-14.3668	4.69291e-08	6.21218e-07	8.6757	ENSMUSG00000038831	Ralgps1	Ral GEF with PH domain and SH3 binding motif 1
1.21345	4.9738	15.5486	2.17885e-08	3.58826e-07	9.60087	ENSMUSG00000068966	Zbtb34	zinc finger and BTB domain containing 34
8.17571	0.461254	29.3372	4.07466e-11	7.72555e-09	15.0707	ENSMUSG00000038765	Lmx1b	LIM homeobox transcription factor 1 beta
9.07645	-1.51753	19.8569	1.9772e-09	6.90078e-08	11.5583	ENSMUSG00000052951	NA	NA
-0.568133	7.35012	-7.82741	1.33641e-05	6.4453e-05	2.50761	ENSMUSG00000038740	Mvb12b	multivesicular body subunit 12B
2.3758	0.275856	9.9733	1.49664e-06	9.94497e-06	5.64157	ENSMUSG00000086904	NA	NA
-0.590319	8.38852	-8.08375	1.0055e-05	5.03972e-05	2.81981	ENSMUSG00000026864	Hspa5	heat shock protein 5
-0.41121	5.90501	-6.03831	0.000120081	0.000443963	0.20611	ENSMUSG00000026869	Psmd5	proteasome (prosome, macropain) 26S subunit, non-ATPase, 5
-4.18096	-2.26125	-12.181	2.28831e-07	2.14784e-06	7.66201	ENSMUSG00000026870	Cutal	cutA divalent cation tolerance homolog-like
-4.48061	-0.468387	-17.9595	5.31825e-09	1.3429e-07	11.3701	ENSMUSG00000026875	Traf1	TNF receptor-associated factor 1
-1.89801	-0.95311	-8.57686	5.92726e-06	3.19963e-05	4.36844	ENSMUSG00000035875	AI182371	expressed sequence AI182371
1.11237	6.47168	10.0453	1.40021e-06	9.42445e-06	4.96188	ENSMUSG00000057110	Cntrl	centriolin
-0.910145	6.51434	-9.01002	3.79801e-06	2.19235e-05	3.88286	ENSMUSG00000026880	Stom	stomatin
-2.28396	3.59306	-10.5728	8.69839e-07	6.35316e-06	5.6989	ENSMUSG00000035778	Ggta1	glycoprotein galactosyltransferase alpha 1, 3
1.2707	6.91139	13.8775	6.55908e-08	8.0113e-07	8.26148	ENSMUSG00000026883	Dab2ip	disabled 2 interacting protein
-2.03433	1.5633	-9.70276	1.9291e-06	1.23247e-05	5.31131	ENSMUSG00000026885	Ttll11	tubulin tyrosine ligase-like family, member 11
-0.889889	5.86762	-8.65326	5.47281e-06	2.99144e-05	3.57066	ENSMUSG00000026895	Ndufa8	NADH dehydrogenase (ubiquinone) 1 alpha subcomplex, 8
-3.07995	-0.661098	-11.6636	3.45481e-07	2.98925e-06	7.25463	ENSMUSG00000026894	Morn5	MORN repeat containing 5
6.49267	-4.0741	20.3387	1.56016e-09	5.89775e-08	11.4689	ENSMUSG00000026890	Lhx6	LIM homeobox protein 6
3.88537	-4.22654	10.268	1.14239e-06	7.9399e-06	5.96453	ENSMUSG00000049018	Olfr368	olfactory receptor 368
-0.594709	5.8728	-8.5516	6.08635e-06	3.27118e-05	3.42726	ENSMUSG00000009030	Pdcl	phosducin-like
0.893815	6.25724	9.33806	2.74179e-06	1.66207e-05	4.24627	ENSMUSG00000075376	Rc3h2	ring finger and CCCH-type zinc finger domains 2
0.492148	5.26801	5.42267	0.000281174	0.000948586	-0.630128	ENSMUSG00000066798	Zbtb6	zinc finger and BTB domain containing 6
0.711908	4.54519	5.90769	0.00014321	0.000519719	0.210008	ENSMUSG00000050714	Zbtb26	zinc finger and BTB domain containing 26
0.373676	7.40891	6.13657	0.000105339	0.000395069	0.279749	ENSMUSG00000035437	Rabgap1	RAB GTPase activating protein 1
-2.63615	-0.11181	-8.53065	6.22192e-06	3.33435e-05	4.21999	ENSMUSG00000035403	Crb2	crumbs family member 2
0.582719	6.23675	8.76281	4.88596e-06	2.72095e-05	3.61593	ENSMUSG00000035392	Dennd1a	DENN/MADD domain containing 1A
0.464854	5.84572	6.15686	0.000102544	0.000385762	0.322042	ENSMUSG00000000247	Lhx2	LIM homeobox protein 2
-1.60276	6.22032	-14.4156	4.54141e-08	6.05936e-07	8.69747	ENSMUSG00000026749	Nek6	NIMA (never in mitosis gene a)-related expressed kinase 6
4.6367	-3.76122	11.0756	5.62846e-07	4.45791e-06	6.6598	ENSMUSG00000026751	Nr5a1	nuclear receptor subfamily 5, group A, member 1
1.46903	3.0536	8.95555	4.01282e-06	2.29556e-05	4.29677	ENSMUSG00000063972	Nr6a1	nuclear receptor subfamily 6, group A, member 1
1.86817	-1.49491	7.79367	1.38811e-05	6.65903e-05	3.54487	ENSMUSG00000085201	NA	NA
3.95985	2.65954	14.6154	3.97484e-08	5.4958e-07	9.26717	ENSMUSG00000046618	Olfml2a	olfactomedin-like 2A
-1.72288	-0.310108	-7.98268	1.12394e-05	5.5406e-05	3.62349	ENSMUSG00000035295	Wdr38	WD repeat domain 38
-0.52427	5.76361	-6.79603	4.51834e-05	0.000187215	1.28208	ENSMUSG00000026754	Golga1	golgi autoantigen, golgin subfamily a, 1
1.38628	5.19222	10.5671	8.74286e-07	6.37556e-06	5.5836	ENSMUSG00000035236	Scai	suppressor of cancer cell invasion
-2.75426	2.45598	-14.7331	3.67738e-08	5.19328e-07	9.40118	ENSMUSG00000049252	Lrp1b	low density lipoprotein-related protein 1B (deleted in tumors)
0.619968	4.67206	7.57037	1.79011e-05	8.31563e-05	2.42253	ENSMUSG00000036890	Gtdc1	glycosyltransferase-like domain containing 1
-0.61787	7.18409	-6.51965	6.39877e-05	0.000254017	0.821305	ENSMUSG00000026872	Zeb2	zinc finger E-box binding homeobox 2
-2.50669	0.477363	-14.5224	4.22824e-08	5.76453e-07	9.33669	ENSMUSG00000052248	Zeb2os	zinc finger E-box binding homeobox 2, opposite strand
0.777421	5.34931	7.70937	1.52703e-05	7.22423e-05	2.50133	ENSMUSG00000052155	Acvr2a	activin receptor IIA
0.62363	5.50543	6.71004	5.02976e-05	0.000205413	1.18223	ENSMUSG00000026761	Orc4	origin recognition complex, subunit 4
0.431582	5.33463	5.40777	0.000287211	0.000966046	-0.677298	ENSMUSG00000036792	Mbd5	methyl-CpG binding domain protein 5
-0.925955	3.85121	-9.07448	3.55978e-06	2.07133e-05	4.32159	ENSMUSG00000081272	NA	NA
0.888291	5.7753	12.8984	1.32512e-07	1.39262e-06	7.55898	ENSMUSG00000069495	Epc2	enhancer of polycomb homolog 2
1.51781	5.4314	10.1358	1.28847e-06	8.78595e-06	5.0833	ENSMUSG00000026764	Kif5c	kinesin family member 5C
0.799665	5.79687	6.71649	4.98936e-05	0.00020392	1.11565	ENSMUSG00000017144	Rnd3	Rho family GTPase 3
-0.910298	2.50906	-6.83106	4.32629e-05	0.000180106	1.82834	ENSMUSG00000036249	Rbm43	RNA binding motif protein 43
1.80249	6.23066	23.8466	3.21954e-10	2.24097e-08	14.0061	ENSMUSG00000036202	Rif1	replication timing regulatory factor 1
3.79095	-0.117997	12.7397	1.49182e-07	1.53295e-06	8.08843	ENSMUSG00000026950	Neb	nebulin
-1.54162	-1.45997	-7.29985	2.45423e-05	0.000109706	2.92497	ENSMUSG00000085315	NA	NA
-1.49409	1.97687	-7.3933	2.19871e-05	9.95718e-05	2.71091	ENSMUSG00000017412	Cacnb4	calcium channel, voltage-dependent, beta 4 subunit
1.21432	7.43603	18.416	4.15501e-09	1.12789e-07	11.238	ENSMUSG00000061136	Prpf40a	pre-mRNA processing factor 40A
1.44559	5.41444	19.7033	2.13473e-09	7.27768e-08	12.0415	ENSMUSG00000026960	Arl6ip6	ADP-ribosylation factor-like 6 interacting protein 6
-2.73261	4.52452	-12.1861	2.27915e-07	2.14088e-06	7.22226	ENSMUSG00000075334	Rprm	reprimo, TP53 dependent G2 arrest mediator candidate
-3.8697	-0.599274	-11.3172	4.59371e-07	3.77587e-06	6.97227	ENSMUSG00000060988	Galnt13	polypeptide N-acetylgalactosaminyltransferase 13
1.09023	3.08339	8.03187	1.06452e-05	5.28854e-05	3.21489	ENSMUSG00000026826	Nr4a2	nuclear receptor subfamily 4, group A, member 2
2.07479	-1.82273	6.64826	5.43572e-05	0.000219871	2.17795	ENSMUSG00000084938	BB557941	expressed sequence BB557941
-1.11749	-0.332865	-5.95658	0.000134036	0.000490379	0.995972	ENSMUSG00000054181	NA	NA
-1.30601	6.05363	-16.9196	9.54732e-09	1.99651e-07	10.3951	ENSMUSG00000026827	Gpd2	glycerol phosphate dehydrogenase 2, mitochondrial
4.63438	-4.18255	12.2716	2.13249e-07	2.03517e-06	7.47955	ENSMUSG00000026828	Galnt5	polypeptide N-acetylgalactosaminyltransferase 5
-3.60255	-3.30458	-10.0376	1.41019e-06	9.48518e-06	5.87169	ENSMUSG00000026830	Ermn	ermin, ERM-like protein
-1.85574	-0.286437	-7.8526	1.29917e-05	6.29113e-05	3.4914	ENSMUSG00000026839	Upp2	uridine phosphorylase 2
2.47398	6.83363	24.3674	2.59681e-10	1.95938e-08	14.2138	ENSMUSG00000026991	Pkp4	plakophilin 4
1.88378	6.90337	20.9478	1.16516e-09	4.83201e-08	12.6062	ENSMUSG00000035168	Tanc1	tetratricopeptide repeat, ankyrin repeat and coiled-coil containing 1
0.634043	5.80434	7.90918	1.21955e-05	5.96023e-05	2.65563	ENSMUSG00000026987	Baz2b	bromodomain adjacent to zinc finger domain, 2B
4.03093	0.544977	19.6018	2.24642e-09	7.51696e-08	12.1703	ENSMUSG00000026980	Ly75	lymphocyte antigen 75
3.45864	-4.39349	6.47906	6.7397e-05	0.000265707	2.09011	ENSMUSG00000026971	Itgb6	integrin beta 6
0.987147	4.3843	8.18043	9.04806e-06	4.61032e-05	3.19017	ENSMUSG00000026970	Rbms1	RNA binding motif, single stranded interacting protein 1
-0.473879	4.98715	-5.69972	0.000190487	0.000670223	-0.162458	ENSMUSG00000064289	Tank	TRAF family member-associated Nf-kappa B activator
2.65434	-1.97084	8.0345	1.06143e-05	5.27534e-05	3.86962	ENSMUSG00000035033	Tbr1	T-box brain gene 1
3.97361	-2.8492	9.55515	2.22114e-06	1.3928e-05	5.41024	ENSMUSG00000035000	Dpp4	dipeptidylpeptidase 4
4.66833	-3.33745	10.275	1.13517e-06	7.90388e-06	6.0675	ENSMUSG00000000392	Fap	fibroblast activation protein
2.47649	2.43262	18.5319	3.90631e-09	1.0795e-07	11.6685	ENSMUSG00000026896	Ifih1	interferon induced with helicase C domain 1
2.37484	2.67405	13.1135	1.13084e-07	1.22681e-06	8.18847	ENSMUSG00000059742	Kcnh7	potassium voltage-gated channel, subfamily H (eag-related), member 7
2.19443	3.59286	10.0924	1.34083e-06	9.09098e-06	5.4159	ENSMUSG00000075324	Fign	fidgetin
-1.77335	-1.73378	-6.39783	7.4824e-05	0.000291383	1.85264	ENSMUSG00000084104	NA	NA
1.91109	4.36646	12.0468	2.54262e-07	2.33961e-06	7.03255	ENSMUSG00000026888	Grb14	growth factor receptor bound protein 14
-2.52132	1.21387	-7.82153	1.34526e-05	6.48036e-05	3.30437	ENSMUSG00000057182	Scn3a	sodium channel, voltage-gated, type III, alpha
-1.967	2.93415	-12.9443	1.28081e-07	1.35482e-06	8.07207	ENSMUSG00000044647	Csrnp3	cysteine-serine-rich nuclear protein 3
0.869937	4.66631	10.0024	1.45679e-06	9.73005e-06	5.13387	ENSMUSG00000034848	Ttc21b	tetratricopeptide repeat domain 21B
4.21464	-3.23909	8.76221	4.88896e-06	2.72221e-05	4.65823	ENSMUSG00000075316	Scn9a	sodium channel, voltage-gated, type IX, alpha
6.07189	-3.8145	15.4907	2.25938e-08	3.67614e-07	9.44372	ENSMUSG00000027022	Xirp2	xin actin-binding repeat containing 2
-2.03904	3.28186	-18.3661	4.26757e-09	1.15252e-07	11.5621	ENSMUSG00000034780	B3galt1	UDP-Gal:betaGlcNAc beta 1,3-galactosyltransferase, polypeptide 1
5.12853	-5.01409	14.9321	3.22863e-08	4.71255e-07	9.07939	ENSMUSG00000079324	4932414N04Rik	RIKEN cDNA 4932414N04 gene
0.809053	4.81841	6.92034	3.87568e-05	0.000163724	1.5598	ENSMUSG00000027035	Cers6	ceramide synthase 6
2.28952	-2.03954	8.0765	1.01353e-05	5.07138e-05	3.90577	ENSMUSG00000034738	Nostrin	nitric oxide synthase trafficker
1.74499	4.76794	12.2028	2.24981e-07	2.11761e-06	7.17706	ENSMUSG00000005233	Spc25	SPC25, NDC80 kinetochore complex component, homolog (S. cerevisiae)
4.6326	-4.07662	9.82212	1.7235e-06	1.11929e-05	5.63136	ENSMUSG00000027048	Abcb11	ATP-binding cassette, sub-family B (MDR/TAP), member 11
1.79465	2.41584	7.41449	2.14489e-05	9.75052e-05	2.67864	ENSMUSG00000027070	Lrp2	low density lipoprotein receptor-related protein 2
-0.931297	2.17574	-7.56408	1.80312e-05	8.36553e-05	2.80415	ENSMUSG00000063145	Bbs5	Bardet-Biedl syndrome 5 (human)
0.726319	6.69306	11.9774	2.68614e-07	2.4443e-06	6.74309	ENSMUSG00000042133	Ppig	peptidyl-prolyl isomerase G (cyclophilin G)
-0.802161	1.94421	-5.53022	0.000241417	0.000828751	0.0721808	ENSMUSG00000070883	Ccdc173	coiled-coil domain containing 173
0.804444	7.63866	10.4907	9.35486e-07	6.74601e-06	5.38129	ENSMUSG00000068882	Ssb	Sjogren syndrome antigen B
0.761618	7.4274	10.6001	8.49174e-07	6.22683e-06	5.48614	ENSMUSG00000044308	Ubr3	ubiquitin protein ligase E3 component n-recognin 3
-1.49081	-0.754314	-5.58909	0.000222245	0.000770015	0.566755	ENSMUSG00000075302	Erich2	glutamate rich 2
-1.96808	2.72656	-9.44711	2.46535e-06	1.52131e-05	4.91182	ENSMUSG00000070880	Gad1	glutamate decarboxylase 1
-3.91028	-3.27483	-6.40261	7.43635e-05	0.000289742	1.99413	ENSMUSG00000097025	NA	NA
1.20937	6.49128	17.2077	8.09167e-09	1.78927e-07	10.5386	ENSMUSG00000041997	Tlk1	tousled-like kinase 1
-7.16075	3.28261	-40.9356	1.44217e-12	2.05076e-09	18.8665	ENSMUSG00000027015	Cybrd1	cytochrome b reductase 1
-0.514646	7.65925	-6.95158	3.7302e-05	0.000158284	1.39858	ENSMUSG00000027012	Dync1i2	dynein cytoplasmic 1 intermediate chain 2
1.31749	5.54063	15.4716	2.28674e-08	3.70975e-07	9.48458	ENSMUSG00000027018	Hat1	histone aminotransferase 1
2.42399	2.32618	12.8118	1.41334e-07	1.46781e-06	7.92545	ENSMUSG00000041911	Dlx1	distal-less homeobox 1
1.89425	1.9236	10.5516	8.86308e-07	6.44163e-06	6.02709	ENSMUSG00000023391	Dlx2	distal-less homeobox 2
0.840197	7.37599	6.71414	5.00402e-05	0.000204497	1.07983	ENSMUSG00000027111	Itga6	integrin alpha 6
-1.22999	5.03566	-10.9542	6.24258e-07	4.83251e-06	6.07783	ENSMUSG00000006494	Pdk1	pyruvate dehydrogenase kinase, isoenzyme 1
-1.29059	2.78633	-6.5102	6.47643e-05	0.000256587	1.28258	ENSMUSG00000049044	Rapgef4	Rap guanine nucleotide exchange factor (GEF) 4
0.692382	5.20214	7.61133	1.70783e-05	7.98556e-05	2.29372	ENSMUSG00000004085	Map3k20	mitogen-activated protein kinase kinase kinase 20
3.26708	5.8685	23.0667	4.48073e-10	2.66766e-08	13.7154	ENSMUSG00000055612	Cdca7	cell division cycle associated 7
1.23295	6.96671	16.1831	1.47526e-08	2.70216e-07	9.87596	ENSMUSG00000027109	Sp3	trans-acting transcription factor 3
-1.11852	3.23997	-7.05067	3.30651e-05	0.000142166	2.02636	ENSMUSG00000063714	NA	NA
1.36187	6.85092	16.6402	1.1237e-08	2.23004e-07	10.1744	ENSMUSG00000027108	Ola1	Obg-like ATPase 1
4.12214	2.94787	15.1669	2.77471e-08	4.22514e-07	9.55306	ENSMUSG00000068859	Sp9	trans-acting transcription factor 9
-0.995312	3.38132	-9.67637	1.97808e-06	1.25984e-05	5.00569	ENSMUSG00000041777	Cir1	corepressor interacting with RBPJ, 1
-1.55068	3.66143	-10.6558	8.08592e-07	5.98623e-06	5.96461	ENSMUSG00000041762	Gpr155	G protein-coupled receptor 155
2.22279	-3.26003	6.07762	0.000113933	0.000423731	1.51227	ENSMUSG00000027107	Chrna1	cholinergic receptor, nicotinic, alpha polypeptide 1 (muscle)
-1.41893	-0.790183	-7.53653	1.86136e-05	8.61087e-05	3.13872	ENSMUSG00000086544	Chn1os3	chimerin 1, opposite strand 3
-1.25317	4.83952	-11.9829	2.6743e-07	2.43472e-06	6.92069	ENSMUSG00000056486	Chn1	chimerin 1
0.443839	6.08933	6.65242	5.40731e-05	0.000218778	1.03496	ENSMUSG00000027104	Atf2	activating transcription factor 2
-0.688022	7.90136	-8.56533	5.99933e-06	3.23146e-05	3.37256	ENSMUSG00000018770	Atp5g3	ATP synthase, H+ transporting, mitochondrial F0 complex, subunit C3 (subunit 9)
1.72775	4.84716	16.1827	1.47562e-08	2.70216e-07	10.0492	ENSMUSG00000009207	Lnpk	lunapark, ER junction formation factor
10.9572	-0.669896	36.6384	4.39414e-12	2.84849e-09	15.8673	ENSMUSG00000001819	Hoxd13	homeobox D13
9.32418	-3.14035	28.4516	5.53574e-11	8.76021e-09	13.8262	ENSMUSG00000042499	Hoxd11	homeobox D11
8.35966	-3.12955	24.7817	2.19555e-10	1.76465e-08	12.9464	ENSMUSG00000050368	Hoxd10	homeobox D10
5.21661	-4.15677	13.8507	6.68224e-08	8.12683e-07	8.49699	ENSMUSG00000043342	Hoxd9	homeobox D9
10.2252	-2.50527	35.438	6.13871e-12	3.15223e-09	14.9796	ENSMUSG00000052371	NA	NA
11.0558	-0.887484	30.4238	2.83193e-11	6.38428e-09	14.5588	ENSMUSG00000027102	Hoxd8	homeobox D8
11.9746	-0.605781	30.4407	2.8162e-11	6.38428e-09	14.3779	ENSMUSG00000079277	Hoxd3	homeobox D3
8.6728	-3.4118	26.0855	1.31714e-10	1.35647e-08	13.2805	ENSMUSG00000075277	NA	NA
6.24286	-4.74435	19.7493	2.08615e-09	7.17482e-08	11.2383	ENSMUSG00000085015	LOC102634401	uncharacterized LOC102634401
6.34846	-4.38245	20.9789	1.14814e-09	4.79107e-08	11.6563	ENSMUSG00000042448	Hoxd1	homeobox D1
0.763998	4.99316	7.98139	1.12554e-05	5.54553e-05	2.84824	ENSMUSG00000027099	Mtx2	metaxin 2
6.50826	-4.71794	18.2347	4.57977e-09	1.21379e-07	10.7076	ENSMUSG00000087333	NA	NA
6.1384	-5.2402	20.1416	1.71779e-09	6.33041e-08	11.3582	ENSMUSG00000086044	NA	NA
1.42272	8.58655	14.7988	3.52207e-08	5.01611e-07	8.94191	ENSMUSG00000059005	Hnrnpa3	heterogeneous nuclear ribonucleoprotein A3
-1.33494	6.49599	-13.334	9.63549e-08	1.08346e-06	7.8621	ENSMUSG00000015839	Nfe2l2	nuclear factor, erythroid derived 2, like 2
0.665604	6.43285	10.0485	1.39607e-06	9.40176e-06	4.96566	ENSMUSG00000042410	Agps	alkylglycerone phosphate synthase
-2.27504	3.35276	-18.2438	4.55747e-09	1.21039e-07	11.4632	ENSMUSG00000075273	Ttc30b	tetratricopeptide repeat domain 30B
-0.746022	2.45172	-5.81531	0.000162438	0.000581944	0.444982	ENSMUSG00000075271	Ttc30a1	tetratricopeptide repeat domain 30A1
0.783483	4.89233	8.6401	5.54827e-06	3.02597e-05	3.63526	ENSMUSG00000002733	Plekha3	pleckstrin homology domain-containing, family A (phosphoinositide binding specific) member 3
3.262	1.62594	16.0614	1.58806e-08	2.85572e-07	10.2982	ENSMUSG00000051747	Ttn	titin
0.711521	5.507	10.7356	7.54098e-07	5.64383e-06	5.71878	ENSMUSG00000027014	Cwc22	CWC22 spliceosome-associated protein
6.1306	4.95462	40.0599	1.79227e-12	2.12429e-09	19.19	ENSMUSG00000027009	Itga4	integrin alpha 4
2.10554	-1.54755	5.89925	0.000144861	0.000525181	1.04488	ENSMUSG00000075256	Cerkl	ceramide kinase-like
-1.01705	6.41581	-11.6993	3.35636e-07	2.92324e-06	6.5279	ENSMUSG00000027007	Ssfa2	sperm specific antigen 2
-1.88954	-0.963518	-8.44743	6.7935e-06	3.6041e-05	4.19882	ENSMUSG00000059173	Pde1a	phosphodiesterase 1A, calmodulin-dependent
2.18417	-2.38698	6.63429	5.53232e-05	0.000223191	2.15409	ENSMUSG00000081487	NA	NA
-2.86771	-0.135847	-11.5629	3.7504e-07	3.20398e-06	7.17118	ENSMUSG00000083284	NA	NA
-0.842	3.44008	-7.02458	3.41276e-05	0.000146241	1.93366	ENSMUSG00000027001	Dusp19	dual specificity phosphatase 19
6.50869	-4.28806	18.6797	3.61238e-09	1.03693e-07	10.8809	ENSMUSG00000075249	Fsip2	fibrous sheath-interacting protein 2
0.655725	6.80912	9.72897	1.88177e-06	1.20597e-05	4.63197	ENSMUSG00000027091	Zc3h15	zinc finger CCCH-type containing 15
-0.475495	7.70404	-6.92887	3.83538e-05	0.0001623	1.37015	ENSMUSG00000027087	Itgav	integrin alpha V
-2.09906	6.80272	-18.8736	3.26314e-09	9.73727e-08	11.5248	ENSMUSG00000048388	Fam171b	family with sequence similarity 171, member B
3.76247	6.28937	27.0717	9.09551e-11	1.13225e-08	15.3629	ENSMUSG00000059588	Calcrl	calcitonin receptor-like
4.539	2.70828	18.2627	4.51121e-09	1.20078e-07	11.5163	ENSMUSG00000027082	Tfpi	tissue factor pathway inhibitor
-2.27406	-4.02468	-6.25185	9.04814e-05	0.000344412	1.75825	ENSMUSG00000087362	Gm13710	predicted gene 13710
0.943703	6.14262	8.72315	5.09012e-06	2.8164e-05	3.58959	ENSMUSG00000076437	Selenoh	selenoprotein H
0.773594	6.57317	12.6087	1.64667e-07	1.65302e-06	7.27571	ENSMUSG00000034075	Zdhhc5	zinc finger, DHHC domain containing 5
0.603638	3.83826	5.65459	0.000202812	0.000710208	-0.0208511	ENSMUSG00000027079	Clp1	CLP1, cleavage and polyadenylation factor I subunit
-1.84625	3.82024	-15.2775	2.5855e-08	4.03679e-07	9.53425	ENSMUSG00000034059	Ypel4	yippee like 4
-1.62455	-0.489588	-7.97975	1.12759e-05	5.55412e-05	3.45825	ENSMUSG00000023224	Serping1	serine (or cysteine) peptidase inhibitor, clade G, member 1
2.56475	-0.269551	9.4552	2.44609e-06	1.51131e-05	5.11966	ENSMUSG00000050896	Rtn4rl2	reticulon 4 receptor-like 2
-4.03167	-1.29894	-14.8502	3.40558e-08	4.90309e-07	9.44144	ENSMUSG00000027074	Slc43a3	solute carrier family 43, member 3
1.83039	2.72919	5.75687	0.00017602	0.000624729	0.397664	ENSMUSG00000027071	P2rx3	purinergic receptor P2X, ligand-gated ion channel, 3
1.23775	8.26473	17.7909	5.83477e-09	1.42749e-07	10.8756	ENSMUSG00000027067	Ssrp1	structure specific recognition protein 1
0.579959	6.40216	6.57604	5.9556e-05	0.000238636	0.903903	ENSMUSG00000033955	Tnks1bp1	tankyrase 1 binding protein 1
1.42464	6.14843	20.8457	1.22286e-09	4.98531e-08	12.5843	ENSMUSG00000051329	Nup160	nucleoporin 160
0.829046	7.07853	11.3008	4.65671e-07	3.82086e-06	6.13869	ENSMUSG00000008200	Fnbp4	formin binding protein 4
-2.79383	-0.155312	-11.5908	3.66588e-07	3.14466e-06	7.17147	ENSMUSG00000040812	Agbl2	ATP/GTP binding protein-like 2
-0.948852	6.92971	-12.0659	2.50453e-07	2.31061e-06	6.82939	ENSMUSG00000027282	Mtch2	mitochondrial carrier 2
-0.531272	6.14627	-6.56017	6.07683e-05	0.000242968	0.931936	ENSMUSG00000005510	Ndufs3	NADH dehydrogenase (ubiquinone) Fe-S protein 3
-1.48809	4.44594	-10.1237	1.30291e-06	8.8746e-06	5.34658	ENSMUSG00000063235	NA	NA
1.11427	8.24571	16.0837	1.56674e-08	2.83392e-07	9.81146	ENSMUSG00000005506	Celf1	CUGBP, Elav-like family member 1
-1.35588	-0.591526	-6.01994	0.000123076	0.000453812	1.16291	ENSMUSG00000086495	LOC102632821	uncharacterized LOC102632821
4.1845	-4.09531	9.53044	2.27458e-06	1.41949e-05	5.37123	ENSMUSG00000002100	Mybpc3	myosin binding protein C, cardiac
-0.864005	5.63635	-7.61615	1.6984e-05	7.94752e-05	2.35239	ENSMUSG00000040687	Madd	MAP-kinase activating death domain
-1.51857	1.31014	-7.9863	1.11945e-05	5.52137e-05	3.43724	ENSMUSG00000002108	Nr1h3	nuclear receptor subfamily 1, group H, member 3
-0.465634	6.23458	-6.95714	3.70496e-05	0.000157303	1.44478	ENSMUSG00000002103	Acp2	acid phosphatase 2, lysosomal
1.39255	0.220204	8.04925	1.04433e-05	5.20155e-05	3.62833	ENSMUSG00000097868	A330069E16Rik	RIKEN cDNA A330069E16 gene
-0.996504	5.54067	-12.887	1.33637e-07	1.40284e-06	7.60635	ENSMUSG00000040591	1110051M20Rik	RIKEN cDNA 1110051M20 gene
-0.41332	6.69427	-7.10003	3.1151e-05	0.000135004	1.6049	ENSMUSG00000027247	Arhgap1	Rho GTPase activating protein 1
1.44542	1.37148	8.20288	8.83022e-06	4.51551e-05	3.62801	ENSMUSG00000040495	Chrm4	cholinergic receptor, muscarinic 4
-2.65761	0.78697	-6.70449	5.06491e-05	0.00020662	1.78681	ENSMUSG00000027239	Mdk	midkine
1.2682	7.74255	10.7132	7.68964e-07	5.73651e-06	5.59632	ENSMUSG00000040479	Dgkz	diacylglycerol kinase zeta
1.73802	3.56034	12.2911	2.10045e-07	2.0129e-06	7.33197	ENSMUSG00000027230	Creb3l1	cAMP responsive element binding protein 3-like 1
0.717789	7.10339	9.51616	2.30611e-06	1.43538e-05	4.40475	ENSMUSG00000058318	Phf21a	PHD finger protein 21A
-0.649078	7.33784	-8.52485	6.25997e-06	3.35183e-05	3.32645	ENSMUSG00000027223	Mapk8ip1	mitogen-activated protein kinase 8 interacting protein 1
-0.846679	5.87492	-9.86915	1.64915e-06	1.07839e-05	4.84017	ENSMUSG00000068742	Cry2	cryptochrome 2 (photolyase-like)
-1.5751	-0.14208	-6.40357	7.42707e-05	0.000289473	1.65484	ENSMUSG00000084781	D930015M05Rik	RIKEN cDNA D930015M05 gene
3.07655	1.51813	13.7191	7.32656e-08	8.71549e-07	8.61678	ENSMUSG00000027221	Chst1	carbohydrate (keratan sulfate Gal-6) sulfotransferase 1
6.9153	2.81862	18.4891	3.99631e-09	1.09771e-07	11.6713	ENSMUSG00000027220	Syt13	synaptotagmin XIII
1.81576	3.83805	16.9948	9.1414e-09	1.93793e-07	10.6499	ENSMUSG00000075028	Prdm11	PR domain containing 11
5.98129	-1.50333	21.6831	8.27835e-10	3.90392e-08	12.6547	ENSMUSG00000075027	4631405J19Rik	RIKEN cDNA 4631405J19 gene
3.63619	7.82428	27.1779	8.74708e-11	1.09999e-08	15.3653	ENSMUSG00000068735	Trp53i11	transformation related protein 53 inducible protein 11
-2.67664	3.54867	-13.3349	9.62926e-08	1.08309e-06	8.2681	ENSMUSG00000027217	Tspan18	tetraspanin 18
-2.95375	-3.91313	-6.3613	7.84467e-05	0.000303604	1.95673	ENSMUSG00000085852	Gm13807	predicted gene 13807
-4.36692	2.78349	-17.6768	6.21503e-09	1.48342e-07	11.2402	ENSMUSG00000027215	Cd82	CD82 antigen
6.78357	1.49872	26.4753	1.13599e-10	1.28048e-08	14.9358	ENSMUSG00000040310	Alx4	aristaless-like homeobox 4
0.434874	7.00537	7.05692	3.28156e-05	0.000141373	1.53654	ENSMUSG00000027198	Ext2	exostoses (multiple) 2
-0.741898	4.58823	-8.87926	4.3363e-06	2.4529e-05	3.97724	ENSMUSG00000040272	Accs	1-aminocyclopropane-1-carboxylate synthase (non-functional)
-1.50349	3.27275	-11.7481	3.22673e-07	2.82832e-06	7.00544	ENSMUSG00000087006	Gm13889	predicted gene 13889
1.17105	2.13503	8.38869	7.23128e-06	3.80166e-05	3.83063	ENSMUSG00000075020	NA	NA
1.47137	2.62524	10.1068	1.32316e-06	8.99593e-06	5.55972	ENSMUSG00000045464	NA	NA
-3.88365	3.72584	-16.3803	1.31067e-08	2.49655e-07	10.4221	ENSMUSG00000050587	Lrrc4c	leucine rich repeat containing 4C
7.14235	-3.36076	6.64539	5.45538e-05	0.000220506	2.25953	ENSMUSG00000075015	NA	NA
9.32633	-0.922066	7.63796	2.48654e-05	0.000110976	3.06839	ENSMUSG00000075014	NA	NA
-1.29393	4.38425	-12.8035	1.42221e-07	1.47495e-06	7.74351	ENSMUSG00000027165	B230118H07Rik	RIKEN cDNA B230118H07 gene
0.443156	5.99045	6.87977	4.07384e-05	0.000170807	1.35755	ENSMUSG00000027164	Traf6	TNF receptor-associated factor 6
-6.48364	3.23571	-44.1296	6.77446e-13	1.78904e-09	19.3886	ENSMUSG00000032841	Prr5l	proline rich 5 like
-1.45004	5.08331	-15.3374	2.48902e-08	3.91926e-07	9.4967	ENSMUSG00000027163	Commd9	COMM domain containing 9
-1.74456	6.11685	-14.8443	3.41881e-08	4.9178e-07	9.0488	ENSMUSG00000075012	Fjx1	four jointed box 1
-3.1246	1.24178	-10.9813	6.09934e-07	4.74247e-06	6.50225	ENSMUSG00000027188	Pamr1	peptidase domain containing associated with muscle regeneration 1
-6.58733	6.55297	-31.504	1.99703e-11	5.07912e-09	16.9625	ENSMUSG00000005089	Slc1a2	solute carrier family 1 (glial high affinity glutamate transporter), member 2
-0.964709	6.61451	-6.05665	0.000117169	0.0004345	0.171308	ENSMUSG00000005087	Cd44	CD44 antigen
-1.06019	4.02234	-7.47028	2.00986e-05	9.20641e-05	2.48163	ENSMUSG00000010911	Apip	APAF1 interacting protein
-0.87052	7.36139	-13.3881	9.26746e-08	1.05071e-06	7.8932	ENSMUSG00000027187	Cat	catalase
0.593745	6.12006	7.76523	1.43338e-05	6.84245e-05	2.47805	ENSMUSG00000027185	Nat10	N-acetyltransferase 10
0.631319	9.07172	9.65133	2.02582e-06	1.28736e-05	4.56023	ENSMUSG00000027184	Caprin1	cell cycle associated protein 1
1.81469	0.713257	7.59694	1.73625e-05	8.1e-05	3.00279	ENSMUSG00000032698	Lmo2	LIM domain only 2
-0.594875	6.57836	-8.16258	9.22536e-06	4.68323e-05	2.92668	ENSMUSG00000027180	Fbxo3	F-box protein 3
-2.47951	-3.22358	-9.18549	3.18676e-06	1.88544e-05	5.07655	ENSMUSG00000068686	Cd59b	CD59b antigen
-4.25488	-0.218066	-12.2723	2.1313e-07	2.03456e-06	7.73769	ENSMUSG00000032679	Cd59a	CD59a antigen
1.47537	2.85683	6.64518	5.45685e-05	0.000220541	1.37882	ENSMUSG00000068373	D430041D05Rik	RIKEN cDNA D430041D05 gene
1.1961	5.86812	12.5732	1.69161e-07	1.68942e-06	7.29349	ENSMUSG00000027177	Hipk3	homeodomain interacting protein kinase 3
0.891009	5.76815	11.6634	3.4556e-07	2.98925e-06	6.53695	ENSMUSG00000027176	Cstf3	cleavage stimulation factor, 3' pre-RNA, subunit 3
0.427958	5.12354	6.12615	0.000106806	0.000399881	0.403666	ENSMUSG00000027175	Tcp11l1	t-complex 11 like 1
2.24794	2.14033	19.4685	2.40288e-09	7.88282e-08	12.1724	ENSMUSG00000027173	Depdc7	DEP domain containing 7
1.32289	6.52566	18.1757	4.72817e-09	1.24521e-07	11.113	ENSMUSG00000074994	Qser1	glutamine and serine rich 1
-1.47201	1.48114	-7.64477	1.64367e-05	7.72859e-05	2.92022	ENSMUSG00000027171	Prrg4	proline rich Gla (G-carboxyglutamic acid) 4 (transmembrane)
-1.31004	2.3704	-9.23065	3.04738e-06	1.81663e-05	4.74264	ENSMUSG00000045106	NA	NA
5.08981	-4.39599	13.3182	9.7462e-08	1.09259e-06	8.17383	ENSMUSG00000074987	Wt1os	Wilms tumor 1 homolog, opposite strand
-1.30592	4.03368	-10.3072	1.10269e-06	7.73156e-06	5.58631	ENSMUSG00000027166	Dnajc24	DnaJ heat shock protein family (Hsp40) member C24
1.11019	6.60407	8.46829	6.64507e-06	3.53295e-05	3.28013	ENSMUSG00000027122	Arl14ep	ADP-ribosylation factor-like 14 effector protein
-2.66242	0.643151	-11.9671	2.70818e-07	2.45891e-06	7.45496	ENSMUSG00000063684	NA	NA
-1.1705	2.7956	-9.19283	3.16365e-06	1.87446e-05	4.57625	ENSMUSG00000057234	Mettl15	methyltransferase like 15
2.0237	5.14012	25.6679	1.54709e-10	1.45544e-08	14.8482	ENSMUSG00000027115	Kif18a	kinesin family member 18A
0.58085	7.03479	7.75204	1.45492e-05	6.93275e-05	2.41367	ENSMUSG00000027162	Lin7c	lin-7 homolog C (C. elegans)
1.20889	4.71262	9.46619	2.42019e-06	1.49856e-05	4.58555	ENSMUSG00000050199	Lgr4	leucine-rich repeat-containing G protein-coupled receptor 4
3.23291	-2.11763	10.4572	9.6387e-07	6.9054e-06	6.22752	ENSMUSG00000074971	Fibin	fin bud initiation factor homolog (zebrafish)
-6.62187	0.0115888	-23.739	3.36762e-10	2.28455e-08	13.6911	ENSMUSG00000074968	Ano3	anoctamin 3
5.00373	-5.02782	13.0861	1.15375e-07	1.24581e-06	8.0262	ENSMUSG00000027157	4930430A15Rik	RIKEN cDNA 4930430A15 gene
0.883798	3.61905	7.15937	2.90074e-05	0.000127039	1.99981	ENSMUSG00000027134	Lpcat4	lysophosphatidylcholine acyltransferase 4
-0.81772	4.98921	-9.80267	1.75531e-06	1.13775e-05	4.84539	ENSMUSG00000027130	Slc12a6	solute carrier family 12, member 6
-1.15564	6.01818	-10.7593	7.38651e-07	5.55506e-06	5.71947	ENSMUSG00000055943	Emc7	ER membrane protein complex subunit 7
-1.16644	2.45029	-7.26541	2.55634e-05	0.000113712	2.44734	ENSMUSG00000003604	Aven	apoptosis, caspase activation inhibitor
-1.59448	1.67998	-6.19537	9.7458e-05	0.000368314	1.17364	ENSMUSG00000057378	Ryr3	ryanodine receptor 3
-2.11286	0.819404	-10.5162	9.14539e-07	6.60526e-06	6.19734	ENSMUSG00000044042	Fmn1	formin 1
-5.00004	1.6698	-14.56	4.1237e-08	5.64253e-07	9.33699	ENSMUSG00000023236	Scg5	secretogranin V
2.56403	6.52107	23.4287	3.83821e-10	2.45513e-08	13.8172	ENSMUSG00000041219	Arhgap11a	Rho GTPase activating protein 11A
-2.02048	0.375408	-6.90321	3.95806e-05	0.000166595	2.23787	ENSMUSG00000068615	Gjd2	gap junction protein, delta 2
1.18742	2.24805	6.20956	9.56518e-05	0.000362327	0.928329	ENSMUSG00000068614	Actc1	actin, alpha, cardiac muscle 1
0.85507	6.68664	14.217	5.19363e-08	6.73063e-07	8.51992	ENSMUSG00000040383	Aqr	aquarius
-0.499706	4.65141	-5.90341	0.000144045	0.00052258	0.189362	ENSMUSG00000057147	Dph6	diphthamine biosynthesis 6
-6.18719	-2.38033	-6.83059	4.32885e-05	0.000180172	2.5134	ENSMUSG00000085582	3110099E03Rik	RIKEN cDNA 3110099E03 gene
-0.841873	6.30408	-9.58747	2.15332e-06	1.35395e-05	4.50035	ENSMUSG00000027210	Meis2	Meis homeobox 2
-1.12248	1.66446	-7.68279	1.5739e-05	7.42599e-05	3.00517	ENSMUSG00000086328	NA	NA
-2.12227	1.08764	-15.1415	2.82021e-08	4.2753e-07	9.70606	ENSMUSG00000086308	NA	NA
2.40015	0.996394	12.4575	1.84774e-07	1.81206e-06	7.77668	ENSMUSG00000085316	D330050G23Rik	RIKEN cDNA D330050G23 gene
2.00811	-3.62522	5.80708	0.000164279	0.000587514	1.15536	ENSMUSG00000076376	Mir674	microRNA 674
-5.86938	0.832805	-30.0901	3.16239e-11	6.75836e-09	15.7695	ENSMUSG00000027347	Rasgrp1	RAS guanyl releasing protein 1
5.17182	1.16875	8.32521	7.73903e-06	4.0238e-05	3.97953	ENSMUSG00000040152	Thbs1	thrombospondin 1
-3.40178	-0.204721	-7.26821	2.54788e-05	0.000113371	2.91037	ENSMUSG00000040133	Gpr176	G protein-coupled receptor 176
-1.36773	6.02189	-10.6508	8.12156e-07	6.00541e-06	5.62554	ENSMUSG00000009549	Srp14	signal recognition particle 14
-1.25896	3.37046	-6.84464	4.25427e-05	0.000177407	1.5937	ENSMUSG00000040093	Bmf	BCL2 modifying factor
3.0869	6.22826	15.185	2.74279e-08	4.18862e-07	9.28615	ENSMUSG00000040084	Bub1b	BUB1B, mitotic checkpoint serine/threonine kinase
0.878277	4.60368	10.8725	6.69647e-07	5.11639e-06	5.94831	ENSMUSG00000074918	Inafm2	InaF motif containing 2
-3.14771	3.41356	-16.386	1.30618e-08	2.49142e-07	10.3978	ENSMUSG00000040035	Disp2	dispatched RND tramsporter family member 2
2.70934	6.53435	15.6024	2.10673e-08	3.49596e-07	9.54468	ENSMUSG00000027331	Knstrn	kinetochore-localized astrin/SPAG5 binding
3.42747	0.577164	13.7078	7.38476e-08	8.77061e-07	8.77778	ENSMUSG00000086421	NA	NA
-0.608528	6.41654	-6.04258	0.000119396	0.000441608	0.179212	ENSMUSG00000027332	Ivd	isovaleryl coenzyme A dehydrogenase
0.637826	5.68817	6.89055	4.02015e-05	0.000168882	1.35618	ENSMUSG00000040007	Bahd1	bromo adjacent homology domain containing 1
1.29723	3.34451	13.1039	1.1388e-07	1.23327e-06	7.9996	ENSMUSG00000074916	Chst14	carbohydrate (N-acetylgalactosamine 4-0) sulfotransferase 14
0.817178	3.86431	6.92452	3.85587e-05	0.000162999	1.74451	ENSMUSG00000027324	Rpusd2	RNA pseudouridylate synthase domain containing 2
3.45649	5.29034	19.3133	2.60028e-09	8.3308e-08	11.9204	ENSMUSG00000027326	Knl1	kinetochore scaffold 1
3.22722	4.51554	30.1865	3.06268e-11	6.64151e-09	16.5361	ENSMUSG00000027323	Rad51	RAD51 recombinase
0.428276	5.31724	6.32176	8.25827e-05	0.00031765	0.645097	ENSMUSG00000070730	Rmdn3	regulator of microtubule dynamics 3
6.06628	-2.41806	20.9466	1.16579e-09	4.83201e-08	12.3075	ENSMUSG00000027315	Spint1	serine protease inhibitor, Kunitz type 1
1.27049	0.163913	6.62928	5.56742e-05	0.000224396	1.85181	ENSMUSG00000027314	Dll4	delta like canonical Notch ligand 4
5.2314	4.7935	25.9339	1.39597e-10	1.38424e-08	15.0229	ENSMUSG00000027313	Chac1	ChaC, cation transport regulator 1
0.684571	5.83336	9.27512	2.91658e-06	1.75051e-05	4.2102	ENSMUSG00000034154	Ino80	INO80 complex subunit
-2.28918	1.41225	-13.2465	1.02642e-07	1.13653e-06	8.37686	ENSMUSG00000048647	Exd1	exonuclease 3'-5' domain containing 1
0.898287	7.28405	12.9112	1.3126e-07	1.38221e-06	7.50946	ENSMUSG00000085438	1700020I14Rik	RIKEN cDNA 1700020I14 gene
1.90281	3.38006	15.24	2.64812e-08	4.10336e-07	9.62567	ENSMUSG00000072980	Oip5	Opa interacting protein 5
2.68137	6.37069	23.2608	4.12277e-10	2.54469e-08	13.7592	ENSMUSG00000027306	Nusap1	nucleolar and spindle associated protein 1
0.65227	6.51226	9.79146	1.77394e-06	1.14862e-05	4.69875	ENSMUSG00000027304	Rtf1	RTF1, Paf1/RNA polymerase II complex component
1.28583	0.41646	6.96446	3.67194e-05	0.000156081	2.25691	ENSMUSG00000027296	Itpka	inositol 1,4,5-trisphosphate 3-kinase A
0.922788	6.35148	10.8513	6.82005e-07	5.18936e-06	5.74034	ENSMUSG00000034032	Rpap1	RNA polymerase II associated protein 1
1.58456	7.38453	11.0687	5.66157e-07	4.47838e-06	5.92792	ENSMUSG00000027298	Tyro3	TYRO3 protein tyrosine kinase 3
1.51109	7.03544	15.1453	2.8135e-08	4.26839e-07	9.18238	ENSMUSG00000033943	Mga	MAX gene associated
0.967187	0.675398	6.76515	4.6952e-05	0.000193244	1.95483	ENSMUSG00000098789	Jmjd7	jumonji domain containing 7
0.596961	3.1385	5.56863	0.000228717	0.000789997	-0.0748875	ENSMUSG00000027293	Ehd4	EH-domain containing 4
3.58027	-3.27474	7.99183	1.11262e-05	5.4943e-05	3.85449	ENSMUSG00000046971	Pla2g4f	phospholipase A2, group IVF
0.466972	6.54067	7.75135	1.45606e-05	6.93642e-05	2.41991	ENSMUSG00000027291	Vps39	VPS39 HOPS complex subunit
-0.943914	4.23348	-10.2192	1.19418e-06	8.2341e-06	5.42968	ENSMUSG00000062646	Ganc	glucosidase, alpha; neutral C
2.60308	-3.543	7.05107	3.30491e-05	0.00014213	2.77732	ENSMUSG00000079110	Capn3	calpain 3
1.0717	7.70689	15.6454	2.0511e-08	3.435e-07	9.51756	ENSMUSG00000027288	Zfp106	zinc finger protein 106
-0.587347	5.33457	-7.903	1.22799e-05	5.99197e-05	2.72916	ENSMUSG00000027287	Snap23	synaptosomal-associated protein 23
-1.17855	4.51569	-12.965	1.26133e-07	1.33824e-06	7.81193	ENSMUSG00000027286	Lrrc57	leucine rich repeat containing 57
-0.770984	5.21002	-6.49887	6.57091e-05	0.000259884	0.965408	ENSMUSG00000027285	Haus2	HAUS augmin-like complex, subunit 2
1.76235	5.89546	11.0271	5.86569e-07	4.60634e-06	5.94471	ENSMUSG00000033705	Stard9	START domain containing 9
0.861001	5.21286	10.5449	8.91582e-07	6.47106e-06	5.56103	ENSMUSG00000027284	Cdan1	congenital dyserythropoietic anemia, type I (human)
1.20337	5.21348	12.1993	2.25585e-07	2.12276e-06	7.01971	ENSMUSG00000090100	Ttbk2	tau tubulin kinase 2
-3.10649	3.56254	-23.8239	3.25019e-10	2.2503e-08	14.1804	ENSMUSG00000054484	Tmem62	transmembrane protein 62
-0.982733	5.38915	-12.6329	1.61685e-07	1.63017e-06	7.41283	ENSMUSG00000023572	Ccndbp1	cyclin D-type binding-protein 1
4.01168	-4.49587	8.36252	7.43606e-06	3.89191e-05	4.2434	ENSMUSG00000053675	Tgm5	transglutaminase 5
3.37852	-4.15004	6.24718	9.10377e-05	0.000346102	1.80516	ENSMUSG00000079103	Tgm7	transglutaminase 7
-0.808157	3.87818	-6.34234	8.04019e-05	0.00031023	0.989774	ENSMUSG00000027259	Adal	adenosine deaminase-like
0.508194	5.21528	5.98695	0.000128657	0.000472506	0.183353	ENSMUSG00000050619	Zscan29	zinc finger SCAN domains 29
0.527791	5.13308	6.33997	8.06498e-05	0.000311056	0.697888	ENSMUSG00000027263	Tubgcp4	tubulin, gamma complex associated protein 4
-1.45838	6.80442	-8.28701	8.06311e-06	4.1717e-05	3.07962	ENSMUSG00000027254	Map1a	microtubule-associated protein 1 A
-0.493707	4.45822	-5.58491	0.000223549	0.000773952	-0.252645	ENSMUSG00000033526	Ppip5k1	diphosphoinositol pentakisphosphate kinase 1
-2.21613	-0.774134	-9.59943	2.12878e-06	1.34057e-05	5.35637	ENSMUSG00000000308	Ckmt1	creatine kinase, mitochondrial 1, ubiquitous
5.93187	-0.984299	20.0655	1.78327e-09	6.51492e-08	12.259	ENSMUSG00000033498	Strc	stereocilin
-2.54368	2.39735	-16.0984	1.55276e-08	2.8169e-07	10.2808	ENSMUSG00000033486	Catsper2	cation channel, sperm associated 2
-0.924618	8.41428	-12.7	1.53693e-07	1.566e-06	7.34817	ENSMUSG00000027248	Pdia3	protein disulfide isomerase associated 3
-0.67484	6.37989	-7.01885	3.43659e-05	0.000147207	1.51837	ENSMUSG00000074884	Serf2	small EDRK-rich factor 2
1.00887	3.44529	10.2643	1.14621e-06	7.95823e-06	5.57001	ENSMUSG00000048222	Mfap1b	microfibrillar-associated protein 1B
2.40717	3.96305	24.1997	2.78152e-10	2.0425e-08	14.3073	ENSMUSG00000027242	Wdr76	WD repeat domain 76
-2.08645	3.17225	-10.4432	9.75956e-07	6.97931e-06	5.81952	ENSMUSG00000027238	Frmd5	FERM domain containing 5
-3.56883	-3.75967	-5.81413	0.000162701	0.000582715	1.22129	ENSMUSG00000086913	NA	NA
-0.455304	6.92778	-6.24	9.18995e-05	0.000349163	0.434007	ENSMUSG00000060227	Casc4	cancer susceptibility candidate 4
1.30073	5.5632	18.392	4.20878e-09	1.13998e-07	11.2928	ENSMUSG00000033411	Ctdspl2	CTD (carboxy-terminal domain, RNA polymerase II, polypeptide A) small phosphatase like 2
1.30427	4.31968	12.2768	2.12393e-07	2.03067e-06	7.24757	ENSMUSG00000027236	Eif3j1	eukaryotic translation initiation factor 3, subunit J1
0.811435	5.91741	12.3718	1.97348e-07	1.91354e-06	7.11338	ENSMUSG00000033396	Spg11	SPG11, spatacsin vesicle trafficking associated
1.3757	6.77709	15.2055	2.70699e-08	4.15273e-07	9.22115	ENSMUSG00000060802	B2m	beta-2 microglobulin
3.46866	-2.77536	11.8673	2.93221e-07	2.6148e-06	7.35377	ENSMUSG00000033368	Trim69	tripartite motif-containing 69
1.24044	5.44112	14.8546	3.39597e-08	4.89306e-07	9.07668	ENSMUSG00000027227	Sord	sorbitol dehydrogenase
3.29834	-2.62236	6.68647	5.18068e-05	0.000210854	2.29553	ENSMUSG00000068452	Duox2	dual oxidase 2
3.44198	-2.13243	11.1255	5.39558e-07	4.30668e-06	6.80762	ENSMUSG00000033268	Duox1	dual oxidase 1
-1.58026	-0.718895	-6.3463	7.99891e-05	0.000308895	1.66541	ENSMUSG00000081219	NA	NA
-3.36174	6.22101	-21.3448	9.67439e-10	4.25687e-08	12.9777	ENSMUSG00000027199	Gatm	glycine amidinotransferase (L-arginine:glycine amidinotransferase)
-2.33597	-1.70712	-8.3304	7.6961e-06	4.00704e-05	4.13692	ENSMUSG00000033213	AA467197	expressed sequence AA467197
-0.52732	5.2396	-7.45257	2.0517e-05	9.36827e-05	2.18147	ENSMUSG00000005804	Bloc1s6	biogenesis of lysosomal organelles complex-1, subunit 6, pallidin
-2.62127	2.86267	-19.8529	1.98112e-09	6.90193e-08	12.3452	ENSMUSG00000005803	Sqor	sulfide quinone oxidoreductase
1.01129	7.82038	9.22651	3.05986e-06	1.82319e-05	4.10014	ENSMUSG00000027200	Sema6d	sema domain, transmembrane domain (TM), and cytoplasmic domain, (semaphorin) 6D
1.9017	1.26102	11.6272	3.55868e-07	3.06408e-06	7.10996	ENSMUSG00000035183	Slc24a5	solute carrier family 24, member 5
1.09791	6.92799	15.5221	2.21538e-08	3.63068e-07	9.4375	ENSMUSG00000027201	Myef2	myelin basic protein expression factor 2, repressor
3.69447	-4.59478	5.43566	0.00027602	0.000933415	0.669755	ENSMUSG00000027202	Slc12a1	solute carrier family 12, member 1
1.28036	4.9591	11.4804	4.01281e-07	3.38262e-06	6.488	ENSMUSG00000027203	Dut	deoxyuridine triphosphatase
2.7174	5.69856	25.9149	1.40621e-10	1.38424e-08	14.9138	ENSMUSG00000027204	Fbn1	fibrillin 1
1.96535	3.95529	16.4381	1.26628e-08	2.42635e-07	10.3132	ENSMUSG00000068394	Cep152	centrosomal protein 152
-2.76467	5.30914	-16.9334	9.47127e-09	1.9851e-07	10.6028	ENSMUSG00000035109	Shc4	SHC (Src homology 2 domain containing) family, member 4
-0.385778	6.86314	-5.47857	0.000259701	0.000884293	-0.677809	ENSMUSG00000035093	Secisbp2l	SECIS binding protein 2-like
0.386092	6.92892	5.63833	0.00020746	0.000724356	-0.442695	ENSMUSG00000027206	Cops2	COP9 signalosome subunit 2
4.73324	-3.72311	9.34009	2.73634e-06	1.65958e-05	5.19747	ENSMUSG00000060131	Atp8b4	ATPase, class I, type 8B, member 4
3.35551	-1.24926	13.8517	6.67762e-08	8.12388e-07	8.81259	ENSMUSG00000027360	Hdc	histidine decarboxylase
1.03144	5.21103	12.8828	1.34059e-07	1.40608e-06	7.61936	ENSMUSG00000027361	Gabpb1	GA repeat binding protein, beta 1
-1.02184	6.37035	-14.151	5.4327e-08	6.94637e-07	8.50553	ENSMUSG00000027366	Sppl2a	signal peptide peptidase like 2A
2.57902	5.84334	20.5915	1.3807e-09	5.39815e-08	12.4981	ENSMUSG00000034906	Ncaph	non-SMC condensin I complex, subunit H
0.968393	3.30762	7.4918	1.96025e-05	9.01312e-05	2.43531	ENSMUSG00000074825	Itpripl1	inositol 1,4,5-triphosphate receptor interacting protein-like 1
0.952107	8.26245	12.2397	2.18605e-07	2.07397e-06	6.96168	ENSMUSG00000003660	Snrnp200	small nuclear ribonucleoprotein 200 (U5)
-1.01794	6.76719	-16.2957	1.37864e-08	2.58212e-07	9.95794	ENSMUSG00000034850	Tmem127	transmembrane protein 127
6.22824	1.73765	39.1635	2.24993e-12	2.25721e-09	18.278	ENSMUSG00000046338	Gpat2	glycerol-3-phosphate acyltransferase 2, mitochondrial
-1.05098	4.04763	-12.6659	1.57694e-07	1.59908e-06	7.59946	ENSMUSG00000027371	Fahd2a	fumarylacetoacetate hydrolase domain containing 2A
-1.8987	6.5382	-18.9178	3.18872e-09	9.57912e-08	11.6092	ENSMUSG00000079056	Kcnip3	Kv channel interacting protein 3, calsenilin
-1.7948	-0.969223	-7.567	1.79708e-05	8.3438e-05	3.24352	ENSMUSG00000027376	Prom2	prominin 2
-6.6568	-0.930851	-18.6308	3.70689e-09	1.05075e-07	11.2823	ENSMUSG00000027375	Mal	myelin and lymphocyte protein, T cell differentiation protein
3.04786	5.17283	17.6234	6.40235e-09	1.51251e-07	10.9533	ENSMUSG00000027379	Bub1	BUB1, mitotic checkpoint serine/threonine kinase
1.54953	4.98563	15.9414	1.70857e-08	3.01523e-07	9.81731	ENSMUSG00000027381	Bcl2l11	BCL2-like 11 (apoptosis facilitator)
1.93381	-1.47133	7.09566	3.13154e-05	0.000135621	2.646	ENSMUSG00000074813	NA	NA
0.781849	8.05277	10.8368	6.90629e-07	5.24203e-06	5.71463	ENSMUSG00000014355	Anapc1	anaphase promoting complex subunit 1
0.76461	3.78363	6.02757	0.000121822	0.000449528	0.433932	ENSMUSG00000014361	Mertk	c-mer proto-oncogene tyrosine kinase
0.725719	2.74588	5.8102	0.00016358	0.000585296	0.380846	ENSMUSG00000027387	Zc3h8	zinc finger CCCH type containing 8
-0.802181	2.50076	-5.79796	0.000166349	0.000594513	0.389882	ENSMUSG00000074807	NA	NA
1.22033	3.62045	11.0712	5.64935e-07	4.47063e-06	6.25037	ENSMUSG00000042851	Zc3h6	zinc finger CCCH type containing 6
1.87447	-1.31203	7.57144	1.7879e-05	8.30679e-05	3.16908	ENSMUSG00000090248	NA	NA
-2.25688	-1.12206	-10.2537	1.15727e-06	8.01848e-06	6.0529	ENSMUSG00000087151	NA	NA
1.10865	5.38363	12.4186	1.90363e-07	1.85702e-06	7.21487	ENSMUSG00000027395	Polr1b	polymerase (RNA) I polypeptide B
2.91941	6.22669	16.8809	9.76356e-09	2.02545e-07	10.4068	ENSMUSG00000048327	Ckap2l	cytoskeleton associated protein 2-like
0.783028	7.27578	9.57959	2.16964e-06	1.36329e-05	4.4717	ENSMUSG00000027404	Snrpb	small nuclear ribonucleoprotein B
4.71659	-4.42848	11.5605	3.75762e-07	3.20921e-06	6.99226	ENSMUSG00000060332	Tmc2	transmembrane channel-like gene family 2
1.83827	7.08867	21.0087	1.13214e-09	4.73501e-08	12.6426	ENSMUSG00000027405	Nop56	NOP56 ribonucleoprotein
-0.498771	7.21548	-6.60785	5.72025e-05	0.00023023	0.939794	ENSMUSG00000027406	Idh3b	isocitrate dehydrogenase 3 (NAD+) beta
0.488631	5.17624	5.93364	0.00013826	0.000504464	0.0968076	ENSMUSG00000053552	Ebf4	early B cell factor 4
-0.975068	5.23314	-10.0046	1.4538e-06	9.71265e-06	5.03414	ENSMUSG00000037773	Pced1a	PC-esterase domain containing 1A
0.680842	6.67583	10.7798	7.25612e-07	5.47161e-06	5.66495	ENSMUSG00000027411	Vps16	VSP16 CORVET/HOPS core subunit
-0.961245	8.19673	-11.0614	5.69672e-07	4.50233e-06	5.92634	ENSMUSG00000027303	Ptpra	protein tyrosine phosphatase, receptor type, A
0.560015	4.09543	6.47151	6.80531e-05	0.000267865	1.06682	ENSMUSG00000027300	Ubox5	U box domain containing 5
0.438515	5.39405	5.40806	0.000287092	0.000965819	-0.683441	ENSMUSG00000074797	Itpa	inosine triphosphatase (nucleoside triphosphate pyrophosphatase)
-1.587	7.36868	-17.6918	6.16342e-09	1.47587e-07	10.8257	ENSMUSG00000027309	4930402H24Rik	RIKEN cDNA 4930402H24 gene
5.23313	-3.5348	11.0762	5.62558e-07	4.45754e-06	6.68572	ENSMUSG00000027318	Adam33	a disintegrin and metallopeptidase domain 33
4.17896	-2.94901	7.35897	2.28908e-05	0.000103184	3.1455	ENSMUSG00000027322	Siglec1	sialic acid binding Ig-like lectin 1, sialoadhesin
3.15784	2.08252	21.5192	8.92507e-10	4.0991e-08	13.1729	ENSMUSG00000074793	Hspa12b	heat shock protein 12B
2.64982	6.38578	22.1623	6.66492e-10	3.38483e-08	13.2495	ENSMUSG00000027330	Cdc25b	cell division cycle 25B
-0.562514	4.00004	-6.10127	0.000110399	0.000411872	0.561747	ENSMUSG00000068264	Ap5s1	adaptor-related protein 5 complex, sigma 1 subunit
0.653981	5.46031	8.86625	4.3942e-06	2.48009e-05	3.78456	ENSMUSG00000037514	Pank2	pantothenate kinase 2
-0.564507	4.90226	-7.17159	2.85859e-05	0.00012546	1.8929	ENSMUSG00000048911	Rnf24	ring finger protein 24
-1.60689	6.04657	-17.713	6.09143e-09	1.46718e-07	10.8979	ENSMUSG00000027333	Smox	spermine oxidase
-2.65365	-0.894701	-10.259	1.15176e-06	7.98477e-06	5.99112	ENSMUSG00000027335	Adra1d	adrenergic receptor, alpha 1d
-5.48498	-1.60295	-16.4542	1.25424e-08	2.41376e-07	10.0477	ENSMUSG00000086822	5330413P13Rik	RIKEN cDNA 5330413P13 gene
-3.08386	7.49516	-41.5517	1.24106e-12	2.05076e-09	19.7364	ENSMUSG00000079037	Prnp	prion protein
-1.26704	7.10318	-16.3104	1.36657e-08	2.56341e-07	9.97183	ENSMUSG00000027339	Rassf2	Ras association (RalGDS/AF-6) domain family member 2
-1.29074	5.80158	-15.4312	2.34571e-08	3.77396e-07	9.46978	ENSMUSG00000027340	Slc23a2	solute carrier family 23 (nucleobase transporters), member 2
1.3859	6.7677	11.3475	4.47918e-07	3.69983e-06	6.18886	ENSMUSG00000027342	Pcna	proliferating cell nuclear antigen
1.33258	-0.385965	6.54467	6.19789e-05	0.000247062	1.8447	ENSMUSG00000087377	NA	NA
-0.528325	7.64793	-7.30025	2.45306e-05	0.000109667	1.85096	ENSMUSG00000058793	Cds2	CDP-diacylglycerol synthase (phosphatidate cytidylyltransferase) 2
-2.07645	5.20478	-16.4464	1.26004e-08	2.42132e-07	10.2611	ENSMUSG00000027346	Gpcpd1	glycerophosphocholine phosphodiesterase 1
-1.74851	2.43553	-11.9913	2.65653e-07	2.42332e-06	7.28891	ENSMUSG00000044991	1110034G24Rik	RIKEN cDNA 1110034G24 gene
-2.36202	1.14511	-13.3455	9.55569e-08	1.07613e-06	8.50188	ENSMUSG00000027350	Chgb	chromogranin B
2.49366	4.22216	29.0776	4.4534e-11	7.97134e-09	16.1625	ENSMUSG00000027353	Mcm8	minichromosome maintenance 8 homologous recombination repair factor
2.52106	-0.620611	9.86088	1.66197e-06	1.08525e-05	5.6517	ENSMUSG00000043110	Lrrn4	leucine rich repeat neuronal 4
2.81355	-3.43544	5.46548	0.000264565	0.000898869	0.666575	ENSMUSG00000027261	Hao1	hydroxyacid oxidase 1, liver
-3.19151	0.746118	-9.99653	1.46477e-06	9.77003e-06	5.70679	ENSMUSG00000039913	Pak7	p21 protein (Cdc42/Rac)-activated kinase 7
-0.787815	4.33845	-6.89687	3.98899e-05	0.000167668	1.62036	ENSMUSG00000027274	Mkks	McKusick-Kaufman syndrome
3.34812	5.59908	37.5684	3.41639e-12	2.58197e-09	18.7229	ENSMUSG00000027276	Jag1	jagged 1
0.662095	5.50214	9.32132	2.78715e-06	1.68487e-05	4.28384	ENSMUSG00000062098	Btbd3	BTB (POZ) domain containing 3
2.4692	-1.43463	10.3942	1.01967e-06	7.23731e-06	6.15462	ENSMUSG00000085071	NA	NA
4.35278	-0.317558	15.7478	1.92471e-08	3.28599e-07	10.1108	ENSMUSG00000074766	Ism1	isthmin 1, angiogenesis inhibitor
0.999633	5.42086	13.1305	1.11685e-07	1.21555e-06	7.78424	ENSMUSG00000045624	Esf1	ESF1 nucleolar pre-rRNA processing protein homolog
-1.51056	2.97599	-11.3414	4.50189e-07	3.71361e-06	6.68233	ENSMUSG00000068205	Macrod2	MACRO domain containing 2
0.620791	4.47191	7.16068	2.89619e-05	0.000126885	1.89925	ENSMUSG00000038844	Kif16b	kinesin family member 16B
-4.02197	-3.67087	-8.18463	9.00685e-06	4.59312e-05	4.06283	ENSMUSG00000086171	Pcsk2os1	proprotein convertase subtilisin/kexin type 2, opposite strand 1
-3.80007	-1.39659	-8.12148	9.64831e-06	4.86588e-05	3.94364	ENSMUSG00000027419	Pcsk2	proprotein convertase subtilisin/kexin type 2
-2.20862	-1.58344	-7.98173	1.12513e-05	5.5442e-05	3.75362	ENSMUSG00000027420	Bfsp1	beaded filament structural protein 1, in lens-CP94
-1.23542	7.41523	-14.9266	3.24019e-08	4.72143e-07	9.02988	ENSMUSG00000015932	Dstn	destrin
0.771202	7.97053	8.76557	4.87206e-06	2.71403e-05	3.5988	ENSMUSG00000027422	Rrbp1	ribosome binding protein 1
-1.12433	7.17962	-12.1796	2.29091e-07	2.14936e-06	6.91824	ENSMUSG00000027423	Snx5	sorting nexin 5
0.901708	5.59209	13.8117	6.86625e-08	8.29333e-07	8.28693	ENSMUSG00000027425	Kat14	lysine acetyltransferase 14
-1.77191	0.265758	-6.40765	7.38813e-05	0.000288107	1.60529	ENSMUSG00000083674	NA	NA
-3.29454	2.48207	-16.09	1.56072e-08	2.82857e-07	10.2928	ENSMUSG00000037259	Dzank1	double zinc ribbon and ankyrin repeat domains 1
-1.0195	5.58185	-11.9665	2.70939e-07	2.4594e-06	6.82804	ENSMUSG00000027428	Rbbp9	retinoblastoma binding protein 9, serine hydrolase
-1.50197	4.42072	-14.1507	5.43354e-08	6.94637e-07	8.76737	ENSMUSG00000027430	Dtd1	D-tyrosyl-tRNA deacylase 1
-2.62142	4.05552	-22.3508	6.12784e-10	3.21503e-08	13.5021	ENSMUSG00000063873	Slc24a3	solute carrier family 24 (sodium/potassium/calcium exchanger), member 3
-0.603768	6.15071	-7.44788	2.06294e-05	9.40805e-05	2.08389	ENSMUSG00000001768	Rin2	Ras and Rab interactor 2
2.83617	3.52179	19.0846	2.92451e-09	9.01794e-08	11.9172	ENSMUSG00000068154	Insm1	insulinoma-associated 1
1.35113	5.8567	16.8761	9.79088e-09	2.02545e-07	10.3702	ENSMUSG00000037110	Ralgapa2	Ral GTPase activating protein, alpha subunit 2 (catalytic)
2.1389	-2.58329	5.58887	0.000222312	0.000770177	0.770004	ENSMUSG00000080870	NA	NA
-0.61233	5.67989	-6.94075	3.77994e-05	0.000160229	1.47421	ENSMUSG00000074749	Kiz	kizuna centrosomal protein
0.816191	7.05685	12.0723	2.49197e-07	2.3016e-06	6.8163	ENSMUSG00000027433	Xrn2	5'-3' exoribonuclease 2
6.52783	-2.25894	14.1727	5.35261e-08	6.87718e-07	8.92861	ENSMUSG00000054160	Nkx2-4	NK2 homeobox 4
2.26152	6.84456	18.8341	3.33115e-09	9.88436e-08	11.4859	ENSMUSG00000027434	Nkx2-2	NK2 homeobox 2
3.74869	2.35211	31.9422	1.739e-11	4.94572e-09	16.9861	ENSMUSG00000053545	6430503K07Rik	RIKEN cDNA 6430503K07 gene
4.90677	-0.340194	17.7577	5.94251e-09	1.44354e-07	11.2129	ENSMUSG00000037034	Pax1	paired box 1
9.4598	-1.95427	18.632	3.7045e-09	1.05075e-07	11.0953	ENSMUSG00000037025	Foxa2	forkhead box A2
-3.24643	0.998099	-10.6326	8.25244e-07	6.08272e-06	6.31512	ENSMUSG00000027435	Cd93	CD93 antigen
0.794392	4.26442	7.51143	1.91616e-05	8.83565e-05	2.41093	ENSMUSG00000036992	Nxt1	NTF2-related export protein 1
-1.75141	8.84782	-10.6981	7.79167e-07	5.8056e-06	5.60333	ENSMUSG00000027447	Cst3	cystatin C
3.92651	-3.41936	6.19051	9.80843e-05	0.000370378	1.70954	ENSMUSG00000081494	NA	NA
-1.88464	1.18817	-12.9649	1.26143e-07	1.33824e-06	8.17203	ENSMUSG00000060336	Zfp937	zinc finger protein 937
-1.00166	1.62882	-6.84655	4.24426e-05	0.000177089	1.96516	ENSMUSG00000063364	3300002I08Rik	RIKEN cDNA 3300002I08 gene
-0.953454	5.46637	-12.2347	2.19446e-07	2.07875e-06	7.08803	ENSMUSG00000033096	Apmap	adipocyte plasma membrane associated protein
-2.32465	6.52303	-25.4574	1.6794e-10	1.52402e-08	14.7267	ENSMUSG00000027452	Acss1	acyl-CoA synthetase short-chain family member 1
-3.73395	-1.43936	-11.5694	3.73052e-07	3.19123e-06	7.17566	ENSMUSG00000087406	E130215H24Rik	RIKEN cDNA E130215H24 gene
-0.533615	5.02084	-5.98979	0.000128166	0.000470843	0.257887	ENSMUSG00000033068	Entpd6	ectonucleoside triphosphate diphosphohydrolase 6
-2.88616	7.81176	-26.44	1.15122e-10	1.28863e-08	15.0781	ENSMUSG00000033059	Pygb	brain glycogen phosphorylase
-1.46306	6.35448	-17.044	8.88599e-09	1.90245e-07	10.4872	ENSMUSG00000032046	Abhd12	abhydrolase domain containing 12
1.60915	3.1895	12.0654	2.50567e-07	2.31079e-06	7.26478	ENSMUSG00000027454	Gins1	GINS complex subunit 1 (Psf1 homolog)
-0.34977	6.33266	-5.40144	0.000289819	0.000974107	-0.768173	ENSMUSG00000027455	Nsfl1c	NSFL1 (p97) cofactor (p47)
0.662699	8.07927	10.2344	1.17773e-06	8.1346e-06	5.13392	ENSMUSG00000032966	Fkbp1a	FK506 binding protein 1a
-2.16218	3.25776	-14.2758	4.9905e-08	6.52914e-07	8.93616	ENSMUSG00000027457	Snph	syntaphilin
-1.42155	0.193397	-8.78897	4.75618e-06	2.65949e-05	4.47497	ENSMUSG00000044364	Tmem74b	transmembrane protein 74B
-0.587061	5.36465	-7.78266	1.40545e-05	6.73077e-05	2.59719	ENSMUSG00000032869	Psmf1	proteasome (prosome, macropain) inhibitor subunit 1
1.41261	-1.86763	6.39142	7.54467e-05	0.000293542	1.70449	ENSMUSG00000060257	Scrt2	scratch family zinc finger 2
-2.1742	3.68566	-16.6358	1.1266e-08	2.23235e-07	10.4661	ENSMUSG00000032802	Srxn1	sulfiredoxin 1 homolog (S. cerevisiae)
0.643279	7.3013	10.2916	1.11832e-06	7.81306e-06	5.1882	ENSMUSG00000074698	Csnk2a1	casein kinase 2, alpha 1 polypeptide
0.641015	7.04371	9.84299	1.69006e-06	1.10106e-05	4.74241	ENSMUSG00000027466	Rbck1	RanBP-type and C3HC4-type zinc finger containing 1
5.96393	4.54406	14.4604	4.40708e-08	5.93583e-07	9.18749	ENSMUSG00000032715	Trib3	tribbles pseudokinase 3
-2.67753	-1.64406	-7.77928	1.41082e-05	6.75221e-05	3.5716	ENSMUSG00000032680	6820408C15Rik	RIKEN cDNA 6820408C15 gene
-3.68686	-4.18839	-7.91336	1.21389e-05	5.93491e-05	3.77081	ENSMUSG00000088139	NA	NA
6.66983	-4.14061	14.8307	3.44942e-08	4.94613e-07	9.17759	ENSMUSG00000000359	Rem1	rad and gem related GTP binding protein 1
-0.884098	2.73506	-7.23757	2.64224e-05	0.00011697	2.37932	ENSMUSG00000042814	Mcts2	malignant T cell amplified sequence 2
-3.91779	-3.21315	-7.07284	3.219e-05	0.000138985	2.78341	ENSMUSG00000009876	Cox4i2	cytochrome c oxidase subunit 4I2
-0.755004	5.35118	-8.05495	1.03781e-05	5.17183e-05	2.88915	ENSMUSG00000007659	Bcl2l1	BCL2-like 1
2.75015	7.30847	17.6268	6.39044e-09	1.51066e-07	10.7952	ENSMUSG00000027469	Tpx2	TPX2, microtubule-associated
-7.92898	1.41779	-11.0034	5.98539e-07	4.67551e-06	6.71119	ENSMUSG00000042662	Dusp15	dual specificity phosphatase-like 15
-3.22645	-1.23735	-9.62845	2.07052e-06	1.31126e-05	5.46765	ENSMUSG00000074673	Ttll9	tubulin tyrosine ligase-like family, member 9
-0.996807	5.60086	-12.5219	1.759e-07	1.744e-06	7.30552	ENSMUSG00000027472	Pdrg1	p53 and DNA damage regulated 1
-1.94179	-0.351451	-8.2923	8.01734e-06	4.15266e-05	3.96584	ENSMUSG00000074671	Tspyl3	TSPY-like 3
1.38259	5.11941	18.1273	4.85377e-09	1.26198e-07	11.2068	ENSMUSG00000051413	Plagl2	pleiomorphic adenoma gene-like 2
0.563	6.33218	7.29896	2.4568e-05	0.000109807	1.86854	ENSMUSG00000046020	Pofut1	protein O-fucosyltransferase 1
-1.58297	2.86502	-11.8494	2.9745e-07	2.64741e-06	7.10544	ENSMUSG00000073236	2500004C02Rik	RIKEN cDNA 2500004C02 gene
0.503627	6.91122	7.35846	2.29044e-05	0.000103233	1.92597	ENSMUSG00000042548	Asxl1	additional sex combs like 1
-0.847217	6.33999	-6.85038	4.22421e-05	0.000176372	1.32898	ENSMUSG00000061411	Nol4l	nucleolar protein 4-like
-0.552525	5.04114	-6.71666	4.98825e-05	0.000203898	1.27215	ENSMUSG00000056941	Commd7	COMM domain containing 7
-0.422407	8.16429	-6.69318	5.13719e-05	0.000209338	1.05531	ENSMUSG00000027479	Mapre1	microtubule-associated protein, RP/EB family, member 1
-1.75092	3.48472	-13.9052	6.43413e-08	7.88736e-07	8.64694	ENSMUSG00000027488	Snta1	syntrophin, acidic 1
1.63726	5.69725	21.0155	1.12852e-09	4.72657e-08	12.6844	ENSMUSG00000038533	Cbfa2t2	core-binding factor, runt domain, alpha subunit 2, translocated to, 2 (human)
3.23163	0.977789	12.1681	2.31161e-07	2.16286e-06	7.54722	ENSMUSG00000027489	Necab3	N-terminal EF-hand calcium binding protein 3
3.27099	-2.41855	7.20722	2.73949e-05	0.000120692	2.88817	ENSMUSG00000078129	Actl10	actin-like 10
2.86496	4.68234	25.0161	1.99904e-10	1.67213e-08	14.6011	ENSMUSG00000027490	E2f1	E2F transcription factor 1
-0.685301	4.66662	-9.02559	3.7389e-06	2.16228e-05	4.07557	ENSMUSG00000000876	Pxmp4	peroxisomal membrane protein 4
-2.26128	-2.91422	-6.02266	0.000122627	0.000452336	1.44411	ENSMUSG00000097602	NA	NA
-0.407967	7.38904	-6.23742	9.22119e-05	0.000350242	0.425102	ENSMUSG00000038467	Chmp4b	charged multivesicular body protein 4B
0.541563	7.64994	7.83968	1.31813e-05	6.36972e-05	2.51811	ENSMUSG00000027593	Raly	hnRNP-associated with lethal yellow
1.18141	6.88903	10.9	6.53961e-07	5.01832e-06	5.78241	ENSMUSG00000074656	Eif2s2	eukaryotic translation initiation factor 2, subunit 2 (beta)
1.84623	4.84509	11.8809	2.90041e-07	2.59019e-06	6.87325	ENSMUSG00000027597	Ahcy	S-adenosylhomocysteine hydrolase
0.756805	6.95354	11.9992	2.6401e-07	2.41131e-06	6.75437	ENSMUSG00000027598	Itch	itchy, E3 ubiquitin protein ligase
-0.571338	6.6974	-6.52313	6.37044e-05	0.00025312	0.840899	ENSMUSG00000047459	Dynlrb1	dynein light chain roadblock-type 1
-0.62028	5.72346	-7.62575	1.67984e-05	7.87359e-05	2.35254	ENSMUSG00000027602	Map1lc3a	microtubule-associated protein 1 light chain 3 alpha
-0.956762	7.21471	-7.63249	1.66693e-05	7.82401e-05	2.27133	ENSMUSG00000038375	Trp53inp2	transformation related protein 53 inducible nuclear protein 2
1.12351	6.94799	15.2611	2.61272e-08	4.06384e-07	9.25894	ENSMUSG00000038369	Ncoa6	nuclear receptor coactivator 6
-1.40819	5.37444	-10.2357	1.17637e-06	8.13101e-06	5.33571	ENSMUSG00000027605	Acss2	acyl-CoA synthetase short-chain family member 2
-1.43054	4.18573	-12.7568	1.47279e-07	1.51634e-06	7.70866	ENSMUSG00000027610	Gss	glutathione synthetase
-1.37286	-1.01511	-5.54893	0.000235138	0.000809829	0.541197	ENSMUSG00000074652	Myh7b	myosin, heavy chain 7B, cardiac muscle, beta
-0.406175	7.79622	-6.65937	5.36017e-05	0.000217227	1.00803	ENSMUSG00000038324	Trpc4ap	transient receptor potential cation channel, subfamily C, member 4 associated protein
-1.00531	5.72965	-9.60357	2.12036e-06	1.33586e-05	4.57833	ENSMUSG00000038312	Edem2	ER degradation enhancer, mannosidase alpha-like 2
-4.63946	0.891272	-17.6028	6.47639e-09	1.5261e-07	11.1932	ENSMUSG00000027612	Mmp24	matrix metallopeptidase 24
-1.24918	3.66526	-10.5579	8.81407e-07	6.41246e-06	5.8119	ENSMUSG00000074649	BC029722	cDNA sequence BC029722
1.72172	6.29288	11.9404	2.76617e-07	2.49995e-06	6.7334	ENSMUSG00000038241	Cep250	centrosomal protein 250
4.70964	-3.33576	10.1554	1.26564e-06	8.6565e-06	5.92638	ENSMUSG00000013338	Fer1l4	fer-1-like 4 (C. elegans)
3.26444	3.61009	19.6108	2.23625e-09	7.4958e-08	12.1808	ENSMUSG00000038180	Spag4	sperm associated antigen 4
0.524052	4.84732	6.20243	9.65552e-05	0.000365276	0.612251	ENSMUSG00000089824	Rbm12	RNA binding motif protein 12
-1.08409	5.69373	-13.903	6.44385e-08	7.89665e-07	8.37066	ENSMUSG00000027618	Nfs1	nitrogen fixation gene 1 (S. cerevisiae)
0.808179	6.76954	11.9854	2.66902e-07	2.43231e-06	6.74387	ENSMUSG00000038116	Phf20	PHD finger protein 20
-0.662596	2.55961	-5.44231	0.000273419	0.000925465	-0.124519	ENSMUSG00000038085	Cnbd2	cyclic nucleotide binding domain containing 2
2.04171	-0.682555	5.75851	0.000175623	0.000623559	0.871233	ENSMUSG00000055494	NA	NA
-2.54236	-1.98254	-6.77022	4.66564e-05	0.000192241	2.3319	ENSMUSG00000086118	Gm14169	predicted gene 14169
-0.648814	6.73934	-9.08967	3.50603e-06	2.04552e-05	3.96779	ENSMUSG00000061689	Dlgap4	DLG associated protein 4
-1.50323	-1.35351	-6.61244	5.68715e-05	0.000228997	2.05804	ENSMUSG00000086638	4930405A21Rik	RIKEN cDNA 4930405A21 gene
1.4159	1.96858	6.84939	4.22938e-05	0.000176528	1.81841	ENSMUSG00000087179	NA	NA
1.30755	5.50053	7.95253	1.16214e-05	5.7106e-05	2.73828	ENSMUSG00000062175	Tgif2	TGFB-induced factor homeobox 2
-1.10346	1.48737	-7.76938	1.42668e-05	6.81839e-05	3.17275	ENSMUSG00000085741	5430405H02Rik	RIKEN cDNA 5430405H02 gene
-1.04957	6.51434	-15.1373	2.8279e-08	4.28116e-07	9.20039	ENSMUSG00000027634	Ndrg3	N-myc downstream regulated gene 3
0.881023	5.22924	11.7257	3.28545e-07	2.87435e-06	6.63264	ENSMUSG00000027635	Dsn1	DSN1 homolog, MIS12 kinetochore complex component
0.584852	7.40164	5.59251	0.00022118	0.000767118	-0.514822	ENSMUSG00000055485	Soga1	suppressor of glucose, autophagy associated 1
0.946088	5.45524	11.1125	5.4549e-07	4.34558e-06	6.04986	ENSMUSG00000027639	Samhd1	SAM domain and HD domain, 1
2.31891	5.20201	23.9571	3.07482e-10	2.16538e-08	14.1427	ENSMUSG00000027641	Rbl1	retinoblastoma-like 1 (p107)
0.448209	8.43697	7.10932	3.08045e-05	0.000133776	1.6069	ENSMUSG00000027642	Rpn2	ribophorin II
-1.83075	0.442091	-8.17097	9.14157e-06	4.64836e-05	3.8073	ENSMUSG00000087445	NA	NA
-0.825998	5.83214	-11.1667	5.21118e-07	4.18752e-06	6.10019	ENSMUSG00000067787	Blcap	bladder cancer associated protein
-3.66948	8.24662	-31.5185	1.98783e-11	5.07912e-09	16.9229	ENSMUSG00000067786	Nnat	neuronatin
3.02192	-3.43244	6.20429	9.63179e-05	0.000364527	1.67827	ENSMUSG00000037843	Vstm2l	V-set and transmembrane domain containing 2-like
0.884071	5.82235	11.7011	3.3514e-07	2.92029e-06	6.53877	ENSMUSG00000027650	Tti1	TELO2 interacting protein 1
0.995261	5.73778	14.1708	5.3598e-08	6.87825e-07	8.54222	ENSMUSG00000027651	Rprd1b	regulation of nuclear pre-mRNA domain containing 1B
0.775238	6.91055	10.6602	8.05495e-07	5.96572e-06	5.54664	ENSMUSG00000027652	Ralgapb	Ral GTPase activating protein, beta subunit (non-catalytic)
2.76815	-3.46436	5.52709	0.000242486	0.000832114	0.780005	ENSMUSG00000074625	Arhgap40	Rho GTPase activating protein 40
6.45174	-3.20982	9.38399	2.62144e-06	1.60198e-05	5.2679	ENSMUSG00000086496	Gm14204	predicted gene 14204
4.01738	-3.06638	11.3902	4.32328e-07	3.59394e-06	7.011	ENSMUSG00000037771	Slc32a1	solute carrier family 32 (GABA vesicular transporter), member 1
0.481155	4.03932	5.42534	0.000280104	0.000945338	-0.435798	ENSMUSG00000037761	Actr5	ARP5 actin-related protein 5
-2.34999	5.69381	-9.22517	3.06392e-06	1.82505e-05	4.31429	ENSMUSG00000037754	Ppp1r16b	protein phosphatase 1, regulatory (inhibitor) subunit 16B
-1.10161	6.14487	-14.9694	3.15144e-08	4.61817e-07	9.09434	ENSMUSG00000027655	Dhx35	DEAH (Asp-Glu-Ala-His) box polypeptide 35
0.578229	7.93872	8.23678	8.51199e-06	4.37455e-05	2.99238	ENSMUSG00000070544	Top1	topoisomerase (DNA) I
0.638814	7.76307	7.77124	1.42368e-05	6.80672e-05	2.43549	ENSMUSG00000016933	Plcg1	phospholipase C, gamma 1
-1.17819	5.91606	-13.0737	1.16429e-07	1.25353e-06	7.73122	ENSMUSG00000035877	Zhx3	zinc fingers and homeoboxes 3
-4.87489	-0.0207332	-18.7594	3.46408e-09	1.00925e-07	11.7184	ENSMUSG00000027412	Lpin3	lipin 3
0.538511	6.99618	6.14276	0.000104477	0.000392434	0.291158	ENSMUSG00000057133	Chd6	chromodomain helicase DNA binding protein 6
2.68505	-4.20165	5.9577	0.000133834	0.000489717	1.42284	ENSMUSG00000081099	NA	NA
-5.21353	2.32171	-16.9018	9.64612e-09	2.00922e-07	10.794	ENSMUSG00000053141	Ptprt	protein tyrosine phosphatase, receptor type, T
-2.95128	-3.86866	-6.17603	9.99778e-05	0.000376836	1.66666	ENSMUSG00000054457	NA	NA
-2.29109	-2.52134	-5.65219	0.000203491	0.000712181	0.850827	ENSMUSG00000017868	Sgk2	serum/glucocorticoid regulated kinase 2
-0.412884	5.28916	-5.77783	0.000171013	0.000609297	-0.109212	ENSMUSG00000017858	Ift52	intraflagellar transport 52
3.27006	4.28508	19.3409	2.56393e-09	8.24291e-08	11.9964	ENSMUSG00000017861	Mybl2	myeloblastosis oncogene-like 2
-1.37301	3.59694	-6.8216	4.3773e-05	0.000182024	1.73291	ENSMUSG00000074607	Tox2	TOX high mobility group box family member 2
-4.5698	2.24897	-26.8438	9.89633e-11	1.19571e-08	15.2395	ENSMUSG00000017943	Gdap1l1	ganglioside-induced differentiation-associated protein 1-like 1
-1.11676	4.44016	-10.4194	9.96928e-07	7.09225e-06	5.6111	ENSMUSG00000048486	Fitm2	fat storage-inducing transmembrane protein 2
-0.920369	7.63522	-12.6999	1.53711e-07	1.566e-06	7.34239	ENSMUSG00000017707	Serinc3	serine incorporator 3
1.23046	1.7333	8.10203	9.85571e-06	4.95357e-05	3.49901	ENSMUSG00000017697	Ada	adenosine deaminase
3.14393	-2.30377	10.2654	1.14509e-06	7.95273e-06	6.07903	ENSMUSG00000027656	Wisp2	WNT1 inducible signaling pathway protein 2
3.07625	5.15518	21.1584	1.05525e-09	4.51758e-08	12.8397	ENSMUSG00000035226	Rims4	regulating synaptic membrane exocytosis 4
0.657519	6.00519	10.142	1.28119e-06	8.74755e-06	5.09188	ENSMUSG00000018322	Tomm34	translocase of outer mitochondrial membrane 34
0.889716	6.38273	13.893	6.48857e-08	7.93857e-07	8.28959	ENSMUSG00000018209	Stk4	serine/threonine kinase 4
-5.98896	-2.06549	-14.3894	4.62213e-08	6.13386e-07	9.08641	ENSMUSG00000040164	Kcns1	K+ voltage-gated channel, subfamily S, 1
-1.86746	0.703411	-6.8925	4.01051e-05	0.000168496	2.18756	ENSMUSG00000016995	Matn4	matrilin 4
-1.95759	-1.94045	-7.81527	1.35477e-05	6.52024e-05	3.61816	ENSMUSG00000017007	Rbpjl	recombination signal binding protein for immunoglobulin kappa J region-like
-2.25093	5.66644	-15.0854	2.92384e-08	4.38606e-07	9.19388	ENSMUSG00000017009	Sdc4	syndecan 4
-1.74945	4.81947	-18.6677	3.63534e-09	1.0411e-07	11.5707	ENSMUSG00000045503	Sys1	SYS1 Golgi-localized integral membrane protein homolog (S. cerevisiae)
-4.48868	3.41644	-21.6646	8.34869e-10	3.92208e-08	13.2343	ENSMUSG00000017734	Dbndd2	dysbindin (dystrobrevin binding protein 1) domain containing 2
-1.05408	7.86569	-14.2569	5.05469e-08	6.60127e-07	8.54825	ENSMUSG00000017721	Pigt	phosphatidylinositol glycan anchor biosynthesis, class T
-3.51415	-2.04766	-8.50654	6.38192e-06	3.4107e-05	4.37873	ENSMUSG00000076434	Wfdc3	WAP four-disulfide core domain 3
0.445848	5.07488	6.38874	7.57083e-05	0.000294393	0.796752	ENSMUSG00000017299	Dnttip1	deoxynucleotidyltransferase, terminal, interacting protein 1
2.91318	6.45943	16.4413	1.26387e-08	2.42501e-07	10.1158	ENSMUSG00000001403	Ube2c	ubiquitin-conjugating enzyme E2C
0.632829	2.89464	5.95307	0.000134674	0.000492597	0.532375	ENSMUSG00000045822	Zswim3	zinc finger SWIM-type containing 3
0.57582	4.08585	6.09833	0.000110831	0.000413112	0.548757	ENSMUSG00000017764	Zswim1	zinc finger SWIM-type containing 1
-1.26948	7.1206	-13.4022	9.17425e-08	1.04302e-06	7.90651	ENSMUSG00000017760	Ctsa	cathepsin A
-2.3717	2.58633	-11.2535	4.84443e-07	3.94164e-06	6.52071	ENSMUSG00000017754	Pltp	phospholipid transfer protein
-0.829502	2.14834	-6.56442	6.04414e-05	0.000241713	1.49167	ENSMUSG00000017740	Slc12a5	solute carrier family 12, member 5
-2.89565	-2.6288	-7.82409	1.34139e-05	6.46682e-05	3.63532	ENSMUSG00000017652	Cd40	CD40 antigen
-1.63258	4.81006	-12.8051	1.42047e-07	1.47356e-06	7.60614	ENSMUSG00000053166	Cdh22	cadherin 22
1.30582	5.88807	20.0491	1.79773e-09	6.53063e-08	12.1754	ENSMUSG00000017664	Slc35c2	solute carrier family 35, member C2
0.516122	6.74135	6.75674	4.74466e-05	0.000195084	1.13884	ENSMUSG00000017670	Elmo2	engulfment and cell motility 2
0.547519	6.00346	7.84625	1.30845e-05	6.32612e-05	2.56291	ENSMUSG00000017667	Zfp334	zinc finger protein 334
-2.23445	2.70601	-17.7846	5.85509e-09	1.43076e-07	11.2484	ENSMUSG00000018459	Slc13a3	solute carrier family 13 (sodium-dependent dicarboxylate transporter), member 3
-0.740433	4.36776	-7.7644	1.43473e-05	6.84803e-05	2.72122	ENSMUSG00000039725	Trp53rka	transformation related protein 53 regulating kinase A
2.26553	2.89416	14.414	4.5463e-08	6.0637e-07	9.03021	ENSMUSG00000027661	Slc2a10	solute carrier family 2 (facilitated glucose transporter), member 10
-0.641951	8.92352	-9.88977	1.61765e-06	1.06024e-05	4.81574	ENSMUSG00000006800	Sulf2	sulfatase 2
3.09877	-3.84054	5.76782	0.000173384	0.000616854	1.10008	ENSMUSG00000081123	NA	NA
-0.924308	8.08339	-7.60698	1.71637e-05	8.0174e-05	2.24005	ENSMUSG00000039621	Prex1	phosphatidylinositol-3,4,5-trisphosphate-dependent Rac exchange factor 1
1.43391	7.31692	23.7451	3.35903e-10	2.28455e-08	13.9296	ENSMUSG00000002718	Cse1l	chromosome segregation 1-like (S. cerevisiae)
1.11275	6.21735	15.8322	1.82709e-08	3.16398e-07	9.67895	ENSMUSG00000017999	Ddx27	DEAD (Asp-Glu-Ala-Asp) box polypeptide 27
1.62756	-0.707644	7.87467	1.26746e-05	6.1602e-05	3.53759	ENSMUSG00000077565	NA	NA
-0.869299	1.99438	-6.65468	5.3919e-05	0.00021825	1.58885	ENSMUSG00000086605	NA	NA
-1.18162	3.26226	-10.2314	1.18097e-06	8.15518e-06	5.50188	ENSMUSG00000050556	Kcnb1	potassium voltage gated channel, Shab-related subfamily, member 1
-1.69874	-0.830507	-8.14558	9.3978e-06	4.75445e-05	3.80727	ENSMUSG00000085151	NA	NA
5.14113	-0.91659	22.4074	5.97594e-10	3.15182e-08	13.369	ENSMUSG00000017969	Ptgis	prostaglandin I2 (prostacyclin) synthase
5.05766	-0.853084	19.7078	2.12994e-09	7.27768e-08	12.0428	ENSMUSG00000042821	Snai1	snail family zinc finger 1
1.30928	0.482102	8.07575	1.01437e-05	5.07366e-05	3.60324	ENSMUSG00000084797	NA	NA
1.68158	-0.202529	6.30949	8.39135e-05	0.000322165	1.47934	ENSMUSG00000087624	NA	NA
2.53467	1.69676	16.3619	1.32515e-08	2.51176e-07	10.4529	ENSMUSG00000074575	Kcng1	potassium voltage-gated channel, subfamily G, member 1
1.08742	5.27699	14.4276	4.5051e-08	6.02832e-07	8.77213	ENSMUSG00000027551	Zfp64	zinc finger protein 64
1.806	2.64377	13.6831	7.51405e-08	8.88991e-07	8.53804	ENSMUSG00000047907	Tshz2	teashirt zinc finger family member 2
2.34516	5.28381	16.7086	1.07947e-08	2.16785e-07	10.3018	ENSMUSG00000052056	Zfp217	zinc finger protein 217
1.21305	-0.255267	6.11001	0.000109121	0.00040764	1.25382	ENSMUSG00000084013	NA	NA
0.777946	4.28725	7.09692	3.12679e-05	0.000135447	1.88448	ENSMUSG00000052033	Pfdn4	prefoldin 4
2.99649	5.50447	20.0446	1.80173e-09	6.53063e-08	12.28	ENSMUSG00000027496	Aurka	aurora kinase A
0.645713	5.8367	9.37623	2.64139e-06	1.61151e-05	4.32193	ENSMUSG00000027498	Cstf1	cleavage stimulation factor, 3' pre-RNA, subunit 1
3.62561	-2.25729	13.1243	1.12191e-07	1.22033e-06	8.238	ENSMUSG00000074570	Cass4	Cas scaffolding protein family member 4
-0.569737	5.95857	-7.65415	1.62615e-05	7.65299e-05	2.35623	ENSMUSG00000027502	Rtfdc1	replication termination factor 2 domain containing 1
1.19141	4.91305	9.97696	1.49157e-06	9.91663e-06	5.07366	ENSMUSG00000008999	Bmp7	bone morphogenetic protein 7
2.77537	-2.94059	7.05791	3.27765e-05	0.00014122	2.77238	ENSMUSG00000005883	Spo11	SPO11 meiotic protein covalently bound to DSB
0.397992	5.84389	5.49118	0.000255105	0.000870166	-0.599541	ENSMUSG00000027509	Rae1	ribonucleic acid export 1
1.17064	5.35552	12.915	1.30887e-07	1.37907e-06	7.61845	ENSMUSG00000027510	Rbm38	RNA binding motif protein 38
4.55199	-4.09517	8.91545	4.17946e-06	2.37764e-05	4.79706	ENSMUSG00000027514	Zbp1	Z-DNA binding protein 1
2.20895	4.17115	13.1016	1.14075e-07	1.23468e-06	7.94527	ENSMUSG00000038400	Pmepa1	prostate transmembrane protein, androgen induced 1
0.684281	6.67717	10.5171	9.1388e-07	6.60179e-06	5.41185	ENSMUSG00000027519	Rab22a	RAB22A, member RAS oncogene family
-0.350884	6.95707	-5.58399	0.00022384	0.000774817	-0.519187	ENSMUSG00000054455	Vapb	vesicle-associated membrane protein, associated protein B and C
0.692758	6.38273	11.1968	5.0807e-07	4.09603e-06	6.05789	ENSMUSG00000039263	Npepl1	aminopeptidase-like 1
0.689203	6.37689	9.27597	2.91415e-06	1.74934e-05	4.16335	ENSMUSG00000016253	Nelfcd	negative elongation factor complex member C/D, Th1l
-1.27818	6.41852	-7.53626	1.86192e-05	8.6124e-05	2.20823	ENSMUSG00000016252	Atp5e	ATP synthase, H+ transporting, mitochondrial F1 complex, epsilon subunit
0.687223	5.54588	7.80761	1.36649e-05	6.56898e-05	2.58831	ENSMUSG00000016257	Prelid3b	PRELI domain containing 3B
4.83086	-4.62895	13.9105	6.41037e-08	7.86345e-07	8.5009	ENSMUSG00000050600	Zfp831	zinc finger protein 831
2.68813	-4.98016	6.72602	4.93017e-05	0.000201881	2.41806	ENSMUSG00000078905	NA	NA
6.16561	-1.96012	13.4201	9.05717e-08	1.03352e-06	8.35155	ENSMUSG00000078902	NA	NA
7.64445	-0.6109	17.9149	5.44974e-09	1.3688e-07	10.7377	ENSMUSG00000078878	NA	NA
7.40346	-0.0111151	20.1628	1.7e-09	6.29784e-08	11.9018	ENSMUSG00000078877	Gm14295	predicted gene 14295
3.19296	-3.71274	6.97601	3.62056e-05	0.00015418	2.7109	ENSMUSG00000074527	Gm14296	predicted gene 14296
-2.95993	-3.28727	-6.29405	8.56209e-05	0.000327903	1.82856	ENSMUSG00000078875	NA	NA
1.10366	1.05966	5.59257	0.000221162	0.000767118	0.324023	ENSMUSG00000078870	NA	NA
-1.95868	-0.217664	-8.10891	9.78174e-06	4.92242e-05	3.79874	ENSMUSG00000078867	NA	NA
-3.3482	0.359911	-13.7441	7.19887e-08	8.60791e-07	8.81152	ENSMUSG00000094786	NA	NA
-1.41077	3.14875	-11.5339	3.84041e-07	3.26408e-06	6.80391	ENSMUSG00000095362	Gm14325	predicted gene 14325
-1.54355	2.63722	-6.77472	4.6396e-05	0.000191403	1.75969	ENSMUSG00000078861	Zfp931	zinc finger protein 931
-5.31845	1.45451	-11.9102	2.83333e-07	2.54481e-06	7.37927	ENSMUSG00000027525	Phactr3	phosphatase and actin regulator 3
-1.32125	1.94991	-10.0113	1.44483e-06	9.66496e-06	5.48254	ENSMUSG00000049999	Ppp1r3d	protein phosphatase 1, regulatory subunit 3D
3.24638	-4.06198	5.65024	0.000204044	0.000713777	0.937206	ENSMUSG00000039155	Cdh26	cadherin-like 26
2.6126	7.11987	26.7088	1.04069e-10	1.22441e-08	15.1772	ENSMUSG00000000305	Cdh4	cadherin 4
0.95144	5.51211	11.6459	3.50496e-07	3.02557e-06	6.53934	ENSMUSG00000039117	Taf4	TATA-box binding protein associated factor 4
-0.560185	4.68739	-6.47208	6.8003e-05	0.000267725	0.996859	ENSMUSG00000039086	Ss18l1	SS18, nBAF chromatin remodeling complex subunit like 1
-0.623424	4.1664	-6.02965	0.000121483	0.00044843	0.478517	ENSMUSG00000039069	Mtg2	mitochondrial ribosome associated GTPase 2
-0.794209	5.52182	-11.1839	5.13623e-07	4.1346e-06	6.15868	ENSMUSG00000039050	Osbpl2	oxysterol binding protein-like 2
0.37421	6.13168	5.76572	0.000173886	0.000618164	-0.215118	ENSMUSG00000039041	Adrm1	adhesion regulating molecule 1
2.10759	8.0287	10.564	8.76697e-07	6.3881e-06	5.46499	ENSMUSG00000015647	Lama5	laminin, alpha 5
0.900627	4.9316	9.83534	1.70224e-06	1.10762e-05	4.88963	ENSMUSG00000038990	Cables2	CDK5 and Abl enzyme substrate 2
5.68978	-3.03135	10.2745	1.13573e-06	7.90475e-06	6.0509	ENSMUSG00000027568	Ntsr1	neurotensin receptor 1
-3.4901	-2.34397	-7.49824	1.94567e-05	8.95832e-05	3.26149	ENSMUSG00000038932	Tcfl5	transcription factor-like 5 (basic helix-loop-helix)
-3.61376	-4.10624	-6.71088	5.02451e-05	0.000205221	2.38607	ENSMUSG00000086166	NA	NA
-3.98459	-4.39247	-14.2593	5.04666e-08	6.59544e-07	8.92355	ENSMUSG00000098051	NA	NA
0.861566	6.55995	13.3507	9.52e-08	1.07309e-06	7.87153	ENSMUSG00000038848	Ythdf1	YTH domain family 1
-2.34318	2.56119	-11.7471	3.22929e-07	2.82989e-06	7.0992	ENSMUSG00000027574	Nkain4	Na+/K+ transporting ATPase interacting 4
0.444836	6.36328	6.65689	5.37694e-05	0.000217787	1.02314	ENSMUSG00000027575	Arfgap1	ADP-ribosylation factor GTPase activating protein 1
-1.53331	3.39207	-6.09747	0.000110958	0.000413541	0.722971	ENSMUSG00000016356	Col20a1	collagen, type XX, alpha 1
-0.636964	4.51455	-5.48518	0.000257282	0.000876785	-0.467681	ENSMUSG00000027577	Chrna4	cholinergic receptor, nicotinic, alpha polypeptide 4
-4.02538	0.067189	-13.7729	7.05534e-08	8.47191e-07	8.82593	ENSMUSG00000016349	Eef1a2	eukaryotic translation elongation factor 1 alpha 2
-0.698035	5.66552	-8.98065	3.91225e-06	2.24661e-05	3.92854	ENSMUSG00000016344	Ppdpf	pancreatic progenitor cell differentiation and proliferation factor
1.63515	2.58771	10.8301	6.94671e-07	5.2665e-06	6.22406	ENSMUSG00000027580	Helz2	helicase with zinc finger 2, transcriptional coactivator
0.683015	5.42569	9.28553	2.88685e-06	1.73548e-05	4.28279	ENSMUSG00000038705	Gmeb2	glucocorticoid modulatory element binding protein 2
-3.27625	3.86521	-16.3615	1.32545e-08	2.51176e-07	10.3365	ENSMUSG00000027581	Stmn3	stathmin-like 3
1.04318	5.89901	12.4758	1.82195e-07	1.792e-06	7.21623	ENSMUSG00000038685	Rtel1	regulator of telomere elongation helicase 1
0.962233	0.166462	5.87663	0.000149386	0.000539997	0.85216	ENSMUSG00000090077	Lime1	Lck interacting transmembrane adaptor 1
-0.523438	6.47307	-5.75905	0.000175492	0.000623334	-0.233181	ENSMUSG00000000827	Tpd52l2	tumor protein D52-like 2
-1.70777	-1.79865	-6.35435	7.9158e-05	0.000306005	1.77478	ENSMUSG00000088378	NA	NA
0.414238	6.87874	6.79138	4.54447e-05	0.000188129	1.18936	ENSMUSG00000002455	Prpf6	pre-mRNA splicing factor 6
0.894124	4.47614	10.8506	6.82441e-07	5.1916e-06	5.97231	ENSMUSG00000002458	Rgs19	regulator of G-protein signaling 19
-1.92467	2.4932	-9.58987	2.14837e-06	1.3513e-05	5.11028	ENSMUSG00000027584	Oprl1	opioid receptor-like 1
-3.8843	5.22128	-17.4193	7.17789e-09	1.65553e-07	10.9397	ENSMUSG00000010505	Myt1	myelin transcription factor 1
-1.10057	6.23927	-14.9032	3.29004e-08	4.78142e-07	9.06438	ENSMUSG00000027589	Pcmtd2	protein-L-isoaspartate (D-aspartate) O-methyltransferase domain containing 2
-7.69325	-1.24454	-10.9227	6.41374e-07	4.94327e-06	6.58007	ENSMUSG00000098659	1110015O18Rik	RIKEN cDNA 1110015O18 gene
6.19185	0.744595	12.0074	2.62302e-07	2.39749e-06	7.46901	ENSMUSG00000025255	Zfhx4	zinc finger homeodomain 4
-1.58138	5.32136	-19.3945	2.49496e-09	8.08445e-08	11.9308	ENSMUSG00000040374	Pex2	peroxisomal biogenesis factor 2
-1.57026	5.59339	-12.7574	1.47206e-07	1.51613e-06	7.5178	ENSMUSG00000027499	Pkia	protein kinase inhibitor, alpha
0.734996	7.1926	9.39521	2.59295e-06	1.58693e-05	4.27712	ENSMUSG00000040289	Hey1	hairy/enhancer-of-split related with YRPW motif 1
0.899644	5.96689	10.5223	9.09602e-07	6.57774e-06	5.44856	ENSMUSG00000027506	Tpd52	tumor protein D52
2.65587	5.67345	31.5912	1.94249e-11	5.07912e-09	16.9652	ENSMUSG00000069114	Zbtb10	zinc finger and BTB domain containing 10
2.84011	-0.830556	6.13956	0.000104922	0.000393984	1.35541	ENSMUSG00000097365	C030034L19Rik	RIKEN cDNA C030034L19 gene
1.62456	7.38143	13.5877	8.03788e-08	9.41028e-07	8.04207	ENSMUSG00000040209	Zfp704	zinc finger protein 704
-3.76599	7.50853	-27.7891	7.00496e-11	9.73637e-09	15.6289	ENSMUSG00000027533	Fabp5	fatty acid binding protein 5, epidermal
0.990589	3.09338	7.7531	1.45317e-05	6.92534e-05	2.90263	ENSMUSG00000049230	Gm9833	myelin basic protein expression factor 2, repressor pseudogene
-2.27618	-2.77243	-7.10108	3.11118e-05	0.000134849	2.80076	ENSMUSG00000052468	Pmp2	peripheral myelin protein 2
0.908799	6.37799	10.9003	6.53809e-07	5.01819e-06	5.78752	ENSMUSG00000027531	Impa1	inositol (myo)-1(or 4)-monophosphatase 1
0.546366	5.12708	6.0328	0.000120972	0.000446721	0.285609	ENSMUSG00000039795	Zfand1	zinc finger, AN1-type domain 1
-0.582906	4.82437	-6.59185	5.83738e-05	0.000234357	1.13741	ENSMUSG00000027550	Lrrcc1	leucine rich repeat and coiled-coil domain containing 1
-1.12889	4.3864	-12.045	2.54629e-07	2.34182e-06	7.06831	ENSMUSG00000027552	E2f5	E2F transcription factor 5
-3.19207	-1.63131	-8.16306	9.22057e-06	4.68145e-05	4.00945	ENSMUSG00000027555	Car13	carbonic anhydrase 13
-5.62526	-2.37072	-15.7475	1.92509e-08	3.28599e-07	9.74549	ENSMUSG00000027559	Car3	carbonic anhydrase 3
-5.98062	3.47321	-34.099	9.03386e-12	3.83092e-09	17.4837	ENSMUSG00000027562	Car2	carbonic anhydrase 2
-4.91448	-3.71707	-8.13551	9.50164e-06	4.7978e-05	4.01054	ENSMUSG00000098008	A930001A20Rik	RIKEN cDNA A930001A20 gene
5.17083	-5.02754	14.8873	3.3242e-08	4.81782e-07	9.06012	ENSMUSG00000095788	Sirpb1a	signal-regulatory protein beta 1A
0.623892	6.64144	7.46311	2.02667e-05	9.27123e-05	2.06625	ENSMUSG00000047213	Ythdf3	YTH domain family 3
-2.52555	-3.8362	-7.7434	1.46921e-05	6.98915e-05	3.58013	ENSMUSG00000093073	Mir124a-2	microRNA 124a-2
2.54583	-1.1023	11.2144	5.00611e-07	4.04559e-06	6.87948	ENSMUSG00000025128	Bhlhe22	basic helix-loop-helix family, member e22
-1.64141	1.85209	-8.80804	4.66394e-06	2.61384e-05	4.33274	ENSMUSG00000039519	Cyp7b1	cytochrome P450, family 7, subfamily b, polypeptide 1
1.67542	5.55615	13.7123	7.36125e-08	8.75113e-07	8.24574	ENSMUSG00000027601	Mtfr1	mitochondrial fission regulator 1
1.15135	5.98616	14.7119	3.72918e-08	5.24839e-07	8.90922	ENSMUSG00000069094	Pde7a	phosphodiesterase 7A
-1.63646	5.39416	-7.28963	2.48407e-05	0.000110879	1.89219	ENSMUSG00000003617	Cp	ceruloplasmin
-1.00412	5.95799	-14.0523	5.81257e-08	7.30576e-07	8.46256	ENSMUSG00000019528	Gyg	glycogenin
0.995071	0.290837	6.28432	8.67161e-05	0.000331857	1.38572	ENSMUSG00000039617	NA	NA
1.0902	7.16242	16.8138	1.01521e-08	2.07994e-07	10.2774	ENSMUSG00000027630	Tbl1xr1	transducin (beta)-like 1X-linked receptor 1
-2.93155	4.23625	-20.1792	1.68644e-09	6.26643e-08	12.4724	ENSMUSG00000063887	Nlgn1	neuroligin 1
-4.36514	0.129053	-11.8957	2.86642e-07	2.56666e-06	7.44043	ENSMUSG00000074664	NA	NA
3.36941	6.16313	21.5754	8.6972e-10	4.02444e-08	13.0012	ENSMUSG00000027699	Ect2	ect2 oncogene
-1.21349	4.60146	-9.7055	1.9241e-06	1.23012e-05	4.86153	ENSMUSG00000027698	Nceh1	neutral cholesterol ester hydrolase 1
2.2462	6.78804	24.1567	2.83114e-10	2.07041e-08	14.1219	ENSMUSG00000039286	Fndc3b	fibronectin type III domain containing 3B
1.1726	6.20111	8.39956	7.14797e-06	3.76406e-05	3.23293	ENSMUSG00000027695	Pld1	phospholipase D1
2.84379	-3.2923	7.75629	1.44793e-05	6.90214e-05	3.60002	ENSMUSG00000027690	Slc2a2	solute carrier family 2 (facilitated glucose transporter), member 2
-3.5861	-2.49279	-10.4645	9.57608e-07	6.8745e-06	6.21244	ENSMUSG00000091329	NA	NA
6.58005	0.643314	18.2499	4.5425e-09	1.20737e-07	11.3891	ENSMUSG00000027684	Mecom	MDS1 and EVI1 complex locus
4.62492	-3.23816	7.83309	1.3279e-05	6.40928e-05	3.68164	ENSMUSG00000037737	Actrt3	actin related protein T3
0.412025	5.38998	5.84979	0.000154955	0.000557622	-0.0204478	ENSMUSG00000037730	Mynn	myoneurin
0.805618	6.69595	10.8008	7.1252e-07	5.38674e-06	5.68673	ENSMUSG00000037643	Prkci	protein kinase C, iota
0.792318	5.58837	9.41504	2.54337e-06	1.56306e-05	4.3905	ENSMUSG00000027660	Skil	SKI-like
-8.63553	2.78567	-11.2927	4.81323e-07	3.92317e-06	6.91443	ENSMUSG00000037625	Cldn11	claudin 11
-4.3838	-0.655252	-11.5164	3.89608e-07	3.30154e-06	7.13281	ENSMUSG00000069072	Slc7a14	solute carrier family 7 (cationic amino acid transporter, y+ system), member 14
-0.488677	6.64473	-5.46711	0.000263956	0.00089713	-0.698558	ENSMUSG00000027663	Zmat3	zinc finger matrin type 3
-2.59945	0.359095	-14.4276	4.50504e-08	6.02832e-07	9.2749	ENSMUSG00000049507	NA	NA
0.669217	6.91925	9.96382	1.50986e-06	1.00112e-05	4.86338	ENSMUSG00000027665	Pik3ca	phosphatidylinositol-4,5-bisphosphate 3-kinase catalytic subunit alpha
-0.461613	7.1193	-6.10065	0.000110489	0.000412128	0.231444	ENSMUSG00000027668	Mfn1	mitofusin 1
0.713536	5.82991	8.99601	3.85202e-06	2.21557e-05	3.91485	ENSMUSG00000027669	Gnb4	guanine nucleotide binding protein (G protein), beta 4
1.07281	6.11101	14.4015	4.58469e-08	6.09073e-07	8.68597	ENSMUSG00000027671	Actl6a	actin-like 6A
0.858977	4.59164	8.96063	3.99226e-06	2.28602e-05	4.04755	ENSMUSG00000037531	Mrpl47	mitochondrial ribosomal protein L47
1.3306	3.83334	13.7109	7.36883e-08	8.75714e-07	8.41132	ENSMUSG00000056900	Usp13	ubiquitin specific peptidase 13 (isopeptidase T-3)
-3.5509	2.71193	-13.9728	6.13996e-08	7.62023e-07	8.824	ENSMUSG00000027674	Pex5l	peroxisomal biogenesis factor 5-like
-0.992109	3.0565	-6.12207	0.000107386	0.000401728	0.723972	ENSMUSG00000027676	Ccdc39	coiled-coil domain containing 39
1.5956	7.60995	24.1441	2.84586e-10	2.07303e-08	14.1055	ENSMUSG00000027680	Fxr1	fragile X mental retardation gene 1, autosomal homolog
-3.21659	2.09657	-14.5999	4.01585e-08	5.53388e-07	9.33975	ENSMUSG00000092242	NA	NA
0.856217	4.88738	10.3209	1.08913e-06	7.65681e-06	5.37219	ENSMUSG00000027708	Dcun1d1	DCN1, defective in cullin neddylation 1, domain containing 1 (S. cerevisiae)
-0.735349	5.31368	-8.06607	1.0252e-05	5.11868e-05	2.92526	ENSMUSG00000027709	Mccc1	methylcrotonoyl-Coenzyme A carboxylase 1 (alpha)
-1.6928	-0.941791	-6.64584	5.45233e-05	0.000220406	2.09921	ENSMUSG00000086392	Mccc1os	methylcrotonoyl-Coenzyme A carboxylase 1 (alpha), opposite strand
1.27215	5.21873	15.6123	2.09374e-08	3.48536e-07	9.59226	ENSMUSG00000033883	D3Ertd254e	DNA segment, Chr 3, ERATO Doi 254, expressed
6.02135	-3.119	10.3654	1.04638e-06	7.39994e-06	6.12487	ENSMUSG00000058400	Qrfpr	pyroglutamylated RFamide peptide receptor
0.715334	6.53945	8.78431	4.77904e-06	2.66985e-05	3.61526	ENSMUSG00000027712	Anxa5	annexin A5
4.31659	3.07428	21.4198	9.34395e-10	4.19002e-08	13.0901	ENSMUSG00000085007	Gm11549	predicted gene 11549
1.57659	5.77821	18.5833	3.80114e-09	1.06225e-07	11.3953	ENSMUSG00000027714	Exosc9	exosome component 9
3.4749	7.01515	18.5806	3.80676e-09	1.06302e-07	11.3723	ENSMUSG00000027715	Ccna2	cyclin A2
2.37622	2.30931	12.2947	2.09456e-07	2.00929e-06	7.55768	ENSMUSG00000027716	Trpc3	transient receptor potential cation channel, subfamily C, member 3
1.02919	6.35763	10.6391	8.20491e-07	6.05251e-06	5.54172	ENSMUSG00000037270	4932438A13Rik	RIKEN cDNA 4932438A13 gene
-2.04648	-1.62119	-9.02089	3.75662e-06	2.17117e-05	4.84869	ENSMUSG00000084754	NA	NA
-4.0214	-3.89578	-6.53835	6.24798e-05	0.000248923	2.10994	ENSMUSG00000027718	Il21	interleukin 21
-5.83176	-5.08908	-12.9566	1.26914e-07	1.34449e-06	7.97982	ENSMUSG00000086517	NA	NA
-1.75269	1.29207	-9.57087	2.18787e-06	1.37334e-05	5.104	ENSMUSG00000045031	Cetn4	centrin 4
-2.44944	-0.800242	-10.6675	8.00361e-07	5.93719e-06	6.36323	ENSMUSG00000037225	Fgf2	fibroblast growth factor 2
0.770319	3.01925	5.9148	0.000141834	0.000515624	0.462705	ENSMUSG00000051444	Bbs12	Bardet-Biedl syndrome 12 (human)
2.53562	4.89377	22.546	5.62105e-10	3.02062e-08	13.5287	ENSMUSG00000027722	Spata5	spermatogenesis associated 5
3.56804	7.10698	29.2205	4.24041e-11	7.83882e-09	16.1306	ENSMUSG00000037211	Spry1	sprouty RTK signaling antagonist 1
1.48881	-2.34555	5.48996	0.000255545	0.000871429	0.573315	ENSMUSG00000058174	Gm5148	predicted gene 5148
1.94434	6.64317	23.7235	3.38956e-10	2.29102e-08	13.9254	ENSMUSG00000044864	Ankrd50	ankyrin repeat domain 50
2.98967	-0.128776	9.82506	1.71875e-06	1.1166e-05	5.559	ENSMUSG00000086181	NA	NA
2.99438	4.57714	12.8935	1.32994e-07	1.39689e-06	7.73845	ENSMUSG00000046743	Fat4	FAT atypical cadherin 4
-0.66655	6.25961	-5.62664	0.000210871	0.00073488	-0.428603	ENSMUSG00000025757	Hspa4l	heat shock protein 4 like
3.47454	5.4463	29.297	4.13093e-11	7.75273e-09	16.2227	ENSMUSG00000025758	Plk4	polo like kinase 4
-1.09373	3.55737	-9.02447	3.74311e-06	2.16404e-05	4.3257	ENSMUSG00000037818	Abhd18	abhydrolase domain containing 18
0.801847	3.43367	6.258	8.9755e-05	0.000341929	0.881269	ENSMUSG00000037814	NA	NA
0.569261	6.39431	8.13091	9.54946e-06	4.82063e-05	2.88723	ENSMUSG00000049940	Pgrmc2	progesterone receptor membrane component 2
1.47031	5.46091	13.935	6.30242e-08	7.77039e-07	8.42545	ENSMUSG00000025764	Jade1	jade family PHD finger 1
-0.703414	2.66358	-6.23423	9.25983e-05	0.000351421	1.01697	ENSMUSG00000025766	D3Ertd751e	DNA segment, Chr 3, ERATO Doi 751, expressed
-2.33975	7.29047	-21.6003	8.59849e-10	4.00382e-08	12.9736	ENSMUSG00000049100	Pcdh10	protocadherin 10
3.4245	1.68005	20.1035	1.75024e-09	6.43239e-08	12.5026	ENSMUSG00000090919	Pabpc4l	poly(A) binding protein, cytoplasmic 4-like
5.62247	3.60159	29.1405	4.3582e-11	7.97134e-09	16.1374	ENSMUSG00000037892	Pcdh18	protocadherin 18
1.83118	4.76793	7.2953	2.46746e-05	0.000110231	2.1792	ENSMUSG00000027737	Slc7a11	solute carrier family 7 (cationic amino acid transporter, y+ system), member 11
1.23441	6.84964	20.596	1.37772e-09	5.39586e-08	12.426	ENSMUSG00000037174	Elf2	E74-like factor 2
2.73601	0.309455	6.87411	4.10232e-05	0.000171865	2.18628	ENSMUSG00000037161	Mgarp	mitochondria localized glutamic acid rich protein
1.50618	7.35789	23.6695	3.46724e-10	2.3181e-08	13.8954	ENSMUSG00000063273	Naa15	N(alpha)-acetyltransferase 15, NatA auxiliary subunit
-0.897523	5.05768	-10.2966	1.11323e-06	7.78926e-06	5.38165	ENSMUSG00000027739	Rab33b	RAB33B, member RAS oncogene family
1.2014	7.49963	15.584	2.13107e-08	3.5237e-07	9.47594	ENSMUSG00000037111	Setd7	SET domain containing (lysine methyltransferase) 7
-1.25681	2.60908	-9.9896	1.47419e-06	9.81875e-06	5.38373	ENSMUSG00000097885	NA	NA
3.59652	2.89533	27.0437	9.19008e-11	1.14019e-08	15.432	ENSMUSG00000061143	Maml3	mastermind like transcriptional coactivator 3
-0.951899	5.02694	-6.83511	4.30467e-05	0.000179286	1.42953	ENSMUSG00000048332	Lhfp	lipoma HMGIC fusion partner
0.512622	5.29419	5.54558	0.000236248	0.000813048	-0.46419	ENSMUSG00000042997	Nhlrc3	NHL repeat containing 3
0.831495	6.41026	11.0473	5.76539e-07	4.54787e-06	5.9253	ENSMUSG00000049504	Proser1	proline and serine rich 1
-2.59452	3.90714	-18.6852	3.60193e-09	1.03554e-07	11.6779	ENSMUSG00000037016	Frem2	Fras1 related extracellular matrix protein 2
3.66939	-1.433	8.60146	5.7766e-06	3.12813e-05	4.4199	ENSMUSG00000027750	Postn	periostin, osteoblast specific factor
0.580887	5.34581	5.44556	0.000272159	0.000921705	-0.615381	ENSMUSG00000095832	NA	NA
0.784863	5.6946	10.0205	1.43271e-06	9.59951e-06	4.99257	ENSMUSG00000027751	Supt20	suppressor of Ty 20
1.89022	5.65141	23.3129	4.03206e-10	2.51813e-08	13.8022	ENSMUSG00000027752	Exosc8	exosome component 8
-1.12503	2.64414	-7.85859	1.29048e-05	6.25643e-05	3.06328	ENSMUSG00000027796	Smad9	SMAD family member 9
0.763466	4.81379	10.0662	1.37346e-06	9.28161e-06	5.17362	ENSMUSG00000036615	Rfxap	regulatory factor X-associated protein
3.41787	0.285837	12.2466	2.17425e-07	2.06595e-06	7.67473	ENSMUSG00000027793	Ccna1	cyclin A1
1.81686	6.13629	22.7405	5.16149e-10	2.887e-08	13.5035	ENSMUSG00000036580	Spg20	spastic paraplegia 20, spartin (Troyer syndrome) homolog (human)
2.9416	-2.69269	7.23055	2.66441e-05	0.000117861	2.97398	ENSMUSG00000048655	Ccdc169	coiled-coil domain containing 169
4.3107	-4.49968	9.29932	2.84797e-06	1.71714e-05	5.15745	ENSMUSG00000027794	Sohlh2	spermatogenesis and oogenesis specific basic helix-loop-helix 2
-2.49653	7.55487	-19.9926	1.84856e-09	6.59065e-08	12.1251	ENSMUSG00000027797	Dclk1	doublecortin-like kinase 1
1.41392	6.61425	17.7328	6.02513e-09	1.455e-07	10.848	ENSMUSG00000027799	Nbea	neurobeachin
0.894612	7.13771	7.87677	1.26448e-05	6.14733e-05	2.56324	ENSMUSG00000027803	Wwtr1	WW domain containing transcription regulator 1
-4.87435	-3.81161	-7.44306	2.07454e-05	9.45744e-05	3.24867	ENSMUSG00000074591	Ankub1	ankrin repeat and ubiquitin domain containing 1
-0.981291	7.02865	-8.28166	8.10971e-06	4.1917e-05	3.05225	ENSMUSG00000036503	Rnf13	ring finger protein 13
-1.70287	7.36047	-13.7473	7.18281e-08	8.59705e-07	8.17639	ENSMUSG00000027805	Pfn2	profilin 2
1.50953	5.63689	16.4549	1.25376e-08	2.41376e-07	10.1096	ENSMUSG00000027806	Tsc22d2	TSC22 domain family, member 2
0.821654	7.37796	8.15538	9.29798e-06	4.71363e-05	2.89567	ENSMUSG00000027808	Serp1	stress-associated endoplasmic reticulum protein 1
1.12575	6.72962	14.2414	5.10842e-08	6.65265e-07	8.53709	ENSMUSG00000027810	Eif2a	eukaryotic translation initiation factor 2A
1.43844	-0.633629	5.52493	0.000243226	0.000834265	0.511171	ENSMUSG00000070471	Erich6	glutamate rich 6
1.83374	4.58252	19.9351	1.90189e-09	6.73531e-08	12.2556	ENSMUSG00000036432	Siah2	siah E3 ubiquitin protein ligase 2
0.80696	5.08149	6.67096	5.2826e-05	0.000214436	1.15311	ENSMUSG00000056476	Med12l	mediator complex subunit 12-like
-2.95085	-2.45472	-8.8587	4.42823e-06	2.49726e-05	4.75413	ENSMUSG00000036353	P2ry12	purinergic receptor P2Y, G-protein coupled 12
-5.48254	-2.53559	-16.7584	1.04848e-08	2.12758e-07	10.3575	ENSMUSG00000027762	Sucnr1	succinate receptor 1
1.71745	6.25291	17.9709	5.28531e-09	1.33658e-07	11.0169	ENSMUSG00000027763	Mbnl1	muscleblind like splicing factor 1
-0.772591	6.94747	-8.48369	6.53774e-06	3.48089e-05	3.28713	ENSMUSG00000036885	Arhgef26	Rho guanine nucleotide exchange factor (GEF) 26
1.07214	7.40359	15.2701	2.59769e-08	4.04742e-07	9.26165	ENSMUSG00000027770	Dhx36	DEAH (Asp-Glu-Ala-His) box polypeptide 36
-6.73318	0.805568	-8.74323	4.98559e-06	2.76768e-05	4.58302	ENSMUSG00000043441	Gpr149	G protein-coupled receptor 149
7.98092	-0.481508	16.5905	1.15702e-08	2.2839e-07	10.4337	ENSMUSG00000027820	Mme	membrane metallo endopeptidase
1.04111	4.17054	11.6488	3.49667e-07	3.01983e-06	6.74208	ENSMUSG00000036834	Plch1	phospholipase C, eta 1
-1.09704	2.50683	-6.49402	6.61179e-05	0.000261361	1.37135	ENSMUSG00000048581	E130311K13Rik	RIKEN cDNA E130311K13 gene
2.0827	6.85732	33.9928	9.32108e-12	3.87212e-09	17.6923	ENSMUSG00000027823	Gmps	guanine monophosphate synthetase
5.22072	-4.47451	12.4861	1.80775e-07	1.7809e-06	7.69266	ENSMUSG00000043897	Vmn2r2	vomeronasal 2, receptor 2
5.43345	-4.81864	16.5381	1.19343e-08	2.33521e-07	9.88177	ENSMUSG00000091572	Vmn2r3	vomeronasal 2, receptor 3
5.49274	-4.82883	16.6947	1.08834e-08	2.18093e-07	9.95759	ENSMUSG00000091967	NA	NA
5.10152	-4.80344	12.5398	1.73519e-07	1.72501e-06	7.68502	ENSMUSG00000092049	Vmn2r4	vomeronasal 2, receptor 4
5.54578	-4.84371	15.525	2.21128e-08	3.62874e-07	9.4164	ENSMUSG00000090581	Vmn2r6	vomeronasal 2, receptor 6
0.42883	8.95462	6.11551	0.000108326	0.000404999	0.268817	ENSMUSG00000027828	Ssr3	signal sequence receptor, gamma
0.507609	5.9889	6.42743	7.20203e-05	0.000281741	0.730949	ENSMUSG00000034640	Tiparp	TCDD-inducible poly(ADP-ribose) polymerase
0.541097	6.36354	7.05617	3.28455e-05	0.000141452	1.5531	ENSMUSG00000027829	Ccnl1	cyclin L1
-3.59706	0.259006	-9.33757	2.74311e-06	1.6626e-05	5.08646	ENSMUSG00000027832	Ptx3	pentraxin related gene
9.35416	0.118733	30.5593	2.70873e-11	6.25919e-09	14.8852	ENSMUSG00000027833	Shox2	short stature homeobox 2
0.552868	6.12808	8.61905	5.67139e-06	3.07904e-05	3.46913	ENSMUSG00000027774	Gfm1	G elongation factor, mitochondrial 1
-4.06738	5.81927	-39.148	2.25892e-12	2.25721e-09	19.1117	ENSMUSG00000047557	Lxn	latexin
-3.58211	0.238373	-14.8099	3.49669e-08	4.98957e-07	9.52692	ENSMUSG00000049404	Rarres1	retinoic acid receptor responder (tazarotene induced) 1
-1.06355	6.92059	-13.6907	7.47441e-08	8.84873e-07	8.1384	ENSMUSG00000027775	Mfsd1	major facilitator superfamily domain containing 1
4.75994	-4.86119	9.78363	1.78706e-06	1.1557e-05	5.60248	ENSMUSG00000058360	NA	NA
-2.2959	-2.78153	-6.33133	8.15612e-05	0.000314243	1.84229	ENSMUSG00000091272	NA	NA
-1.83642	0.466617	-8.6803	5.32114e-06	2.92019e-05	4.33994	ENSMUSG00000046999	1110032F04Rik	RIKEN cDNA 1110032F04 gene
2.39471	7.53661	33.8431	9.74285e-12	3.93475e-09	17.6445	ENSMUSG00000034349	Smc4	structural maintenance of chromosomes 4
2.48654	5.949	26.1373	1.29131e-10	1.34485e-08	15.0015	ENSMUSG00000034317	Trim59	tripartite motif-containing 59
-0.682133	7.17873	-6.71943	4.971e-05	0.000203328	1.0932	ENSMUSG00000027784	Ppm1l	protein phosphatase 1 (formerly 2C)-like
1.18235	5.60669	8.7508	4.9468e-06	2.7511e-05	3.70613	ENSMUSG00000027787	Nmd3	NMD3 ribosome export adaptor
4.62599	-2.84635	7.0819	3.18398e-05	0.000137634	2.8139	ENSMUSG00000027790	Sis	sucrase isomaltase (alpha-glucosidase)
1.60392	5.56816	11.3774	4.36936e-07	3.62776e-06	6.3796	ENSMUSG00000027792	Bche	butyrylcholinesterase
-0.729706	4.43026	-5.62928	0.000210095	0.000732726	-0.146756	ENSMUSG00000027835	Pdcd10	programmed cell death 10
0.62601	7.02275	8.38863	7.23172e-06	3.80166e-05	3.16899	ENSMUSG00000034109	Golim4	golgi integral membrane protein 4
-2.47065	0.228467	-11.9577	2.72834e-07	2.47418e-06	7.44696	ENSMUSG00000034098	Fstl5	follistatin-like 5
2.91271	-3.55403	6.90907	3.92965e-05	0.000165626	2.59581	ENSMUSG00000070443	NA	NA
1.29071	5.68977	16.1634	1.49291e-08	2.72707e-07	9.944	ENSMUSG00000061175	Fnip2	folliculin interacting protein 2
0.992955	6.87122	11.442	4.14205e-07	3.47414e-06	6.27074	ENSMUSG00000027804	Ppid	peptidylprolyl isomerase D (cyclophilin D)
-0.685947	6.49322	-10.6924	7.83073e-07	5.8253e-06	5.60405	ENSMUSG00000027809	Etfdh	electron transferring flavoprotein, dehydrogenase
2.55526	3.53166	24.812	2.16894e-10	1.75319e-08	14.5824	ENSMUSG00000027811	4930579G24Rik	RIKEN cDNA 4930579G24 gene
4.18826	-4.16745	7.73806	1.47812e-05	7.02611e-05	3.58127	ENSMUSG00000034009	Rxfp1	relaxin/insulin-like family peptide receptor 1
-4.85103	-0.447067	-13.606	7.9343e-08	9.30965e-07	8.66781	ENSMUSG00000027956	Tmem144	transmembrane protein 144
-2.06955	6.42605	-10.854	6.80447e-07	5.1807e-06	5.81899	ENSMUSG00000033981	Gria2	glutamate receptor, ionotropic, AMPA2 (alpha 2)
-3.41428	-1.55306	-6.28299	8.6867e-05	0.000332297	1.7051	ENSMUSG00000093226	NA	NA
-1.11374	4.72147	-7.1747	2.84797e-05	0.000125054	1.99624	ENSMUSG00000028020	Glrb	glycine receptor, beta subunit
1.25197	3.62008	8.32519	7.73917e-06	4.0238e-05	3.45801	ENSMUSG00000028019	Pdgfc	platelet-derived growth factor, C polypeptide
-4.13942	4.62133	-29.1491	4.34542e-11	7.97134e-09	16.1822	ENSMUSG00000028015	Ctso	cathepsin O
0.531506	5.22191	5.40966	0.000286438	0.000964057	-0.69504	ENSMUSG00000028005	Gucy1b3	guanylate cyclase 1, soluble, beta 3
-1.84926	3.81006	-12.4829	1.8122e-07	1.7843e-06	7.41983	ENSMUSG00000033910	Gucy1a3	guanylate cyclase 1, soluble, alpha 3
-1.48644	3.83384	-12.4173	1.90551e-07	1.85787e-06	7.47766	ENSMUSG00000033900	Map9	microtubule-associated protein 9
-4.20262	-2.45544	-8.18825	8.97146e-06	4.57887e-05	4.03557	ENSMUSG00000033882	Rbm46	RNA binding motif protein 46
-4.766	-4.11797	-8.18765	8.97728e-06	4.58065e-05	4.06488	ENSMUSG00000028003	Lrat	lecithin-retinol acyltransferase (phosphatidylcholine-retinol-O-acyltransferase)
0.453495	6.24649	5.79283	0.000167525	0.000598312	-0.174861	ENSMUSG00000027998	Plrg1	pleiotropic regulator 1
1.95279	3.14683	11.8581	2.9538e-07	2.63151e-06	7.10398	ENSMUSG00000027996	Sfrp2	secreted frizzled-related protein 2
1.1402	6.54494	10.4823	9.42567e-07	6.78648e-06	5.38147	ENSMUSG00000033767	Tmem131l	transmembrane 131 like
3.6617	0.669004	16.8767	9.78731e-09	2.02545e-07	10.7764	ENSMUSG00000033752	Mnd1	meiotic nuclear divisions 1
-1.46786	5.99746	-13.8447	6.71043e-08	8.14771e-07	8.31551	ENSMUSG00000027993	Trim2	tripartite motif-containing 2
-1.30453	2.75685	-6.50549	6.51555e-05	0.000258026	1.39736	ENSMUSG00000041842	Fhdc1	FH2 domain containing 1
0.761089	5.19269	10.569	8.72822e-07	6.36991e-06	5.59451	ENSMUSG00000028086	Fbxw7	F-box and WD-40 domain protein 7
-1.66673	3.6802	-13.0029	1.22652e-07	1.30909e-06	7.99048	ENSMUSG00000028085	Gatb	glutamyl-tRNA(Gln) amidotransferase, subunit B
1.67981	0.170906	5.77056	0.000172731	0.000614769	0.696678	ENSMUSG00000051000	Fam160a1	family with sequence similarity 160, member A1
2.12068	-2.62405	5.50771	0.000249211	0.000852974	0.680009	ENSMUSG00000031286	Glt28d2	glycosyltransferase 28 domain containing 2
0.910537	8.85626	8.69168	5.25871e-06	2.89194e-05	3.52201	ENSMUSG00000028081	Rps3a1	ribosomal protein S3A1
-0.704327	7.83486	-8.5172	6.31062e-06	3.3765e-05	3.31956	ENSMUSG00000028078	Dclk2	doublecortin-like kinase 2
2.96742	-0.772559	14.6372	3.9178e-08	5.44134e-07	9.40272	ENSMUSG00000041750	Cd1d2	CD1d2 antigen
3.2577	5.72923	24.2388	2.73716e-10	2.03209e-08	14.2195	ENSMUSG00000041734	Kirrel	kirre like nephrin family adhesion molecule 1
0.955877	5.56067	13.4244	9.02972e-08	1.03167e-06	8.00246	ENSMUSG00000003382	Etv3	ets variant 3
4.81176	0.804018	16.7791	1.03594e-08	2.11069e-07	10.7317	ENSMUSG00000028073	Pear1	platelet endothelial aggregation receptor 1
2.26173	-2.71251	8.30167	7.93704e-06	4.11511e-05	4.15892	ENSMUSG00000028072	Ntrk1	neurotrophic tyrosine kinase, receptor, type 1
4.22255	-3.36213	6.59744	5.79615e-05	0.00023293	2.21838	ENSMUSG00000005640	Insrr	insulin receptor-related receptor
0.75622	6.30076	12.6441	1.60316e-07	1.61901e-06	7.31305	ENSMUSG00000004895	Prcc	papillary renal cell carcinoma (translocation-associated)
1.15992	8.4974	17.7636	5.92322e-09	1.44004e-07	10.8623	ENSMUSG00000004897	Hdgf	hepatoma-derived growth factor
0.893762	6.27881	13.0492	1.18545e-07	1.27223e-06	7.64759	ENSMUSG00000048039	Isg20l2	interferon stimulated exonuclease gene 20-like 2
3.31821	-0.191649	13.5685	8.14836e-08	9.51237e-07	8.6873	ENSMUSG00000004885	Crabp2	cellular retinoic acid binding protein II
1.17934	4.80152	13.8344	6.75841e-08	8.1979e-07	8.43017	ENSMUSG00000028069	Gpatch4	G patch domain containing 4
-0.655657	6.02083	-7.93843	1.18049e-05	5.7877e-05	2.70812	ENSMUSG00000028070	Naxe	NAD(P)HX epimerase
2.76315	5.44075	13.5131	8.47535e-08	9.83215e-07	8.15451	ENSMUSG00000028068	Iqgap3	IQ motif containing GTPase activating protein 3
1.45927	6.97991	20.0354	1.80986e-09	6.53459e-08	12.1343	ENSMUSG00000001419	Mef2d	myocyte enhancer factor 2D
-1.47921	0.25741	-8.14633	9.39008e-06	4.75185e-05	3.78284	ENSMUSG00000096935	1700113A16Rik	RIKEN cDNA 1700113A16 gene
-1.47973	2.72068	-5.77039	0.000172772	0.000614856	0.348531	ENSMUSG00000097280	NA	NA
-1.35748	3.90217	-6.761	4.71958e-05	0.000194139	1.52601	ENSMUSG00000097428	NA	NA
1.6359	-0.0380776	5.4105	0.000286095	0.000963168	0.131348	ENSMUSG00000092988	Mir3093	microRNA 3093
-0.498196	6.5462	-5.40469	0.000288476	0.000970035	-0.782751	ENSMUSG00000001418	Glmp	glycosylated lysosomal membrane protein
1.41909	7.19715	21.7608	7.99012e-10	3.82161e-08	13.0067	ENSMUSG00000001415	Smg5	Smg-5 homolog, nonsense mediated mRNA decay factor (C. elegans)
-1.97362	-0.336287	-6.51175	6.46367e-05	0.000256139	1.8742	ENSMUSG00000041423	Paqr6	progestin and adipoQ receptor family member VI
4.00792	-3.6351	7.37471	2.24716e-05	0.000101542	3.17341	ENSMUSG00000074483	Bglap	bone gamma carboxyglutamate protein
2.36247	5.07261	15.9157	1.73564e-08	3.04557e-07	9.90821	ENSMUSG00000028066	Pmf1	polyamine-modulated factor 1
1.94989	7.61857	23.2416	4.15663e-10	2.55705e-08	13.7042	ENSMUSG00000074480	Mex3a	mex3 RNA binding family member A
1.82546	-1.88577	5.41274	0.000285181	0.00096044	0.475539	ENSMUSG00000008601	Rab25	RAB25, member RAS oncogene family
1.3134	7.13214	19.6016	2.24663e-09	7.51696e-08	11.8994	ENSMUSG00000008604	Ubqln4	ubiquilin 4
2.94346	8.67192	24.1219	2.87213e-10	2.07805e-08	14.1059	ENSMUSG00000028059	Arhgef2	rho/rac guanine nucleotide exchange factor (GEF) 2
6.6116	-3.32295	19.816	2.01788e-09	7.00127e-08	11.3061	ENSMUSG00000049741	Rxfp4	relaxin family peptide receptor 4
0.954107	6.94231	12.5771	1.6867e-07	1.68679e-06	7.24098	ENSMUSG00000028060	2810403A07Rik	RIKEN cDNA 2810403A07 gene
-5.75398	3.5018	-35.6972	5.70586e-12	3.01648e-09	17.7054	ENSMUSG00000028057	Rit1	Ras-like without CAAX 1
-2.39342	-2.30425	-6.606	5.73364e-05	0.000230634	2.15762	ENSMUSG00000091881	NA	NA
-2.84643	9.22277	-42.9086	8.98367e-13	2.05076e-09	20.0575	ENSMUSG00000068923	Syt11	synaptotagmin XI
2.11841	4.31722	18.4676	4.04225e-09	1.10595e-07	11.4852	ENSMUSG00000078684	NA	NA
-1.39119	4.11814	-13.0867	1.15325e-07	1.24563e-06	7.95742	ENSMUSG00000098912	NA	NA
1.65567	6.09443	19.187	2.7741e-09	8.66349e-08	11.7051	ENSMUSG00000054199	Gon4l	gon-4-like (C.elegans)
0.609059	5.70935	9.44702	2.46557e-06	1.52131e-05	4.3972	ENSMUSG00000068922	Msto1	misato 1, mitochondrial distribution and morphology regulator
0.956142	7.29308	9.93937	1.54457e-06	1.01975e-05	4.83878	ENSMUSG00000028053	Ash1l	ASH1 like histone lysine methyltransferase
1.72497	4.0491	7.55257	1.82721e-05	8.46242e-05	2.42661	ENSMUSG00000041263	Rusc1	RUN and SH3 domain containing 1
-1.56476	2.91727	-10.3332	1.07707e-06	7.585e-06	5.74786	ENSMUSG00000028051	Hcn3	hyperpolarization-activated, cyclic nucleotide-gated K+ 3
0.380791	6.34432	5.97069	0.000131508	0.000482035	0.0653306	ENSMUSG00000028049	Scamp3	secretory carrier membrane protein 3
1.45491	5.22822	15.2311	2.66315e-08	4.12148e-07	9.32191	ENSMUSG00000032657	Fam189b	family with sequence similarity 189, member B
-2.87469	1.78235	-17.7413	5.99664e-09	1.45117e-07	11.2741	ENSMUSG00000042784	Muc1	mucin 1, transmembrane
-0.725286	5.06095	-9.28044	2.90135e-06	1.74251e-05	4.30815	ENSMUSG00000042766	Trim46	tripartite motif-containing 46
0.743226	6.32933	6.88556	4.04487e-05	0.000169747	1.34444	ENSMUSG00000042747	Krtcap2	keratinocyte associated protein 2
0.590597	5.39893	8.65799	5.44593e-06	2.97895e-05	3.55579	ENSMUSG00000027953	Slc50a1	solute carrier family 50 (sugar transporter), member 1
1.04843	3.50741	7.87065	1.27317e-05	6.18306e-05	2.88591	ENSMUSG00000028040	Efna4	ephrin A4
1.03094	5.6277	12.6822	1.55776e-07	1.58224e-06	7.36271	ENSMUSG00000028042	Zbtb7b	zinc finger and BTB domain containing 7B
2.62749	5.3145	23.3822	3.91479e-10	2.48263e-08	13.89	ENSMUSG00000028044	Cks1b	CDC28 protein kinase 1b
0.871676	5.48743	10.2866	1.12337e-06	7.83516e-06	5.26405	ENSMUSG00000042626	Shc1	src homology 2 domain-containing transforming protein C1
1.04817	6.63102	12.6456	1.60133e-07	1.61849e-06	7.30313	ENSMUSG00000047824	Pygo2	pygopus 2
-2.44986	8.15706	-22.7957	5.03884e-10	2.84856e-08	13.5119	ENSMUSG00000042613	Pbxip1	pre B cell leukemia transcription factor interacting protein 1
0.648849	6.70854	10.4282	9.89148e-07	7.04639e-06	5.32862	ENSMUSG00000027951	Adar	adenosine deaminase, RNA-specific
-1.49298	2.04001	-9.51655	2.30524e-06	1.43508e-05	5.04167	ENSMUSG00000027950	Chrnb2	cholinergic receptor, nicotinic, beta polypeptide 2 (neuronal)
-0.913888	2.51944	-6.87013	4.12249e-05	0.000172612	1.92319	ENSMUSG00000042579	4632404H12Rik	RIKEN cDNA 4632404H12 gene
0.691411	6.77561	11.0871	5.57367e-07	4.42115e-06	5.94988	ENSMUSG00000042572	Ube2q1	ubiquitin-conjugating enzyme E2Q family member 1
5.83651	-0.534954	21.5245	8.90337e-10	4.09422e-08	13.0141	ENSMUSG00000046280	She	src homology 2 domain-containing transforming protein E
-1.23445	1.49439	-8.22182	8.65085e-06	4.43482e-05	3.66822	ENSMUSG00000027947	Il6ra	interleukin 6 receptor, alpha
1.21567	5.5514	13.1735	1.08236e-07	1.18517e-06	7.83145	ENSMUSG00000027944	Hax1	HCLS1 associated X-1
1.00218	8.26624	13.4899	8.61646e-08	9.95836e-07	7.96944	ENSMUSG00000042520	Ubap2l	ubiquitin-associated protein 2-like
1.50686	1.8745	7.63831	1.65587e-05	7.77801e-05	2.94869	ENSMUSG00000027939	Nup210l	nucleoporin 210-like
-1.20633	-0.137324	-6.1501	0.000103467	0.000389074	1.28692	ENSMUSG00000027938	Creb3l4	cAMP responsive element binding protein 3-like 4
-1.35775	7.2969	-17.6462	6.32172e-09	1.50254e-07	10.7929	ENSMUSG00000052310	Slc39a1	solute carrier family 39 (zinc transporter), member 1
1.00166	5.81032	11.773	3.16247e-07	2.77858e-06	6.60851	ENSMUSG00000027936	Crtc2	CREB regulated transcription coactivator 2
0.445665	5.622	5.38527	0.000296593	0.000995066	-0.768567	ENSMUSG00000042404	Dennd4b	DENN/MADD domain containing 4B
1.42165	6.03771	15.2645	2.60701e-08	4.05667e-07	9.29856	ENSMUSG00000042390	Gatad2b	GATA zinc finger domain containing 2B
0.476763	7.19896	7.3932	2.19897e-05	9.95718e-05	1.96615	ENSMUSG00000027933	Ints3	integrator complex subunit 3
-1.66644	6.12365	-23.1519	4.31944e-10	2.6192e-08	13.7237	ENSMUSG00000001018	Snapin	SNAP-associated protein
-0.601924	7.90525	-8.28915	8.04457e-06	4.16443e-05	3.05507	ENSMUSG00000001017	Chtop	chromatin target of PRMT1
-3.22016	4.56301	-12.7217	1.51211e-07	1.54821e-06	7.69609	ENSMUSG00000044080	S100a1	S100 calcium binding protein A1
-2.97689	3.71404	-16.2765	1.39465e-08	2.60156e-07	10.292	ENSMUSG00000042312	S100a13	S100 calcium binding protein A13
-5.50547	-2.62634	-8.36499	7.41644e-06	3.88386e-05	4.25147	ENSMUSG00000042306	S100a14	S100 calcium binding protein A14
-7.76726	3.95371	-17.3161	7.60849e-09	1.71212e-07	11.0344	ENSMUSG00000074457	S100a16	S100 calcium binding protein A16
-5.39696	-2.32891	-9.16453	3.25379e-06	1.91987e-05	5.05636	ENSMUSG00000001021	S100a3	S100 calcium binding protein A3
-4.76991	0.983282	-11.9713	2.69905e-07	2.45303e-06	7.44653	ENSMUSG00000001020	S100a4	S100 calcium binding protein A4
-1.73945	3.13952	-7.25032	2.60251e-05	0.000115441	2.1629	ENSMUSG00000001025	S100a6	S100 calcium binding protein A6 (calcyclin)
-4.80368	-4.66977	-7.24072	2.63236e-05	0.000116632	3.01652	ENSMUSG00000050359	Sprr1a	small proline-rich protein 1A
1.58498	1.99831	11.4931	3.9712e-07	3.35137e-06	6.8856	ENSMUSG00000091421	NA	NA
4.18682	-4.55081	6.06071	0.000116535	0.000432366	1.53646	ENSMUSG00000049133	Flg2	filaggrin family member 2
5.73236	-4.8503	17.7718	5.89658e-09	1.439e-07	10.4392	ENSMUSG00000041984	Rptn	repetin
4.20769	0.297491	15.7872	1.87841e-08	3.22348e-07	10.1438	ENSMUSG00000052415	Tchh	trichohyalin
-1.00845	3.22452	-6.68224	5.20827e-05	0.000211837	1.31802	ENSMUSG00000027907	S100a11	S100 calcium binding protein A11
-9.94823	2.85604	-23.3381	3.989e-10	2.50393e-08	13.3927	ENSMUSG00000041959	S100a10	S100 calcium binding protein A10 (calpactin)
-2.2872	3.97222	-13.9346	6.30415e-08	7.77039e-07	8.62834	ENSMUSG00000028145	Them4	thioesterase superfamily member 4
0.640769	6.93854	8.71782	5.11826e-06	2.82901e-05	3.54461	ENSMUSG00000041912	Tdrkh	tudor and KH domain containing protein
0.699364	2.91722	6.32201	8.25567e-05	0.000317583	1.05099	ENSMUSG00000028141	Oaz3	ornithine decarboxylase antizyme 3
0.448336	6.72821	6.14588	0.000104047	0.000391057	0.302648	ENSMUSG00000028140	Mrpl9	mitochondrial ribosomal protein L9
-2.21106	0.332229	-10.852	6.81647e-07	5.1877e-06	6.49036	ENSMUSG00000028139	Riiad1	regulatory subunit of type II PKA R-subunit (RIIa) domain containing 1
-2.09325	2.75012	-12.5628	1.70505e-07	1.701e-06	7.67116	ENSMUSG00000028137	Celf3	CUGBP, Elav-like family member 3
1.11115	1.63956	6.66528	5.32049e-05	0.000215714	1.65517	ENSMUSG00000005968	Tuft1	tuftelin 1
2.03095	-2.95867	6.04675	0.000118731	0.000439589	1.39272	ENSMUSG00000085006	NA	NA
3.08435	-3.15297	10.2513	1.15987e-06	8.0305e-06	6.05015	ENSMUSG00000068877	Selenbp2	selenium binding protein 2
1.22369	7.10006	15.4223	2.35882e-08	3.78681e-07	9.36847	ENSMUSG00000038902	Pogz	pogo transposable element with ZNF domain
0.88681	4.58256	7.42722	2.11323e-05	9.61961e-05	2.23413	ENSMUSG00000068874	Selenbp1	selenium binding protein 1
0.477393	6.28207	7.48795	1.96902e-05	9.04669e-05	2.10758	ENSMUSG00000038861	Pi4kb	phosphatidylinositol 4-kinase beta
1.4194	2.1044	7.5529	1.82651e-05	8.46027e-05	2.80123	ENSMUSG00000084846	NA	NA
1.3692	1.92645	7.48739	1.9703e-05	9.05142e-05	2.74856	ENSMUSG00000086288	NA	NA
1.21558	7.08692	13.6447	7.72053e-08	9.08766e-07	8.0847	ENSMUSG00000019338	Zfp687	zinc finger protein 687
0.794792	7.35629	11.5244	3.87031e-07	3.28572e-06	6.33829	ENSMUSG00000005625	Psmd4	proteasome (prosome, macropain) 26S subunit, non-ATPase, 4
1.4709	6.48137	24.5158	2.44451e-10	1.87119e-08	14.2787	ENSMUSG00000028126	Pip5k1a	phosphatidylinositol-4-phosphate 5-kinase, type 1 alpha
0.869159	6.52406	11.9345	2.77904e-07	2.50785e-06	6.71304	ENSMUSG00000008958	Vps72	vacuolar protein sorting 72
1.60886	-0.426571	6.74357	4.82329e-05	0.000197965	2.11417	ENSMUSG00000005628	Tmod4	tropomodulin 4
2.20483	6.11134	21.1709	1.04912e-09	4.505e-08	12.764	ENSMUSG00000038766	Gabpb2	GA repeat binding protein, beta 2
0.916317	5.66992	10.4425	9.76586e-07	6.98247e-06	5.41017	ENSMUSG00000053192	Mllt11	myeloid/lymphoid or mixed-lineage leukemia; translocated to, 11
0.74558	5.62672	11.0326	5.83801e-07	4.58895e-06	5.95071	ENSMUSG00000015711	Prune1	prune exopolyphosphatase
-0.938408	6.0283	-14.8121	3.4917e-08	4.98629e-07	9.00162	ENSMUSG00000038712	Mindy1	MINDY lysine 48 deubiquitinase 1
0.907598	7.68327	11.9241	2.80226e-07	2.52235e-06	6.68783	ENSMUSG00000015714	Cers2	ceramide synthase 2
1.17493	7.30702	14.6344	3.92516e-08	5.44748e-07	8.81592	ENSMUSG00000015697	Setdb1	SET domain, bifurcated 1
1.41352	6.56099	16.891	9.7069e-09	2.02018e-07	10.3366	ENSMUSG00000015522	Arnt	aryl hydrocarbon receptor nuclear translocator
1.47002	-0.391148	6.17194	0.000100518	0.000378642	1.35131	ENSMUSG00000028111	Ctsk	cathepsin K
0.425135	5.4402	6.15862	0.000102306	0.000384906	0.403322	ENSMUSG00000046519	Golph3l	golgi phosphoprotein 3-like
0.487973	7.24239	6.91996	3.87748e-05	0.000163782	1.35486	ENSMUSG00000038619	Ensa	endosulfine alpha
-2.88359	2.28884	-9.75522	1.83563e-06	1.18153e-05	5.16402	ENSMUSG00000015850	Adamtsl4	ADAMTS-like 4
-4.03597	3.69409	-14.0267	5.91591e-08	7.39929e-07	8.78336	ENSMUSG00000028108	Ecm1	extracellular matrix protein 1
0.744657	5.72109	10.4173	9.98803e-07	7.10422e-06	5.38612	ENSMUSG00000028107	Tars2	threonyl-tRNA synthetase 2, mitochondrial (putative)
1.09863	6.51617	12.7201	1.51396e-07	1.54967e-06	7.36769	ENSMUSG00000028106	Rprd2	regulation of nuclear pre-mRNA domain containing 2
2.3941	6.04364	25.4226	1.70243e-10	1.52402e-08	14.7081	ENSMUSG00000015748	Prpf3	pre-mRNA processing factor 3
1.69217	-0.196373	5.59587	0.000220142	0.000763733	0.500843	ENSMUSG00000038543	BC028528	cDNA sequence BC028528
0.582791	5.79733	8.16868	9.16436e-06	4.65773e-05	2.96308	ENSMUSG00000015750	Aph1a	aph1 homolog A, gamma secretase subunit
1.48874	8.6934	22.1944	6.56993e-10	3.35039e-08	13.2213	ENSMUSG00000015749	Anp32e	acidic (leucine-rich) nuclear phosphoprotein 32 family, member E
0.612795	6.76033	8.24504	8.43629e-06	4.34108e-05	3.0047	ENSMUSG00000038495	Otud7b	OTU domain containing 7B
-2.01491	4.26904	-12.1138	2.41193e-07	2.24506e-06	7.12921	ENSMUSG00000045934	Mtmr11	myotubularin related protein 11
1.07098	6.38077	13.9695	6.15383e-08	7.63232e-07	8.35688	ENSMUSG00000068856	Sf3b4	splicing factor 3b, subunit 4
-0.938858	5.54396	-8.74082	4.99804e-06	2.77292e-05	3.6777	ENSMUSG00000038486	Sv2a	synaptic vesicle glycoprotein 2 a
-2.644	-0.94933	-8.07303	1.0174e-05	5.08661e-05	3.85092	ENSMUSG00000081058	Hist2h3c2	histone cluster 2, H3c2
-1.37042	0.724198	-7.7658	1.43246e-05	6.83894e-05	3.26519	ENSMUSG00000093577	NA	NA
-4.90315	-3.7975	-14.7196	3.71029e-08	5.22777e-07	8.95393	ENSMUSG00000093507	NA	NA
-1.63906	-1.15578	-6.86966	4.12491e-05	0.000172694	2.39131	ENSMUSG00000091405	Hist2h4	histone cluster 2, H4
5.99481	-4.29054	19.5832	2.26757e-09	7.52574e-08	11.1496	ENSMUSG00000050936	NA	NA
4.58098	-4.18988	10.9334	6.35463e-07	4.90692e-06	6.52033	ENSMUSG00000015947	Fcgr1	Fc receptor, IgG, high affinity I
2.51211	-1.59664	10.0555	1.38706e-06	9.35978e-06	5.87476	ENSMUSG00000095836	NA	NA
1.87438	-2.2525	7.11241	3.06901e-05	0.000133397	2.74918	ENSMUSG00000064796	Terc	telomerase RNA component
4.85279	-4.94054	10.7563	7.4058e-07	5.56519e-06	6.41497	ENSMUSG00000098392	NA	NA
4.08968	-3.13983	13.2662	1.01189e-07	1.12381e-06	8.37097	ENSMUSG00000038403	Hfe2	hemochromatosis type 2 (juvenile)
-1.19433	-1.42364	-5.91403	0.000141983	0.00051596	0.9923	ENSMUSG00000074398	Gm15441	predicted gene 15441
1.75904	-0.0476311	7.56962	1.79167e-05	8.32181e-05	3.06957	ENSMUSG00000087610	NA	NA
1.34351	4.89612	14.8252	3.46172e-08	4.95474e-07	9.10237	ENSMUSG00000028104	Polr3gl	polymerase (RNA) III (DNA directed) polypeptide G like
5.32659	1.3903	21.4159	9.36101e-10	4.19002e-08	13.0657	ENSMUSG00000049097	Ankrd34a	ankyrin repeat domain 34A
1.82002	7.64155	16.6612	1.10989e-08	2.21407e-07	10.1822	ENSMUSG00000049288	Lix1l	Lix1-like
1.33218	6.72192	22.6442	5.38371e-10	2.95321e-08	13.4343	ENSMUSG00000038374	Rbm8a	RNA binding motif protein 8a
0.809171	5.03067	9.47771	2.39335e-06	1.48443e-05	4.50335	ENSMUSG00000028102	Pex11b	peroxisomal biogenesis factor 11 beta
1.41829	2.04818	8.35198	7.52026e-06	3.92822e-05	3.73278	ENSMUSG00000090210	Itga10	integrin, alpha 10
-1.26178	-0.308056	-6.03453	0.000120691	0.000445952	1.11485	ENSMUSG00000038354	Ankrd35	ankyrin repeat domain 35
1.08806	5.69814	12.2921	2.09875e-07	2.01232e-06	7.05234	ENSMUSG00000028101	Pias3	protein inhibitor of activated STAT 3
1.21729	6.00293	16.0269	1.62177e-08	2.89943e-07	9.8148	ENSMUSG00000028099	Polr3c	polymerase (RNA) III (DNA directed) polypeptide C
0.635145	5.25894	8.51949	6.2954e-06	3.36933e-05	3.45184	ENSMUSG00000028096	Gpr89	G protein-coupled receptor 89
3.00499	-0.732933	12.3352	2.02999e-07	1.95873e-06	7.77066	ENSMUSG00000057123	Gja5	gap junction protein, alpha 5
1.25472	5.53881	12.1774	2.29483e-07	2.15123e-06	6.96994	ENSMUSG00000028093	Acp6	acid phosphatase 6, lysophosphatidic
1.16484	6.45531	14.1457	5.45213e-08	6.9616e-07	8.47357	ENSMUSG00000038256	Bcl9	B cell CLL/lymphoma 9
-0.700889	4.44119	-7.67355	1.59056e-05	7.50174e-05	2.63757	ENSMUSG00000028089	Chd1l	chromodomain helicase DNA binding protein 1-like
-3.07502	1.65327	-20.7384	1.28695e-09	5.15505e-08	12.8042	ENSMUSG00000028088	Fmo5	flavin containing monooxygenase 5
-0.782177	5.1678	-7.60738	1.71558e-05	8.0147e-05	2.41218	ENSMUSG00000038205	Prkab2	protein kinase, AMP-activated, beta 2 non-catalytic subunit
-1.01518	6.58826	-11.4141	4.23862e-07	3.54137e-06	6.28513	ENSMUSG00000038170	Pde4dip	phosphodiesterase 4D interacting protein (myomegalin)
-3.17653	-0.594703	-11.8369	3.0043e-07	2.66751e-06	7.39702	ENSMUSG00000027875	Hmgcs2	3-hydroxy-3-methylglutaryl-Coenzyme A synthase 2
4.17988	-5.2418	11.1645	5.2208e-07	4.19342e-06	6.67495	ENSMUSG00000038092	Hsd3b5	hydroxy-delta-5-steroid dehydrogenase, 3 beta- and steroid delta-isomerase 5
3.87198	-4.63376	7.45883	2.03681e-05	9.30838e-05	3.2704	ENSMUSG00000063730	Hsd3b2	hydroxy-delta-5-steroid dehydrogenase, 3 beta- and steroid delta-isomerase 2
3.46176	-4.70527	10.6615	8.04534e-07	5.96336e-06	6.34647	ENSMUSG00000027869	Hsd3b6	hydroxy-delta-5-steroid dehydrogenase, 3 beta- and steroid delta-isomerase 6
3.55299	-4.76715	6.14195	0.00010459	0.00039282	1.65177	ENSMUSG00000027871	Hsd3b1	hydroxy-delta-5-steroid dehydrogenase, 3 beta- and steroid delta-isomerase 1
7.273	1.77521	26.5492	1.10486e-10	1.26095e-08	15.0067	ENSMUSG00000027868	Tbx15	T-box 15
5.50478	-4.19144	12.394	1.94009e-07	1.88661e-06	7.63898	ENSMUSG00000027867	Spag17	sperm associated antigen 17
1.17325	5.99477	15.6329	2.06713e-08	3.45038e-07	9.56393	ENSMUSG00000033285	Wdr3	WD repeat domain 3
1.41508	0.48962	6.77811	4.62006e-05	0.000190772	1.98799	ENSMUSG00000044468	Fam46c	family with sequence similarity 46, member C
1.80487	5.57449	23.8091	3.2703e-10	2.25578e-08	14.0288	ENSMUSG00000033222	Ttf2	transcription termination factor, RNA polymerase II
2.35858	6.81015	25.3037	1.78386e-10	1.56297e-08	14.6067	ENSMUSG00000027864	Ptgfrn	prostaglandin F2 receptor negative regulator
2.17076	6.27892	20.8824	1.20177e-09	4.94238e-08	12.5951	ENSMUSG00000042035	Igsf3	immunoglobulin superfamily, member 3
0.632052	8.15158	6.30533	8.43698e-05	0.000323681	0.522377	ENSMUSG00000033161	Atp1a1	ATPase, Na+/K+ transporting, alpha 1 polypeptide
-4.47052	-1.69587	-10.8005	7.12718e-07	5.38674e-06	6.5471	ENSMUSG00000027861	Casq2	calsequestrin 2
5.57531	-4.56626	17.2516	7.89218e-09	1.75592e-07	10.207	ENSMUSG00000027855	Sycp1	synaptonemal complex protein 1
-0.390137	6.16596	-5.67817	0.000196269	0.000688535	-0.337133	ENSMUSG00000027854	Sike1	suppressor of IKBKE 1
0.826431	8.44325	12.3266	2.04356e-07	1.97013e-06	7.03487	ENSMUSG00000068823	Csde1	cold shock domain containing E1, RNA binding
4.18693	-2.01303	5.92864	0.000139199	0.00050749	1.29425	ENSMUSG00000070385	Ampd1	adenosine monophosphate deaminase 1
0.872174	6.79573	11.6912	3.37847e-07	2.93903e-06	6.49212	ENSMUSG00000005687	Bcas2	breast carcinoma amplified sequence 2
1.42294	6.94675	21.5917	8.63235e-10	4.00519e-08	12.9257	ENSMUSG00000033014	Trim33	tripartite motif-containing 33
2.48785	4.20759	17.5811	6.55527e-09	1.54076e-07	10.9224	ENSMUSG00000027849	Syt6	synaptotagmin VI
2.80471	4.63632	21.1745	1.04737e-09	4.50272e-08	12.8102	ENSMUSG00000027848	Olfml3	olfactomedin-like 3
3.078	-3.24377	8.36355	7.42787e-06	3.88874e-05	4.23428	ENSMUSG00000091115	NA	NA
1.26895	4.83304	13.2723	1.00742e-07	1.11985e-06	7.98691	ENSMUSG00000027845	Dclre1b	DNA cross-link repair 1B
0.568398	5.13937	7.87389	1.26857e-05	6.16394e-05	2.69016	ENSMUSG00000032952	Ap4b1	adaptor-related protein complex AP-4, beta 1
1.07121	4.97969	11.3769	4.37099e-07	3.62829e-06	6.35872	ENSMUSG00000044098	Rsbn1	rosbin, round spermatid basic protein 1
0.733319	5.54657	7.8009	1.37685e-05	6.61188e-05	2.5262	ENSMUSG00000052539	Magi3	membrane associated guanylate kinase, WW and PDZ domain containing 3
1.19222	5.32967	13.9747	6.13175e-08	7.61431e-07	8.42711	ENSMUSG00000032913	Lrig2	leucine-rich repeats and immunoglobulin-like domains 2
3.41272	0.597144	12.0855	2.46623e-07	2.28239e-06	7.48705	ENSMUSG00000002228	Ppm1j	protein phosphatase 1J
1.34054	4.6917	11.4968	3.95908e-07	3.34419e-06	6.47738	ENSMUSG00000002227	Mov10	Moloney leukemia virus 10
0.771194	7.38683	6.42115	7.26057e-05	0.000283742	0.679727	ENSMUSG00000040896	Kcnd3	potassium voltage-gated channel, Shal-related family, member 3
1.6334	4.95777	20.4821	1.45545e-09	5.59661e-08	12.507	ENSMUSG00000027905	Ddx20	DEAD (Asp-Glu-Ala-Asp) box polypeptide 20
-0.76454	5.52779	-8.02198	1.07618e-05	5.34148e-05	2.84673	ENSMUSG00000068798	Rap1a	RAS-related protein 1a
-0.559405	7.62989	-5.92033	0.000140775	0.000512378	-0.027988	ENSMUSG00000000563	Atp5f1	ATP synthase, H+ transporting, mitochondrial F0 complex, subunit B1
4.30524	-4.85848	7.85144	1.30085e-05	6.29679e-05	3.7054	ENSMUSG00000062778	Chia1	chitinase, acidic 1
5.8142	-4.68897	15.6494	2.04598e-08	3.43212e-07	9.50145	ENSMUSG00000040809	Chil3	chitinase-like 3
5.69188	-4.73173	15.9327	1.7177e-08	3.02557e-07	9.62742	ENSMUSG00000063779	Chil4	chitinase-like 4
-2.04247	4.78004	-14.9694	3.15148e-08	4.61817e-07	9.31014	ENSMUSG00000027900	Dram2	DNA-damage regulated autophagy modulator 2
-4.22654	-0.456788	-20.3296	1.56706e-09	5.91196e-08	12.3765	ENSMUSG00000047959	Kcna3	potassium voltage-gated channel, shaker-related subfamily, member 3
-3.70611	0.520278	-21.0468	1.11198e-09	4.68249e-08	12.9042	ENSMUSG00000056145	AI504432	expressed sequence AI504432
-6.09338	2.42667	-18.5221	3.92669e-09	1.08261e-07	11.6847	ENSMUSG00000040724	Kcna2	potassium voltage-gated channel, shaker-related subfamily, member 2
2.11945	-2.92817	6.5221	6.37881e-05	0.000253352	2.09848	ENSMUSG00000046213	Cym	chymosin
-0.959875	4.7817	-8.03426	1.06172e-05	5.27605e-05	3.00738	ENSMUSG00000087260	Lamtor5	late endosomal/lysosomal adaptor, MAPK and MTOR activator 5
1.74206	4.98799	16.5706	1.1707e-08	2.30125e-07	10.2882	ENSMUSG00000048109	Rbm15	RNA binding motif protein 15
-3.65987	3.26331	-19.586	2.26435e-09	7.52572e-08	12.232	ENSMUSG00000027894	Slc6a17	solute carrier family 6 (neurotransmitter transporter), member 17
0.584715	7.20572	8.76832	4.85832e-06	2.70841e-05	3.59857	ENSMUSG00000014601	Strip1	striatin interacting protein 1
-0.566456	8.34253	-7.52061	1.89592e-05	8.75247e-05	2.13616	ENSMUSG00000027893	Ahcyl1	S-adenosylhomocysteine hydrolase-like 1
-0.954577	5.36383	-8.21813	8.68549e-06	4.45073e-05	3.06289	ENSMUSG00000014599	Csf1	colony stimulating factor 1 (macrophage)
2.903	2.83271	24.2287	2.74856e-10	2.03266e-08	14.3469	ENSMUSG00000068762	Gstm6	glutathione S-transferase, mu 6
-2.53087	7.63854	-12.8269	1.3975e-07	1.45592e-06	7.46043	ENSMUSG00000058135	Gstm1	glutathione S-transferase, mu 1
-2.91902	0.967747	-12.5159	1.76705e-07	1.7501e-06	7.84753	ENSMUSG00000027890	Gstm4	glutathione S-transferase, mu 4
1.05776	5.26631	12.7944	1.43188e-07	1.4829e-06	7.47797	ENSMUSG00000050947	Amigo1	adhesion molecule with Ig like domain 1
-0.655354	4.21427	-6.98116	3.5979e-05	0.000153351	1.72809	ENSMUSG00000048796	Cyb561d1	cytochrome b-561 domain containing 1
1.67416	-1.07265	8.1184	9.68081e-06	4.8796e-05	3.81926	ENSMUSG00000027887	Sypl2	synaptophysin-like 2
3.76648	-3.68651	6.80417	4.47289e-05	0.000185561	2.49623	ENSMUSG00000068745	Mybphl	myosin binding protein H-like
1.27167	0.357532	6.58712	5.87244e-05	0.000235509	1.73294	ENSMUSG00000074281	Gm12522	predicted gene 12522
-0.506473	5.95439	-6.4155	7.31366e-05	0.000285504	0.695653	ENSMUSG00000068744	Psrc1	proline/serine-rich coiled-coil 1
-0.712465	7.50094	-6.03339	0.000120876	0.000446499	0.136107	ENSMUSG00000068740	Celsr2	cadherin, EGF LAG seven-pass G-type receptor 2
1.48368	8.61889	13.5291	8.37941e-08	9.73918e-07	8.00107	ENSMUSG00000068739	Sars	seryl-aminoacyl-tRNA synthetase
2.64374	-1.48855	7.19345	2.78487e-05	0.000122516	2.80423	ENSMUSG00000040412	5330417C22Rik	RIKEN cDNA 5330417C22 gene
-1.24582	4.33016	-11.2669	4.79049e-07	3.90807e-06	6.43243	ENSMUSG00000048100	Taf13	TATA-box binding protein associated factor 13
1.34805	6.24533	12.4344	1.88068e-07	1.83958e-06	7.17592	ENSMUSG00000027883	Gpsm2	G-protein signalling modulator 2 (AGS3-like, C. elegans)
0.792653	6.76923	9.10097	3.46664e-06	2.02638e-05	3.97153	ENSMUSG00000027881	Prpf38b	PRP38 pre-mRNA processing factor 38 (yeast) domain containing B
1.60529	3.98617	15.8299	1.82966e-08	3.16547e-07	9.91584	ENSMUSG00000040322	Slc25a24	solute carrier family 25 (mitochondrial carrier, phosphate carrier), member 24
-0.786489	5.53795	-7.71983	1.50899e-05	7.14988e-05	2.46767	ENSMUSG00000033721	Vav3	vav 3 oncogene
-3.17984	3.1357	-13.314	9.77578e-08	1.09458e-06	8.34351	ENSMUSG00000074264	Amy1	amylase 1, salivary
-2.86324	-1.43526	-10.8494	6.83139e-07	5.19478e-06	6.58897	ENSMUSG00000027965	Olfm3	olfactomedin 3
-3.33258	5.70319	-23.3268	4.00819e-10	2.50746e-08	13.8507	ENSMUSG00000045092	S1pr1	sphingosine-1-phosphate receptor 1
-1.12761	1.67256	-7.21724	2.70696e-05	0.000119415	2.48199	ENSMUSG00000054426	A930005H10Rik	RIKEN cDNA A930005H10 gene
0.499714	6.09254	7.01019	3.47296e-05	0.000148597	1.50723	ENSMUSG00000054414	Slc30a7	solute carrier family 30 (zinc transporter), member 7
-0.447568	5.53536	-6.45383	6.96152e-05	0.000273344	0.827121	ENSMUSG00000027963	Extl2	exostoses (multiple)-like 2
-2.25988	5.77506	-12.1103	2.41855e-07	2.24748e-06	6.97667	ENSMUSG00000027962	Vcam1	vascular cell adhesion molecule 1
0.948288	4.97999	12.993	1.23553e-07	1.31718e-06	7.72438	ENSMUSG00000033502	Cdc14a	CDC14 cell division cycle 14A
0.777401	5.48498	9.47022	2.41075e-06	1.49372e-05	4.4567	ENSMUSG00000000339	Rtca	RNA 3'-terminal phosphate cyclase
1.46591	-2.14349	5.79227	0.000167652	0.000598652	1.02223	ENSMUSG00000082394	NA	NA
1.3708	3.57393	10.216	1.19756e-06	8.25587e-06	5.49658	ENSMUSG00000033439	Trmt13	tRNA methyltransferase 13
2.46406	4.21919	20.8766	1.2051e-09	4.95054e-08	12.7887	ENSMUSG00000027959	Sass6	SAS-6 centriolar assembly protein
0.493689	6.24827	6.17324	0.000100347	0.000378072	0.361388	ENSMUSG00000089911	Mfsd14a	major facilitator superfamily domain containing 14A
1.09762	5.08112	10.4359	9.82378e-07	7.00897e-06	5.48812	ENSMUSG00000027957	Slc35a3	solute carrier family 35 (UDP-N-acetylglucosamine (UDP-GlcNAc) transporter), member 3
1.66489	2.08758	11.3449	4.48894e-07	3.70622e-06	6.78754	ENSMUSG00000033386	Frrs1	ferric-chelate reductase 1
-5.3431	2.61197	-16.7858	1.03188e-08	2.10545e-07	10.7346	ENSMUSG00000033342	Plppr5	phospholipid phosphatase related 5
0.825143	3.44643	6.91101	3.92029e-05	0.000165333	1.71313	ENSMUSG00000028007	Snx7	sorting nexin 7
-0.683928	9.49546	-6.93237	3.81894e-05	0.000161679	1.41205	ENSMUSG00000053931	Cnn3	calponin 3, acidic
-3.49361	-1.37844	-10.2912	1.11866e-06	7.81392e-06	6.09556	ENSMUSG00000039865	Slc44a3	solute carrier family 44, member 3
-3.47064	-4.00397	-7.31385	2.41398e-05	0.000108103	3.10199	ENSMUSG00000044522	A730020M07Rik	RIKEN cDNA A730020M07 gene
-3.41795	5.1818	-19.7297	2.10677e-09	7.21886e-08	12.1623	ENSMUSG00000028128	F3	coagulation factor III
-0.961663	7.70177	-12.6143	1.63975e-07	1.64831e-06	7.27264	ENSMUSG00000028127	Abcd3	ATP-binding cassette, sub-family D (ALD), member 3
2.60816	4.68055	28.3995	5.63804e-11	8.84813e-09	15.8965	ENSMUSG00000039831	Arhgap29	Rho GTPase activating protein 29
1.55854	0.0416222	8.785	4.77564e-06	2.66836e-05	4.46829	ENSMUSG00000028125	Abca4	ATP-binding cassette, sub-family A (ABC1), member 4
-0.639753	5.90394	-6.42918	7.18577e-05	0.000281165	0.756904	ENSMUSG00000028124	Gclm	glutamate-cysteine ligase, modifier subunit
1.57546	6.4121	17.1905	8.1715e-09	1.79938e-07	10.5361	ENSMUSG00000039756	Dnttip2	deoxynucleotidyltransferase, terminal, interacting protein 2
1.27281	4.13722	10.4705	9.52452e-07	6.843e-06	5.59453	ENSMUSG00000028121	Bcar3	breast cancer anti-estrogen resistance 3
1.2462	7.27204	19.6201	2.22587e-09	7.48136e-08	11.9089	ENSMUSG00000039735	Fnbp1l	formin binding protein 1-like
3.53083	3.16705	27.9958	6.50527e-11	9.3222e-09	15.7732	ENSMUSG00000053965	Pde5a	phosphodiesterase 5A, cGMP-specific
-1.53891	5.8252	-12.5615	1.70673e-07	1.70222e-06	7.32716	ENSMUSG00000054091	NA	NA
-0.999345	3.7391	-10.318	1.09197e-06	7.67094e-06	5.58678	ENSMUSG00000039701	Usp53	ubiquitin specific peptidase 53
-3.41964	2.45083	-18.9304	3.16789e-09	9.55508e-08	11.9022	ENSMUSG00000050315	Synpo2	synaptopodin 2
1.23949	5.79697	10.2679	1.14249e-06	7.9399e-06	5.2201	ENSMUSG00000039234	Sec24d	Sec24 related gene family, member D (S. cerevisiae)
0.555573	5.69231	6.57112	5.99291e-05	0.000239976	0.972503	ENSMUSG00000028114	Mettl14	methyltransferase like 14
1.09732	1.05929	7.5459	1.84132e-05	8.52352e-05	2.91804	ENSMUSG00000027978	Prss12	protease, serine 12 neurotrypsin (motopsin)
-3.9947	3.7351	-11.1356	5.34979e-07	4.27382e-06	6.49863	ENSMUSG00000032854	Ugt8a	UDP galactosyltransferase 8A
-0.935	8.87044	-10.8335	6.92618e-07	5.25497e-06	5.72581	ENSMUSG00000032826	Ank2	ankyrin 2, brain
1.04099	5.318	14.8029	3.51263e-08	5.00475e-07	9.0444	ENSMUSG00000027968	Larp7	La ribonucleoprotein domain family, member 7
2.78538	4.21706	24.6899	2.2782e-10	1.7975e-08	14.5113	ENSMUSG00000051278	Zgrf1	zinc finger, GRF-type containing 1
-2.21788	-2.50818	-5.71607	0.000186221	0.00065715	0.93029	ENSMUSG00000027967	Neurog2	neurogenin 2
0.707114	2.70363	6.25034	9.0661e-05	0.000344954	0.983606	ENSMUSG00000028028	Alpk1	alpha-kinase 1
0.925164	2.29807	6.48075	6.72515e-05	0.000265238	1.36775	ENSMUSG00000046688	Tifa	TRAF-interacting protein with forkhead-associated domain
1.18431	5.40667	17.2046	8.10598e-09	1.79034e-07	10.6218	ENSMUSG00000074238	Ap1ar	adaptor-related protein complex 1 associated regulatory protein
1.514	2.51166	11.0734	5.63908e-07	4.46537e-06	6.52837	ENSMUSG00000050549	Fam241a	family with sequence similarity 241, member A
9.52056	-0.63011	26.1621	1.27919e-10	1.34294e-08	13.762	ENSMUSG00000028023	Pitx2	paired-like homeodomain transcription factor 2
3.13794	-0.0782294	10.932	6.36233e-07	4.91184e-06	6.62962	ENSMUSG00000028024	Enpep	glutamyl aminopeptidase
0.783586	7.05615	7.33013	2.36808e-05	0.000106355	1.88839	ENSMUSG00000041220	Elovl6	ELOVL family member 6, elongation of long chain fatty acids (yeast)
1.1669	4.98123	13.7862	6.99008e-08	8.40994e-07	8.36572	ENSMUSG00000028010	Gar1	GAR1 ribonucleoprotein
0.563112	4.62889	6.3258	8.21503e-05	0.000316249	0.774703	ENSMUSG00000027999	Pla2g12a	phospholipase A2, group XIIA
2.30823	3.05914	15.6505	2.04453e-08	3.43212e-07	9.85314	ENSMUSG00000027994	Mcub	mitochondrial calcium uniporter dominant negative beta subunit
1.3624	6.99328	20.3124	1.58023e-09	5.94954e-08	12.277	ENSMUSG00000001052	Sec24b	Sec24 related gene family, member B (S. cerevisiae)
4.95135	-0.299559	18.588	3.79179e-09	1.06205e-07	11.6123	ENSMUSG00000058897	Col25a1	collagen, type XXV, alpha 1
7.88143	-0.228637	18.1755	4.72865e-09	1.24521e-07	11.1943	ENSMUSG00000027985	Lef1	lymphoid enhancer binding factor 1
-0.850328	6.8627	-9.07621	3.55363e-06	2.06873e-05	3.9495	ENSMUSG00000027984	Hadh	hydroxyacyl-Coenzyme A dehydrogenase
0.747285	1.76953	5.47213	0.000262083	0.000891502	0.00205204	ENSMUSG00000027983	Cyp2u1	cytochrome P450, family 2, subfamily u, polypeptide 1
6.96179	-3.0211	12.8205	1.4042e-07	1.4614e-06	7.9904	ENSMUSG00000028031	Dkk2	dickkopf WNT signaling pathway inhibitor 2
0.97617	6.42716	10.0857	1.34916e-06	9.13741e-06	5.01457	ENSMUSG00000028029	Aimp1	aminoacyl tRNA synthetase complex-interacting multifunctional protein 1
0.698916	4.5483	7.69804	1.54682e-05	7.31035e-05	2.55687	ENSMUSG00000028030	Tbck	TBC1 domain containing kinase
1.24493	5.21074	15.1155	2.86775e-08	4.32409e-07	9.27826	ENSMUSG00000028018	Gstcd	glutathione S-transferase, C-terminal domain containing
0.689201	4.60363	8.85809	4.43097e-06	2.49842e-05	3.92894	ENSMUSG00000028016	Ints12	integrator complex subunit 12
1.08325	5.78092	9.62353	2.08028e-06	1.31564e-05	4.57286	ENSMUSG00000040943	Tet2	tet methylcytosine dioxygenase 2
3.95847	-3.67447	6.12274	0.000107291	0.000401533	1.63429	ENSMUSG00000028172	Tacr3	tachykinin receptor 3
3.64339	6.66632	18.3091	4.39996e-09	1.17625e-07	11.2534	ENSMUSG00000045328	Cenpe	centromere protein E
4.7634	-2.53292	12.1864	2.27878e-07	2.14088e-06	7.60149	ENSMUSG00000037994	Slc9b2	solute carrier family 9, subfamily B (NHA2, cation proton antiporter 2), member 2
3.28161	-3.00966	11.278	4.74621e-07	3.88077e-06	6.88508	ENSMUSG00000050150	Slc9b1	solute carrier family 9, subfamily B (NHA1, cation proton antiporter 1), member 1
0.861256	7.66197	8.06074	1.03123e-05	5.14321e-05	2.78354	ENSMUSG00000078578	Ube2d3	ubiquitin-conjugating enzyme E2D 3
1.89645	5.6025	23.9724	3.05529e-10	2.15885e-08	14.0879	ENSMUSG00000028164	Manba	mannosidase, beta A, lysosomal
0.990569	5.90769	13.6629	7.62214e-08	8.99475e-07	8.13165	ENSMUSG00000028163	Nfkb1	nuclear factor of kappa light polypeptide gene enhancer in B cells 1, p105
-7.76349	1.70592	-19.9936	1.84762e-09	6.59065e-08	12.2861	ENSMUSG00000046818	Ddit4l	DNA-damage-inducible transcript 4-like
1.8358	7.611	15.0618	2.96869e-08	4.42396e-07	9.12164	ENSMUSG00000037894	H2afz	H2A histone family, member Z
0.526308	6.13153	5.81138	0.000163314	0.000584516	-0.160907	ENSMUSG00000074212	Dnajb14	DnaJ heat shock protein family (Hsp40) member B14
-1.79187	4.33168	-11.0179	5.91176e-07	4.63318e-06	6.22668	ENSMUSG00000028158	Mttp	microsomal triglyceride transfer protein
1.37426	6.11216	19.674	2.16632e-09	7.34168e-08	11.9679	ENSMUSG00000005813	Metap1	methionyl aminopeptidase 1
1.08678	6.91767	13.4355	8.95778e-08	1.02471e-06	7.92806	ENSMUSG00000028156	Eif4e	eukaryotic translation initiation factor 4E
1.96887	7.15198	15.0642	2.9641e-08	4.41981e-07	9.12585	ENSMUSG00000028152	Tspan5	tetraspanin 5
-2.09966	3.63827	-7.6378	1.65683e-05	7.78155e-05	2.86734	ENSMUSG00000059921	Unc5c	unc-5 netrin receptor C
-3.46326	4.99282	-18.0853	4.96578e-09	1.28568e-07	11.3185	ENSMUSG00000052430	Bmpr1b	bone morphogenetic protein receptor, type 1B
-0.547215	8.10962	-7.05402	3.29311e-05	0.000141712	1.53583	ENSMUSG00000028273	Pdlim5	PDZ and LIM domain 5
-1.34869	-0.137383	-5.64749	0.000204827	0.000716042	0.472257	ENSMUSG00000040264	Gbp2b	guanylate binding protein 2b
-2.31535	3.4073	-18.6235	3.72116e-09	1.05183e-07	11.627	ENSMUSG00000040253	Gbp7	guanylate binding protein 7
-2.50067	3.12374	-18.6057	3.75647e-09	1.05696e-07	11.6782	ENSMUSG00000028268	Gbp3	guanylate binding protein 3
-5.33862	3.23242	-22.8845	4.84784e-10	2.78747e-08	13.7817	ENSMUSG00000028270	Gbp2	guanylate binding protein 2
1.64161	7.02461	20.0019	1.84009e-09	6.57946e-08	12.1162	ENSMUSG00000004591	Pkn2	protein kinase N2
1.15739	7.33888	13.7706	7.06679e-08	8.48014e-07	8.17983	ENSMUSG00000028266	Lmo4	LIM domain only 4
-4.37961	-1.34566	-9.35602	2.69403e-06	1.63795e-05	5.12048	ENSMUSG00000056025	Clca3a1	chloride channel accessory 3A1
3.08128	-4.1052	5.40333	0.000289037	0.000971746	0.566671	ENSMUSG00000037033	Clca3b	chloride channel accessory 3B
5.56048	-4.61171	15.525	2.21126e-08	3.62874e-07	9.41769	ENSMUSG00000074195	Clca4b	chloride channel accessory 4B
5.12322	-4.76702	12.1594	2.32739e-07	2.17184e-06	7.44741	ENSMUSG00000068547	Clca4a	chloride channel accessory 4A
3.37419	-4.76881	6.68276	5.20486e-05	0.000211722	2.3516	ENSMUSG00000028255	Clca1	chloride channel accessory 1
4.32449	-4.62795	7.89498	1.23902e-05	6.03944e-05	3.75268	ENSMUSG00000036960	Clca2	chloride channel accessory 2
4.32763	-1.51781	15.8329	1.82626e-08	3.16398e-07	10.0809	ENSMUSG00000028197	Col24a1	collagen, type XXIV, alpha 1
1.00184	4.6975	10.611	8.41089e-07	6.17857e-06	5.72255	ENSMUSG00000074182	Znhit6	zinc finger, HIT type 6
-0.691328	8.48367	-7.61558	1.69952e-05	7.95072e-05	2.25333	ENSMUSG00000028194	Ddah1	dimethylarginine dimethylaminohydrolase 1
1.91961	3.81546	17.1578	8.32547e-09	1.82568e-07	10.767	ENSMUSG00000036863	Syde2	synapse defective 1, Rho GTPase, homolog 2 (C. elegans)
3.47756	-4.16545	5.89191	0.000146313	0.000529977	1.31847	ENSMUSG00000036853	Mcoln3	mucolipin 3
4.7944	-4.13315	11.3208	4.57997e-07	3.76625e-06	6.83458	ENSMUSG00000011008	Mcoln2	mucolipin 2
1.46658	5.271	17.7634	5.92389e-09	1.44004e-07	10.9719	ENSMUSG00000036825	Ssx2ip	synovial sarcoma, X 2 interacting protein
-0.987089	3.70667	-5.93176	0.000138612	0.000505601	0.397876	ENSMUSG00000028189	Ctbs	chitobiase, di-N-acetyl-
-0.954732	2.05098	-6.52759	6.33427e-05	0.000251926	1.50536	ENSMUSG00000028188	Spata1	spermatogenesis associated 1
-3.06662	-2.39346	-6.97337	3.63225e-05	0.000154625	2.57462	ENSMUSG00000085810	Gm16325	predicted gene 16325
1.19021	4.73435	8.99606	3.85183e-06	2.21557e-05	4.05705	ENSMUSG00000036745	Ttll7	tubulin tyrosine ligase-like family, member 7
1.30757	6.44935	10.3613	1.05022e-06	7.42278e-06	5.26667	ENSMUSG00000028184	Adgrl2	adhesion G protein-coupled receptor L2
1.63292	0.460694	7.30801	2.43066e-05	0.000108771	2.6878	ENSMUSG00000028037	Ifi44	interferon-induced protein 44
2.91453	0.109934	14.2361	5.12654e-08	6.67154e-07	9.13122	ENSMUSG00000028036	Ptgfr	prostaglandin F receptor
2.75751	-2.80206	5.8748	0.000149759	0.000540977	1.18213	ENSMUSG00000039131	Gipc2	GIPC PDZ domain containing family, member 2
0.940726	7.79938	10.5331	9.00932e-07	6.52714e-06	5.42347	ENSMUSG00000028034	Fubp1	far upstream element (FUSE) binding protein 1
3.1345	3.23692	22.7601	5.11752e-10	2.87431e-08	13.7209	ENSMUSG00000039103	Nexn	nexilin
0.819437	6.67051	10.8062	7.09194e-07	5.36532e-06	5.68878	ENSMUSG00000025437	Usp33	ubiquitin specific peptidase 33
0.953687	6.82931	14.5043	4.27981e-08	5.81525e-07	8.72928	ENSMUSG00000039068	Zzz3	zinc finger, ZZ domain containing 3
-3.77515	2.9942	-22.2548	6.39533e-10	3.29774e-08	13.5059	ENSMUSG00000039058	Ak5	adenylate kinase 5
-2.79287	-4.74357	-6.53392	6.28335e-05	0.000250143	2.1494	ENSMUSG00000097745	AI115009	expressed sequence AI115009
-2.08288	-0.0203343	-8.85964	4.42398e-06	2.49524e-05	4.56632	ENSMUSG00000039037	St6galnac5	ST6 (alpha-N-acetyl-neuraminyl-2,3-beta-galactosyl-1,3)-N-acetylgalactosaminide alpha-2,6-sialyltransferase 5
1.22652	1.07579	8.43398	6.89113e-06	3.65097e-05	3.96945	ENSMUSG00000052544	St6galnac3	ST6 (alpha-N-acetyl-neuraminyl-2,3-beta-galactosyl-1,3)-N-acetylgalactosaminide alpha-2,6-sialyltransferase 3
1.35547	6.31939	16.8489	9.9465e-09	2.04984e-07	10.3172	ENSMUSG00000038975	Rabggtb	Rab geranylgeranyl transferase, b subunit
1.93782	-0.916496	9.89076	1.61616e-06	1.06001e-05	5.67502	ENSMUSG00000064731	NA	NA
1.42344	0.313996	8.879	4.33741e-06	2.45316e-05	4.51296	ENSMUSG00000065738	NA	NA
-1.75811	2.3297	-6.90156	3.96609e-05	0.000166895	2.04966	ENSMUSG00000028360	Slc44a5	solute carrier family 44, member 5
8.11924	-2.021	12.7196	1.51444e-07	1.54973e-06	7.95807	ENSMUSG00000096225	Lhx8	LIM homeobox protein 8
2.06865	1.98241	13.7205	7.31931e-08	8.70967e-07	8.65559	ENSMUSG00000042943	NA	NA
5.23461	1.25006	24.0012	3.01907e-10	2.14244e-08	14.128	ENSMUSG00000078161	Erich3	glutamate rich 3
4.93239	-4.02622	11.4748	4.03135e-07	3.39515e-06	6.96672	ENSMUSG00000040086	Tnni3k	TNNI3 interacting kinase
0.731614	4.68696	9.03991	3.68544e-06	2.13471e-05	4.06697	ENSMUSG00000053870	Fpgt	fucose-1-phosphate guanylyltransferase
-3.54736	0.408064	-12.5207	1.7606e-07	1.74512e-06	7.92571	ENSMUSG00000085084	4930570G19Rik	RIKEN cDNA 4930570G19 gene
-0.895202	4.09911	-5.94043	0.000136996	0.000500395	0.345388	ENSMUSG00000040037	Negr1	neuronal growth regulator 1
0.751164	7.34582	9.36114	2.68059e-06	1.63058e-05	4.24099	ENSMUSG00000028180	Zranb2	zinc finger, RAN-binding domain containing 2
3.727	3.17387	11.0783	5.61579e-07	4.4517e-06	6.50625	ENSMUSG00000028179	Cth	cystathionase (cystathionine gamma-lyase)
0.880384	5.96434	10.6968	7.80087e-07	5.80911e-06	5.62331	ENSMUSG00000039988	Ankrd13c	ankyrin repeat domain 13c
1.32191	6.03312	18.5842	3.79936e-09	1.06225e-07	11.3764	ENSMUSG00000063052	Lrrc40	leucine rich repeat containing 40
2.07952	4.06975	15.3664	2.44369e-08	3.86763e-07	9.56384	ENSMUSG00000028176	Lrrc7	leucine rich repeat containing 7
3.68678	3.40694	24.5867	2.37517e-10	1.83329e-08	14.4929	ENSMUSG00000028175	Depdc1a	DEP domain containing 1a
1.62477	7.15451	16.4793	1.23568e-08	2.38942e-07	10.0691	ENSMUSG00000028173	Wls	wntless WNT ligand secretion mediator
5.09559	-2.34393	11.5442	3.80805e-07	3.24403e-06	7.12835	ENSMUSG00000085180	NA	NA
-1.49654	3.93843	-8.52878	6.23418e-06	3.33995e-05	3.67817	ENSMUSG00000042228	Lyn	LYN proto-oncogene, Src family tyrosine kinase
-3.04404	-2.91816	-8.3493	7.54191e-06	3.93841e-05	4.22115	ENSMUSG00000097860	NA	NA
1.11193	8.78767	8.24371	8.44847e-06	4.34614e-05	3.01001	ENSMUSG00000028234	Rps20	ribosomal protein S20
2.85154	-4.64627	5.92441	0.00014	0.000509756	1.39024	ENSMUSG00000078365	Mos	Moloney sarcoma oncogene
1.70246	-0.66212	6.53017	6.31345e-05	0.000251206	1.85623	ENSMUSG00000045573	Penk	preproenkephalin
-1.6642	4.12248	-18.0136	5.16325e-09	1.31562e-07	11.2924	ENSMUSG00000028243	Ubxn2b	UBX domain protein 2B
-1.04735	7.29339	-13.3806	9.31745e-08	1.05411e-06	7.88732	ENSMUSG00000028249	Sdcbp	syndecan binding protein
-1.25162	5.74105	-16.8053	1.02021e-08	2.08508e-07	10.3695	ENSMUSG00000028245	Nsmaf	neutral sphingomyelinase (N-SMase) activation associated factor
-6.76974	3.04924	-18.6087	3.75047e-09	1.05607e-07	11.7239	ENSMUSG00000041261	Car8	carbonic anhydrase 8
-0.551905	7.33326	-6.85444	4.20306e-05	0.000175568	1.27346	ENSMUSG00000047187	Rab2a	RAB2A, member RAS oncogene family
0.84422	8.16089	7.47371	2.00186e-05	9.17705e-05	2.06991	ENSMUSG00000041235	Chd7	chromodomain helicase DNA binding protein 7
1.91196	-2.11295	6.36615	7.79555e-05	0.000301893	1.80894	ENSMUSG00000051279	Gdf6	growth differentiation factor 6
-1.23064	5.15482	-12.7644	1.46443e-07	1.51026e-06	7.5744	ENSMUSG00000059482	2610301B20Rik	RIKEN cDNA 2610301B20 gene
-1.87066	6.28234	-18.3111	4.39521e-09	1.17583e-07	11.2175	ENSMUSG00000028211	Trp53inp1	transformation related protein 53 inducible nuclear protein 1
1.99049	3.18265	9.75021	1.84433e-06	1.18568e-05	5.11588	ENSMUSG00000028212	Ccne2	cyclin E2
0.502103	5.79458	5.85811	0.000153206	0.00055208	-0.0628387	ENSMUSG00000040738	Ints8	integrator complex subunit 8
2.40349	3.41488	15.3437	2.47899e-08	3.90679e-07	9.68908	ENSMUSG00000078773	Rad54b	RAD54 homolog B (S. cerevisiae)
1.79856	-0.410695	6.34154	8.04858e-05	0.000310488	1.58581	ENSMUSG00000086103	NA	NA
-0.980861	3.15003	-5.4938	0.000254161	0.000867426	-0.123649	ENSMUSG00000028214	Gem	GTP binding protein (gene overexpressed in skeletal muscle)
-1.25464	3.87804	-9.28092	2.89998e-06	1.74197e-05	4.5326	ENSMUSG00000049225	Pdp1	pyruvate dehyrogenase phosphatase catalytic subunit 1
-1.29624	0.288836	-6.8125	4.42694e-05	0.00018384	2.15675	ENSMUSG00000085614	NA	NA
-0.843572	3.61982	-8.69443	5.24373e-06	2.88584e-05	3.9253	ENSMUSG00000049488	Tmem67	transmembrane protein 67
-1.41403	0.815829	-7.58987	1.75041e-05	8.15187e-05	3.06238	ENSMUSG00000060989	NA	NA
-2.13339	1.82223	-10.6594	8.06026e-07	5.96843e-06	6.22645	ENSMUSG00000055963	Triqk	triple QxxK/R motif containing
1.87289	0.39683	8.06852	1.02245e-05	5.10979e-05	3.69662	ENSMUSG00000040569	Slc26a7	solute carrier family 26, member 7
3.03645	-3.52658	8.19758	8.88108e-06	4.53649e-05	4.07662	ENSMUSG00000023151	Lrrc69	leucine rich repeat containing 69
0.379501	5.72869	5.46553	0.000264547	0.000898869	-0.614592	ENSMUSG00000040550	Otud6b	OTU domain containing 6B
1.42353	0.0531239	6.37564	7.70025e-05	0.000298546	1.59232	ENSMUSG00000086587	NA	NA
2.49742	-3.11546	6.44425	7.0478e-05	0.000276406	1.99391	ENSMUSG00000028222	Calb1	calbindin 1
-1.6455	5.31238	-15.8992	1.75329e-08	3.0707e-07	9.85244	ENSMUSG00000028223	Decr1	2,4-dienoyl CoA reductase 1, mitochondrial
1.55218	3.06602	13.0006	1.22857e-07	1.3109e-06	8.00909	ENSMUSG00000041135	Ripk2	receptor (TNFRSF)-interacting serine-threonine kinase 2
-1.40268	-0.289757	-6.55141	6.14493e-05	0.00024532	1.87157	ENSMUSG00000085112	A530072M11Rik	RIKEN cDNA gene A530072M11
-2.16212	3.16969	-17.0657	8.77636e-09	1.89091e-07	10.8211	ENSMUSG00000028229	Rmdn1	regulator of microtubule dynamics 1
-0.405717	5.82452	-6.09435	0.00011142	0.000415054	0.290836	ENSMUSG00000041058	Wwp1	WW domain containing E3 ubiquitin protein ligase 1
-1.42779	4.95869	-11.6856	3.39388e-07	2.95035e-06	6.68207	ENSMUSG00000073987	Ggh	gamma-glutamyl hydrolase
1.34341	2.69642	6.37539	7.70274e-05	0.000298592	1.19153	ENSMUSG00000055761	Nkain3	Na+/K+ transporting ATPase interacting 3
5.21218	-4.61068	15.5006	2.24539e-08	3.6622e-07	9.37334	ENSMUSG00000040478	Prdm13	PR domain containing 13
-0.627213	4.75554	-6.47552	6.77035e-05	0.000266702	1.00451	ENSMUSG00000028252	Ccnc	cyclin C
-0.909963	3.31915	-6.53719	6.25718e-05	0.000249262	1.31409	ENSMUSG00000028251	Tstd3	thiosulfate sulfurtransferase (rhodanese)-like domain containing 3
1.13764	5.57039	14.7977	3.52465e-08	5.01677e-07	9.01012	ENSMUSG00000040455	Usp45	ubiquitin specific petidase 45
-0.837582	3.78554	-7.46684	2.01791e-05	9.24031e-05	2.48974	ENSMUSG00000028247	Coq3	coenzyme Q3 methyltransferase
1.67943	-1.86681	6.38184	7.63867e-05	0.000296594	1.78494	ENSMUSG00000082876	NA	NA
2.59331	4.67165	29.8438	3.43343e-11	7.05227e-09	16.4201	ENSMUSG00000045751	Mms22l	MMS22-like, DNA repair protein
-2.21369	3.19681	-16.8526	9.92558e-09	2.04782e-07	10.7035	ENSMUSG00000040387	Klhl32	kelch-like 32
0.610422	4.60719	5.70142	0.000190039	0.0006689	-0.0674028	ENSMUSG00000028261	Ndufaf4	NADH dehydrogenase (ubiquinone) 1 alpha subcomplex, assembly factor 4
1.27607	1.79852	9.45834	2.43866e-06	1.50747e-05	4.99979	ENSMUSG00000040372	Gpr63	G protein-coupled receptor 63
-0.494776	5.59272	-6.52779	6.33264e-05	0.000251889	0.944867	ENSMUSG00000040359	Ufl1	UFM1 specific ligase 1
1.49565	0.758096	8.60942	5.72871e-06	3.10605e-05	4.22499	ENSMUSG00000082674	NA	NA
3.63903	3.27411	21.3691	9.56619e-10	4.2357e-08	13.0925	ENSMUSG00000028289	Epha7	Eph receptor A7
1.90766	5.58723	22.0236	7.09321e-10	3.54872e-08	13.2113	ENSMUSG00000028282	Casp8ap2	caspase 8 associated protein 2
2.03546	6.2701	16.9057	9.62448e-09	2.00811e-07	10.38	ENSMUSG00000058006	Mdn1	midasin AAA ATPase 1
-1.33723	4.14169	-11.0541	5.73204e-07	4.52734e-06	6.25648	ENSMUSG00000045854	Lyrm2	LYR motif containing 2
-0.987886	4.72569	-9.36243	2.6772e-06	1.6289e-05	4.41928	ENSMUSG00000040183	Ankrd6	ankyrin repeat domain 6
[truncated: 8,146 more rows]
